# Supplementary material for: RLP/K enrichment sequencing; a novel method to identify receptor‐like protein (RLP) and receptor‐like kinase (RLK) genes
Source: New Phytol. 2020 May 22;227(4):1264–76. doi: 10.1111/nph.16608 (PMC7383770; doi:10.1111/nph.16608)
Supplement: Supplementary file 2 — Table S1 All tested Solanum genotypes for INF1 and SCR74 response by PVX agroinfection. Table S2 Primers used in this study. Table S3 SSR markers used in this study. [file NPH-227-1264-s002.xlsx]

## Sheet: New Phytologist Supporting Info
New Phytologist Supporting Information
Article title: RLP/K enrichment sequencing; a novel method to identify receptor-like protein (RLP) and receptor-like kinase (RLK) genes
Authors: Xiao Lin, Miles Armstrong, Katie Baker, Doret Wouters, Richard G.F. Visser, Pieter J. Wolters, Ingo Hein and Vivianne G.A.A. Vleeshouwers
Article acceptance date: 27 March 2020

## Sheet: Table S1
Table S1. All tested Solanum genotypes for INF1 and SCR74 response by PVX agro-infection
Species	Genotype	pGR106-INF1	pGR106-SCR74	pGR106-EV	pGR106-CRN2
S. agrimonifolium	AGF101-1	0	0	0	10
S. agrimonifolium	AGF101-4	0	0	0	8
S. astleyi	AST 114-5	6	4	0	9
S. avilesii	AVL478-2	0	0	0	9
S. brachycarpum	BCP326-3	0	1	0	4
S. tuberosum	Bintje	0	0	0	6
S. bulbocastanum	BLB331-10	0	0	0	8
S. bulbocastanum	BLB331-2	4	5	7	8
S. bulbocastanum	BLB525-1	0	0	0	8
S. bulbocastanum	BLB1	0	0	0	8
S. bulbocastanum	BLB2	0	0	0	9
S. bulbocastanum	BLB3	0	7	0	8
S. brachistotrichum	BST325-1	2	8	0	10
S. capsicibaccatum	CAP536-1	2	2	0	8
S. chacoense	CHC262-4	3	8	1	10
S. chacoense	CHC543-5	10	0	0	10
S. cardiophyllum	CPH541-2	0	2	0	6
S. tuberosum	Desiree	0	0	0	10
S. demissum	DMS344-18	3	0	0	10
S. demissum	DMS345-1	0	1	0	9
S. demissum	DMS364-1	4	0	0	4
S. demissum	DMS582-1	7	2	0	7
S. demissum	DMS585-1	4	0	0	9
S. demissum	DMS585-7	0	0	0	9
S. edinense	EDN150-4	10	0	0	10
S. edinense	EDN151-1	10	4	0	10
S. microdontum spp. gigantophyllum	GIG362-6	0	10	0	10
S. microdontum spp. gigantophyllum	GIG714-1	2	1	0	10
S. microdontum spp. gigantophyllum	GIG714-2	0	0	0	5
S. microdontum spp. gigantophyllum	GIG715-4	0	0	0	10
S. microdontum spp. gigantophyllum	GIG712-6	10	0	0	9
S. hawkesianum	HAW634-4	0	2	0	10
S. huancabambense	HCB353-8	7	2	4	10
S. huancabambense	HCB354-1	8	1	0	10
S. hjertingii	HJT349-3	0	0	0	9
S. hougasii	HOU271-1	0	6	0	9
S. hougasii	HOU272-1	0	1	0	10
S. hougasii	HOU654-1	0	7	0	10
S. hougasii	HOU655-1	0	10	0	9
S. tuberosum	Impala	0	2	0	9
S. iopetalum	IOP273-1	0	0	0	0
S. jamesii	JAM355-1	0	0	0	10
S. lesteri	LES358-2	10	10	0	4
S. microdontum	MCD360-1	8	0	0	10
S. microdontum	MCD360-8	9	7	0	7
S. mochiquense	MCQ186-1	0	0	0	10
S. mochiquense	MCQ186-2	8	0	0	10
S. neorossii	NRS365-1	0	0	0	9
S. okadae/venturi	OKA366-2	6	1	0	10
S. okadae/venturi	OKA366-8	10	9	9	10
S. okadae/venturi	OKA367-1	4	2	0	10
S. okadae/venturi	OKA969-2	4	0	4	10
S. okadae/venturi	OKA970-3	1	0	0	2
S. okadae/venturi	OKA741-1	7	6	2	9
S. pampasense	PAM287-2	3	7	4	10
S. phureja	PHU200-4	4	0	0	0
S. phureja	PHU371-7	8	0	0	3
S. polyadenium	PLD376-4	0	0	4	10
S. polytrichon	PLT378-2	0	10	0	10
S. polytrichon	PLT378-4	0	10	0	10
S. pinnatisectum	PNT375-4	2	0	0	6
S. pinnatisectum	PNT375-5	0	1	0	8
S. pinnatisectum	PNT778-1	0	0	0	6
S. papita	PTA369-2	2	1	0	10
S. papita	PTA370-2	1	10	0	8
S. papita	PTA370-5	2	10	0	10
S. papita	PTA370-1	2	10	0	10
S. papita	PTA390-1	0	0	0	10
S. papita	PTA767-1	4	7	0	10
S. papita	PTA767-8	2	9	2	8
S. papita		0	0	0	10
S. piurana	PTA765-1	5	0	0	5
S. piurana	PUR206-2	8	0	0	6
S. circaeifolium quimense	QUM341-5	2	0	0	6
S. circaeifolium quimense	QUM567-1	2	4	0	6
S. tuberosum	RH-89-039-16	0	0	0	6
S. aviculare	S. aviculare	0	0	0	6
S. semidemissum	SEM295-1	10	9	2	10
S. schenckii	SNK293-2	2	1	0	10
S. schenckii	SNK213-1	1	0	0	10
S. species	SPEC165-2	0	6	0	7
S. species	SPEC891-1	4	0	0	8
S. species	SPEC253-1	9	4	0	10
S. stoloniferum	STO554-2	0	0	0	8
S. stoloniferum	STO835-3	1	1	0	10
S. stoloniferum	STO836-1	0	0	0	9
S. stoloniferum	STO837-2	0	1	0	10
S. stoloniferum	STO838-5	0	0	0	10
S. stoloniferum	STO842-6	0	1	0	10
S. stoloniferum	STO607-1	0	8	1	9
S. stoloniferum	STO389-4	7	3	0	10
S. stoloniferum	STO837-2	0	0	0	7
S. tarijense	TAR852-5	0	0	0	1
S. megistacrolobum toralapanum	TOR704-4	8	0	1	5
S. megistacrolobum toralapanum	TOR704-5	1	0	0	3
S. megistacrolobum toralapanum	TOR705-2	9	6	0	5
S. tuquerrense	TUQ299-4	4	1	0	6
S. verrucosum	VER393-10	0	0	0	8
S. verrucosum	VER910-2	0	0	0	1
S. venturii	VNT250-2	7	2	0	10
The responses are scored from 0-10 and presented as a heat map ranging from no response (0-2, blank), weak response (3-4 yellow), medium response (5-6 orange), and strong response (7-10, red).

## Sheet: Table S2
Table S2. Primers used in this study
Name	Forward (5’ -> 3’)	Reverse (5’ -> 3’)	Notes
STM1051	TCCCCTTGGCATTTTCTTCTCC	TTTAGGGTGGGGTGAGGTTGG	SSR marker
SNP1.1	ATTCAGTATCCACAATGTACG	ACGTTAAGCTTTTCAACTTAC	RLP/KSeq marker
S47	TCGGGTAGTCAGATCAAA	CTGGACTAATATGATGGGAA	SNP marker
S50	CAAATACAGGCGGAGTTA	TTACTCTTCATTCTCACCTT	SNP marker
S111	AGTCGACAAATATTCTTCATTCCT	TCCCCACCCTACACACTCTT	SNP marker
S55	GAAGAATTTTGGGCAGAGAT	CTTCAGAACAAAATCCCCACAT	RLP/KSeq marker
S105	CTAGTGCCACGTGATACTA	GCAGAAACGAAGAAACACT	SNP marker
Exon19	CCAGCATTGCAGCAGAGAAG	GGTGTCCAACAGCCAGATCA	SNP marker
LecRK_1.1	GTGTTCGCGATAAGGTCTGAT	CAAAGACCCCTGAAGTCCT	RLP/KSeq marker
LecRK_2.2	ATGCAAGTTTGGGTGGAATA	AGGACGGTCTGGTTTTGCAA	RLP/KSeq marker
S111-BAC500	TGATGCAAGGAATCGTTAAATAACCA	GGGGAGTCCACTGCAGATTT	BAC isolation
S115-BAC500	ATCAGTAACACGTGCACCCA	TGTCTGAGTTGATGGAGCAAC	BAC isolation
S110-BAC500	GCAATCATTGTCTTTGATGCGG	GCATGATTGAATGACGTCAGC	BAC isolation
S103-BAC500	AGGATCTACTCTCGCAGA	CGGTTGACATTTGAAGAGTT	BAC isolation
		ATGCAAGTTTGGGTGGAATA

## Sheet: Table S3
Table S3. SSR markers used in this study
SSR	chr	Bin	cluster
STI009	1	87
RH140O20	1	9-15	1a
STM2020	1	19-22
STI056	2	32-33
STM1064	2	72-73
STM1053	3	9
STI050	3	37
STI026	4	2
STI012	4	99
B-RH044F20	4	1-14	4a
RH145H03	4	33-36	4c
RH143M21	4	33-36	4c
B-RH080A10	4	33-44	4c
STI058	5	4-7
RH050L05	5	42-47	5b
B-RH147J19	5	42-47	5b
RH059F14	5	42-47	5b
RH051N09	5	65-67	5c
STI004	6	73
RH015L03	6	1-15	6a
B-RH004I22	6	1-15	6a
RH057M22	6	3-15	6a
RH061F13	6	27-29	6b
B-RH167J04	6	48-49	6c
STM0028	7	1	7a
STI008	7	30
RH002G12	7	68-69	7c
STM1005	8	92
RH031D17	8	10-11	8a
STM3015	8	36-41
STI057	9	21
STM1051	9	3-4
RH041F19	9	51-53
STI023	10	25
RH049J10	10	1-2	10a
STI028	11	33
RH057B24	11	4-5	11a
RH008P12	11	4-8	11a
RH044H02	11	57-62	11b
RH071A13	11	84-86	11c
RH144P01	11	84-86	11c
STI051	12	5	12a
STI007	12	76-77
STM1049	1	69
RH097L03	1	9-15	1a
RH187I08	2	2	2a
STM0038	2	26
STI053	2	79
STI013	3	31-35
STI060	3	61
STI001	4	79
B-RH079O07	4	1-3	4a
RH162D01	4	33-36	4c
B-RH160G05	5	12	5a
RH158C09	5	17-23	5a
B-RH185B09	5	41-55	5b
B-RH162G20	5	42-47	5b
B-RH181H24	5	60-62	5c
STI041	6	61
RH126I21	6	23-24	6a
B-RH086N05	6	3-15	6a
RH095H07	6	23-24	6b
RH156F04	6	34-57
STM1009	7	43
STM3009	7	1	7a
RH200E19	7	31-39	7b
RH202J02	7	68-71	7c
RH200E20	7	68-77	7c
STM1001	8	81
STM1021	9	65
STM0010	9	80
B-RH186C17	9	18-20	9a
RH140F06	9	41-50	9b
B-RH195B21	10	69	10b
RH180C13	10	64-66	10b
RH139G21	11	6-8	11a
STI030	12	47-51	12b
RH173H12	12	44-51	12b
