# Supplementary material for: RLP/K enrichment sequencing; a novel method to identify receptor‐like protein (RLP) and receptor‐like kinase (RLK) genes
Source: New Phytol. 2020 May 22;227(4):1264–76. doi: 10.1111/nph.16608 (PMC7383770; doi:10.1111/nph.16608)
Supplement: Supplementary file 3 — Table S4 Summary of the SNP calling outputs under 5% mismatch criterial. [file NPH-227-1264-s003.xlsx]

## Sheet: New Phytologist Supporting Info
New Phytologist Supporting Information
Article title: RLP/K enrichment sequencing; a novel method to identify receptor-like protein (RLP) and receptor-like kinase (RLK) genes
Authors: Xiao Lin, Miles Armstrong, Katie Baker, Doret Wouters, Richard G.F. Visser, Pieter J. Wolters, Ingo Hein and Vivianne G.A.A. Vleeshouwers
Article acceptance date: 27 March 2020

## Sheet: Summary
Supplementary Table S4. Summary of the SNP calling outputs under 5% mismatch criterial
	Sheets	Description
	Inf1_Bulk_SNPs	Informative SNPs identified in Inf1 responsive vs non-responsive bulks
	Inf1_Parental_SNPs	Informative SNPs identified in Inf1 responsive vs non-responsive parents
	Inf1_Both_SNPs	Informative SNPs identified in Inf1 responsive vs non-responsive parents AND bulks
	Inf1_Variant_Genes	Andolfo RLK/RLP genes which contain Inf1_Both_SNPs
	Scr74_Bulk_SNPs	Informative SNPs identified in Scr74 responsive vs non-responsive bulks
	Scr74_Parental_SNPs	Informative SNPs identified in Scr74 responsive vs non-responsive parents
	Scr74_Both_SNPs	Informative SNPs identified in Scr74 responsive vs non-responsive parents AND bulks
	Scr74_Variant_Genes	Andolfo RLK/RLP genes which contain Scr74_Both_SNPs

## Sheet: Inf1_Bulk_SNPs
ST4.03ch07	50450772	.	C	T	.	PASS	ADP=55;WT=1;HET=1;HOM=0;NC=0	GT:GQ:SDP:DP:RD:AD:FREQ:PVAL:RBQ:ABQ:RDF:RDR:ADF:ADR	0/0:62:58:57:52:5:8.77%:2.8522E-2:55:58:43:9:4:1	0/1:78:53:53:31:22:41.51%:1.5031E-8:51:57:26:5:17:5
ST4.03ch12	182390	.	C	T	.	PASS	ADP=65;WT=1;HET=1;HOM=0;NC=0	GT:GQ:SDP:DP:RD:AD:FREQ:PVAL:RBQ:ABQ:RDF:RDR:ADF:ADR	0/0:93:81:81:75:6:7.41%:1.4197E-2:57:63:66:9:5:1	0/1:92:50:50:25:25:50%:5.2124E-10:61:61:21:4:21:4
ST4.03ch12	681494	.	A	C	.	PASS	ADP=75;WT=1;HET=1;HOM=0;NC=0	GT:GQ:SDP:DP:RD:AD:FREQ:PVAL:RBQ:ABQ:RDF:RDR:ADF:ADR	0/0:100:81:81:76:5:6.17%:2.9327E-2:59:54:62:14:4:1	0/1:125:70:70:36:34:48.57%:2.7419E-13:58:67:26:10:29:5
ST4.03ch12	1591894	.	C	A	.	PASS	ADP=64;WT=1;HET=1;HOM=0;NC=0	GT:GQ:SDP:DP:RD:AD:FREQ:PVAL:RBQ:ABQ:RDF:RDR:ADF:ADR	0/0:87:74:74:69:5:6.76%:2.9146E-2:59:69:50:19:4:1	0/1:104:55:55:27:28:50.91%:3.4899E-11:56:58:23:4:18:10
ST4.03ch12	1592101	.	G	A	.	PASS	ADP=55;WT=1;HET=1;HOM=0;NC=0	GT:GQ:SDP:DP:RD:AD:FREQ:PVAL:RBQ:ABQ:RDF:RDR:ADF:ADR	0/0:88:60:60:58:2:3.33%:2.479E-1:55:74:43:15:2:0	0/1:102:50:50:23:27:54%:5.635E-11:57:61:18:5:24:3
ST4.03ch12	1593322	.	A	G	.	PASS	ADP=79;WT=1;HET=1;HOM=0;NC=0	GT:GQ:SDP:DP:RD:AD:FREQ:PVAL:RBQ:ABQ:RDF:RDR:ADF:ADR	0/0:116:82:82:79:3:3.66%:1.227E-1:59:75:63:16:3:0	0/1:176:77:76:31:45:59.21%:2.1447E-18:60:63:27:4:40:5
ST4.03ch12	1593509	.	C	G	.	PASS	ADP=59;WT=1;HET=1;HOM=0;NC=0	GT:GQ:SDP:DP:RD:AD:FREQ:PVAL:RBQ:ABQ:RDF:RDR:ADF:ADR	0/0:91:55:55:54:1:1.82%:5E-1:58:73:35:19:1:0	0/1:92:63:63:37:26:41.27%:5.6671E-10:66:56:29:8:16:10
ST4.03ch12	1594005	.	T	C	.	PASS	ADP=69;WT=1;HET=1;HOM=0;NC=0	GT:GQ:SDP:DP:RD:AD:FREQ:PVAL:RBQ:ABQ:RDF:RDR:ADF:ADR	0/0:120:79:78:75:2:2.56%:2.4837E-1:58:75:62:13:2:0	0/1:97:60:60:33:27:45%:1.6571E-10:56:51:29:4:25:2
ST4.03ch12	1594025	.	G	A	.	PASS	ADP=70;WT=1;HET=1;HOM=0;NC=0	GT:GQ:SDP:DP:RD:AD:FREQ:PVAL:RBQ:ABQ:RDF:RDR:ADF:ADR	0/0:120:83:83:80:3:3.61%:1.2273E-1:57:54:65:15:2:1	0/1:94:59:58:32:26:44.83%:3.9115E-10:60:56:28:4:25:1
ST4.03ch12	1594036	.	T	G	.	PASS	ADP=71;WT=1;HET=1;HOM=0;NC=0	GT:GQ:SDP:DP:RD:AD:FREQ:PVAL:RBQ:ABQ:RDF:RDR:ADF:ADR	0/0:105:79:79:75:4:5.06%:6.0119E-2:58:55:60:15:4:0	0/1:110:63:63:33:30:47.62%:9.545E-12:59:55:28:5:29:1
ST4.03ch12	1596922	.	T	C	.	PASS	ADP=62;WT=1;HET=1;HOM=0;NC=0	GT:GQ:SDP:DP:RD:AD:FREQ:PVAL:RBQ:ABQ:RDF:RDR:ADF:ADR	0/0:105:69:69:67:2:2.9%:2.4818E-1:58:76:52:15:2:0	0/1:86:55:55:31:24:43.64%:2.3553E-9:55:55:23:8:20:4
ST4.03ch12	1599084	.	C	G	.	PASS	ADP=55;WT=1;HET=1;HOM=0;NC=0	GT:GQ:SDP:DP:RD:AD:FREQ:PVAL:RBQ:ABQ:RDF:RDR:ADF:ADR	0/0:81:56:56:54:2:3.57%:2.4775E-1:66:58:49:5:1:1	0/1:95:55:55:29:26:47.27%:2.9965E-10:62:60:25:4:22:4
ST4.03ch12	1810139	.	C	G	.	PASS	ADP=99;WT=1;HET=1;HOM=0;NC=0	GT:GQ:SDP:DP:RD:AD:FREQ:PVAL:RBQ:ABQ:RDF:RDR:ADF:ADR	0/0:146:110:110:105:5:4.55%:2.9833E-2:58:60:80:25:4:1	0/1:159:89:88:45:43:48.86%:1.1653E-16:54:60:32:13:36:7
ST4.03ch12	2230849	.	A	G	.	PASS	ADP=58;WT=1;HET=1;HOM=0;NC=0	GT:GQ:SDP:DP:RD:AD:FREQ:PVAL:RBQ:ABQ:RDF:RDR:ADF:ADR	0/0:94:58:58:57:1:1.72%:5E-1:60:74:48:9:1:0	0/1:116:59:59:28:31:52.54%:2.0466E-12:52:60:23:5:28:3
ST4.03ch12	2847819	.	A	T	.	PASS	ADP=56;WT=1;HET=1;HOM=0;NC=0	GT:GQ:SDP:DP:RD:AD:FREQ:PVAL:RBQ:ABQ:RDF:RDR:ADF:ADR	0/0:70:50:50:48:2:4%:2.4747E-1:56:77:45:3:2:0	0/1:88:62:62:37:25:40.32%:1.4168E-9:57:54:34:3:20:5
ST4.03ch12	2860550	.	G	A	.	PASS	ADP=58;WT=1;HET=1;HOM=0;NC=0	GT:GQ:SDP:DP:RD:AD:FREQ:PVAL:RBQ:ABQ:RDF:RDR:ADF:ADR	0/0:100:54:54:54:0:0%:1E0:67:0:48:6:0:0	0/1:88:62:62:37:25:40.32%:1.4168E-9:67:61:36:1:22:3
ST4.03ch12	2863977	.	G	C	.	PASS	ADP=73;WT=1;HET=1;HOM=0;NC=0	GT:GQ:SDP:DP:RD:AD:FREQ:PVAL:RBQ:ABQ:RDF:RDR:ADF:ADR	0/0:94:77:77:72:5:6.49%:2.9228E-2:58:51:57:15:4:1	0/1:103:70:70:41:29:41.43%:4.6893E-11:63:61:36:5:27:2
ST4.03ch12	2864433	.	C	A	.	PASS	ADP=98;WT=1;HET=1;HOM=0;NC=0	GT:GQ:SDP:DP:RD:AD:FREQ:PVAL:RBQ:ABQ:RDF:RDR:ADF:ADR	0/0:169:111:111:108:3:2.7%:1.233E-1:59:64:78:30:3:0	0/1:133:86:86:48:37:43.02%:4.6505E-14:64:60:37:11:32:5
ST4.03ch12	2910538	.	T	A	.	PASS	ADP=97;WT=1;HET=1;HOM=0;NC=0	GT:GQ:SDP:DP:RD:AD:FREQ:PVAL:RBQ:ABQ:RDF:RDR:ADF:ADR	0/0:172:121:120:116:4:3.33%:6.0934E-2:59:42:95:21:3:1	0/1:110:74:74:43:31:41.89%:8.503E-12:59:58:34:9:28:3
ST4.03ch12	2910610	.	T	C	.	PASS	ADP=104;WT=1;HET=1;HOM=0;NC=0	GT:GQ:SDP:DP:RD:AD:FREQ:PVAL:RBQ:ABQ:RDF:RDR:ADF:ADR	0/0:220:135:135:132:2:1.48%:2.4906E-1:59:63:105:27:2:0	0/1:110:74:74:43:31:41.89%:8.503E-12:54:56:29:14:22:9
ST4.03ch12	2958592	.	G	T	.	PASS	ADP=92;WT=1;HET=1;HOM=0;NC=0	GT:GQ:SDP:DP:RD:AD:FREQ:PVAL:RBQ:ABQ:RDF:RDR:ADF:ADR	0/0:174:102:102:101:1:0.98%:5E-1:62:39:85:16:1:0	0/1:121:82:82:48:34:41.46%:7.5332E-13:61:60:40:8:28:6
ST4.03ch12	3030415	.	T	G	.	PASS	ADP=80;WT=1;HET=1;HOM=0;NC=0	GT:GQ:SDP:DP:RD:AD:FREQ:PVAL:RBQ:ABQ:RDF:RDR:ADF:ADR	0/0:127:88:88:85:3:3.41%:1.2286E-1:59:64:75:10:3:0	0/1:143:72:72:34:38:52.78%:4.2836E-15:60:57:31:3:29:9
ST4.03ch12	3030749	.	C	A	.	PASS	ADP=54;WT=1;HET=1;HOM=0;NC=0	GT:GQ:SDP:DP:RD:AD:FREQ:PVAL:RBQ:ABQ:RDF:RDR:ADF:ADR	0/0:74:51:51:49:2:3.92%:2.4752E-1:52:54:31:18:1:1	0/1:113:57:57:27:30:52.63%:4.8496E-12:52:62:20:7:23:7
ST4.03ch12	3035488	.	G	A	.	PASS	ADP=82;WT=1;HET=1;HOM=0;NC=0	GT:GQ:SDP:DP:RD:AD:FREQ:PVAL:RBQ:ABQ:RDF:RDR:ADF:ADR	0/0:126:82:82:80:2:2.44%:2.4847E-1:60:58:69:11:1:1	0/1:129:84:83:47:36:43.37%:1.0957E-13:64:65:43:4:32:4
ST4.03ch12	3035728	.	C	T	.	PASS	ADP=75;WT=1;HET=1;HOM=0;NC=0	GT:GQ:SDP:DP:RD:AD:FREQ:PVAL:RBQ:ABQ:RDF:RDR:ADF:ADR	0/0:140:90:90:88:2:2.22%:2.486E-1:56:46:73:15:2:0	0/1:106:62:61:32:29:47.54%:2.2597E-11:62:50:26:6:21:8
ST4.03ch12	3039887	.	T	A	.	PASS	ADP=63;WT=1;HET=1;HOM=0;NC=0	GT:GQ:SDP:DP:RD:AD:FREQ:PVAL:RBQ:ABQ:RDF:RDR:ADF:ADR	0/0:98:66:66:64:2:3.03%:2.4809E-1:58:45:59:5:2:0	0/1:102:62:60:31:28:46.67%:5.349E-11:50:58:20:11:24:4
ST4.03ch12	3041464	.	G	A	.	PASS	ADP=91;WT=1;HET=1;HOM=0;NC=0	GT:GQ:SDP:DP:RD:AD:FREQ:PVAL:RBQ:ABQ:RDF:RDR:ADF:ADR	0/0:137:90:87:85:2:2.3%:2.4855E-1:56:57:69:16:1:1	0/1:174:97:95:48:47:49.47%:3.3133E-18:58:58:39:9:37:10
ST4.03ch12	3041553	.	C	A	.	PASS	ADP=78;WT=1;HET=1;HOM=0;NC=0	GT:GQ:SDP:DP:RD:AD:FREQ:PVAL:RBQ:ABQ:RDF:RDR:ADF:ADR	0/0:145:78:77:77:0:0%:1E0:57:0:61:16:0:0	0/1:158:80:80:38:42:52.5%:1.3596E-16:58:60:30:8:37:5
ST4.03ch12	3041962	.	A	C	.	PASS	ADP=52;WT=1;HET=1;HOM=0;NC=0	GT:GQ:SDP:DP:RD:AD:FREQ:PVAL:RBQ:ABQ:RDF:RDR:ADF:ADR	0/0:80:50:50:49:1:2%:5E-1:58:39:40:9:1:0	0/1:77:55:55:33:22:40%:1.7076E-8:61:54:28:5:17:5
ST4.03ch12	3047758	.	C	G	.	PASS	ADP=78;WT=1;HET=1;HOM=0;NC=0	GT:GQ:SDP:DP:RD:AD:FREQ:PVAL:RBQ:ABQ:RDF:RDR:ADF:ADR	0/0:106:78:76:73:3:3.95%:1.2252E-1:55:78:58:15:3:0	0/1:130:81:81:44:36:44.44%:8.6008E-14:55:57:35:9:29:7
ST4.03ch12	3050399	.	A	C	.	PASS	ADP=65;WT=1;HET=1;HOM=0;NC=0	GT:GQ:SDP:DP:RD:AD:FREQ:PVAL:RBQ:ABQ:RDF:RDR:ADF:ADR	0/0:103:74:74:71:3:4.05%:1.2245E-1:62:64:67:4:2:1	0/1:85:56:56:32:24:42.86%:2.5383E-9:61:57:29:3:18:6
ST4.03ch12	3050670	.	G	A	.	PASS	ADP=72;WT=1;HET=1;HOM=0;NC=0	GT:GQ:SDP:DP:RD:AD:FREQ:PVAL:RBQ:ABQ:RDF:RDR:ADF:ADR	0/0:120:77:77:75:2:2.6%:2.4837E-1:56:74:57:18:2:0	0/1:104:67:67:38:29:43.28%:3.7837E-11:55:54:27:11:23:6
ST4.03ch12	6373192	.	A	T	.	PASS	ADP=60;WT=1;HET=1;HOM=0;NC=0	GT:GQ:SDP:DP:RD:AD:FREQ:PVAL:RBQ:ABQ:RDF:RDR:ADF:ADR	0/0:109:71:71:69:2:2.82%:2.4823E-1:62:47:62:7:2:0	0/1:92:51:50:25:25:50%:5.2124E-10:66:60:22:3:21:4
ST4.03ch12	6373214	.	G	C	.	PASS	ADP=63;WT=1;HET=1;HOM=0;NC=0	GT:GQ:SDP:DP:RD:AD:FREQ:PVAL:RBQ:ABQ:RDF:RDR:ADF:ADR	0/0:112:73:73:71:2:2.74%:2.4828E-1:63:77:63:8:2:0	0/1:105:54:54:26:28:51.85%:3.0926E-11:70:64:24:2:23:5
ST4.03ch12	6373231	.	T	A	.	PASS	ADP=63;WT=1;HET=1;HOM=0;NC=0	GT:GQ:SDP:DP:RD:AD:FREQ:PVAL:RBQ:ABQ:RDF:RDR:ADF:ADR	0/0:116:75:75:73:2:2.67%:2.4832E-1:63:68:66:7:2:0	0/1:91:52:52:27:25:48.08%:6.4344E-10:66:61:23:4:19:6
ST4.03ch12	6373233	.	A	C	.	PASS	ADP=63;WT=1;HET=1;HOM=0;NC=0	GT:GQ:SDP:DP:RD:AD:FREQ:PVAL:RBQ:ABQ:RDF:RDR:ADF:ADR	0/0:116:76:76:74:2:2.63%:2.4834E-1:61:63:68:6:2:0	0/1:92:51:51:26:25:49.02%:5.8079E-10:67:60:23:3:19:6
ST4.03ch12	6373237	.	C	A	.	PASS	ADP=64;WT=1;HET=1;HOM=0;NC=0	GT:GQ:SDP:DP:RD:AD:FREQ:PVAL:RBQ:ABQ:RDF:RDR:ADF:ADR	0/0:120:77:77:75:2:2.6%:2.4837E-1:59:70:69:6:2:0	0/1:87:51:51:27:24:47.06%:1.6778E-9:64:63:24:3:20:4
ST4.03ch12	6373278	.	T	A	.	PASS	ADP=65;WT=1;HET=1;HOM=0;NC=0	GT:GQ:SDP:DP:RD:AD:FREQ:PVAL:RBQ:ABQ:RDF:RDR:ADF:ADR	0/0:116:75:75:73:2:2.67%:2.4832E-1:61:56:61:12:1:1	0/1:104:57:56:28:28:50%:3.9143E-11:66:56:27:1:23:5
ST4.03ch12	6373287	.	T	A	.	PASS	ADP=64;WT=1;HET=1;HOM=0;NC=0	GT:GQ:SDP:DP:RD:AD:FREQ:PVAL:RBQ:ABQ:RDF:RDR:ADF:ADR	0/0:109:71:71:69:2:2.82%:2.4823E-1:59:58:56:13:1:1	0/1:108:58:57:28:29:50.88%:1.4722E-11:66:60:27:1:24:5
ST4.03ch12	6373349	.	T	G	.	PASS	ADP=67;WT=1;HET=1;HOM=0;NC=0	GT:GQ:SDP:DP:RD:AD:FREQ:PVAL:RBQ:ABQ:RDF:RDR:ADF:ADR	0/0:105:70:70:67:2:2.86%:2.4818E-1:62:57:53:14:1:1	0/1:119:64:64:32:32:50%:1.2401E-12:63:58:28:4:27:5
ST4.03ch12	6373399	.	C	T	.	PASS	ADP=68;WT=1;HET=1;HOM=0;NC=0	GT:GQ:SDP:DP:RD:AD:FREQ:PVAL:RBQ:ABQ:RDF:RDR:ADF:ADR	0/0:103:74:73:70:3:4.11%:1.2241E-1:59:51:50:20:2:1	0/1:114:64:64:33:31:48.44%:3.6451E-12:65:59:30:3:25:6
ST4.03ch12	6373562	.	A	G	.	PASS	ADP=49;WT=1;HET=1;HOM=0;NC=0	GT:GQ:SDP:DP:RD:AD:FREQ:PVAL:RBQ:ABQ:RDF:RDR:ADF:ADR	0/0:56:50:50:45:4:8%:5.8654E-2:55:65:34:11:4:0	0/1:88:50:49:25:24:48.98%:1.3761E-9:61:62:19:6:21:3
ST4.03ch12	8127066	.	G	A	.	PASS	ADP=60;WT=1;HET=1;HOM=0;NC=0	GT:GQ:SDP:DP:RD:AD:FREQ:PVAL:RBQ:ABQ:RDF:RDR:ADF:ADR	0/0:65:62:60:55:5:8.33%:2.8658E-2:57:52:48:7:3:2	0/1:97:61:60:33:27:45%:1.6571E-10:61:65:29:4:23:4
ST4.03ch12	8130296	.	C	G	.	PASS	ADP=65;WT=1;HET=1;HOM=0;NC=0	GT:GQ:SDP:DP:RD:AD:FREQ:PVAL:RBQ:ABQ:RDF:RDR:ADF:ADR	0/0:79:61:60:57:3:5%:1.2185E-1:65:77:53:4:3:0	0/1:120:71:71:38:33:46.48%:8.7106E-13:65:64:35:3:30:3
ST4.03ch12	29879475	.	G	A	.	PASS	ADP=55;WT=1;HET=1;HOM=0;NC=0	GT:GQ:SDP:DP:RD:AD:FREQ:PVAL:RBQ:ABQ:RDF:RDR:ADF:ADR	0/0:72:56:56:53:3:5.36%:1.2162E-1:60:75:41:12:3:0	0/1:82:54:54:31:23:42.59%:5.9704E-9:65:59:24:7:19:4
ST4.03ch12	29883655	.	C	T	.	PASS	ADP=53;WT=1;HET=1;HOM=0;NC=0	GT:GQ:SDP:DP:RD:AD:FREQ:PVAL:RBQ:ABQ:RDF:RDR:ADF:ADR	0/0:65:55:55:51:4:7.27%:5.9076E-2:60:53:39:12:3:1	0/1:96:53:52:26:26:50%:2.1991E-10:51:56:17:9:18:8
ST4.03ch12	40364938	.	C	T	.	PASS	ADP=56;WT=1;HET=1;HOM=0;NC=0	GT:GQ:SDP:DP:RD:AD:FREQ:PVAL:RBQ:ABQ:RDF:RDR:ADF:ADR	0/0:81:55:55:53:2:3.64%:2.4771E-1:61:57:43:10:2:0	0/1:81:57:57:34:23:40.35%:7.2965E-9:57:56:29:5:22:1
ST4.03ch12	40365004	.	C	T	.	PASS	ADP=70;WT=1;HET=1;HOM=0;NC=0	GT:GQ:SDP:DP:RD:AD:FREQ:PVAL:RBQ:ABQ:RDF:RDR:ADF:ADR	0/0:68:65:65:59:6:9.23%:1.3851E-2:62:64:49:10:6:0	0/1:132:75:75:39:36:48%:5.4147E-14:60:63:33:6:33:3
ST4.03ch12	40365417	.	A	T	.	PASS	ADP=59;WT=1;HET=1;HOM=0;NC=0	GT:GQ:SDP:DP:RD:AD:FREQ:PVAL:RBQ:ABQ:RDF:RDR:ADF:ADR	0/0:81:67:66:61:4:6.06%:5.9604E-2:51:56:41:20:2:2	0/1:78:52:52:30:22:42.31%:1.4035E-8:60:51:23:7:18:4
ST4.03ch12	40365433	.	G	A	.	PASS	ADP=58;WT=1;HET=1;HOM=0;NC=0	GT:GQ:SDP:DP:RD:AD:FREQ:PVAL:RBQ:ABQ:RDF:RDR:ADF:ADR	0/0:82:64:62:59:3:4.84%:1.2195E-1:50:63:40:19:2:1	0/1:86:55:55:31:24:43.64%:2.3553E-9:59:50:25:6:20:4
ST4.03ch12	40365473	.	G	T	.	PASS	ADP=64;WT=1;HET=1;HOM=0;NC=0	GT:GQ:SDP:DP:RD:AD:FREQ:PVAL:RBQ:ABQ:RDF:RDR:ADF:ADR	0/0:85:67:67:63:4:5.97%:5.9691E-2:52:56:47:16:3:1	0/1:97:61:61:34:27:44.26%:1.7985E-10:60:54:30:4:25:2
ST4.03ch12	40365478	.	C	T	.	PASS	ADP=63;WT=1;HET=1;HOM=0;NC=0	GT:GQ:SDP:DP:RD:AD:FREQ:PVAL:RBQ:ABQ:RDF:RDR:ADF:ADR	0/0:81:65:65:61:4:6.15%:5.9604E-2:51:54:45:16:3:1	0/1:97:61:61:34:27:44.26%:1.7985E-10:59:53:29:5:24:3
ST4.03ch12	40365978	.	G	C	.	PASS	ADP=75;WT=1;HET=1;HOM=0;NC=0	GT:GQ:SDP:DP:RD:AD:FREQ:PVAL:RBQ:ABQ:RDF:RDR:ADF:ADR	0/0:90:75:75:70:5:6.67%:2.9174E-2:62:75:56:14:5:0	0/1:166:76:76:33:43:56.58%:2.3908E-17:62:64:28:5:34:9
ST4.03ch12	49660457	.	C	T	.	PASS	ADP=77;WT=1;HET=1;HOM=0;NC=0	GT:GQ:SDP:DP:RD:AD:FREQ:PVAL:RBQ:ABQ:RDF:RDR:ADF:ADR	0/0:118:87:87:83:4:4.6%:6.0339E-2:55:57:66:17:3:1	0/1:127:68:67:33:34:50.75%:1.9669E-13:61:61:30:3:30:4
ST4.03ch12	49660792	.	C	T	.	PASS	ADP=102;WT=1;HET=1;HOM=0;NC=0	GT:GQ:SDP:DP:RD:AD:FREQ:PVAL:RBQ:ABQ:RDF:RDR:ADF:ADR	0/0:122:122:122:111:11:9.02%:3.8578E-4:65:66:96:15:9:2	0/1:125:83:83:48:35:42.17%:2.9905E-13:64:60:39:9:28:7
ST4.03ch12	49746084	.	G	T	.	PASS	ADP=60;WT=1;HET=1;HOM=0;NC=0	GT:GQ:SDP:DP:RD:AD:FREQ:PVAL:RBQ:ABQ:RDF:RDR:ADF:ADR	0/0:81:56:56:54:2:3.57%:2.4775E-1:62:56:44:10:1:1	0/1:109:65:65:35:30:46.15%:1.1519E-11:65:69:30:5:29:1
ST4.03ch12	49746123	.	T	C	.	PASS	ADP=63;WT=1;HET=1;HOM=0;NC=0	GT:GQ:SDP:DP:RD:AD:FREQ:PVAL:RBQ:ABQ:RDF:RDR:ADF:ADR	0/0:91:62:62:60:2:3.23%:2.4797E-1:57:77:47:13:2:0	0/1:96:65:65:38:27:41.54%:2.4148E-10:60:67:27:11:27:0
ST4.03ch12	50036820	.	C	G	.	PASS	ADP=57;WT=1;HET=1;HOM=0;NC=0	GT:GQ:SDP:DP:RD:AD:FREQ:PVAL:RBQ:ABQ:RDF:RDR:ADF:ADR	0/0:73:55:55:52:3:5.45%:1.2156E-1:52:52:37:15:2:1	0/1:126:60:60:27:33:55%:2.4078E-13:63:61:22:5:29:4
ST4.03ch12	50037548	.	G	T	.	PASS	ADP=89;WT=1;HET=1;HOM=0;NC=0	GT:GQ:SDP:DP:RD:AD:FREQ:PVAL:RBQ:ABQ:RDF:RDR:ADF:ADR	0/0:86:90:90:81:9:10%:1.5832E-3:57:56:67:14:7:2	0/1:150:89:88:47:41:46.59%:9.7502E-16:63:58:40:7:32:9
ST4.03ch12	50037781	.	T	A	.	PASS	ADP=91;WT=1;HET=1;HOM=0;NC=0	GT:GQ:SDP:DP:RD:AD:FREQ:PVAL:RBQ:ABQ:RDF:RDR:ADF:ADR	0/0:104:99:98:90:8:8.16%:3.3669E-3:59:59:73:17:7:1	0/1:166:84:84:40:44:52.38%:2.4219E-17:62:61:34:6:41:3
ST4.03ch12	50037852	.	G	T	.	PASS	ADP=88;WT=1;HET=1;HOM=0;NC=0	GT:GQ:SDP:DP:RD:AD:FREQ:PVAL:RBQ:ABQ:RDF:RDR:ADF:ADR	0/0:102:95:95:87:8:8.42%:3.3505E-3:60:59:69:18:6:2	0/1:167:81:81:37:44:54.32%:1.6045E-17:65:62:32:5:38:6
ST4.03ch12	50037880	.	A	G	.	PASS	ADP=82;WT=1;HET=1;HOM=0;NC=0	GT:GQ:SDP:DP:RD:AD:FREQ:PVAL:RBQ:ABQ:RDF:RDR:ADF:ADR	0/0:92:90:90:82:8:8.89%:3.3208E-3:62:47:65:17:5:3	0/1:161:75:75:33:42:56%:6.6242E-17:67:61:29:4:38:4
ST4.03ch12	51532236	.	A	T	.	PASS	ADP=52;WT=1;HET=1;HOM=0;NC=0	GT:GQ:SDP:DP:RD:AD:FREQ:PVAL:RBQ:ABQ:RDF:RDR:ADF:ADR	0/0:59:51:51:47:4:7.84%:5.8806E-2:70:56:46:1:4:0	0/1:86:53:53:29:24:45.28%:2.005E-9:71:60:29:0:24:0
ST4.03ch12	56789965	.	C	T	.	PASS	ADP=66;WT=1;HET=1;HOM=0;NC=0	GT:GQ:SDP:DP:RD:AD:FREQ:PVAL:RBQ:ABQ:RDF:RDR:ADF:ADR	0/0:68:65:65:59:6:9.23%:1.3851E-2:64:63:54:5:4:2	0/1:95:67:67:40:27:40.3%:2.751E-10:60:60:33:7:21:6
ST4.03ch00	22759917	.	C	A	.	PASS	ADP=82;WT=1;HET=1;HOM=0;NC=0	GT:GQ:SDP:DP:RD:AD:FREQ:PVAL:RBQ:ABQ:RDF:RDR:ADF:ADR	0/0:182:108:107:105:1:0.93%:5E-1:63:31:89:16:1:0	0/1:103:59:58:30:28:48.28%:4.8441E-11:62:60:26:4:24:4
ST4.03ch00	22759937	.	T	G	.	PASS	ADP=83;WT=1;HET=1;HOM=0;NC=0	GT:GQ:SDP:DP:RD:AD:FREQ:PVAL:RBQ:ABQ:RDF:RDR:ADF:ADR	0/0:185:108:108:107:1:0.93%:5E-1:63:43:90:17:1:0	0/1:107:59:59:30:29:49.15%:1.8424E-11:67:60:28:2:26:3
ST4.03ch00	22760036	.	C	T	.	PASS	ADP=74;WT=1;HET=1;HOM=0;NC=0	GT:GQ:SDP:DP:RD:AD:FREQ:PVAL:RBQ:ABQ:RDF:RDR:ADF:ADR	0/0:152:90:90:89:1:1.11%:5E-1:57:37:70:19:0:1	0/1:116:59:59:28:31:52.54%:2.0466E-12:61:61:22:6:26:5
ST4.03ch00	22833333	.	C	T	.	PASS	ADP=65;WT=1;HET=1;HOM=0;NC=0	GT:GQ:SDP:DP:RD:AD:FREQ:PVAL:RBQ:ABQ:RDF:RDR:ADF:ADR	0/0:107:58:58:58:0:0%:1E0:65:0:45:13:0:0	0/1:153:72:72:32:40:55.56%:4.3182E-16:69:66:29:3:38:2
ST4.03ch00	22838863	.	C	A	.	PASS	ADP=70;WT=1;HET=1;HOM=0;NC=0	GT:GQ:SDP:DP:RD:AD:FREQ:PVAL:RBQ:ABQ:RDF:RDR:ADF:ADR	0/0:142:83:83:82:1:1.2%:5E-1:69:77:78:4:1:0	0/1:113:57:57:27:30:52.63%:4.8496E-12:71:57:26:1:23:7
ST4.03ch12	1597084	.	T	G	.	PASS	ADP=60;WT=0;HET=1;HOM=1;NC=0	GT:GQ:SDP:DP:RD:AD:FREQ:PVAL:RBQ:ABQ:RDF:RDR:ADF:ADR	1/1:255:67:66:3:63:95.45%:1.3883E-34:77:58:3:0:54:9	0/1:114:55:55:25:30:54.55%:3.6885E-12:55:56:18:7:20:10
ST4.03ch12	1597620	.	A	T	.	PASS	ADP=50;WT=0;HET=1;HOM=1;NC=0	GT:GQ:SDP:DP:RD:AD:FREQ:PVAL:RBQ:ABQ:RDF:RDR:ADF:ADR	1/1:255:50:50:2:48:96%:1.3143E-26:72:59:2:0:39:9	0/1:74:50:50:29:21:42%:3.2974E-8:63:54:29:0:12:9
ST4.03ch12	1597623	.	G	A	.	PASS	ADP=50;WT=0;HET=1;HOM=1;NC=0	GT:GQ:SDP:DP:RD:AD:FREQ:PVAL:RBQ:ABQ:RDF:RDR:ADF:ADR	1/1:253:50:50:2:47:94%:5.0044E-26:65:60:2:0:37:10	0/1:74:51:51:30:21:41.18%:3.5259E-8:63:56:30:0:12:9
ST4.03ch12	1599022	.	C	T	.	PASS	ADP=55;WT=0;HET=1;HOM=1;NC=0	GT:GQ:SDP:DP:RD:AD:FREQ:PVAL:RBQ:ABQ:RDF:RDR:ADF:ADR	1/1:252:53:53:4:49:92.45%:6.2975E-26:57:64:3:1:46:3	0/1:94:57:57:31:26:45.61%:3.594E-10:64:61:24:7:21:5
ST4.03ch12	2230248	.	T	G	.	PASS	ADP=95;WT=0;HET=1;HOM=1;NC=0	GT:GQ:SDP:DP:RD:AD:FREQ:PVAL:RBQ:ABQ:RDF:RDR:ADF:ADR	1/1:255:92:92:0:91:98.91%:2.7621E-54:0:57:0:0:77:14	0/1:163:100:99:54:45:45.45%:4.0934E-17:64:60:51:3:36:9
ST4.03ch12	2510870	.	C	A	.	PASS	ADP=55;WT=0;HET=1;HOM=1;NC=0	GT:GQ:SDP:DP:RD:AD:FREQ:PVAL:RBQ:ABQ:RDF:RDR:ADF:ADR	1/1:255:60:60:4:55:91.67%:2.4456E-29:46:57:4:0:41:14	0/1:123:52:51:6:27:52.94%:4.5192E-13:38:54:6:0:19:8
ST4.03ch12	2847025	.	G	T,A	.	PASS	ADP=85;WT=0;HET=1;HOM=1;NC=0	GT:GQ:SDP:DP:RD:AD:FREQ:PVAL:RBQ:ABQ:RDF:RDR:ADF:ADR	1/1:255:81:81:0:79:97.53%:4.3185E-47:0:62:0:0:72:7	0/2:255:89:89:1:46:51.69%:2.9526E-26:17:60:0:1:39:7
ST4.03ch12	2847994	.	A	T	.	PASS	ADP=52;WT=0;HET=1;HOM=1;NC=0	GT:GQ:SDP:DP:RD:AD:FREQ:PVAL:RBQ:ABQ:RDF:RDR:ADF:ADR	1/1:255:50:50:2:48:96%:1.3143E-26:58:56:1:1:33:15	0/1:100:55:54:27:27:50%:9.2779E-11:62:50:20:7:17:10
ST4.03ch12	2859488	.	G	A	.	PASS	ADP=57;WT=0;HET=1;HOM=1;NC=0	GT:GQ:SDP:DP:RD:AD:FREQ:PVAL:RBQ:ABQ:RDF:RDR:ADF:ADR	1/1:255:56:55:1:54:98.18%:5.6837E-31:66:64:1:0:53:1	0/1:131:60:60:26:34:56.67%:7.4725E-14:72:63:25:1:34:0
ST4.03ch12	2863916	.	T	C	.	PASS	ADP=64;WT=0;HET=1;HOM=1;NC=0	GT:GQ:SDP:DP:RD:AD:FREQ:PVAL:RBQ:ABQ:RDF:RDR:ADF:ADR	1/1:255:71:70:2:68:97.14%:2.7243E-38:58:52:2:0:53:15	0/1:117:58:58:27:31:53.45%:1.7922E-12:57:60:24:3:28:3
ST4.03ch12	2863919	.	A	G	.	PASS	ADP=63;WT=0;HET=1;HOM=1;NC=0	GT:GQ:SDP:DP:RD:AD:FREQ:PVAL:RBQ:ABQ:RDF:RDR:ADF:ADR	1/1:255:68:68:1:67:98.53%:1.1598E-38:78:53:1:0:52:15	0/1:122:58:58:26:32:55.17%:5.693E-13:63:59:24:2:28:4
ST4.03ch12	2864422	.	G	C	.	PASS	ADP=100;WT=0;HET=1;HOM=1;NC=0	GT:GQ:SDP:DP:RD:AD:FREQ:PVAL:RBQ:ABQ:RDF:RDR:ADF:ADR	1/1:255:109:109:4:105:96.33%:2.8317E-58:67:58:4:0:78:27	0/1:172:91:91:45:46:50.55%:6.249E-18:61:62:37:8:35:11
ST4.03ch12	2910447	.	T	C	.	PASS	ADP=108;WT=0;HET=1;HOM=1;NC=0	GT:GQ:SDP:DP:RD:AD:FREQ:PVAL:RBQ:ABQ:RDF:RDR:ADF:ADR	1/1:255:144:144:4:140:97.22%:8.2145E-79:56:57:4:0:111:29	0/1:158:73:73:32:41:56.16%:1.5635E-16:61:59:28:4:35:6
ST4.03ch12	6373250	.	A	G	.	PASS	ADP=64;WT=0;HET=1;HOM=1;NC=0	GT:GQ:SDP:DP:RD:AD:FREQ:PVAL:RBQ:ABQ:RDF:RDR:ADF:ADR	1/1:255:76:75:2:73:97.33%:3.1521E-41:52:59:1:1:63:10	0/1:91:53:53:28:25:47.17%:7.091E-10:56:65:20:8:22:3
ST4.03ch12	6373251	.	C	A	.	PASS	ADP=64;WT=0;HET=1;HOM=1;NC=0	GT:GQ:SDP:DP:RD:AD:FREQ:PVAL:RBQ:ABQ:RDF:RDR:ADF:ADR	1/1:255:76:76:2:74:97.37%:8.1413E-42:50:59:1:1:64:10	0/1:91:53:53:28:25:47.17%:7.091E-10:56:68:20:8:22:3
ST4.03ch12	8127026	.	T	A	.	PASS	ADP=57;WT=0;HET=1;HOM=1;NC=0	GT:GQ:SDP:DP:RD:AD:FREQ:PVAL:RBQ:ABQ:RDF:RDR:ADF:ADR	1/1:252:53:53:4:49:92.45%:6.2975E-26:48:56:2:2:43:6	0/1:125:61:61:28:33:54.1%:2.783E-13:66:57:25:3:27:6
ST4.03ch12	8127043	.	T	A	.	PASS	ADP=59;WT=0;HET=1;HOM=1;NC=0	GT:GQ:SDP:DP:RD:AD:FREQ:PVAL:RBQ:ABQ:RDF:RDR:ADF:ADR	1/1:255:58:58:5:53:91.38%:1.1445E-27:41:55:3:2:48:5	0/1:120:61:61:29:32:52.46%:8.637E-13:63:58:24:5:28:4
ST4.03ch12	8129197	.	A	G	.	PASS	ADP=76;WT=0;HET=1;HOM=1;NC=0	GT:GQ:SDP:DP:RD:AD:FREQ:PVAL:RBQ:ABQ:RDF:RDR:ADF:ADR	1/1:255:81:78:6:72:92.31%:6.9772E-38:49:58:3:3:59:13	0/1:142:76:75:37:38:50.67%:6.2293E-15:58:63:30:7:29:9
ST4.03ch12	49745997	.	G	A	.	PASS	ADP=57;WT=0;HET=1;HOM=1;NC=0	GT:GQ:SDP:DP:RD:AD:FREQ:PVAL:RBQ:ABQ:RDF:RDR:ADF:ADR	1/1:255:59:57:4:53:92.98%:3.3697E-28:46:56:2:2:46:7	0/1:133:58:57:23:34:59.65%:4.411E-14:60:54:20:3:28:6
ST4.03ch12	50037871	.	C	T	.	PASS	ADP=80;WT=0;HET=1;HOM=1;NC=0	GT:GQ:SDP:DP:RD:AD:FREQ:PVAL:RBQ:ABQ:RDF:RDR:ADF:ADR	1/1:255:86:86:7:79:91.86%:2.605E-41:56:59:5:2:63:16	0/1:114:75:75:43:32:42.67%:3.367E-12:62:68:37:6:29:3
ST4.03ch12	51532365	.	G	A	.	PASS	ADP=56;WT=0;HET=1;HOM=1;NC=0	GT:GQ:SDP:DP:RD:AD:FREQ:PVAL:RBQ:ABQ:RDF:RDR:ADF:ADR	1/1:240:51:51:4:47:92.16%:8.5347E-25:66:69:4:0:47:0	0/1:98:62:62:30:27:43.55%:1.2661E-10:62:70:28:2:27:0
ST4.03ch12	51561020	.	G	A	.	PASS	ADP=52;WT=0;HET=1;HOM=1;NC=0	GT:GQ:SDP:DP:RD:AD:FREQ:PVAL:RBQ:ABQ:RDF:RDR:ADF:ADR	1/1:255:50:50:2:48:96%:1.3143E-26:38:55:2:0:38:10	0/1:114:55:55:25:30:54.55%:3.6885E-12:60:59:18:7:26:4
ST4.03ch12	51561058	.	T	A	.	PASS	ADP=56;WT=0;HET=1;HOM=1;NC=0	GT:GQ:SDP:DP:RD:AD:FREQ:PVAL:RBQ:ABQ:RDF:RDR:ADF:ADR	1/1:255:56:56:2:54:96.43%:4.2321E-30:57:57:2:0:45:9	0/1:118:57:57:26:31:54.39%:1.5588E-12:64:63:20:6:28:3
ST4.03ch12	51561127	.	C	A	.	PASS	ADP=66;WT=0;HET=1;HOM=1;NC=0	GT:GQ:SDP:DP:RD:AD:FREQ:PVAL:RBQ:ABQ:RDF:RDR:ADF:ADR	1/1:255:67:67:4:63:94.03%:6.4849E-34:58:58:4:0:52:11	0/1:123:65:65:32:33:50.77%:4.6624E-13:57:60:22:10:27:6
ST4.03ch12	51561205	.	C	T	.	PASS	ADP=68;WT=0;HET=1;HOM=1;NC=0	GT:GQ:SDP:DP:RD:AD:FREQ:PVAL:RBQ:ABQ:RDF:RDR:ADF:ADR	1/1:255:82:82:6:76:92.68%:3.7254E-40:46:57:5:1:59:17	0/1:99:55:55:28:27:49.09%:1.0345E-10:53:56:18:10:19:8
ST4.03ch12	56790003	.	G	A	.	PASS	ADP=58;WT=0;HET=1;HOM=1;NC=0	GT:GQ:SDP:DP:RD:AD:FREQ:PVAL:RBQ:ABQ:RDF:RDR:ADF:ADR	1/1:255:56:55:4:51:92.73%:4.6193E-27:58:61:2:2:45:6	0/1:140:62:61:25:36:59.02%:8.0283E-15:59:60:18:7:30:6
ST4.03ch12	56790195	.	T	G	.	PASS	ADP=73;WT=0;HET=1;HOM=1;NC=0	GT:GQ:SDP:DP:RD:AD:FREQ:PVAL:RBQ:ABQ:RDF:RDR:ADF:ADR	1/1:255:75:74:6:68:91.89%:1.2863E-35:64:56:6:0:55:13	0/1:168:74:73:30:43:58.9%:1.4203E-17:60:58:24:6:32:11
ST4.03ch00	22809123	.	T	G	.	PASS	ADP=66;WT=0;HET=1;HOM=1;NC=0	GT:GQ:SDP:DP:RD:AD:FREQ:PVAL:RBQ:ABQ:RDF:RDR:ADF:ADR	1/1:255:65:65:0:65:100%:1.0519E-38:0:66:0:0:56:9	0/1:136:67:67:31:36:53.73%:2.098E-14:60:69:26:5:34:2
ST4.03ch00	22813473	.	T	G	.	PASS	ADP=63;WT=0;HET=1;HOM=1;NC=0	GT:GQ:SDP:DP:RD:AD:FREQ:PVAL:RBQ:ABQ:RDF:RDR:ADF:ADR	1/1:255:54:54:0:53:98.15%:1.5943E-31:0:61:0:0:41:12	0/1:107:73:73:41:30:41.1%:1.8624E-11:59:65:32:9:28:2
ST4.03ch00	22833321	.	A	G	.	PASS	ADP=65;WT=0;HET=1;HOM=1;NC=0	GT:GQ:SDP:DP:RD:AD:FREQ:PVAL:RBQ:ABQ:RDF:RDR:ADF:ADR	1/1:255:58:58:1:57:98.28%:9.6072E-33:75:67:1:0:49:8	0/1:120:72:72:39:33:45.83%:9.5353E-13:65:69:38:1:30:3

## Sheet: Inf1_Parental_SNPs
ST4.03ch01	507622	.	C	T	.	PASS	ADP=109;WT=1;HET=1;HOM=0;NC=0	GT:GQ:SDP:DP:RD:AD:FREQ:PVAL:RBQ:ABQ:RDF:RDR:ADF:ADR	0/0:197:107:106:106:0:0%:1E0:49:0:39:67:0:0	0/1:181:112:112:62:50:44.64%:7.2027E-19:59:62:38:24:36:14
ST4.03ch01	1352795	.	G	A	.	PASS	ADP=81;WT=1;HET=1;HOM=0;NC=0	GT:GQ:SDP:DP:RD:AD:FREQ:PVAL:RBQ:ABQ:RDF:RDR:ADF:ADR	0/0:116:69:69:68:1:1.45%:5E-1:60:64:55:13:1:0	0/1:147:94:94:53:41:43.62%:1.6298E-15:58:66:41:12:33:8
ST4.03ch01	1365319	.	C	T	.	PASS	ADP=95;WT=1;HET=1;HOM=0;NC=0	GT:GQ:SDP:DP:RD:AD:FREQ:PVAL:RBQ:ABQ:RDF:RDR:ADF:ADR	0/0:151:102:102:98:3:2.94%:1.2313E-1:72:59:97:1:3:0	0/1:127:89:89:53:36:40.45%:1.6693E-13:71:56:51:2:25:11
ST4.03ch01	1365323	.	T	C	.	PASS	ADP=96;WT=1;HET=1;HOM=0;NC=0	GT:GQ:SDP:DP:RD:AD:FREQ:PVAL:RBQ:ABQ:RDF:RDR:ADF:ADR	0/0:145:103:103:99:4:3.88%:6.0675E-2:73:75:98:1:4:0	0/1:136:90:90:52:38:42.22%:2.4713E-14:74:56:50:2:27:11
ST4.03ch01	3085815	.	A	T	.	PASS	ADP=69;WT=1;HET=1;HOM=0;NC=0	GT:GQ:SDP:DP:RD:AD:FREQ:PVAL:RBQ:ABQ:RDF:RDR:ADF:ADR	0/0:142:75:75:75:0:0%:1E0:53:0:64:11:0:0	0/1:144:63:63:26:37:58.73%:3.4211E-15:55:52:24:2:31:6
ST4.03ch01	3086976	.	G	A	.	PASS	ADP=58;WT=1;HET=1;HOM=0;NC=0	GT:GQ:SDP:DP:RD:AD:FREQ:PVAL:RBQ:ABQ:RDF:RDR:ADF:ADR	0/0:108:57:57:57:0:0%:1E0:58:0:45:12:0:0	0/1:102:59:59:31:28:47.46%:5.349E-11:55:56:24:7:18:10
ST4.03ch01	3087082	.	C	T	.	PASS	ADP=56;WT=1;HET=1;HOM=0;NC=0	GT:GQ:SDP:DP:RD:AD:FREQ:PVAL:RBQ:ABQ:RDF:RDR:ADF:ADR	0/0:111:61:60:60:0:0%:1E0:55:0:48:12:0:0	0/1:78:55:53:31:22:41.51%:1.5031E-8:59:48:24:7:17:5
ST4.03ch01	3087110	.	C	T	.	PASS	ADP=61;WT=1;HET=1;HOM=0;NC=0	GT:GQ:SDP:DP:RD:AD:FREQ:PVAL:RBQ:ABQ:RDF:RDR:ADF:ADR	0/0:119:64:63:63:0:0%:1E0:55:0:50:13:0:0	0/1:126:61:60:27:33:55%:2.4078E-13:55:56:22:5:29:4
ST4.03ch01	3087143	.	A	T	.	PASS	ADP=62;WT=1;HET=1;HOM=0;NC=0	GT:GQ:SDP:DP:RD:AD:FREQ:PVAL:RBQ:ABQ:RDF:RDR:ADF:ADR	0/0:119:63:63:63:0:0%:1E0:60:0:51:12:0:0	0/1:120:61:61:29:32:52.46%:8.637E-13:54:56:22:7:27:5
ST4.03ch01	3087227	.	T	C	.	PASS	ADP=69;WT=1;HET=1;HOM=0;NC=0	GT:GQ:SDP:DP:RD:AD:FREQ:PVAL:RBQ:ABQ:RDF:RDR:ADF:ADR	0/0:134:72:72:72:0:0%:1E0:60:0:65:7:0:0	0/1:122:67:66:33:33:50%:5.2318E-13:55:57:25:8:30:3
ST4.03ch01	3087242	.	A	G	.	PASS	ADP=71;WT=1;HET=1;HOM=0;NC=0	GT:GQ:SDP:DP:RD:AD:FREQ:PVAL:RBQ:ABQ:RDF:RDR:ADF:ADR	0/0:137:74:74:74:0:0%:1E0:59:0:64:10:0:0	0/1:117:68:68:36:32:47.06%:1.8765E-12:57:58:28:8:29:3
ST4.03ch01	3087283	.	A	G	.	PASS	ADP=68;WT=1;HET=1;HOM=0;NC=0	GT:GQ:SDP:DP:RD:AD:FREQ:PVAL:RBQ:ABQ:RDF:RDR:ADF:ADR	0/0:134:71:71:71:0:0%:1E0:59:0:60:11:0:0	0/1:100:66:66:38:28:42.42%:9.5854E-11:57:61:29:9:25:3
ST4.03ch01	3087848	.	G	A	.	PASS	ADP=79;WT=1;HET=1;HOM=0;NC=0	GT:GQ:SDP:DP:RD:AD:FREQ:PVAL:RBQ:ABQ:RDF:RDR:ADF:ADR	0/0:160:87:85:85:0:0%:1E0:58:0:68:17:0:0	0/1:142:74:74:36:38:51.35%:5.5248E-15:61:60:29:7:32:6
ST4.03ch01	3087858	.	G	A	.	PASS	ADP=78;WT=1;HET=1;HOM=0;NC=0	GT:GQ:SDP:DP:RD:AD:FREQ:PVAL:RBQ:ABQ:RDF:RDR:ADF:ADR	0/0:156:86:84:84:0:0%:1E0:56:0:63:21:0:0	0/1:143:73:73:35:38:52.05%:4.8769E-15:62:63:29:6:32:6
ST4.03ch01	3088503	.	T	C	.	PASS	ADP=62;WT=1;HET=1;HOM=0;NC=0	GT:GQ:SDP:DP:RD:AD:FREQ:PVAL:RBQ:ABQ:RDF:RDR:ADF:ADR	0/0:127:67:67:67:0:0%:1E0:60:0:56:11:0:0	0/1:90:57:57:32:25:43.86%:9.9959E-10:56:64:22:10:25:0
ST4.03ch01	3088678	.	A	G	.	PASS	ADP=63;WT=1;HET=1;HOM=0;NC=0	GT:GQ:SDP:DP:RD:AD:FREQ:PVAL:RBQ:ABQ:RDF:RDR:ADF:ADR	0/0:130:69:69:69:0:0%:1E0:60:0:55:14:0:0	0/1:85:58:58:34:24:41.38%:2.9186E-9:55:57:27:7:18:6
ST4.03ch01	3088820	.	A	T	.	PASS	ADP=64;WT=1;HET=1;HOM=0;NC=0	GT:GQ:SDP:DP:RD:AD:FREQ:PVAL:RBQ:ABQ:RDF:RDR:ADF:ADR	0/0:127:67:67:67:0:0%:1E0:60:0:52:15:0:0	0/1:106:61:61:32:29:47.54%:2.2597E-11:56:63:24:8:28:1
ST4.03ch01	3088908	.	C	G	.	PASS	ADP=78;WT=1;HET=1;HOM=0;NC=0	GT:GQ:SDP:DP:RD:AD:FREQ:PVAL:RBQ:ABQ:RDF:RDR:ADF:ADR	0/0:172:91:91:91:0:0%:1E0:59:0:76:15:0:0	0/1:113:66:66:35:31:46.97%:4.4405E-12:63:59:27:8:27:4
ST4.03ch01	3089029	.	A	G	.	PASS	ADP=72;WT=1;HET=1;HOM=0;NC=0	GT:GQ:SDP:DP:RD:AD:FREQ:PVAL:RBQ:ABQ:RDF:RDR:ADF:ADR	0/0:157:83:83:83:0:0%:1E0:63:0:71:12:0:0	0/1:111:62:62:31:30:48.39%:7.7752E-12:56:57:22:9:25:5
ST4.03ch01	3089053	.	T	C	.	PASS	ADP=66;WT=1;HET=1;HOM=0;NC=0	GT:GQ:SDP:DP:RD:AD:FREQ:PVAL:RBQ:ABQ:RDF:RDR:ADF:ADR	0/0:145:78:78:78:0:0%:1E0:64:0:65:13:0:0	0/1:105:54:54:26:28:51.85%:3.0926E-11:55:56:17:9:20:8
ST4.03ch01	3089067	.	G	A	.	PASS	ADP=62;WT=1;HET=1;HOM=0;NC=0	GT:GQ:SDP:DP:RD:AD:FREQ:PVAL:RBQ:ABQ:RDF:RDR:ADF:ADR	0/0:138:73:73:73:0:0%:1E0:63:0:64:9:0:0	0/1:96:53:52:26:26:50%:2.1991E-10:57:55:19:7:19:7
ST4.03ch01	3089068	.	T	C	.	PASS	ADP=62;WT=1;HET=1;HOM=0;NC=0	GT:GQ:SDP:DP:RD:AD:FREQ:PVAL:RBQ:ABQ:RDF:RDR:ADF:ADR	0/0:134:72:72:72:0:0%:1E0:63:0:63:9:0:0	0/1:100:53:53:26:27:50.94%:8.2728E-11:56:57:19:7:20:7
ST4.03ch01	3665689	.	T	C	.	PASS	ADP=58;WT=1;HET=1;HOM=0;NC=0	GT:GQ:SDP:DP:RD:AD:FREQ:PVAL:RBQ:ABQ:RDF:RDR:ADF:ADR	0/0:119:63:63:63:0:0%:1E0:63:0:51:12:0:0	0/1:95:54:54:28:26:48.15%:2.7171E-10:61:60:21:7:24:2
ST4.03ch01	3665693	.	T	C	.	PASS	ADP=57;WT=1;HET=1;HOM=0;NC=0	GT:GQ:SDP:DP:RD:AD:FREQ:PVAL:RBQ:ABQ:RDF:RDR:ADF:ADR	0/0:102:62:61:60:1:1.64%:5E-1:61:78:48:12:1:0	0/1:91:53:53:28:25:47.17%:7.091E-10:61:59:21:7:23:2
ST4.03ch01	3820559	.	A	G	.	PASS	ADP=65;WT=1;HET=1;HOM=0;NC=0	GT:GQ:SDP:DP:RD:AD:FREQ:PVAL:RBQ:ABQ:RDF:RDR:ADF:ADR	0/0:137:74:74:74:0:0%:1E0:55:0:57:17:0:0	0/1:108:56:56:27:29:51.79%:1.3048E-11:61:51:23:4:26:3
ST4.03ch01	3821051	.	G	A	.	PASS	ADP=68;WT=1;HET=1;HOM=0;NC=0	GT:GQ:SDP:DP:RD:AD:FREQ:PVAL:RBQ:ABQ:RDF:RDR:ADF:ADR	0/0:152:82:82:82:0:0%:1E0:57:0:68:14:0:0	0/1:77:55:55:33:22:40%:1.7076E-8:53:62:27:6:17:5
ST4.03ch01	3821150	.	T	C	.	PASS	ADP=70;WT=1;HET=1;HOM=0;NC=0	GT:GQ:SDP:DP:RD:AD:FREQ:PVAL:RBQ:ABQ:RDF:RDR:ADF:ADR	0/0:160:85:85:85:0:0%:1E0:60:0:74:11:0:0	0/1:81:55:55:32:23:41.82%:6.4034E-9:63:70:27:5:20:3
ST4.03ch01	3821189	.	A	G	.	PASS	ADP=71;WT=1;HET=1;HOM=0;NC=0	GT:GQ:SDP:DP:RD:AD:FREQ:PVAL:RBQ:ABQ:RDF:RDR:ADF:ADR	0/0:168:89:89:89:0:0%:1E0:60:0:67:22:0:0	0/1:82:54:54:31:23:42.59%:5.9704E-9:64:69:26:5:20:3
ST4.03ch01	3821198	.	G	A	.	PASS	ADP=73;WT=1;HET=1;HOM=0;NC=0	GT:GQ:SDP:DP:RD:AD:FREQ:PVAL:RBQ:ABQ:RDF:RDR:ADF:ADR	0/0:168:89:89:89:0:0%:1E0:58:0:64:25:0:0	0/1:89:58:58:33:25:43.1%:1.0786E-9:65:68:28:5:22:3
ST4.03ch01	3821204	.	T	C	.	PASS	ADP=74;WT=1;HET=1;HOM=0;NC=0	GT:GQ:SDP:DP:RD:AD:FREQ:PVAL:RBQ:ABQ:RDF:RDR:ADF:ADR	0/0:171:93:93:92:0:0%:1E0:58:0:67:25:0:0	0/1:77:56:55:33:22:40%:1.7076E-8:64:72:27:6:21:1
ST4.03ch01	4095416	.	T	C	.	PASS	ADP=152;WT=1;HET=1;HOM=0;NC=0	GT:GQ:SDP:DP:RD:AD:FREQ:PVAL:RBQ:ABQ:RDF:RDR:ADF:ADR	0/0:321:172:172:172:0:0%:1E0:60:0:157:15:0:0	0/1:192:132:132:78:54:40.91%:5.7463E-20:61:59:71:7:46:8
ST4.03ch01	4097887	.	C	A	.	PASS	ADP=167;WT=1;HET=1;HOM=0;NC=0	GT:GQ:SDP:DP:RD:AD:FREQ:PVAL:RBQ:ABQ:RDF:RDR:ADF:ADR	0/0:223:177:176:167:9:5.11%:1.7588E-3:57:66:135:32:7:2	0/1:255:158:158:82:76:48.1%:7.7121E-29:58:56:69:13:63:13
ST4.03ch01	4097908	.	G	T	.	PASS	ADP=166;WT=1;HET=1;HOM=0;NC=0	GT:GQ:SDP:DP:RD:AD:FREQ:PVAL:RBQ:ABQ:RDF:RDR:ADF:ADR	0/0:225:171:171:163:8:4.68%:3.5926E-3:57:67:132:31:6:2	0/1:255:162:162:87:75:46.3%:3.2959E-28:57:57:73:14:63:12
ST4.03ch01	4354269	.	C	T	.	PASS	ADP=98;WT=1;HET=1;HOM=0;NC=0	GT:GQ:SDP:DP:RD:AD:FREQ:PVAL:RBQ:ABQ:RDF:RDR:ADF:ADR	0/0:152:131:129:120:8:6.2%:3.4899E-3:50:54:100:20:6:2	0/1:104:68:68:38:29:42.65%:3.7837E-11:59:58:36:2:24:5
ST4.03ch01	4456646	.	C	T	.	PASS	ADP=83;WT=1;HET=1;HOM=0;NC=0	GT:GQ:SDP:DP:RD:AD:FREQ:PVAL:RBQ:ABQ:RDF:RDR:ADF:ADR	0/0:182:106:106:105:1:0.94%:5E-1:65:77:92:13:1:0	0/1:120:61:61:29:32:52.46%:8.637E-13:66:64:29:0:31:1
ST4.03ch01	4458976	.	A	C	.	PASS	ADP=95;WT=1;HET=1;HOM=0;NC=0	GT:GQ:SDP:DP:RD:AD:FREQ:PVAL:RBQ:ABQ:RDF:RDR:ADF:ADR	0/0:242:130:130:130:0:0%:1E0:73:0:129:1:0:0	0/1:88:61:61:36:25:40.98%:1.3291E-9:67:73:36:0:24:1
ST4.03ch01	4497624	.	C	A	.	PASS	ADP=131;WT=1;HET=1;HOM=0;NC=0	GT:GQ:SDP:DP:RD:AD:FREQ:PVAL:RBQ:ABQ:RDF:RDR:ADF:ADR	0/0:188:201:201:181:20:9.95%:5.802E-7:51:49:108:73:8:12	0/1:140:63:62:26:36:58.06%:9.6098E-15:50:51:13:13:22:14
ST4.03ch01	6817825	.	T	C	.	PASS	ADP=134;WT=1;HET=1;HOM=0;NC=0	GT:GQ:SDP:DP:RD:AD:FREQ:PVAL:RBQ:ABQ:RDF:RDR:ADF:ADR	0/0:340:182:182:182:0:0%:1E0:72:0:182:0:0:0	0/1:124:87:87:52:35:40.23%:3.9107E-13:71:69:52:0:35:0
ST4.03ch01	6817972	.	C	T	.	PASS	ADP=72;WT=1;HET=1;HOM=0;NC=0	GT:GQ:SDP:DP:RD:AD:FREQ:PVAL:RBQ:ABQ:RDF:RDR:ADF:ADR	0/0:149:79:79:79:0:0%:1E0:57:0:42:37:0:0	0/1:118:66:66:34:32:48.48%:1.5388E-12:59:62:21:13:21:11
ST4.03ch01	6869841	.	G	A	.	PASS	ADP=143;WT=1;HET=1;HOM=0;NC=0	GT:GQ:SDP:DP:RD:AD:FREQ:PVAL:RBQ:ABQ:RDF:RDR:ADF:ADR	0/0:237:135:135:134:1:0.74%:5E-1:67:75:134:0:1:0	0/1:221:151:151:89:62:41.06%:7.6413E-23:66:63:88:1:57:5
ST4.03ch01	6958819	.	G	A	.	PASS	ADP=114;WT=1;HET=1;HOM=0;NC=0	GT:GQ:SDP:DP:RD:AD:FREQ:PVAL:RBQ:ABQ:RDF:RDR:ADF:ADR	0/0:123:110:110:102:8:7.27%:3.4239E-3:72:38:101:1:8:0	0/1:210:118:118:61:57:48.31%:8.1927E-22:69:59:60:1:56:1
ST4.03ch01	6958975	.	G	A	.	PASS	ADP=113;WT=1;HET=1;HOM=0;NC=0	GT:GQ:SDP:DP:RD:AD:FREQ:PVAL:RBQ:ABQ:RDF:RDR:ADF:ADR	0/0:197:113:113:112:1:0.88%:5E-1:62:15:87:25:0:1	0/1:255:114:114:46:68:59.65%:1.4795E-27:65:62:37:9:52:16
ST4.03ch01	6959076	.	A	C	.	PASS	ADP=64;WT=1;HET=1;HOM=0;NC=0	GT:GQ:SDP:DP:RD:AD:FREQ:PVAL:RBQ:ABQ:RDF:RDR:ADF:ADR	0/0:123:75:74:73:1:1.35%:5E-1:61:37:64:9:0:1	0/1:109:55:55:25:29:52.73%:1.0051E-11:54:54:14:11:17:12
ST4.03ch01	6978125	.	T	G	.	PASS	ADP=128;WT=1;HET=1;HOM=0;NC=0	GT:GQ:SDP:DP:RD:AD:FREQ:PVAL:RBQ:ABQ:RDF:RDR:ADF:ADR	0/0:197:205:205:182:18:8.78%:2.5567E-6:60:60:160:22:18:0	0/1:95:51:51:20:25:49.02%:2.7295E-10:64:59:20:0:25:0
ST4.03ch01	6978156	.	A	G	.	PASS	ADP=151;WT=1;HET=1;HOM=0;NC=0	GT:GQ:SDP:DP:RD:AD:FREQ:PVAL:RBQ:ABQ:RDF:RDR:ADF:ADR	0/0:388:234:234:231:3:1.28%:1.242E-1:68:61:209:22:3:0	0/1:136:68:68:32:36:52.94%:2.4039E-14:72:74:31:1:36:0
ST4.03ch01	6978313	.	C	T	.	PASS	ADP=118;WT=1;HET=1;HOM=0;NC=0	GT:GQ:SDP:DP:RD:AD:FREQ:PVAL:RBQ:ABQ:RDF:RDR:ADF:ADR	0/0:295:158:158:158:0:0%:1E0:61:0:108:50:0:0	0/1:122:79:79:45:34:43.04%:6.0779E-13:67:68:35:10:29:5
ST4.03ch01	7015471	.	A	C	.	PASS	ADP=100;WT=1;HET=1;HOM=0;NC=0	GT:GQ:SDP:DP:RD:AD:FREQ:PVAL:RBQ:ABQ:RDF:RDR:ADF:ADR	0/0:145:104:104:100:4:3.85%:6.0693E-2:69:77:95:5:4:0	0/1:192:97:97:46:51:52.58%:5.0692E-20:68:71:45:1:45:6
ST4.03ch01	7125598	.	C	T	.	PASS	ADP=125;WT=1;HET=1;HOM=0;NC=0	GT:GQ:SDP:DP:RD:AD:FREQ:PVAL:RBQ:ABQ:RDF:RDR:ADF:ADR	0/0:280:151:150:150:0:0%:1E0:66:0:127:23:0:0	0/1:200:101:101:48:53:52.48%:9.032E-21:63:67:44:4:50:3
ST4.03ch01	7127190	.	C	A	.	PASS	ADP=75;WT=1;HET=1;HOM=0;NC=0	GT:GQ:SDP:DP:RD:AD:FREQ:PVAL:RBQ:ABQ:RDF:RDR:ADF:ADR	0/0:127:67:67:67:0:0%:1E0:62:0:55:12:0:0	0/1:160:83:83:16:38:45.78%:9.9771E-17:70:69:14:2:34:4
ST4.03ch01	7510488	.	A	T	.	PASS	ADP=56;WT=1;HET=1;HOM=0;NC=0	GT:GQ:SDP:DP:RD:AD:FREQ:PVAL:RBQ:ABQ:RDF:RDR:ADF:ADR	0/0:115:61:61:61:0:0%:1E0:55:0:48:13:0:0	0/1:78:51:51:29:22:43.14%:1.3059E-8:54:56:23:6:20:2
ST4.03ch01	7510866	.	T	C	.	PASS	ADP=68;WT=1;HET=1;HOM=0;NC=0	GT:GQ:SDP:DP:RD:AD:FREQ:PVAL:RBQ:ABQ:RDF:RDR:ADF:ADR	0/0:157:83:83:83:0:0%:1E0:60:0:58:25:0:0	0/1:95:54:54:28:26:48.15%:2.7171E-10:62:64:19:9:21:5
ST4.03ch01	8866242	.	C	T	.	PASS	ADP=54;WT=1;HET=1;HOM=0;NC=0	GT:GQ:SDP:DP:RD:AD:FREQ:PVAL:RBQ:ABQ:RDF:RDR:ADF:ADR	0/0:107:58:58:58:0:0%:1E0:51:0:44:14:0:0	0/1:79:50:50:28:22:44%:1.2104E-8:59:52:24:4:15:7
ST4.03ch01	10582604	.	C	T	.	PASS	ADP=74;WT=1;HET=1;HOM=0;NC=0	GT:GQ:SDP:DP:RD:AD:FREQ:PVAL:RBQ:ABQ:RDF:RDR:ADF:ADR	0/0:137:74:74:74:0:0%:1E0:60:0:60:14:0:0	0/1:167:75:74:31:43:58.11%:1.7018E-17:56:58:23:8:39:4
ST4.03ch01	10582883	.	C	T	.	PASS	ADP=58;WT=1;HET=1;HOM=0;NC=0	GT:GQ:SDP:DP:RD:AD:FREQ:PVAL:RBQ:ABQ:RDF:RDR:ADF:ADR	0/0:104:55:55:55:0:0%:1E0:54:0:42:13:0:0	0/1:101:62:62:34:28:45.16%:7.0184E-11:51:54:21:13:19:9
ST4.03ch01	16910151	.	T	C	.	PASS	ADP=64;WT=1;HET=1;HOM=0;NC=0	GT:GQ:SDP:DP:RD:AD:FREQ:PVAL:RBQ:ABQ:RDF:RDR:ADF:ADR	0/0:131:77:77:76:1:1.3%:5E-1:65:78:63:13:1:0	0/1:111:51:51:22:29:56.86%:6.4161E-12:63:59:16:6:22:7
ST4.03ch01	21565991	.	G	A	.	PASS	ADP=82;WT=1;HET=1;HOM=0;NC=0	GT:GQ:SDP:DP:RD:AD:FREQ:PVAL:RBQ:ABQ:RDF:RDR:ADF:ADR	0/0:137:74:74:74:0:0%:1E0:55:0:73:1:0:0	0/1:127:90:90:54:36:40%:1.7781E-13:57:56:46:8:35:1
ST4.03ch01	21566193	.	T	A	.	PASS	ADP=112;WT=1;HET=1;HOM=0;NC=0	GT:GQ:SDP:DP:RD:AD:FREQ:PVAL:RBQ:ABQ:RDF:RDR:ADF:ADR	0/0:250:134:134:134:0:0%:1E0:58:0:103:31:0:0	0/1:140:92:91:52:39:42.86%:9.7625E-15:58:61:41:11:31:8
ST4.03ch01	21566199	.	T	C	.	PASS	ADP=111;WT=1;HET=1;HOM=0;NC=0	GT:GQ:SDP:DP:RD:AD:FREQ:PVAL:RBQ:ABQ:RDF:RDR:ADF:ADR	0/0:250:134:134:134:0:0%:1E0:59:0:102:32:0:0	0/1:132:89:89:52:37:41.57%:6.2306E-14:63:54:44:8:26:11
ST4.03ch01	21566288	.	C	A	.	PASS	ADP=101;WT=1;HET=1;HOM=0;NC=0	GT:GQ:SDP:DP:RD:AD:FREQ:PVAL:RBQ:ABQ:RDF:RDR:ADF:ADR	0/0:190:124:123:120:3:2.44%:1.2347E-1:61:77:86:34:3:0	0/1:117:80:80:47:33:41.25%:1.7683E-12:61:48:38:9:11:22
ST4.03ch01	21566290	.	G	A	.	PASS	ADP=100;WT=1;HET=1;HOM=0;NC=0	GT:GQ:SDP:DP:RD:AD:FREQ:PVAL:RBQ:ABQ:RDF:RDR:ADF:ADR	0/0:215:124:124:123:1:0.81%:5E-1:60:16:90:33:0:1	0/1:127:78:77:42:35:45.45%:1.8643E-13:53:59:20:22:27:8
ST4.03ch01	45253658	.	A	C	.	PASS	ADP=58;WT=1;HET=1;HOM=0;NC=0	GT:GQ:SDP:DP:RD:AD:FREQ:PVAL:RBQ:ABQ:RDF:RDR:ADF:ADR	0/0:111:60:60:60:0:0%:1E0:58:0:51:9:0:0	0/1:103:57:57:29:28:49.12%:4.3658E-11:60:55:26:3:23:5
ST4.03ch01	45254539	.	A	C	.	PASS	ADP=74;WT=1;HET=1;HOM=0;NC=0	GT:GQ:SDP:DP:RD:AD:FREQ:PVAL:RBQ:ABQ:RDF:RDR:ADF:ADR	0/0:134:72:72:72:0:0%:1E0:59:0:62:10:0:0	0/1:145:77:77:38:39:50.65%:2.6279E-15:63:59:35:3:32:7
ST4.03ch01	45254902	.	C	A	.	PASS	ADP=81;WT=1;HET=1;HOM=0;NC=0	GT:GQ:SDP:DP:RD:AD:FREQ:PVAL:RBQ:ABQ:RDF:RDR:ADF:ADR	0/0:160:86:86:86:0:0%:1E0:57:0:70:16:0:0	0/1:171:77:76:32:44:57.89%:7.2383E-18:62:57:27:5:35:9
ST4.03ch01	47306921	.	G	A	.	PASS	ADP=62;WT=1;HET=1;HOM=0;NC=0	GT:GQ:SDP:DP:RD:AD:FREQ:PVAL:RBQ:ABQ:RDF:RDR:ADF:ADR	0/0:130:71:70:70:0:0%:1E0:57:0:61:9:0:0	0/1:99:55:55:28:27:49.09%:1.0345E-10:57:49:23:5:20:7
ST4.03ch01	47307002	.	C	T	.	PASS	ADP=62;WT=1;HET=1;HOM=0;NC=0	GT:GQ:SDP:DP:RD:AD:FREQ:PVAL:RBQ:ABQ:RDF:RDR:ADF:ADR	0/0:122:66:66:66:0:0%:1E0:60:0:56:10:0:0	0/1:89:60:59:34:25:42.37%:1.16E-9:50:47:26:8:19:6
ST4.03ch01	47307133	.	T	G	.	PASS	ADP=62;WT=1;HET=1;HOM=0;NC=0	GT:GQ:SDP:DP:RD:AD:FREQ:PVAL:RBQ:ABQ:RDF:RDR:ADF:ADR	0/0:112:59:59:59:0:0%:1E0:56:0:46:13:0:0	0/1:95:67:66:39:27:40.91%:2.5807E-10:57:55:31:8:22:5
ST4.03ch01	47307368	.	C	T	.	PASS	ADP=58;WT=1;HET=1;HOM=0;NC=0	GT:GQ:SDP:DP:RD:AD:FREQ:PVAL:RBQ:ABQ:RDF:RDR:ADF:ADR	0/0:96:52:52:52:0:0%:1E0:57:0:41:11:0:0	0/1:109:65:65:35:30:46.15%:1.1519E-11:52:61:22:13:23:7
ST4.03ch01	54578976	.	G	A	.	PASS	ADP=82;WT=1;HET=1;HOM=0;NC=0	GT:GQ:SDP:DP:RD:AD:FREQ:PVAL:RBQ:ABQ:RDF:RDR:ADF:ADR	0/0:160:85:85:85:0:0%:1E0:61:0:69:16:0:0	0/1:149:80:80:40:40:50%:1.2446E-15:56:62:26:14:31:9
ST4.03ch01	54579040	.	G	A	.	PASS	ADP=71;WT=1;HET=1;HOM=0;NC=0	GT:GQ:SDP:DP:RD:AD:FREQ:PVAL:RBQ:ABQ:RDF:RDR:ADF:ADR	0/0:138:74:73:73:0:0%:1E0:60:0:54:19:0:0	0/1:130:70:70:35:35:50%:9.3121E-14:58:58:26:9:27:8
ST4.03ch01	54579735	.	C	T	.	PASS	ADP=95;WT=1;HET=1;HOM=0;NC=0	GT:GQ:SDP:DP:RD:AD:FREQ:PVAL:RBQ:ABQ:RDF:RDR:ADF:ADR	0/0:209:116:111:111:0:0%:1E0:57:0:86:25:0:0	0/1:113:83:80:48:32:40%:4.7154E-12:63:61:41:7:28:4
ST4.03ch01	54579813	.	C	T	.	PASS	ADP=81;WT=1;HET=1;HOM=0;NC=0	GT:GQ:SDP:DP:RD:AD:FREQ:PVAL:RBQ:ABQ:RDF:RDR:ADF:ADR	0/0:179:96:96:96:0:0%:1E0:55:0:63:33:0:0	0/1:152:66:66:27:39:59.09%:5.1713E-16:53:56:17:10:24:15
ST4.03ch01	60412461	.	G	T	.	PASS	ADP=63;WT=1;HET=1;HOM=0;NC=0	GT:GQ:SDP:DP:RD:AD:FREQ:PVAL:RBQ:ABQ:RDF:RDR:ADF:ADR	0/0:127:67:67:67:0:0%:1E0:56:0:51:16:0:0	0/1:107:59:59:30:29:49.15%:1.8424E-11:57:56:25:5:21:8
ST4.03ch01	62288839	.	T	G	.	PASS	ADP=88;WT=1;HET=1;HOM=0;NC=0	GT:GQ:SDP:DP:RD:AD:FREQ:PVAL:RBQ:ABQ:RDF:RDR:ADF:ADR	0/0:197:106:106:106:0:0%:1E0:60:0:82:24:0:0	0/1:149:71:70:31:39:55.71%:1.02E-15:64:61:27:4:31:8
ST4.03ch01	62289097	.	G	T	.	PASS	ADP=73;WT=1;HET=1;HOM=0;NC=0	GT:GQ:SDP:DP:RD:AD:FREQ:PVAL:RBQ:ABQ:RDF:RDR:ADF:ADR	0/0:130:70:70:70:0:0%:1E0:61:0:56:14:0:0	0/1:136:77:76:39:37:48.68%:2.0619E-14:64:60:34:5:32:5
ST4.03ch01	62290138	.	T	C	.	PASS	ADP=91;WT=1;HET=1;HOM=0;NC=0	GT:GQ:SDP:DP:RD:AD:FREQ:PVAL:RBQ:ABQ:RDF:RDR:ADF:ADR	0/0:201:108:108:108:0:0%:1E0:61:0:85:23:0:0	0/1:147:76:74:35:39:52.7%:1.8081E-15:63:54:29:6:26:13
ST4.03ch01	64103775	.	C	T	.	PASS	ADP=65;WT=1;HET=1;HOM=0;NC=0	GT:GQ:SDP:DP:RD:AD:FREQ:PVAL:RBQ:ABQ:RDF:RDR:ADF:ADR	0/0:137:74:74:74:0:0%:1E0:57:0:61:13:0:0	0/1:99:57:56:29:27:48.21%:1.1473E-10:53:53:20:9:24:3
ST4.03ch01	65458132	.	C	T	.	PASS	ADP=54;WT=1;HET=1;HOM=0;NC=0	GT:GQ:SDP:DP:RD:AD:FREQ:PVAL:RBQ:ABQ:RDF:RDR:ADF:ADR	0/0:96:53:52:52:0:0%:1E0:59:0:44:8:0:0	0/1:113:56:56:26:30:53.57%:4.2444E-12:58:59:22:4:22:8
ST4.03ch01	65458140	.	T	C	.	PASS	ADP=55;WT=1;HET=1;HOM=0;NC=0	GT:GQ:SDP:DP:RD:AD:FREQ:PVAL:RBQ:ABQ:RDF:RDR:ADF:ADR	0/0:100:54:54:54:0:0%:1E0:62:0:47:7:0:0	0/1:118:57:57:26:31:54.39%:1.5588E-12:56:57:21:5:23:8
ST4.03ch01	65458574	.	C	T	.	PASS	ADP=63;WT=1;HET=1;HOM=0;NC=0	GT:GQ:SDP:DP:RD:AD:FREQ:PVAL:RBQ:ABQ:RDF:RDR:ADF:ADR	0/0:111:60:60:60:0:0%:1E0:62:0:55:5:0:0	0/1:104:66:66:37:29:43.94%:3.5024E-11:57:63:29:8:28:1
ST4.03ch01	65458688	.	A	T	.	PASS	ADP=60;WT=1;HET=1;HOM=0;NC=0	GT:GQ:SDP:DP:RD:AD:FREQ:PVAL:RBQ:ABQ:RDF:RDR:ADF:ADR	0/0:111:60:60:60:0:0%:1E0:65:0:54:6:0:0	0/1:97:60:60:33:27:45%:1.6571E-10:68:61:28:5:21:6
ST4.03ch01	70544479	.	G	C	.	PASS	ADP=90;WT=1;HET=1;HOM=0;NC=0	GT:GQ:SDP:DP:RD:AD:FREQ:PVAL:RBQ:ABQ:RDF:RDR:ADF:ADR	0/0:224:119:119:119:0:0%:1E0:61:0:117:2:0:0	0/1:130:61:61:27:34:55.74%:8.7556E-14:61:59:27:0:32:2
ST4.03ch01	70544700	.	T	A	.	PASS	ADP=93;WT=1;HET=1;HOM=0;NC=0	GT:GQ:SDP:DP:RD:AD:FREQ:PVAL:RBQ:ABQ:RDF:RDR:ADF:ADR	0/0:224:119:119:119:0:0%:1E0:61:0:92:27:0:0	0/1:131:68:68:32:35:51.47%:6.4906E-14:59:59:21:11:25:10
ST4.03ch01	70544793	.	T	C	.	PASS	ADP=72;WT=1;HET=1;HOM=0;NC=0	GT:GQ:SDP:DP:RD:AD:FREQ:PVAL:RBQ:ABQ:RDF:RDR:ADF:ADR	0/0:167:90:90:90:0:0%:1E0:55:0:62:28:0:0	0/1:120:54:54:23:31:57.41%:9.7868E-13:60:55:18:5:20:11
ST4.03ch01	70545238	.	G	T	.	PASS	ADP=86;WT=1;HET=1;HOM=0;NC=0	GT:GQ:SDP:DP:RD:AD:FREQ:PVAL:RBQ:ABQ:RDF:RDR:ADF:ADR	0/0:220:119:117:117:0:0%:1E0:57:0:94:23:0:0	0/1:113:56:56:26:30:53.57%:4.2444E-12:63:61:23:3:23:7
ST4.03ch01	70546790	.	C	T	.	PASS	ADP=77;WT=1;HET=1;HOM=0;NC=0	GT:GQ:SDP:DP:RD:AD:FREQ:PVAL:RBQ:ABQ:RDF:RDR:ADF:ADR	0/0:182:98:98:98:0:0%:1E0:57:0:75:23:0:0	0/1:113:56:56:26:30:53.57%:4.2444E-12:57:56:17:9:21:9
ST4.03ch01	73382900	.	G	T	.	PASS	ADP=108;WT=1;HET=1;HOM=0;NC=0	GT:GQ:SDP:DP:RD:AD:FREQ:PVAL:RBQ:ABQ:RDF:RDR:ADF:ADR	0/0:215:124:124:123:1:0.81%:5E-1:60:75:99:24:1:0	0/1:152:93:93:51:42:45.16%:5.3981E-16:57:62:41:10:35:7
ST4.03ch01	73383357	.	T	A	.	PASS	ADP=104;WT=1;HET=1;HOM=0;NC=0	GT:GQ:SDP:DP:RD:AD:FREQ:PVAL:RBQ:ABQ:RDF:RDR:ADF:ADR	0/0:209:112:112:112:0:0%:1E0:62:0:94:18:0:0	0/1:179:96:96:48:48:50%:1.249E-18:64:62:42:6:43:5
ST4.03ch01	73385472	.	C	A	.	PASS	ADP=62;WT=1;HET=1;HOM=0;NC=0	GT:GQ:SDP:DP:RD:AD:FREQ:PVAL:RBQ:ABQ:RDF:RDR:ADF:ADR	0/0:109:69:66:64:1:1.52%:5E-1:56:75:48:16:1:0	0/1:107:58:58:29:29:50%:1.6514E-11:62:65:25:4:25:4
ST4.03ch01	74719637	.	A	T	.	PASS	ADP=60;WT=1;HET=1;HOM=0;NC=0	GT:GQ:SDP:DP:RD:AD:FREQ:PVAL:RBQ:ABQ:RDF:RDR:ADF:ADR	0/0:108:57:57:57:0:0%:1E0:61:0:45:12:0:0	0/1:123:65:64:31:33:51.56%:4.1337E-13:55:52:28:3:26:7
ST4.03ch01	76077726	.	T	A	.	PASS	ADP=62;WT=1;HET=1;HOM=0;NC=0	GT:GQ:SDP:DP:RD:AD:FREQ:PVAL:RBQ:ABQ:RDF:RDR:ADF:ADR	0/0:119:64:64:64:0:0%:1E0:58:0:43:21:0:0	0/1:101:61:61:33:28:45.9%:6.4366E-11:50:56:22:11:21:7
ST4.03ch01	76314861	.	T	A	.	PASS	ADP=58;WT=1;HET=1;HOM=0;NC=0	GT:GQ:SDP:DP:RD:AD:FREQ:PVAL:RBQ:ABQ:RDF:RDR:ADF:ADR	0/0:106:63:63:62:1:1.59%:5E-1:62:64:55:7:1:0	0/1:82:54:54:31:23:42.59%:5.9704E-9:59:49:28:3:16:7
ST4.03ch01	76314875	.	C	A	.	PASS	ADP=63;WT=1;HET=1;HOM=0;NC=0	GT:GQ:SDP:DP:RD:AD:FREQ:PVAL:RBQ:ABQ:RDF:RDR:ADF:ADR	0/0:130:70:70:70:0:0%:1E0:60:0:62:8:0:0	0/1:85:57:56:32:24:42.86%:2.5383E-9:60:52:29:3:17:7
ST4.03ch01	76314914	.	A	G	.	PASS	ADP=63;WT=1;HET=1;HOM=0;NC=0	GT:GQ:SDP:DP:RD:AD:FREQ:PVAL:RBQ:ABQ:RDF:RDR:ADF:ADR	0/0:138:73:73:73:0:0%:1E0:58:0:62:11:0:0	0/1:86:54:53:29:24:45.28%:2.005E-9:56:52:24:5:17:7
ST4.03ch01	76315032	.	T	C	.	PASS	ADP=72;WT=1;HET=1;HOM=0;NC=0	GT:GQ:SDP:DP:RD:AD:FREQ:PVAL:RBQ:ABQ:RDF:RDR:ADF:ADR	0/0:160:85:85:85:0:0%:1E0:57:0:74:11:0:0	0/1:116:60:60:29:31:51.67%:2.3224E-12:60:55:24:5:25:6
ST4.03ch01	76315173	.	T	G	.	PASS	ADP=69;WT=1;HET=1;HOM=0;NC=0	GT:GQ:SDP:DP:RD:AD:FREQ:PVAL:RBQ:ABQ:RDF:RDR:ADF:ADR	0/0:157:83:83:83:0:0%:1E0:57:0:63:20:0:0	0/1:86:55:55:31:24:43.64%:2.3553E-9:62:58:22:9:15:9
ST4.03ch01	76321905	.	A	G	.	PASS	ADP=59;WT=1;HET=1;HOM=0;NC=0	GT:GQ:SDP:DP:RD:AD:FREQ:PVAL:RBQ:ABQ:RDF:RDR:ADF:ADR	0/0:123:65:65:65:0:0%:1E0:56:0:49:16:0:0	0/1:109:54:54:25:29:53.7%:1.0051E-11:55:58:19:6:22:7
ST4.03ch01	76321906	.	G	T	.	PASS	ADP=58;WT=1;HET=1;HOM=0;NC=0	GT:GQ:SDP:DP:RD:AD:FREQ:PVAL:RBQ:ABQ:RDF:RDR:ADF:ADR	0/0:119:63:63:63:0:0%:1E0:58:0:49:14:0:0	0/1:109:54:54:25:29:53.7%:1.0051E-11:53:57:19:6:22:7
ST4.03ch01	76321932	.	C	T	.	PASS	ADP=57;WT=1;HET=1;HOM=0;NC=0	GT:GQ:SDP:DP:RD:AD:FREQ:PVAL:RBQ:ABQ:RDF:RDR:ADF:ADR	0/0:115:62:62:62:0:0%:1E0:57:0:48:14:0:0	0/1:78:53:52:30:22:42.31%:1.4035E-8:60:62:25:5:18:4
ST4.03ch01	76322319	.	A	G	.	PASS	ADP=88;WT=1;HET=1;HOM=0;NC=0	GT:GQ:SDP:DP:RD:AD:FREQ:PVAL:RBQ:ABQ:RDF:RDR:ADF:ADR	0/0:171:94:92:92:0:0%:1E0:63:0:81:11:0:0	0/1:160:85:85:42:43:50.59%:8.3232E-17:54:58:33:9:34:9
ST4.03ch01	76629645	.	T	A	.	PASS	ADP=156;WT=1;HET=1;HOM=0;NC=0	GT:GQ:SDP:DP:RD:AD:FREQ:PVAL:RBQ:ABQ:RDF:RDR:ADF:ADR	0/0:161:124:124:118:6:4.84%:1.4688E-2:61:56:97:21:5:1	0/1:255:189:189:110:78:41.27%:1.2592E-28:62:57:95:15:66:12
ST4.03ch01	76630517	.	C	T	.	PASS	ADP=67;WT=1;HET=1;HOM=0;NC=0	GT:GQ:SDP:DP:RD:AD:FREQ:PVAL:RBQ:ABQ:RDF:RDR:ADF:ADR	0/0:104:58:56:56:0:0%:1E0:62:0:44:12:0:0	0/1:149:79:79:39:40:50.63%:1.1086E-15:60:63:30:9:40:0
ST4.03ch01	76630518	.	G	A	.	PASS	ADP=68;WT=1;HET=1;HOM=0;NC=0	GT:GQ:SDP:DP:RD:AD:FREQ:PVAL:RBQ:ABQ:RDF:RDR:ADF:ADR	0/0:107:58:58:58:0:0%:1E0:61:0:44:14:0:0	0/1:149:79:79:39:40:50.63%:1.1086E-15:60:63:30:9:39:1
ST4.03ch01	76631323	.	C	A	.	PASS	ADP=83;WT=1;HET=1;HOM=0;NC=0	GT:GQ:SDP:DP:RD:AD:FREQ:PVAL:RBQ:ABQ:RDF:RDR:ADF:ADR	0/0:167:92:90:90:0:0%:1E0:58:0:77:13:0:0	0/1:146:76:76:37:39:51.32%:2.3308E-15:59:50:33:4:33:6
ST4.03ch01	76631335	.	A	T	.	PASS	ADP=86;WT=1;HET=1;HOM=0;NC=0	GT:GQ:SDP:DP:RD:AD:FREQ:PVAL:RBQ:ABQ:RDF:RDR:ADF:ADR	0/0:164:95:95:94:1:1.05%:5E-1:55:75:74:20:1:0	0/1:145:77:77:38:39:50.65%:2.6279E-15:58:49:33:5:33:6
ST4.03ch01	76631579	.	A	G	.	PASS	ADP=139;WT=1;HET=1;HOM=0;NC=0	GT:GQ:SDP:DP:RD:AD:FREQ:PVAL:RBQ:ABQ:RDF:RDR:ADF:ADR	0/0:231:124:124:124:0:0%:1E0:63:0:99:25:0:0	0/1:255:155:155:74:81:52.26%:2.2544E-31:67:63:64:10:64:17
ST4.03ch01	76631586	.	G	A	.	PASS	ADP=138;WT=1;HET=1;HOM=0;NC=0	GT:GQ:SDP:DP:RD:AD:FREQ:PVAL:RBQ:ABQ:RDF:RDR:ADF:ADR	0/0:227:123:122:122:0:0%:1E0:61:0:98:24:0:0	0/1:255:154:154:72:82:53.25%:6.3502E-32:62:63:61:11:65:17
ST4.03ch01	77049500	.	G	A	.	PASS	ADP=56;WT=1;HET=1;HOM=0;NC=0	GT:GQ:SDP:DP:RD:AD:FREQ:PVAL:RBQ:ABQ:RDF:RDR:ADF:ADR	0/0:112:59:59:59:0:0%:1E0:70:0:59:0:0:0	0/1:77:54:54:32:22:40.74%:1.6045E-8:65:67:32:0:22:0
ST4.03ch01	79520691	.	T	A	.	PASS	ADP=77;WT=1;HET=1;HOM=0;NC=0	GT:GQ:SDP:DP:RD:AD:FREQ:PVAL:RBQ:ABQ:RDF:RDR:ADF:ADR	0/0:116:75:75:73:2:2.67%:2.4832E-1:53:76:40:33:2:0	0/1:131:81:80:43:36:45%:7.8903E-14:58:56:28:15:21:15
ST4.03ch01	79520723	.	G	A	.	PASS	ADP=63;WT=1;HET=1;HOM=0;NC=0	GT:GQ:SDP:DP:RD:AD:FREQ:PVAL:RBQ:ABQ:RDF:RDR:ADF:ADR	0/0:111:60:60:60:0:0%:1E0:55:0:37:23:0:0	0/1:122:67:67:34:33:49.25%:5.8427E-13:59:50:22:12:16:17
ST4.03ch01	79521607	.	C	T	.	PASS	ADP=89;WT=1;HET=1;HOM=0;NC=0	GT:GQ:SDP:DP:RD:AD:FREQ:PVAL:RBQ:ABQ:RDF:RDR:ADF:ADR	0/0:107:58:58:58:0:0%:1E0:53:0:40:18:0:0	0/1:204:121:121:65:56:46.28%:3.1719E-21:53:59:51:14:46:10
ST4.03ch01	79521674	.	C	T	.	PASS	ADP=78;WT=1;HET=1;HOM=0;NC=0	GT:GQ:SDP:DP:RD:AD:FREQ:PVAL:RBQ:ABQ:RDF:RDR:ADF:ADR	0/0:97:51:51:51:0:0%:1E0:57:0:37:14:0:0	0/1:198:105:105:52:53:50.48%:1.4861E-20:55:58:46:6:43:10
ST4.03ch01	79521699	.	A	C	.	PASS	ADP=85;WT=1;HET=1;HOM=0;NC=0	GT:GQ:SDP:DP:RD:AD:FREQ:PVAL:RBQ:ABQ:RDF:RDR:ADF:ADR	0/0:107:58:58:58:0:0%:1E0:57:0:47:11:0:0	0/1:199:112:112:58:54:48.21%:1.0892E-20:57:56:47:11:47:7
ST4.03ch01	79522568	.	G	A	.	PASS	ADP=62;WT=1;HET=1;HOM=0;NC=0	GT:GQ:SDP:DP:RD:AD:FREQ:PVAL:RBQ:ABQ:RDF:RDR:ADF:ADR	0/0:104:56:56:56:0:0%:1E0:56:0:55:1:0:0	0/1:112:70:69:38:31:44.93%:5.8009E-12:65:55:37:1:25:6
ST4.03ch01	79522762	.	C	G	.	PASS	ADP=104;WT=1;HET=1;HOM=0;NC=0	GT:GQ:SDP:DP:RD:AD:FREQ:PVAL:RBQ:ABQ:RDF:RDR:ADF:ADR	0/0:190:102:102:102:0:0%:1E0:60:0:90:12:0:0	0/1:198:108:106:52:53:50%:1.4861E-20:63:58:42:10:42:11
ST4.03ch01	79522789	.	T	C	.	PASS	ADP=104;WT=1;HET=1;HOM=0;NC=0	GT:GQ:SDP:DP:RD:AD:FREQ:PVAL:RBQ:ABQ:RDF:RDR:ADF:ADR	0/0:190:102:102:102:0:0%:1E0:59:0:81:21:0:0	0/1:193:106:106:54:52:49.06%:4.9457E-20:61:61:42:12:40:12
ST4.03ch01	81748041	.	C	T	.	PASS	ADP=68;WT=1;HET=1;HOM=0;NC=0	GT:GQ:SDP:DP:RD:AD:FREQ:PVAL:RBQ:ABQ:RDF:RDR:ADF:ADR	0/0:149:80:80:80:0:0%:1E0:57:0:70:10:0:0	0/1:104:56:56:28:28:50%:3.9143E-11:57:62:24:4:24:4
ST4.03ch01	81748057	.	C	T	.	PASS	ADP=72;WT=1;HET=1;HOM=0;NC=0	GT:GQ:SDP:DP:RD:AD:FREQ:PVAL:RBQ:ABQ:RDF:RDR:ADF:ADR	0/0:157:83:83:83:0:0%:1E0:59:0:73:10:0:0	0/1:115:62:62:31:31:50%:2.9394E-12:61:55:25:6:27:4
ST4.03ch01	81748711	.	T	C	.	PASS	ADP=118;WT=1;HET=1;HOM=0;NC=0	GT:GQ:SDP:DP:RD:AD:FREQ:PVAL:RBQ:ABQ:RDF:RDR:ADF:ADR	0/0:235:126:126:126:0:0%:1E0:57:0:102:24:0:0	0/1:190:111:111:59:52:46.85%:8.2335E-20:56:56:50:9:42:10
ST4.03ch01	81749830	.	G	T	.	PASS	ADP=105;WT=1;HET=1;HOM=0;NC=0	GT:GQ:SDP:DP:RD:AD:FREQ:PVAL:RBQ:ABQ:RDF:RDR:ADF:ADR	0/0:201:108:108:108:0:0%:1E0:65:0:90:18:0:0	0/1:149:102:102:60:42:41.18%:1.0715E-15:59:67:41:19:40:2
ST4.03ch01	81819572	.	A	C	.	PASS	ADP=96;WT=1;HET=1;HOM=0;NC=0	GT:GQ:SDP:DP:RD:AD:FREQ:PVAL:RBQ:ABQ:RDF:RDR:ADF:ADR	0/0:175:93:93:93:0:0%:1E0:61:0:80:13:0:0	0/1:206:99:99:45:54:54.55%:2.1853E-21:59:54:45:0:42:12
ST4.03ch01	81819973	.	C	G	.	PASS	ADP=76;WT=1;HET=1;HOM=0;NC=0	GT:GQ:SDP:DP:RD:AD:FREQ:PVAL:RBQ:ABQ:RDF:RDR:ADF:ADR	0/0:130:74:70:70:0:0%:1E0:56:0:55:15:0:0	0/1:153:84:82:40:41:50%:4.6768E-16:59:60:31:9:29:12
ST4.03ch01	81820053	.	C	T	.	PASS	ADP=65;WT=1;HET=1;HOM=0;NC=0	GT:GQ:SDP:DP:RD:AD:FREQ:PVAL:RBQ:ABQ:RDF:RDR:ADF:ADR	0/0:123:65:65:65:0:0%:1E0:59:0:44:21:0:0	0/1:104:67:65:36:29:44.62%:3.2317E-11:64:63:30:6:21:8
ST4.03ch01	81820054	.	G	A	.	PASS	ADP=65;WT=1;HET=1;HOM=0;NC=0	GT:GQ:SDP:DP:RD:AD:FREQ:PVAL:RBQ:ABQ:RDF:RDR:ADF:ADR	0/0:123:65:65:65:0:0%:1E0:58:0:44:21:0:0	0/1:104:65:65:36:29:44.62%:3.2317E-11:62:60:29:7:21:8
ST4.03ch01	81820087	.	T	C	.	PASS	ADP=58;WT=1;HET=1;HOM=0;NC=0	GT:GQ:SDP:DP:RD:AD:FREQ:PVAL:RBQ:ABQ:RDF:RDR:ADF:ADR	0/0:115:61:61:61:0:0%:1E0:58:0:42:19:0:0	0/1:81:56:56:33:23:41.07%:6.8457E-9:69:59:29:4:16:7
ST4.03ch01	81820702	.	G	T	.	PASS	ADP=72;WT=1;HET=1;HOM=0;NC=0	GT:GQ:SDP:DP:RD:AD:FREQ:PVAL:RBQ:ABQ:RDF:RDR:ADF:ADR	0/0:92:50:50:50:0:0%:1E0:67:0:50:0:0:0	0/1:143:94:94:53:40:42.55%:4.1465E-15:68:70:53:0:40:0
ST4.03ch01	81820789	.	A	G	.	PASS	ADP=76;WT=1;HET=1;HOM=0;NC=0	GT:GQ:SDP:DP:RD:AD:FREQ:PVAL:RBQ:ABQ:RDF:RDR:ADF:ADR	0/0:100:54:54:54:0:0%:1E0:66:0:50:4:0:0	0/1:142:100:99:59:40:40.4%:6.2938E-15:63:69:55:4:38:2
ST4.03ch02	7286456	.	G	A	.	PASS	ADP=61;WT=1;HET=1;HOM=0;NC=0	GT:GQ:SDP:DP:RD:AD:FREQ:PVAL:RBQ:ABQ:RDF:RDR:ADF:ADR	0/0:134:72:72:72:0:0%:1E0:62:0:69:3:0:0	0/1:102:50:50:23:27:54%:5.635E-11:67:67:23:0:26:1
ST4.03ch02	7286530	.	A	C	.	PASS	ADP=63;WT=1;HET=1;HOM=0;NC=0	GT:GQ:SDP:DP:RD:AD:FREQ:PVAL:RBQ:ABQ:RDF:RDR:ADF:ADR	0/0:109:66:66:65:1:1.52%:5E-1:57:30:54:11:1:0	0/1:125:61:61:28:33:54.1%:2.783E-13:55:61:24:4:28:5
ST4.03ch02	7286540	.	C	A	.	PASS	ADP=64;WT=1;HET=1;HOM=0;NC=0	GT:GQ:SDP:DP:RD:AD:FREQ:PVAL:RBQ:ABQ:RDF:RDR:ADF:ADR	0/0:123:65:65:65:0:0%:1E0:59:0:55:10:0:0	0/1:128:64:64:30:34:53.12%:1.3489E-13:54:62:24:6:29:5
ST4.03ch02	7330538	.	G	C	.	PASS	ADP=66;WT=1;HET=1;HOM=0;NC=0	GT:GQ:SDP:DP:RD:AD:FREQ:PVAL:RBQ:ABQ:RDF:RDR:ADF:ADR	0/0:130:70:70:70:0:0%:1E0:62:0:63:7:0:0	0/1:106:62:62:33:29:46.77%:2.4857E-11:62:67:29:4:28:1
ST4.03ch02	7330608	.	G	T	.	PASS	ADP=69;WT=1;HET=1;HOM=0;NC=0	GT:GQ:SDP:DP:RD:AD:FREQ:PVAL:RBQ:ABQ:RDF:RDR:ADF:ADR	0/0:126:68:68:68:0:0%:1E0:57:0:56:12:0:0	0/1:112:70:70:39:31:44.29%:6.2985E-12:61:58:36:3:26:5
ST4.03ch02	7330641	.	G	A	.	PASS	ADP=69;WT=1;HET=1;HOM=0;NC=0	GT:GQ:SDP:DP:RD:AD:FREQ:PVAL:RBQ:ABQ:RDF:RDR:ADF:ADR	0/0:122:66:66:66:0:0%:1E0:58:0:61:5:0:0	0/1:115:72:72:40:32:44.44%:2.6699E-12:59:59:34:6:27:5
ST4.03ch02	7330679	.	T	C	.	PASS	ADP=71;WT=1;HET=1;HOM=0;NC=0	GT:GQ:SDP:DP:RD:AD:FREQ:PVAL:RBQ:ABQ:RDF:RDR:ADF:ADR	0/0:126:68:68:68:0:0%:1E0:57:0:60:8:0:0	0/1:123:75:74:40:34:45.95%:4.034E-13:61:54:34:6:28:6
ST4.03ch02	7330726	.	A	C	.	PASS	ADP=66;WT=1;HET=1;HOM=0;NC=0	GT:GQ:SDP:DP:RD:AD:FREQ:PVAL:RBQ:ABQ:RDF:RDR:ADF:ADR	0/0:119:64:64:64:0:0%:1E0:56:0:54:10:0:0	0/1:116:70:69:37:32:46.38%:2.0601E-12:59:59:31:6:27:5
ST4.03ch02	7333298	.	A	G	.	PASS	ADP=77;WT=1;HET=1;HOM=0;NC=0	GT:GQ:SDP:DP:RD:AD:FREQ:PVAL:RBQ:ABQ:RDF:RDR:ADF:ADR	0/0:160:86:86:86:0:0%:1E0:60:0:63:23:0:0	0/1:135:69:69:33:36:52.17%:2.7389E-14:60:61:24:9:26:10
ST4.03ch02	8613741	.	G	C	.	PASS	ADP=68;WT=1;HET=1;HOM=0;NC=0	GT:GQ:SDP:DP:RD:AD:FREQ:PVAL:RBQ:ABQ:RDF:RDR:ADF:ADR	0/0:100:54:54:54:0:0%:1E0:56:0:48:6:0:0	0/1:143:82:82:43:39:47.56%:4.5064E-15:58:63:40:3:39:0
ST4.03ch02	8613742	.	C	T	.	PASS	ADP=67;WT=1;HET=1;HOM=0;NC=0	GT:GQ:SDP:DP:RD:AD:FREQ:PVAL:RBQ:ABQ:RDF:RDR:ADF:ADR	0/0:100:53:53:53:0:0%:1E0:58:0:47:6:0:0	0/1:139:81:81:43:38:46.91%:1.1753E-14:58:66:40:3:38:0
ST4.03ch02	8613755	.	C	T	.	PASS	ADP=64;WT=1;HET=1;HOM=0;NC=0	GT:GQ:SDP:DP:RD:AD:FREQ:PVAL:RBQ:ABQ:RDF:RDR:ADF:ADR	0/0:100:54:54:54:0:0%:1E0:54:0:45:9:0:0	0/1:151:75:75:35:40:53.33%:6.6743E-16:69:58:35:0:36:4
ST4.03ch02	8613767	.	T	C	.	PASS	ADP=66;WT=1;HET=1;HOM=0;NC=0	GT:GQ:SDP:DP:RD:AD:FREQ:PVAL:RBQ:ABQ:RDF:RDR:ADF:ADR	0/0:100:53:53:53:0:0%:1E0:53:0:44:9:0:0	0/1:126:80:80:45:35:43.75%:2.3891E-13:58:66:38:7:35:0
ST4.03ch02	8613786	.	C	G	.	PASS	ADP=69;WT=1;HET=1;HOM=0;NC=0	GT:GQ:SDP:DP:RD:AD:FREQ:PVAL:RBQ:ABQ:RDF:RDR:ADF:ADR	0/0:96:52:52:52:0:0%:1E0:53:0:43:9:0:0	0/1:137:86:86:48:38:44.19%:1.8221E-14:59:70:39:9:38:0
ST4.03ch02	8613812	.	A	G	.	PASS	ADP=71;WT=1;HET=1;HOM=0;NC=0	GT:GQ:SDP:DP:RD:AD:FREQ:PVAL:RBQ:ABQ:RDF:RDR:ADF:ADR	0/0:104:56:56:56:0:0%:1E0:56:0:48:8:0:0	0/1:137:86:86:48:38:44.19%:1.8221E-14:59:68:38:10:34:4
ST4.03ch02	8613877	.	G	C	.	PASS	ADP=65;WT=1;HET=1;HOM=0;NC=0	GT:GQ:SDP:DP:RD:AD:FREQ:PVAL:RBQ:ABQ:RDF:RDR:ADF:ADR	0/0:100:53:53:53:0:0%:1E0:55:0:42:11:0:0	0/1:113:78:78:46:32:41.03%:4.1488E-12:53:63:33:13:23:9
ST4.03ch02	8613887	.	T	A	.	PASS	ADP=64;WT=1;HET=1;HOM=0;NC=0	GT:GQ:SDP:DP:RD:AD:FREQ:PVAL:RBQ:ABQ:RDF:RDR:ADF:ADR	0/0:100:53:53:53:0:0%:1E0:52:0:42:11:0:0	0/1:106:75:75:45:30:40%:2.4283E-11:52:61:33:12:21:9
ST4.03ch02	8614024	.	C	A	.	PASS	ADP=53;WT=1;HET=1;HOM=0;NC=0	GT:GQ:SDP:DP:RD:AD:FREQ:PVAL:RBQ:ABQ:RDF:RDR:ADF:ADR	0/0:104:56:56:56:0:0%:1E0:60:0:43:13:0:0	0/1:87:51:51:27:24:47.06%:1.6778E-9:50:50:19:8:18:6
ST4.03ch02	8619346	.	C	T	.	PASS	ADP=59;WT=1;HET=1;HOM=0;NC=0	GT:GQ:SDP:DP:RD:AD:FREQ:PVAL:RBQ:ABQ:RDF:RDR:ADF:ADR	0/0:115:61:61:61:0:0%:1E0:56:0:44:17:0:0	0/1:98:57:57:30:27:47.37%:1.2661E-10:65:61:26:4:23:4
ST4.03ch02	8621187	.	C	T	.	PASS	ADP=80;WT=1;HET=1;HOM=0;NC=0	GT:GQ:SDP:DP:RD:AD:FREQ:PVAL:RBQ:ABQ:RDF:RDR:ADF:ADR	0/0:127:70:67:67:0:0%:1E0:58:0:58:9:0:0	0/1:148:94:94:52:41:43.62%:1.5052E-15:60:57:43:9:38:3
ST4.03ch02	8621196	.	C	T	.	PASS	ADP=85;WT=1;HET=1;HOM=0;NC=0	GT:GQ:SDP:DP:RD:AD:FREQ:PVAL:RBQ:ABQ:RDF:RDR:ADF:ADR	0/0:120:72:72:71:1:1.39%:5E-1:59:76:62:9:1:0	0/1:155:98:98:55:43:43.88%:2.9324E-16:60:62:46:9:40:3
ST4.03ch02	8621200	.	C	T	.	PASS	ADP=82;WT=1;HET=1;HOM=0;NC=0	GT:GQ:SDP:DP:RD:AD:FREQ:PVAL:RBQ:ABQ:RDF:RDR:ADF:ADR	0/0:105:70:69:67:2:2.9%:2.4818E-1:59:54:57:10:2:0	0/1:160:96:96:52:44:45.83%:8.8535E-17:61:61:46:6:41:3
ST4.03ch02	8621206	.	T	G	.	PASS	ADP=83;WT=1;HET=1;HOM=0;NC=0	GT:GQ:SDP:DP:RD:AD:FREQ:PVAL:RBQ:ABQ:RDF:RDR:ADF:ADR	0/0:134:72:71:71:0:0%:1E0:58:0:60:11:0:0	0/1:193:96:96:45:51:53.12%:4.4327E-20:62:61:42:3:46:5
ST4.03ch02	8621207	.	C	A	.	PASS	ADP=83;WT=1;HET=1;HOM=0;NC=0	GT:GQ:SDP:DP:RD:AD:FREQ:PVAL:RBQ:ABQ:RDF:RDR:ADF:ADR	0/0:116:70:70:69:1:1.43%:5E-1:60:77:61:8:1:0	0/1:164:97:97:52:45:46.39%:3.4175E-17:61:62:47:5:42:3
ST4.03ch02	8621355	.	G	T	.	PASS	ADP=95;WT=1;HET=1;HOM=0;NC=0	GT:GQ:SDP:DP:RD:AD:FREQ:PVAL:RBQ:ABQ:RDF:RDR:ADF:ADR	0/0:145:77:77:77:0:0%:1E0:53:0:53:24:0:0	0/1:198:114:114:60:54:47.37%:1.3334E-20:61:56:49:11:44:10
ST4.03ch02	8621370	.	A	C	.	PASS	ADP=93;WT=1;HET=1;HOM=0;NC=0	GT:GQ:SDP:DP:RD:AD:FREQ:PVAL:RBQ:ABQ:RDF:RDR:ADF:ADR	0/0:145:77:77:77:0:0%:1E0:52:0:55:22:0:0	0/1:168:111:110:63:47:42.73%:1.2953E-17:59:60:50:13:39:8
ST4.03ch02	8621448	.	G	A	.	PASS	ADP=99;WT=1;HET=1;HOM=0;NC=0	GT:GQ:SDP:DP:RD:AD:FREQ:PVAL:RBQ:ABQ:RDF:RDR:ADF:ADR	0/0:149:79:79:79:0:0%:1E0:53:0:64:15:0:0	0/1:205:119:119:63:56:47.06%:2.6238E-21:58:56:51:12:45:11
ST4.03ch02	8621484	.	G	T	.	PASS	ADP=96;WT=1;HET=1;HOM=0;NC=0	GT:GQ:SDP:DP:RD:AD:FREQ:PVAL:RBQ:ABQ:RDF:RDR:ADF:ADR	0/0:149:79:79:79:0:0%:1E0:57:0:68:11:0:0	0/1:237:115:113:51:62:54.87%:1.6614E-24:55:58:39:12:49:13
ST4.03ch02	8621540	.	C	A	.	PASS	ADP=103;WT=1;HET=1;HOM=0;NC=0	GT:GQ:SDP:DP:RD:AD:FREQ:PVAL:RBQ:ABQ:RDF:RDR:ADF:ADR	0/0:141:84:84:83:1:1.19%:5E-1:61:39:74:9:1:0	0/1:241:123:123:59:64:52.03%:6.8367E-25:59:62:50:9:54:10
ST4.03ch02	8621630	.	G	A	.	PASS	ADP=107;WT=1;HET=1;HOM=0;NC=0	GT:GQ:SDP:DP:RD:AD:FREQ:PVAL:RBQ:ABQ:RDF:RDR:ADF:ADR	0/0:157:83:83:83:0:0%:1E0:61:0:68:15:0:0	0/1:219:132:131:71:60:45.8%:1.2178E-22:55:57:64:7:47:13
ST4.03ch02	8621640	.	C	T	.	PASS	ADP=107;WT=1;HET=1;HOM=0;NC=0	GT:GQ:SDP:DP:RD:AD:FREQ:PVAL:RBQ:ABQ:RDF:RDR:ADF:ADR	0/0:152:84:82:82:0:0%:1E0:62:0:66:16:0:0	0/1:218:135:133:72:60:45.11%:1.3316E-22:54:55:65:7:46:14
ST4.03ch02	8622044	.	T	C	.	PASS	ADP=110;WT=1;HET=1;HOM=0;NC=0	GT:GQ:SDP:DP:RD:AD:FREQ:PVAL:RBQ:ABQ:RDF:RDR:ADF:ADR	0/0:156:92:92:91:1:1.09%:5E-1:63:38:81:10:0:1	0/1:197:128:128:73:55:42.97%:1.5942E-20:64:57:57:16:38:17
ST4.03ch02	8622159	.	G	C	.	PASS	ADP=78;WT=1;HET=1;HOM=0;NC=0	GT:GQ:SDP:DP:RD:AD:FREQ:PVAL:RBQ:ABQ:RDF:RDR:ADF:ADR	0/0:163:96:96:95:1:1.04%:5E-1:58:38:78:17:0:1	0/1:125:61:61:28:33:54.1%:2.783E-13:63:58:19:9:21:12
ST4.03ch02	8622591	.	A	C	.	PASS	ADP=65;WT=1;HET=1;HOM=0;NC=0	GT:GQ:SDP:DP:RD:AD:FREQ:PVAL:RBQ:ABQ:RDF:RDR:ADF:ADR	0/0:112:59:59:59:0:0%:1E0:51:0:41:18:0:0	0/1:116:71:71:39:32:45.07%:2.4568E-12:53:61:37:2:29:3
ST4.03ch02	8622696	.	T	C	.	PASS	ADP=98;WT=1;HET=1;HOM=0;NC=0	GT:GQ:SDP:DP:RD:AD:FREQ:PVAL:RBQ:ABQ:RDF:RDR:ADF:ADR	0/0:134:71:71:71:0:0%:1E0:59:0:60:11:0:0	0/1:231:125:125:63:62:49.6%:7.9182E-24:62:61:55:8:53:9
ST4.03ch02	8622731	.	G	A	.	PASS	ADP=104;WT=1;HET=1;HOM=0;NC=0	GT:GQ:SDP:DP:RD:AD:FREQ:PVAL:RBQ:ABQ:RDF:RDR:ADF:ADR	0/0:141:76:76:76:0:0%:1E0:60:0:67:9:0:0	0/1:241:132:132:67:65:49.24%:6.6485E-25:62:63:56:11:57:8
ST4.03ch02	8622883	.	C	T	.	PASS	ADP=93;WT=1;HET=1;HOM=0;NC=0	GT:GQ:SDP:DP:RD:AD:FREQ:PVAL:RBQ:ABQ:RDF:RDR:ADF:ADR	0/0:123:74:74:73:1:1.35%:5E-1:53:78:57:16:1:0	0/1:238:114:113:50:62:54.87%:1.4263E-24:61:55:43:7:43:19
ST4.03ch02	8622953	.	G	T	.	PASS	ADP=95;WT=1;HET=1;HOM=0;NC=0	GT:GQ:SDP:DP:RD:AD:FREQ:PVAL:RBQ:ABQ:RDF:RDR:ADF:ADR	0/0:145:77:77:77:0:0%:1E0:56:0:59:18:0:0	0/1:199:113:113:59:54:47.79%:1.2066E-20:54:62:47:12:44:10
ST4.03ch02	8622954	.	A	T	.	PASS	ADP=94;WT=1;HET=1;HOM=0;NC=0	GT:GQ:SDP:DP:RD:AD:FREQ:PVAL:RBQ:ABQ:RDF:RDR:ADF:ADR	0/0:145:77:77:77:0:0%:1E0:53:0:58:19:0:0	0/1:199:113:112:58:54:48.21%:1.0892E-20:52:61:45:13:44:10
ST4.03ch02	8623104	.	C	T	.	PASS	ADP=98;WT=1;HET=1;HOM=0;NC=0	GT:GQ:SDP:DP:RD:AD:FREQ:PVAL:RBQ:ABQ:RDF:RDR:ADF:ADR	0/0:182:98:98:98:0:0%:1E0:59:0:79:19:0:0	0/1:222:98:98:41:57:58.16%:5.3339E-23:62:56:28:13:47:10
ST4.03ch02	12084763	.	A	G	.	PASS	ADP=67;WT=1;HET=1;HOM=0;NC=0	GT:GQ:SDP:DP:RD:AD:FREQ:PVAL:RBQ:ABQ:RDF:RDR:ADF:ADR	0/0:138:73:73:73:0:0%:1E0:64:0:64:9:0:0	0/1:93:61:61:35:26:42.62%:4.9329E-10:62:64:29:6:21:5
ST4.03ch02	12085635	.	T	G	.	PASS	ADP=79;WT=1;HET=1;HOM=0;NC=0	GT:GQ:SDP:DP:RD:AD:FREQ:PVAL:RBQ:ABQ:RDF:RDR:ADF:ADR	0/0:149:80:80:80:0:0%:1E0:59:0:62:18:0:0	0/1:135:78:78:41:37:47.44%:2.5259E-14:61:57:33:8:31:6
ST4.03ch02	12086350	.	G	A	.	PASS	ADP=64;WT=1;HET=1;HOM=0;NC=0	GT:GQ:SDP:DP:RD:AD:FREQ:PVAL:RBQ:ABQ:RDF:RDR:ADF:ADR	0/0:137:75:74:74:0:0%:1E0:55:0:57:17:0:0	0/1:82:56:55:31:23:41.82%:5.9704E-9:57:51:25:6:16:7
ST4.03ch02	13175043	.	G	C	.	PASS	ADP=60;WT=1;HET=1;HOM=0;NC=0	GT:GQ:SDP:DP:RD:AD:FREQ:PVAL:RBQ:ABQ:RDF:RDR:ADF:ADR	0/0:134:71:71:71:0:0%:1E0:56:0:55:16:0:0	0/1:70:50:49:29:20:40.82%:8.2643E-8:55:56:24:5:18:2
ST4.03ch02	13175433	.	A	G	.	PASS	ADP=59;WT=1;HET=1;HOM=0;NC=0	GT:GQ:SDP:DP:RD:AD:FREQ:PVAL:RBQ:ABQ:RDF:RDR:ADF:ADR	0/0:115:62:62:62:0:0%:1E0:61:0:49:13:0:0	0/1:123:57:57:25:32:56.14%:4.883E-13:55:50:21:4:23:9
ST4.03ch02	15203385	.	G	A	.	PASS	ADP=61;WT=1;HET=1;HOM=0;NC=0	GT:GQ:SDP:DP:RD:AD:FREQ:PVAL:RBQ:ABQ:RDF:RDR:ADF:ADR	0/0:115:62:62:62:0:0%:1E0:56:0:46:16:0:0	0/1:116:60:60:29:31:51.67%:2.3224E-12:60:55:25:4:24:7
ST4.03ch02	15203449	.	C	A	.	PASS	ADP=55;WT=1;HET=1;HOM=0;NC=0	GT:GQ:SDP:DP:RD:AD:FREQ:PVAL:RBQ:ABQ:RDF:RDR:ADF:ADR	0/0:108:57:57:57:0:0%:1E0:60:0:39:18:0:0	0/1:105:54:54:26:28:51.85%:3.0926E-11:67:55:23:3:22:6
ST4.03ch02	15204979	.	G	A	.	PASS	ADP=66;WT=1;HET=1;HOM=0;NC=0	GT:GQ:SDP:DP:RD:AD:FREQ:PVAL:RBQ:ABQ:RDF:RDR:ADF:ADR	0/0:145:77:77:77:0:0%:1E0:57:0:69:8:0:0	0/1:86:56:55:31:24:43.64%:2.3553E-9:58:51:26:5:18:6
ST4.03ch02	15205939	.	T	C	.	PASS	ADP=79;WT=1;HET=1;HOM=0;NC=0	GT:GQ:SDP:DP:RD:AD:FREQ:PVAL:RBQ:ABQ:RDF:RDR:ADF:ADR	0/0:187:99:99:99:0:0%:1E0:57:0:84:15:0:0	0/1:121:61:59:27:32:54.24%:6.5868E-13:59:64:22:5:26:6
ST4.03ch02	21191606	.	C	T	.	PASS	ADP=58;WT=1;HET=1;HOM=0;NC=0	GT:GQ:SDP:DP:RD:AD:FREQ:PVAL:RBQ:ABQ:RDF:RDR:ADF:ADR	0/0:122:66:66:66:0:0%:1E0:59:0:56:10:0:0	0/1:97:52:51:25:26:50.98%:1.9611E-10:60:54:21:4:24:2
ST4.03ch02	21191638	.	G	A	.	PASS	ADP=61;WT=1;HET=1;HOM=0;NC=0	GT:GQ:SDP:DP:RD:AD:FREQ:PVAL:RBQ:ABQ:RDF:RDR:ADF:ADR	0/0:134:72:72:72:0:0%:1E0:58:0:60:12:0:0	0/1:106:51:51:23:28:54.9%:2.0643E-11:62:56:20:3:24:4
ST4.03ch02	21192196	.	T	A	.	PASS	ADP=57;WT=1;HET=1;HOM=0;NC=0	GT:GQ:SDP:DP:RD:AD:FREQ:PVAL:RBQ:ABQ:RDF:RDR:ADF:ADR	0/0:119:65:64:64:0:0%:1E0:55:0:52:12:0:0	0/1:79:51:50:28:22:44%:1.2104E-8:66:62:26:2:17:5
ST4.03ch02	21192910	.	T	C	.	PASS	ADP=75;WT=1;HET=1;HOM=0;NC=0	GT:GQ:SDP:DP:RD:AD:FREQ:PVAL:RBQ:ABQ:RDF:RDR:ADF:ADR	0/0:160:86:86:86:0:0%:1E0:60:0:68:18:0:0	0/1:92:64:64:38:26:40.62%:6.0487E-10:56:62:27:11:21:5
ST4.03ch02	21193406	.	G	A	.	PASS	ADP=68;WT=1;HET=1;HOM=0;NC=0	GT:GQ:SDP:DP:RD:AD:FREQ:PVAL:RBQ:ABQ:RDF:RDR:ADF:ADR	0/0:134:71:71:71:0:0%:1E0:53:0:53:18:0:0	0/1:123:65:65:32:33:50.77%:4.6624E-13:52:55:23:9:29:4
ST4.03ch02	21193421	.	C	T	.	PASS	ADP=68;WT=1;HET=1;HOM=0;NC=0	GT:GQ:SDP:DP:RD:AD:FREQ:PVAL:RBQ:ABQ:RDF:RDR:ADF:ADR	0/0:137:75:74:74:0:0%:1E0:54:0:54:20:0:0	0/1:106:62:62:33:29:46.77%:2.4857E-11:62:52:31:2:22:7
ST4.03ch02	21193460	.	C	A	.	PASS	ADP=70;WT=1;HET=1;HOM=0;NC=0	GT:GQ:SDP:DP:RD:AD:FREQ:PVAL:RBQ:ABQ:RDF:RDR:ADF:ADR	0/0:141:76:76:76:0:0%:1E0:54:0:60:16:0:0	0/1:113:65:65:34:31:47.69%:4.0316E-12:62:49:31:3:22:9
ST4.03ch02	21193700	.	T	C	.	PASS	ADP=75;WT=1;HET=1;HOM=0;NC=0	GT:GQ:SDP:DP:RD:AD:FREQ:PVAL:RBQ:ABQ:RDF:RDR:ADF:ADR	0/0:149:80:80:80:0:0%:1E0:59:0:59:21:0:0	0/1:103:70:70:41:29:41.43%:4.6893E-11:53:57:31:10:22:7
ST4.03ch02	21193704	.	G	C	.	PASS	ADP=77;WT=1;HET=1;HOM=0;NC=0	GT:GQ:SDP:DP:RD:AD:FREQ:PVAL:RBQ:ABQ:RDF:RDR:ADF:ADR	0/0:152:82:82:82:0:0%:1E0:57:0:60:22:0:0	0/1:169:72:72:29:43:59.72%:1.1762E-17:58:52:22:7:33:10
ST4.03ch02	21193921	.	T	C	.	PASS	ADP=84;WT=1;HET=1;HOM=0;NC=0	GT:GQ:SDP:DP:RD:AD:FREQ:PVAL:RBQ:ABQ:RDF:RDR:ADF:ADR	0/0:179:96:95:95:0:0%:1E0:54:0:83:12:0:0	0/1:119:76:74:41:33:44.59%:1.1315E-12:61:53:35:6:27:6
ST4.03ch02	21194375	.	G	A	.	PASS	ADP=76;WT=1;HET=1;HOM=0;NC=0	GT:GQ:SDP:DP:RD:AD:FREQ:PVAL:RBQ:ABQ:RDF:RDR:ADF:ADR	0/0:172:91:91:91:0:0%:1E0:65:0:74:17:0:0	0/1:145:62:62:25:37:59.68%:2.8393E-15:55:64:15:10:26:11
ST4.03ch02	21999589	.	C	T	.	PASS	ADP=64;WT=1;HET=1;HOM=0;NC=0	GT:GQ:SDP:DP:RD:AD:FREQ:PVAL:RBQ:ABQ:RDF:RDR:ADF:ADR	0/0:123:65:65:65:0:0%:1E0:58:0:50:15:0:0	0/1:128:64:64:30:34:53.12%:1.3489E-13:51:57:23:7:30:4
ST4.03ch02	21999634	.	A	G	.	PASS	ADP=65;WT=1;HET=1;HOM=0;NC=0	GT:GQ:SDP:DP:RD:AD:FREQ:PVAL:RBQ:ABQ:RDF:RDR:ADF:ADR	0/0:126:68:68:68:0:0%:1E0:57:0:51:17:0:0	0/1:129:63:63:29:34:53.97%:1.1758E-13:50:58:24:5:28:6
ST4.03ch02	21999865	.	A	G	.	PASS	ADP=71;WT=1;HET=1;HOM=0;NC=0	GT:GQ:SDP:DP:RD:AD:FREQ:PVAL:RBQ:ABQ:RDF:RDR:ADF:ADR	0/0:130:70:70:70:0:0%:1E0:56:0:52:18:0:0	0/1:133:73:73:37:36:49.32%:4.39E-14:55:58:26:11:27:9
ST4.03ch02	21999884	.	C	T	.	PASS	ADP=69;WT=1;HET=1;HOM=0;NC=0	GT:GQ:SDP:DP:RD:AD:FREQ:PVAL:RBQ:ABQ:RDF:RDR:ADF:ADR	0/0:109:65:65:64:1:1.54%:5E-1:57:39:48:16:1:0	0/1:128:74:73:38:35:47.95%:1.2823E-13:52:56:26:12:27:8
ST4.03ch02	24507415	.	C	T	.	PASS	ADP=56;WT=1;HET=1;HOM=0;NC=0	GT:GQ:SDP:DP:RD:AD:FREQ:PVAL:RBQ:ABQ:RDF:RDR:ADF:ADR	0/0:111:60:60:60:0:0%:1E0:60:0:53:7:0:0	0/1:120:53:53:22:31:58.49%:8.2315E-13:63:52:19:3:27:4
ST4.03ch02	24507428	.	G	A	.	PASS	ADP=60;WT=1;HET=1;HOM=0;NC=0	GT:GQ:SDP:DP:RD:AD:FREQ:PVAL:RBQ:ABQ:RDF:RDR:ADF:ADR	0/0:119:63:63:63:0:0%:1E0:60:0:55:8:0:0	0/1:117:58:58:27:31:53.45%:1.7922E-12:62:52:24:3:27:4
ST4.03ch02	24507431	.	A	T	.	PASS	ADP=61;WT=1;HET=1;HOM=0;NC=0	GT:GQ:SDP:DP:RD:AD:FREQ:PVAL:RBQ:ABQ:RDF:RDR:ADF:ADR	0/0:106:63:63:62:1:1.59%:5E-1:62:77:54:8:1:0	0/1:121:59:59:27:32:54.24%:6.5868E-13:64:53:24:3:28:4
ST4.03ch02	24507440	.	C	T	.	PASS	ADP=62;WT=1;HET=1;HOM=0;NC=0	GT:GQ:SDP:DP:RD:AD:FREQ:PVAL:RBQ:ABQ:RDF:RDR:ADF:ADR	0/0:123:65:65:65:0:0%:1E0:60:0:57:8:0:0	0/1:126:59:59:26:33:55.93%:2.068E-13:64:53:23:3:29:4
ST4.03ch02	24507676	.	T	A	.	PASS	ADP=61;WT=1;HET=1;HOM=0;NC=0	GT:GQ:SDP:DP:RD:AD:FREQ:PVAL:RBQ:ABQ:RDF:RDR:ADF:ADR	0/0:134:72:72:72:0:0%:1E0:61:0:58:14:0:0	0/1:107:50:50:22:28:56%:1.7754E-11:62:54:18:4:16:12
ST4.03ch02	24620519	.	A	G	.	PASS	ADP=78;WT=1;HET=1;HOM=0;NC=0	GT:GQ:SDP:DP:RD:AD:FREQ:PVAL:RBQ:ABQ:RDF:RDR:ADF:ADR	0/0:160:94:94:93:1:1.06%:5E-1:57:16:87:6:1:0	0/1:88:62:62:37:25:40.32%:1.4168E-9:62:63:32:5:23:2
ST4.03ch02	24622132	.	A	G	.	PASS	ADP=77;WT=1;HET=1;HOM=0;NC=0	GT:GQ:SDP:DP:RD:AD:FREQ:PVAL:RBQ:ABQ:RDF:RDR:ADF:ADR	0/0:134:71:71:71:0:0%:1E0:62:0:60:11:0:0	0/1:161:84:84:41:43:51.19%:7.3839E-17:59:55:35:6:30:13
ST4.03ch02	26141372	.	C	G	.	PASS	ADP=64;WT=1;HET=1;HOM=0;NC=0	GT:GQ:SDP:DP:RD:AD:FREQ:PVAL:RBQ:ABQ:RDF:RDR:ADF:ADR	0/0:119:63:63:63:0:0%:1E0:58:0:48:15:0:0	0/1:95:66:66:39:27:40.91%:2.5807E-10:60:60:31:8:24:3
ST4.03ch02	26141468	.	C	A	.	PASS	ADP=60;WT=1;HET=1;HOM=0;NC=0	GT:GQ:SDP:DP:RD:AD:FREQ:PVAL:RBQ:ABQ:RDF:RDR:ADF:ADR	0/0:104:56:56:56:0:0%:1E0:52:0:40:16:0:0	0/1:123:65:65:32:33:50.77%:4.6624E-13:59:55:24:8:26:7
ST4.03ch02	26141957	.	T	G	.	PASS	ADP=88;WT=1;HET=1;HOM=0;NC=0	GT:GQ:SDP:DP:RD:AD:FREQ:PVAL:RBQ:ABQ:RDF:RDR:ADF:ADR	0/0:186:100:100:100:0:0%:1E0:59:0:87:13:0:0	0/1:146:76:76:37:39:51.32%:2.3308E-15:59:60:29:8:32:7
ST4.03ch02	26142319	.	G	A	.	PASS	ADP=80;WT=1;HET=1;HOM=0;NC=0	GT:GQ:SDP:DP:RD:AD:FREQ:PVAL:RBQ:ABQ:RDF:RDR:ADF:ADR	0/0:187:99:99:99:0:0%:1E0:58:0:85:14:0:0	0/1:115:62:61:30:31:50.82%:2.6199E-12:60:57:27:3:27:4
ST4.03ch02	26142432	.	C	G	.	PASS	ADP=83;WT=1;HET=1;HOM=0;NC=0	GT:GQ:SDP:DP:RD:AD:FREQ:PVAL:RBQ:ABQ:RDF:RDR:ADF:ADR	0/0:186:100:100:100:0:0%:1E0:55:0:76:24:0:0	0/1:157:68:67:27:40:59.7%:1.8275E-16:62:56:24:3:34:6
ST4.03ch02	26501349	.	G	A	.	PASS	ADP=61;WT=1;HET=1;HOM=0;NC=0	GT:GQ:SDP:DP:RD:AD:FREQ:PVAL:RBQ:ABQ:RDF:RDR:ADF:ADR	0/0:130:70:70:70:0:0%:1E0:58:0:61:9:0:0	0/1:74:52:52:31:21:40.38%:3.7578E-8:57:63:21:10:18:3
ST4.03ch02	26503012	.	G	T	.	PASS	ADP=92;WT=1;HET=1;HOM=0;NC=0	GT:GQ:SDP:DP:RD:AD:FREQ:PVAL:RBQ:ABQ:RDF:RDR:ADF:ADR	0/0:205:109:109:109:0:0%:1E0:61:0:94:15:0:0	0/1:123:76:76:42:34:44.74%:4.794E-13:62:58:37:5:24:10
ST4.03ch02	26503266	.	T	C	.	PASS	ADP=75;WT=1;HET=1;HOM=0;NC=0	GT:GQ:SDP:DP:RD:AD:FREQ:PVAL:RBQ:ABQ:RDF:RDR:ADF:ADR	0/0:149:79:79:79:0:0%:1E0:53:0:56:23:0:0	0/1:149:71:71:32:39:54.93%:1.1875E-15:59:55:25:7:29:10
ST4.03ch02	26503405	.	C	A	.	PASS	ADP=83;WT=1;HET=1;HOM=0;NC=0	GT:GQ:SDP:DP:RD:AD:FREQ:PVAL:RBQ:ABQ:RDF:RDR:ADF:ADR	0/0:163:96:96:95:1:1.04%:5E-1:59:75:84:11:1:0	0/1:130:71:70:34:35:50%:8.2973E-14:55:54:30:4:28:7
ST4.03ch02	26503511	.	C	T	.	PASS	ADP=77;WT=1;HET=1;HOM=0;NC=0	GT:GQ:SDP:DP:RD:AD:FREQ:PVAL:RBQ:ABQ:RDF:RDR:ADF:ADR	0/0:149:80:80:80:0:0%:1E0:60:0:67:13:0:0	0/1:147:74:74:35:39:52.7%:1.8081E-15:63:60:31:4:33:6
ST4.03ch02	27047482	.	G	A	.	PASS	ADP=65;WT=1;HET=1;HOM=0;NC=0	GT:GQ:SDP:DP:RD:AD:FREQ:PVAL:RBQ:ABQ:RDF:RDR:ADF:ADR	0/0:130:70:69:69:0:0%:1E0:54:0:51:18:0:0	0/1:120:62:62:30:32:51.61%:9.798E-13:55:63:22:8:26:6
ST4.03ch02	27051015	.	T	C	.	PASS	ADP=61;WT=1;HET=1;HOM=0;NC=0	GT:GQ:SDP:DP:RD:AD:FREQ:PVAL:RBQ:ABQ:RDF:RDR:ADF:ADR	0/0:104:55:55:55:0:0%:1E0:57:0:45:10:0:0	0/1:113:67:67:36:31:46.27%:4.8717E-12:57:56:26:10:28:3
ST4.03ch02	27051142	.	C	T	.	PASS	ADP=63;WT=1;HET=1;HOM=0;NC=0	GT:GQ:SDP:DP:RD:AD:FREQ:PVAL:RBQ:ABQ:RDF:RDR:ADF:ADR	0/0:123:65:65:65:0:0%:1E0:60:0:55:10:0:0	0/1:120:62:62:30:32:51.61%:9.798E-13:58:54:22:8:24:8
ST4.03ch02	27357456	.	G	A	.	PASS	ADP=69;WT=1;HET=1;HOM=0;NC=0	GT:GQ:SDP:DP:RD:AD:FREQ:PVAL:RBQ:ABQ:RDF:RDR:ADF:ADR	0/0:152:82:82:82:0:0%:1E0:53:0:63:19:0:0	0/1:113:57:57:27:30:52.63%:4.8496E-12:56:61:22:5:27:3
ST4.03ch02	27357507	.	G	A	.	PASS	ADP=71;WT=1;HET=1;HOM=0;NC=0	GT:GQ:SDP:DP:RD:AD:FREQ:PVAL:RBQ:ABQ:RDF:RDR:ADF:ADR	0/0:164:88:88:88:0:0%:1E0:54:0:71:17:0:0	0/1:104:55:55:27:28:50.91%:3.4899E-11:58:55:24:3:22:6
ST4.03ch02	27357554	.	A	G	.	PASS	ADP=70;WT=1;HET=1;HOM=0;NC=0	GT:GQ:SDP:DP:RD:AD:FREQ:PVAL:RBQ:ABQ:RDF:RDR:ADF:ADR	0/0:157:84:83:83:0:0%:1E0:56:0:67:16:0:0	0/1:98:57:57:30:27:47.37%:1.2661E-10:61:56:25:5:22:5
ST4.03ch02	27527448	.	G	A	.	PASS	ADP=77;WT=1;HET=1;HOM=0;NC=0	GT:GQ:SDP:DP:RD:AD:FREQ:PVAL:RBQ:ABQ:RDF:RDR:ADF:ADR	0/0:149:80:79:79:0:0%:1E0:61:0:72:7:0:0	0/1:142:75:75:37:38:50.67%:6.2293E-15:62:66:34:3:29:9
ST4.03ch02	27527475	.	G	A	.	PASS	ADP=80;WT=1;HET=1;HOM=0;NC=0	GT:GQ:SDP:DP:RD:AD:FREQ:PVAL:RBQ:ABQ:RDF:RDR:ADF:ADR	0/0:160:85:85:85:0:0%:1E0:60:0:75:10:0:0	0/1:136:76:76:39:37:48.68%:2.0619E-14:66:66:33:6:33:4
ST4.03ch02	27527532	.	G	A	.	PASS	ADP=78;WT=1;HET=1;HOM=0;NC=0	GT:GQ:SDP:DP:RD:AD:FREQ:PVAL:RBQ:ABQ:RDF:RDR:ADF:ADR	0/0:157:83:83:83:0:0%:1E0:64:0:68:15:0:0	0/1:133:73:73:37:36:49.32%:4.39E-14:63:63:28:9:29:7
ST4.03ch02	27527607	.	A	T	.	PASS	ADP=66;WT=1;HET=1;HOM=0;NC=0	GT:GQ:SDP:DP:RD:AD:FREQ:PVAL:RBQ:ABQ:RDF:RDR:ADF:ADR	0/0:127:67:67:67:0:0%:1E0:63:0:47:20:0:0	0/1:127:66:66:32:34:51.52%:1.7439E-13:65:56:23:9:24:10
ST4.03ch02	27527625	.	T	C	.	PASS	ADP=57;WT=1;HET=1;HOM=0;NC=0	GT:GQ:SDP:DP:RD:AD:FREQ:PVAL:RBQ:ABQ:RDF:RDR:ADF:ADR	0/0:112:59:59:59:0:0%:1E0:63:0:42:17:0:0	0/1:108:57:56:27:29:51.79%:1.3048E-11:62:51:18:9:20:9
ST4.03ch02	27783403	.	T	A	.	PASS	ADP=61;WT=1;HET=1;HOM=0;NC=0	GT:GQ:SDP:DP:RD:AD:FREQ:PVAL:RBQ:ABQ:RDF:RDR:ADF:ADR	0/0:119:64:64:64:0:0%:1E0:48:0:22:42:0:0	0/1:98:59:59:32:27:45.76%:1.5211E-10:54:68:15:17:24:3
ST4.03ch02	27802821	.	A	T	.	PASS	ADP=164;WT=1;HET=1;HOM=0;NC=0	GT:GQ:SDP:DP:RD:AD:FREQ:PVAL:RBQ:ABQ:RDF:RDR:ADF:ADR	0/0:351:187:187:187:0:0%:1E0:56:0:137:50:0:0	0/1:228:141:141:78:63:44.68%:1.3092E-23:62:59:64:14:48:15
ST4.03ch02	27803659	.	C	A	.	PASS	ADP=119;WT=1;HET=1;HOM=0;NC=0	GT:GQ:SDP:DP:RD:AD:FREQ:PVAL:RBQ:ABQ:RDF:RDR:ADF:ADR	0/0:194:105:104:104:0:0%:1E0:59:0:79:25:0:0	0/1:254:135:135:67:68:50.37%:3.5457E-26:59:70:57:10:68:0
ST4.03ch02	27803674	.	C	T	.	PASS	ADP=120;WT=1;HET=1;HOM=0;NC=0	GT:GQ:SDP:DP:RD:AD:FREQ:PVAL:RBQ:ABQ:RDF:RDR:ADF:ADR	0/0:104:106:106:96:10:9.43%:7.8191E-4:59:60:75:21:9:1	0/1:255:134:134:49:71:52.99%:1.1541E-28:57:70:39:10:70:1
ST4.03ch02	29091887	.	T	C	.	PASS	ADP=73;WT=1;HET=1;HOM=0;NC=0	GT:GQ:SDP:DP:RD:AD:FREQ:PVAL:RBQ:ABQ:RDF:RDR:ADF:ADR	0/0:149:80:80:80:0:0%:1E0:59:0:66:14:0:0	0/1:152:68:67:28:39:58.21%:6.2003E-16:56:60:23:5:33:6
ST4.03ch02	29092915	.	A	T	.	PASS	ADP=70;WT=1;HET=1;HOM=0;NC=0	GT:GQ:SDP:DP:RD:AD:FREQ:PVAL:RBQ:ABQ:RDF:RDR:ADF:ADR	0/0:131:78:77:76:1:1.3%:5E-1:57:76:62:14:1:0	0/1:119:64:64:32:32:50%:1.2401E-12:57:59:25:7:27:5
ST4.03ch02	29093424	.	G	A	.	PASS	ADP=71;WT=1;HET=1;HOM=0;NC=0	GT:GQ:SDP:DP:RD:AD:FREQ:PVAL:RBQ:ABQ:RDF:RDR:ADF:ADR	0/0:134:72:72:72:0:0%:1E0:58:0:59:13:0:0	0/1:149:70:70:31:39:55.71%:1.02E-15:53:60:23:8:33:6
ST4.03ch02	29093532	.	C	T	.	PASS	ADP=64;WT=1;HET=1;HOM=0;NC=0	GT:GQ:SDP:DP:RD:AD:FREQ:PVAL:RBQ:ABQ:RDF:RDR:ADF:ADR	0/0:137:74:74:74:0:0%:1E0:61:0:65:9:0:0	0/1:99:55:55:28:27:49.09%:1.0345E-10:57:53:19:9:20:7
ST4.03ch02	29093643	.	G	A	.	PASS	ADP=70;WT=1;HET=1;HOM=0;NC=0	GT:GQ:SDP:DP:RD:AD:FREQ:PVAL:RBQ:ABQ:RDF:RDR:ADF:ADR	0/0:138:73:73:73:0:0%:1E0:62:0:61:12:0:0	0/1:112:68:68:37:31:45.59%:5.3252E-12:60:56:31:6:28:3
ST4.03ch02	29093694	.	G	A	.	PASS	ADP=75;WT=1;HET=1;HOM=0;NC=0	GT:GQ:SDP:DP:RD:AD:FREQ:PVAL:RBQ:ABQ:RDF:RDR:ADF:ADR	0/0:142:75:75:75:0:0%:1E0:62:0:62:13:0:0	0/1:141:76:76:38:38:50%:6.9925E-15:58:66:31:7:30:8
ST4.03ch02	29093828	.	G	A	.	PASS	ADP=78;WT=1;HET=1;HOM=0;NC=0	GT:GQ:SDP:DP:RD:AD:FREQ:PVAL:RBQ:ABQ:RDF:RDR:ADF:ADR	0/0:153:82:81:81:0:0%:1E0:58:0:69:12:0:0	0/1:146:75:75:36:39:52%:2.0579E-15:59:56:32:4:26:13
ST4.03ch02	29129325	.	T	C	.	PASS	ADP=86;WT=1;HET=1;HOM=0;NC=0	GT:GQ:SDP:DP:RD:AD:FREQ:PVAL:RBQ:ABQ:RDF:RDR:ADF:ADR	0/0:194:103:103:103:0:0%:1E0:60:0:86:17:0:0	0/1:149:70:70:31:39:55.71%:1.02E-15:64:62:28:3:38:1
ST4.03ch02	29132133	.	A	T	.	PASS	ADP=70;WT=1;HET=1;HOM=0;NC=0	GT:GQ:SDP:DP:RD:AD:FREQ:PVAL:RBQ:ABQ:RDF:RDR:ADF:ADR	0/0:130:70:70:70:0:0%:1E0:58:0:48:22:0:0	0/1:144:71:71:33:38:53.52%:3.7425E-15:58:65:27:6:30:8
ST4.03ch02	29134672	.	T	C	.	PASS	ADP=65;WT=1;HET=1;HOM=0;NC=0	GT:GQ:SDP:DP:RD:AD:FREQ:PVAL:RBQ:ABQ:RDF:RDR:ADF:ADR	0/0:145:77:77:77:0:0%:1E0:56:0:63:14:0:0	0/1:115:53:53:23:30:56.6%:2.72E-12:55:53:18:5:23:7
ST4.03ch02	29134691	.	G	A	.	PASS	ADP=63;WT=1;HET=1;HOM=0;NC=0	GT:GQ:SDP:DP:RD:AD:FREQ:PVAL:RBQ:ABQ:RDF:RDR:ADF:ADR	0/0:141:77:76:76:0:0%:1E0:58:0:66:10:0:0	0/1:101:51:51:24:27:52.94%:6.451E-11:53:58:18:6:20:7
ST4.03ch02	29134710	.	C	T	.	PASS	ADP=66;WT=1;HET=1;HOM=0;NC=0	GT:GQ:SDP:DP:RD:AD:FREQ:PVAL:RBQ:ABQ:RDF:RDR:ADF:ADR	0/0:141:77:76:76:0:0%:1E0:59:0:61:15:0:0	0/1:113:57:57:27:30:52.63%:4.8496E-12:55:59:22:5:23:7
ST4.03ch02	29134789	.	T	G	.	PASS	ADP=77;WT=1;HET=1;HOM=0;NC=0	GT:GQ:SDP:DP:RD:AD:FREQ:PVAL:RBQ:ABQ:RDF:RDR:ADF:ADR	0/0:167:90:90:90:0:0%:1E0:55:0:67:23:0:0	0/1:104:65:65:36:29:44.62%:3.2317E-11:54:59:27:9:23:6
ST4.03ch02	29135065	.	T	G	.	PASS	ADP=75;WT=1;HET=1;HOM=0;NC=0	GT:GQ:SDP:DP:RD:AD:FREQ:PVAL:RBQ:ABQ:RDF:RDR:ADF:ADR	0/0:149:80:80:80:0:0%:1E0:53:0:58:22:0:0	0/1:125:71:71:37:34:47.89%:3.0367E-13:56:64:27:10:28:6
ST4.03ch02	30105047	.	T	A	.	PASS	ADP=56;WT=1;HET=1;HOM=0;NC=0	GT:GQ:SDP:DP:RD:AD:FREQ:PVAL:RBQ:ABQ:RDF:RDR:ADF:ADR	0/0:111:60:60:60:0:0%:1E0:60:0:53:7:0:0	0/1:74:52:52:31:21:40.38%:3.7578E-8:57:64:24:7:18:3
ST4.03ch02	30105049	.	C	A	.	PASS	ADP=56;WT=1;HET=1;HOM=0;NC=0	GT:GQ:SDP:DP:RD:AD:FREQ:PVAL:RBQ:ABQ:RDF:RDR:ADF:ADR	0/0:111:60:60:60:0:0%:1E0:61:0:53:7:0:0	0/1:74:53:52:31:21:40.38%:3.7578E-8:59:64:24:7:18:3
ST4.03ch02	30105054	.	C	A	.	PASS	ADP=57;WT=1;HET=1;HOM=0;NC=0	GT:GQ:SDP:DP:RD:AD:FREQ:PVAL:RBQ:ABQ:RDF:RDR:ADF:ADR	0/0:111:60:60:60:0:0%:1E0:59:0:53:7:0:0	0/1:81:55:55:32:23:41.82%:6.4034E-9:56:60:23:9:20:3
ST4.03ch02	30105055	.	A	G	.	PASS	ADP=58;WT=1;HET=1;HOM=0;NC=0	GT:GQ:SDP:DP:RD:AD:FREQ:PVAL:RBQ:ABQ:RDF:RDR:ADF:ADR	0/0:115:61:61:61:0:0%:1E0:60:0:54:7:0:0	0/1:81:55:55:32:23:41.82%:6.4034E-9:55:61:22:10:19:4
ST4.03ch02	30105057	.	T	A	.	PASS	ADP=57;WT=1;HET=1;HOM=0;NC=0	GT:GQ:SDP:DP:RD:AD:FREQ:PVAL:RBQ:ABQ:RDF:RDR:ADF:ADR	0/0:115:61:61:61:0:0%:1E0:62:0:54:7:0:0	0/1:82:54:54:31:23:42.59%:5.9704E-9:58:62:23:8:19:4
ST4.03ch02	30107997	.	C	T	.	PASS	ADP=61;WT=1;HET=1;HOM=0;NC=0	GT:GQ:SDP:DP:RD:AD:FREQ:PVAL:RBQ:ABQ:RDF:RDR:ADF:ADR	0/0:127:67:67:67:0:0%:1E0:60:0:54:13:0:0	0/1:95:55:55:29:26:47.27%:2.9965E-10:64:65:27:2:25:1
ST4.03ch02	30929188	.	G	A	.	PASS	ADP=59;WT=1;HET=1;HOM=0;NC=0	GT:GQ:SDP:DP:RD:AD:FREQ:PVAL:RBQ:ABQ:RDF:RDR:ADF:ADR	0/0:130:69:69:69:0:0%:1E0:54:0:58:11:0:0	0/1:70:52:49:29:20:40.82%:8.2643E-8:64:40:29:0:18:2
ST4.03ch02	31049848	.	G	A	.	PASS	ADP=51;WT=1;HET=1;HOM=0;NC=0	GT:GQ:SDP:DP:RD:AD:FREQ:PVAL:RBQ:ABQ:RDF:RDR:ADF:ADR	0/0:97:51:51:51:0:0%:1E0:65:0:48:3:0:0	0/1:102:51:51:23:27:52.94%:5.635E-11:64:54:23:0:15:12
ST4.03ch02	31052044	.	G	A	.	PASS	ADP=54;WT=1;HET=1;HOM=0;NC=0	GT:GQ:SDP:DP:RD:AD:FREQ:PVAL:RBQ:ABQ:RDF:RDR:ADF:ADR	0/0:100:53:53:53:0:0%:1E0:54:0:40:13:0:0	0/1:129:56:56:23:33:58.93%:1.2461E-13:63:64:21:2:29:4
ST4.03ch02	31053230	.	C	T	.	PASS	ADP=68;WT=1;HET=1;HOM=0;NC=0	GT:GQ:SDP:DP:RD:AD:FREQ:PVAL:RBQ:ABQ:RDF:RDR:ADF:ADR	0/0:134:71:71:71:0:0%:1E0:63:0:53:18:0:0	0/1:137:66:66:30:36:54.55%:1.8199E-14:59:63:19:11:30:6
ST4.03ch02	31107320	.	T	A	.	PASS	ADP=72;WT=1;HET=1;HOM=0;NC=0	GT:GQ:SDP:DP:RD:AD:FREQ:PVAL:RBQ:ABQ:RDF:RDR:ADF:ADR	0/0:141:76:76:76:0:0%:1E0:61:0:63:13:0:0	0/1:141:68:68:31:37:54.41%:7.6926E-15:61:54:23:8:29:8
ST4.03ch02	31321257	.	T	A	.	PASS	ADP=71;WT=1;HET=1;HOM=0;NC=0	GT:GQ:SDP:DP:RD:AD:FREQ:PVAL:RBQ:ABQ:RDF:RDR:ADF:ADR	0/0:149:79:79:79:0:0%:1E0:63:0:72:7:0:0	0/1:144:64:63:26:37:58.73%:3.4211E-15:61:52:23:3:23:14
ST4.03ch02	31321308	.	T	A	.	PASS	ADP=70;WT=1;HET=1;HOM=0;NC=0	GT:GQ:SDP:DP:RD:AD:FREQ:PVAL:RBQ:ABQ:RDF:RDR:ADF:ADR	0/0:145:79:78:78:0:0%:1E0:58:0:64:14:0:0	0/1:129:64:62:28:34:54.84%:1.0182E-13:55:49:22:6:20:14
ST4.03ch02	31321346	.	T	C	.	PASS	ADP=68;WT=1;HET=1;HOM=0;NC=0	GT:GQ:SDP:DP:RD:AD:FREQ:PVAL:RBQ:ABQ:RDF:RDR:ADF:ADR	0/0:142:75:75:75:0:0%:1E0:58:0:61:14:0:0	0/1:115:61:61:30:31:50.82%:2.6199E-12:55:56:23:7:23:8
ST4.03ch02	31322519	.	T	G	.	PASS	ADP=71;WT=1;HET=1;HOM=0;NC=0	GT:GQ:SDP:DP:RD:AD:FREQ:PVAL:RBQ:ABQ:RDF:RDR:ADF:ADR	0/0:138:73:73:73:0:0%:1E0:59:0:56:17:0:0	0/1:112:70:70:39:31:44.29%:6.2985E-12:63:56:29:10:19:12
ST4.03ch02	31442590	.	G	A	.	PASS	ADP=54;WT=1;HET=1;HOM=0;NC=0	GT:GQ:SDP:DP:RD:AD:FREQ:PVAL:RBQ:ABQ:RDF:RDR:ADF:ADR	0/0:104:56:56:56:0:0%:1E0:64:0:48:8:0:0	0/1:82:53:53:30:23:43.4%:5.5473E-9:48:53:23:7:21:2
ST4.03ch02	31442648	.	T	C	.	PASS	ADP=60;WT=1;HET=1;HOM=0;NC=0	GT:GQ:SDP:DP:RD:AD:FREQ:PVAL:RBQ:ABQ:RDF:RDR:ADF:ADR	0/0:119:66:64:64:0:0%:1E0:58:0:55:9:0:0	0/1:99:60:56:29:27:48.21%:1.1473E-10:56:51:26:3:20:7
ST4.03ch02	31443013	.	C	G	.	PASS	ADP=87;WT=1;HET=1;HOM=0;NC=0	GT:GQ:SDP:DP:RD:AD:FREQ:PVAL:RBQ:ABQ:RDF:RDR:ADF:ADR	0/0:190:102:102:102:0:0%:1E0:58:0:81:21:0:0	0/1:102:73:72:43:29:40.28%:5.3416E-11:60:62:32:11:22:7
ST4.03ch02	31443623	.	A	G	.	PASS	ADP=66;WT=1;HET=1;HOM=0;NC=0	GT:GQ:SDP:DP:RD:AD:FREQ:PVAL:RBQ:ABQ:RDF:RDR:ADF:ADR	0/0:138:73:73:73:0:0%:1E0:56:0:55:18:0:0	0/1:102:59:59:31:28:47.46%:5.349E-11:52:56:19:12:20:8
ST4.03ch02	31443771	.	C	T	.	PASS	ADP=71;WT=1;HET=1;HOM=0;NC=0	GT:GQ:SDP:DP:RD:AD:FREQ:PVAL:RBQ:ABQ:RDF:RDR:ADF:ADR	0/0:157:83:83:83:0:0%:1E0:58:0:66:17:0:0	0/1:116:59:59:28:31:52.54%:2.0466E-12:63:56:25:3:27:4
ST4.03ch02	31443919	.	C	T	.	PASS	ADP=78;WT=1;HET=1;HOM=0;NC=0	GT:GQ:SDP:DP:RD:AD:FREQ:PVAL:RBQ:ABQ:RDF:RDR:ADF:ADR	0/0:168:90:89:89:0:0%:1E0:59:0:73:16:0:0	0/1:141:70:67:30:37:55.22%:6.6365E-15:58:59:26:4:31:6
ST4.03ch02	31444067	.	G	A	.	PASS	ADP=82;WT=1;HET=1;HOM=0;NC=0	GT:GQ:SDP:DP:RD:AD:FREQ:PVAL:RBQ:ABQ:RDF:RDR:ADF:ADR	0/0:152:84:82:82:0:0%:1E0:57:0:67:15:0:0	0/1:193:83:83:33:49:59.04%:4.8714E-20:60:57:28:5:37:12
ST4.03ch02	31444129	.	A	G	.	PASS	ADP=80;WT=1;HET=1;HOM=0;NC=0	GT:GQ:SDP:DP:RD:AD:FREQ:PVAL:RBQ:ABQ:RDF:RDR:ADF:ADR	0/0:156:84:84:84:0:0%:1E0:58:0:69:15:0:0	0/1:160:78:77:35:42:54.55%:8.9788E-17:62:57:29:6:33:9
ST4.03ch02	31444152	.	T	C	.	PASS	ADP=80;WT=1;HET=1;HOM=0;NC=0	GT:GQ:SDP:DP:RD:AD:FREQ:PVAL:RBQ:ABQ:RDF:RDR:ADF:ADR	0/0:152:82:82:82:0:0%:1E0:61:0:68:14:0:0	0/1:154:78:78:37:41:52.56%:3.2213E-16:60:59:29:8:33:8
ST4.03ch02	31444156	.	T	C	.	PASS	ADP=79;WT=1;HET=1;HOM=0;NC=0	GT:GQ:SDP:DP:RD:AD:FREQ:PVAL:RBQ:ABQ:RDF:RDR:ADF:ADR	0/0:149:79:79:79:0:0%:1E0:60:0:66:13:0:0	0/1:154:79:79:38:41:51.9%:3.6641E-16:60:59:30:8:34:7
ST4.03ch02	31444187	.	C	T	.	PASS	ADP=78;WT=1;HET=1;HOM=0;NC=0	GT:GQ:SDP:DP:RD:AD:FREQ:PVAL:RBQ:ABQ:RDF:RDR:ADF:ADR	0/0:142:75:75:75:0:0%:1E0:59:0:63:12:0:0	0/1:178:81:81:35:46:56.79%:1.548E-18:63:61:30:5:39:7
ST4.03ch02	31444204	.	G	A	.	PASS	ADP=76;WT=1;HET=1;HOM=0;NC=0	GT:GQ:SDP:DP:RD:AD:FREQ:PVAL:RBQ:ABQ:RDF:RDR:ADF:ADR	0/0:141:76:76:76:0:0%:1E0:61:0:63:13:0:0	0/1:161:76:76:34:42:55.26%:7.7351E-17:56:58:28:6:35:7
ST4.03ch02	31444265	.	A	G	.	PASS	ADP=80;WT=1;HET=1;HOM=0;NC=0	GT:GQ:SDP:DP:RD:AD:FREQ:PVAL:RBQ:ABQ:RDF:RDR:ADF:ADR	0/0:164:87:87:87:0:0%:1E0:60:0:69:18:0:0	0/1:162:74:74:32:42:56.76%:5.6371E-17:59:60:26:6:32:10
ST4.03ch02	31444301	.	C	A	.	PASS	ADP=79;WT=1;HET=1;HOM=0;NC=0	GT:GQ:SDP:DP:RD:AD:FREQ:PVAL:RBQ:ABQ:RDF:RDR:ADF:ADR	0/0:152:82:82:82:0:0%:1E0:58:0:65:17:0:0	0/1:156:76:76:35:41:53.95%:2.4531E-16:57:62:29:6:32:9
ST4.03ch02	31672463	.	T	C	.	PASS	ADP=112;WT=1;HET=1;HOM=0;NC=0	GT:GQ:SDP:DP:RD:AD:FREQ:PVAL:RBQ:ABQ:RDF:RDR:ADF:ADR	0/0:247:131:131:131:0:0%:1E0:64:0:115:16:0:0	0/1:171:93:93:47:46:49.46%:7.8526E-18:63:63:40:7:37:9
ST4.03ch02	31672511	.	A	T	.	PASS	ADP=101;WT=1;HET=1;HOM=0;NC=0	GT:GQ:SDP:DP:RD:AD:FREQ:PVAL:RBQ:ABQ:RDF:RDR:ADF:ADR	0/0:217:116:115:115:0:0%:1E0:60:0:98:17:0:0	0/1:188:88:88:39:49:55.68%:1.3843E-19:59:62:31:8:36:13
ST4.03ch02	31673121	.	C	A	.	PASS	ADP=67;WT=1;HET=1;HOM=0;NC=0	GT:GQ:SDP:DP:RD:AD:FREQ:PVAL:RBQ:ABQ:RDF:RDR:ADF:ADR	0/0:134:72:72:72:0:0%:1E0:60:0:63:9:0:0	0/1:101:62:62:34:28:45.16%:7.0184E-11:61:54:26:8:21:7
ST4.03ch02	31673188	.	G	T	.	PASS	ADP=59;WT=1;HET=1;HOM=0;NC=0	GT:GQ:SDP:DP:RD:AD:FREQ:PVAL:RBQ:ABQ:RDF:RDR:ADF:ADR	0/0:127:67:67:67:0:0%:1E0:55:0:51:16:0:0	0/1:106:52:51:23:28:54.9%:2.0643E-11:49:53:16:7:21:7
ST4.03ch02	31676949	.	G	A	.	PASS	ADP=53;WT=1;HET=1;HOM=0;NC=0	GT:GQ:SDP:DP:RD:AD:FREQ:PVAL:RBQ:ABQ:RDF:RDR:ADF:ADR	0/0:108:57:57:57:0:0%:1E0:54:0:45:12:0:0	0/1:88:50:50:26:24:48%:1.5236E-9:50:55:19:7:19:5
ST4.03ch02	31719621	.	T	A	.	PASS	ADP=66;WT=1;HET=1;HOM=0;NC=0	GT:GQ:SDP:DP:RD:AD:FREQ:PVAL:RBQ:ABQ:RDF:RDR:ADF:ADR	0/0:145:77:77:77:0:0%:1E0:58:0:67:10:0:0	0/1:95:55:55:29:26:47.27%:2.9965E-10:57:57:26:3:18:8
ST4.03ch02	31720121	.	G	T	.	PASS	ADP=69;WT=1;HET=1;HOM=0;NC=0	GT:GQ:SDP:DP:RD:AD:FREQ:PVAL:RBQ:ABQ:RDF:RDR:ADF:ADR	0/0:137:74:74:74:0:0%:1E0:55:0:53:21:0:0	0/1:138:65:65:29:36:55.38%:1.5685E-14:58:60:24:5:25:11
ST4.03ch02	31721177	.	G	A	.	PASS	ADP=82;WT=1;HET=1;HOM=0;NC=0	GT:GQ:SDP:DP:RD:AD:FREQ:PVAL:RBQ:ABQ:RDF:RDR:ADF:ADR	0/0:160:87:86:86:0:0%:1E0:54:0:71:15:0:0	0/1:117:80:79:46:33:41.77%:1.6516E-12:58:61:37:9:28:5
ST4.03ch02	31721233	.	T	G	.	PASS	ADP=91;WT=1;HET=1;HOM=0;NC=0	GT:GQ:SDP:DP:RD:AD:FREQ:PVAL:RBQ:ABQ:RDF:RDR:ADF:ADR	0/0:190:102:102:102:0:0%:1E0:58:0:81:21:0:0	0/1:148:81:81:41:40:49.38%:1.3916E-15:60:62:32:9:35:5
ST4.03ch02	31721716	.	C	A	.	PASS	ADP=51;WT=1;HET=1;HOM=0;NC=0	GT:GQ:SDP:DP:RD:AD:FREQ:PVAL:RBQ:ABQ:RDF:RDR:ADF:ADR	0/0:96:52:52:52:0:0%:1E0:54:0:42:10:0:0	0/1:74:50:50:29:21:42%:3.2974E-8:59:52:25:4:16:5
ST4.03ch02	31722313	.	A	T	.	PASS	ADP=77;WT=1;HET=1;HOM=0;NC=0	GT:GQ:SDP:DP:RD:AD:FREQ:PVAL:RBQ:ABQ:RDF:RDR:ADF:ADR	0/0:175:94:94:94:0:0%:1E0:59:0:72:22:0:0	0/1:102:61:61:32:28:45.9%:5.88E-11:52:57:20:12:26:2
ST4.03ch02	31722631	.	C	A	.	PASS	ADP=71;WT=1;HET=1;HOM=0;NC=0	GT:GQ:SDP:DP:RD:AD:FREQ:PVAL:RBQ:ABQ:RDF:RDR:ADF:ADR	0/0:149:79:79:79:0:0%:1E0:58:0:59:20:0:0	0/1:114:64:64:33:31:48.44%:3.6451E-12:55:57:28:5:26:5
ST4.03ch02	31745616	.	C	A	.	PASS	ADP=98;WT=1;HET=1;HOM=0;NC=0	GT:GQ:SDP:DP:RD:AD:FREQ:PVAL:RBQ:ABQ:RDF:RDR:ADF:ADR	0/0:197:114:113:112:1:0.88%:5E-1:60:76:100:12:1:0	0/1:125:85:83:48:35:42.17%:2.9905E-13:62:60:43:5:27:8
ST4.03ch02	31749781	.	C	T	.	PASS	ADP=79;WT=1;HET=1;HOM=0;NC=0	GT:GQ:SDP:DP:RD:AD:FREQ:PVAL:RBQ:ABQ:RDF:RDR:ADF:ADR	0/0:149:81:80:80:0:0%:1E0:58:0:67:13:0:0	0/1:140:79:79:41:38:48.1%:9.653E-15:60:56:33:8:32:6
ST4.03ch02	31749934	.	C	T	.	PASS	ADP=88;WT=1;HET=1;HOM=0;NC=0	GT:GQ:SDP:DP:RD:AD:FREQ:PVAL:RBQ:ABQ:RDF:RDR:ADF:ADR	0/0:182:99:98:98:0:0%:1E0:58:0:73:25:0:0	0/1:180:78:78:32:46:58.97%:9.149E-19:65:57:28:4:35:11
ST4.03ch02	31750097	.	C	A	.	PASS	ADP=73;WT=1;HET=1;HOM=0;NC=0	GT:GQ:SDP:DP:RD:AD:FREQ:PVAL:RBQ:ABQ:RDF:RDR:ADF:ADR	0/0:156:85:84:84:0:0%:1E0:56:0:69:15:0:0	0/1:134:64:63:28:35:55.56%:3.7062E-14:50:60:18:10:32:3
ST4.03ch02	31751382	.	T	A	.	PASS	ADP=56;WT=1;HET=1;HOM=0;NC=0	GT:GQ:SDP:DP:RD:AD:FREQ:PVAL:RBQ:ABQ:RDF:RDR:ADF:ADR	0/0:111:60:60:60:0:0%:1E0:61:0:55:5:0:0	0/1:105:53:53:25:28:52.83%:2.7227E-11:66:51:25:0:25:3
ST4.03ch02	31751523	.	C	T	.	PASS	ADP=63;WT=1;HET=1;HOM=0;NC=0	GT:GQ:SDP:DP:RD:AD:FREQ:PVAL:RBQ:ABQ:RDF:RDR:ADF:ADR	0/0:126:68:68:68:0:0%:1E0:60:0:55:13:0:0	0/1:103:58:58:30:28:48.28%:4.8441E-11:62:57:27:3:24:4
ST4.03ch02	31751719	.	C	T	.	PASS	ADP=62;WT=1;HET=1;HOM=0;NC=0	GT:GQ:SDP:DP:RD:AD:FREQ:PVAL:RBQ:ABQ:RDF:RDR:ADF:ADR	0/0:126:68:68:68:0:0%:1E0:61:0:56:12:0:0	0/1:108:56:56:27:29:51.79%:1.3048E-11:62:55:24:3:24:5
ST4.03ch02	31754877	.	T	A	.	PASS	ADP=93;WT=1;HET=1;HOM=0;NC=0	GT:GQ:SDP:DP:RD:AD:FREQ:PVAL:RBQ:ABQ:RDF:RDR:ADF:ADR	0/0:205:110:110:110:0:0%:1E0:62:0:86:24:0:0	0/1:141:76:76:38:38:50%:6.9925E-15:58:59:30:8:31:7
ST4.03ch02	31755627	.	G	T	.	PASS	ADP=86;WT=1;HET=1;HOM=0;NC=0	GT:GQ:SDP:DP:RD:AD:FREQ:PVAL:RBQ:ABQ:RDF:RDR:ADF:ADR	0/0:205:109:109:109:0:0%:1E0:55:0:82:27:0:0	0/1:101:63:63:35:28:44.44%:7.6248E-11:57:62:27:8:26:2
ST4.03ch02	31755641	.	T	C	.	PASS	ADP=86;WT=1;HET=1;HOM=0;NC=0	GT:GQ:SDP:DP:RD:AD:FREQ:PVAL:RBQ:ABQ:RDF:RDR:ADF:ADR	0/0:201:109:108:108:0:0%:1E0:56:0:84:24:0:0	0/1:123:65:64:31:33:51.56%:4.1337E-13:60:56:28:3:25:8
ST4.03ch02	31757061	.	G	A	.	PASS	ADP=54;WT=1;HET=1;HOM=0;NC=0	GT:GQ:SDP:DP:RD:AD:FREQ:PVAL:RBQ:ABQ:RDF:RDR:ADF:ADR	0/0:92:50:50:50:0:0%:1E0:62:0:42:8:0:0	0/1:89:59:59:33:25:42.37%:1.0786E-9:68:58:31:2:20:5
ST4.03ch02	31757087	.	A	G	.	PASS	ADP=54;WT=1;HET=1;HOM=0;NC=0	GT:GQ:SDP:DP:RD:AD:FREQ:PVAL:RBQ:ABQ:RDF:RDR:ADF:ADR	0/0:92:51:50:50:0:0%:1E0:59:0:41:9:0:0	0/1:102:60:59:31:28:47.46%:5.349E-11:68:54:28:3:20:8
ST4.03ch02	31757119	.	A	G	.	PASS	ADP=54;WT=1;HET=1;HOM=0;NC=0	GT:GQ:SDP:DP:RD:AD:FREQ:PVAL:RBQ:ABQ:RDF:RDR:ADF:ADR	0/0:100:53:53:53:0:0%:1E0:61:0:43:10:0:0	0/1:86:55:55:31:24:43.64%:2.3553E-9:70:58:28:3:17:7
ST4.03ch02	31757576	.	T	A	.	PASS	ADP=52;WT=1;HET=1;HOM=0;NC=0	GT:GQ:SDP:DP:RD:AD:FREQ:PVAL:RBQ:ABQ:RDF:RDR:ADF:ADR	0/0:100:54:54:54:0:0%:1E0:64:0:53:1:0:0	0/1:107:50:50:22:28:56%:1.7754E-11:57:67:20:2:28:0
ST4.03ch02	31757590	.	C	T	.	PASS	ADP=55;WT=1;HET=1;HOM=0;NC=0	GT:GQ:SDP:DP:RD:AD:FREQ:PVAL:RBQ:ABQ:RDF:RDR:ADF:ADR	0/0:104:56:56:56:0:0%:1E0:65:0:55:1:0:0	0/1:109:54:54:25:29:53.7%:1.0051E-11:64:69:23:2:29:0
ST4.03ch02	31758365	.	G	C	.	PASS	ADP=63;WT=1;HET=1;HOM=0;NC=0	GT:GQ:SDP:DP:RD:AD:FREQ:PVAL:RBQ:ABQ:RDF:RDR:ADF:ADR	0/0:142:75:75:75:0:0%:1E0:60:0:58:17:0:0	0/1:92:51:51:26:25:49.02%:5.8079E-10:62:52:21:5:20:5
ST4.03ch02	31802549	.	T	G	.	PASS	ADP=57;WT=1;HET=1;HOM=0;NC=0	GT:GQ:SDP:DP:RD:AD:FREQ:PVAL:RBQ:ABQ:RDF:RDR:ADF:ADR	0/0:97:51:51:51:0:0%:1E0:58:0:40:11:0:0	0/1:133:64:64:29:35:54.69%:4.3049E-14:61:56:26:3:26:9
ST4.03ch02	31812868	.	C	T	.	PASS	ADP=72;WT=1;HET=1;HOM=0;NC=0	GT:GQ:SDP:DP:RD:AD:FREQ:PVAL:RBQ:ABQ:RDF:RDR:ADF:ADR	0/0:104:56:56:56:0:0%:1E0:57:0:51:5:0:0	0/1:198:88:88:37:51:57.95%:1.282E-20:53:53:30:7:44:7
ST4.03ch02	31813163	.	G	C	.	PASS	ADP=123;WT=1;HET=1;HOM=0;NC=0	GT:GQ:SDP:DP:RD:AD:FREQ:PVAL:RBQ:ABQ:RDF:RDR:ADF:ADR	0/0:164:88:88:88:0:0%:1E0:63:0:76:12:0:0	0/1:255:158:158:64:94:59.49%:7.9584E-38:63:64:55:9:78:16
ST4.03ch02	31813230	.	T	C	.	PASS	ADP=113;WT=1;HET=1;HOM=0;NC=0	GT:GQ:SDP:DP:RD:AD:FREQ:PVAL:RBQ:ABQ:RDF:RDR:ADF:ADR	0/0:149:80:80:80:0:0%:1E0:56:0:57:23:0:0	0/1:255:146:146:60:86:58.9%:1.5429E-34:60:56:47:13:65:21
ST4.03ch02	31813285	.	A	G	.	PASS	ADP=104;WT=1;HET=1;HOM=0;NC=0	GT:GQ:SDP:DP:RD:AD:FREQ:PVAL:RBQ:ABQ:RDF:RDR:ADF:ADR	0/0:126:68:68:68:0:0%:1E0:57:0:47:21:0:0	0/1:255:142:141:59:82:58.16%:8.1217E-33:61:56:49:10:63:19
ST4.03ch02	31813502	.	T	A	.	PASS	ADP=103;WT=1;HET=1;HOM=0;NC=0	GT:GQ:SDP:DP:RD:AD:FREQ:PVAL:RBQ:ABQ:RDF:RDR:ADF:ADR	0/0:130:70:70:70:0:0%:1E0:63:0:60:10:0:0	0/1:255:137:137:55:82:59.85%:3.8156E-33:63:61:45:10:65:17
ST4.03ch02	31814371	.	C	A	.	PASS	ADP=85;WT=1;HET=1;HOM=0;NC=0	GT:GQ:SDP:DP:RD:AD:FREQ:PVAL:RBQ:ABQ:RDF:RDR:ADF:ADR	0/0:111:60:60:60:0:0%:1E0:57:0:52:8:0:0	0/1:234:112:110:49:61:55.45%:3.3688E-24:55:60:35:14:49:12
ST4.03ch02	31815074	.	A	G	.	PASS	ADP=54;WT=1;HET=1;HOM=0;NC=0	GT:GQ:SDP:DP:RD:AD:FREQ:PVAL:RBQ:ABQ:RDF:RDR:ADF:ADR	0/0:108:57:57:57:0:0%:1E0:58:0:39:18:0:0	0/1:101:53:52:25:27:51.92%:7.3303E-11:60:56:21:4:21:6
ST4.03ch02	31815079	.	C	T	.	PASS	ADP=55;WT=1;HET=1;HOM=0;NC=0	GT:GQ:SDP:DP:RD:AD:FREQ:PVAL:RBQ:ABQ:RDF:RDR:ADF:ADR	0/0:104:57:56:56:0:0%:1E0:56:0:38:18:0:0	0/1:95:54:54:28:26:48.15%:2.7171E-10:56:59:21:7:20:6
ST4.03ch02	31828014	.	G	T	.	PASS	ADP=79;WT=1;HET=1;HOM=0;NC=0	GT:GQ:SDP:DP:RD:AD:FREQ:PVAL:RBQ:ABQ:RDF:RDR:ADF:ADR	0/0:164:88:88:88:0:0%:1E0:55:0:73:15:0:0	0/1:107:72:71:41:30:42.25%:1.8624E-11:61:58:34:7:25:5
ST4.03ch02	31828115	.	T	C	.	PASS	ADP=89;WT=1;HET=1;HOM=0;NC=0	GT:GQ:SDP:DP:RD:AD:FREQ:PVAL:RBQ:ABQ:RDF:RDR:ADF:ADR	0/0:182:107:107:105:1:0.93%:5E-1:49:39:95:10:1:0	0/1:115:72:72:40:32:44.44%:2.6699E-12:54:47:30:10:26:6
ST4.03ch02	31830667	.	T	A	.	PASS	ADP=52;WT=1;HET=1;HOM=0;NC=0	GT:GQ:SDP:DP:RD:AD:FREQ:PVAL:RBQ:ABQ:RDF:RDR:ADF:ADR	0/0:100:53:53:53:0:0%:1E0:58:0:39:14:0:0	0/1:74:52:52:31:21:40.38%:3.7578E-8:58:65:22:9:19:2
ST4.03ch02	31831648	.	T	G	.	PASS	ADP=58;WT=1;HET=1;HOM=0;NC=0	GT:GQ:SDP:DP:RD:AD:FREQ:PVAL:RBQ:ABQ:RDF:RDR:ADF:ADR	0/0:123:65:65:65:0:0%:1E0:59:0:50:15:0:0	0/1:91:52:52:27:25:48.08%:6.4344E-10:64:59:24:3:18:7
ST4.03ch02	31831736	.	A	G	.	PASS	ADP=65;WT=1;HET=1;HOM=0;NC=0	GT:GQ:SDP:DP:RD:AD:FREQ:PVAL:RBQ:ABQ:RDF:RDR:ADF:ADR	0/0:145:78:77:77:0:0%:1E0:58:0:62:15:0:0	0/1:100:54:54:27:27:50%:9.2779E-11:60:55:19:8:19:8
ST4.03ch02	31831756	.	T	C	.	PASS	ADP=63;WT=1;HET=1;HOM=0;NC=0	GT:GQ:SDP:DP:RD:AD:FREQ:PVAL:RBQ:ABQ:RDF:RDR:ADF:ADR	0/0:134:71:71:71:0:0%:1E0:57:0:52:19:0:0	0/1:104:56:56:28:28:50%:3.9143E-11:60:57:21:7:19:9
ST4.03ch02	31832318	.	G	T	.	PASS	ADP=73;WT=1;HET=1;HOM=0;NC=0	GT:GQ:SDP:DP:RD:AD:FREQ:PVAL:RBQ:ABQ:RDF:RDR:ADF:ADR	0/0:172:91:91:91:0:0%:1E0:57:0:77:14:0:0	0/1:90:55:55:30:25:45.45%:8.49E-10:53:62:23:7:19:6
ST4.03ch02	31832477	.	T	C	.	PASS	ADP=65;WT=1;HET=1;HOM=0;NC=0	GT:GQ:SDP:DP:RD:AD:FREQ:PVAL:RBQ:ABQ:RDF:RDR:ADF:ADR	0/0:141:76:76:76:0:0%:1E0:58:0:58:18:0:0	0/1:81:55:55:32:23:41.82%:6.4034E-9:53:57:26:6:18:5
ST4.03ch02	31832521	.	C	G	.	PASS	ADP=59;WT=1;HET=1;HOM=0;NC=0	GT:GQ:SDP:DP:RD:AD:FREQ:PVAL:RBQ:ABQ:RDF:RDR:ADF:ADR	0/0:127:67:67:67:0:0%:1E0:55:0:48:19:0:0	0/1:78:52:52:30:22:42.31%:1.4035E-8:55:56:25:5:21:1
ST4.03ch02	31832611	.	A	G	.	PASS	ADP=63;WT=1;HET=1;HOM=0;NC=0	GT:GQ:SDP:DP:RD:AD:FREQ:PVAL:RBQ:ABQ:RDF:RDR:ADF:ADR	0/0:122:66:66:66:0:0%:1E0:54:0:46:20:0:0	0/1:125:61:61:28:33:54.1%:2.783E-13:59:59:26:2:28:5
ST4.03ch02	31833226	.	T	C	.	PASS	ADP=57;WT=1;HET=1;HOM=0;NC=0	GT:GQ:SDP:DP:RD:AD:FREQ:PVAL:RBQ:ABQ:RDF:RDR:ADF:ADR	0/0:122:67:66:66:0:0%:1E0:55:0:53:13:0:0	0/1:84:50:49:26:23:46.94%:3.9694E-9:61:61:23:3:20:3
ST4.03ch02	31833249	.	A	G	.	PASS	ADP=61;WT=1;HET=1;HOM=0;NC=0	GT:GQ:SDP:DP:RD:AD:FREQ:PVAL:RBQ:ABQ:RDF:RDR:ADF:ADR	0/0:134:71:71:71:0:0%:1E0:58:0:58:13:0:0	0/1:83:51:51:28:23:45.1%:4.7339E-9:65:66:25:3:21:2
ST4.03ch02	31833251	.	A	C	.	PASS	ADP=60;WT=1;HET=1;HOM=0;NC=0	GT:GQ:SDP:DP:RD:AD:FREQ:PVAL:RBQ:ABQ:RDF:RDR:ADF:ADR	0/0:130:71:70:70:0:0%:1E0:60:0:57:13:0:0	0/1:83:51:51:28:23:45.1%:4.7339E-9:67:65:25:3:21:2
ST4.03ch02	31833265	.	G	T	.	PASS	ADP=63;WT=1;HET=1;HOM=0;NC=0	GT:GQ:SDP:DP:RD:AD:FREQ:PVAL:RBQ:ABQ:RDF:RDR:ADF:ADR	0/0:134:72:72:72:0:0%:1E0:56:0:59:13:0:0	0/1:86:55:55:30:24:43.64%:2.1774E-9:62:66:26:4:21:3
ST4.03ch02	31833296	.	T	C	.	PASS	ADP=62;WT=1;HET=1;HOM=0;NC=0	GT:GQ:SDP:DP:RD:AD:FREQ:PVAL:RBQ:ABQ:RDF:RDR:ADF:ADR	0/0:134:71:71:71:0:0%:1E0:55:0:58:13:0:0	0/1:120:54:54:23:31:57.41%:9.7868E-13:65:62:20:3:26:5
ST4.03ch02	31833388	.	T	C	.	PASS	ADP=65;WT=1;HET=1;HOM=0;NC=0	GT:GQ:SDP:DP:RD:AD:FREQ:PVAL:RBQ:ABQ:RDF:RDR:ADF:ADR	0/0:142:76:75:75:0:0%:1E0:59:0:62:13:0:0	0/1:81:56:56:33:23:41.07%:6.8457E-9:57:58:23:10:19:4
ST4.03ch02	31833577	.	G	A	.	PASS	ADP=77;WT=1;HET=1;HOM=0;NC=0	GT:GQ:SDP:DP:RD:AD:FREQ:PVAL:RBQ:ABQ:RDF:RDR:ADF:ADR	0/0:157:83:83:83:0:0%:1E0:58:0:67:16:0:0	0/1:116:71:71:39:32:45.07%:2.4568E-12:63:60:36:3:28:4
ST4.03ch02	31833583	.	C	T	.	PASS	ADP=77;WT=1;HET=1;HOM=0;NC=0	GT:GQ:SDP:DP:RD:AD:FREQ:PVAL:RBQ:ABQ:RDF:RDR:ADF:ADR	0/0:157:83:83:83:0:0%:1E0:57:0:67:16:0:0	0/1:120:71:71:38:33:46.48%:8.7106E-13:62:61:35:3:29:4
ST4.03ch02	31833608	.	G	A	.	PASS	ADP=77;WT=1;HET=1;HOM=0;NC=0	GT:GQ:SDP:DP:RD:AD:FREQ:PVAL:RBQ:ABQ:RDF:RDR:ADF:ADR	0/0:168:89:89:89:0:0%:1E0:60:0:77:12:0:0	0/1:104:65:65:36:29:44.62%:3.2317E-11:63:59:33:3:24:5
ST4.03ch02	31833625	.	C	T	.	PASS	ADP=77;WT=1;HET=1;HOM=0;NC=0	GT:GQ:SDP:DP:RD:AD:FREQ:PVAL:RBQ:ABQ:RDF:RDR:ADF:ADR	0/0:175:93:93:93:0:0%:1E0:60:0:81:12:0:0	0/1:88:62:62:37:25:40.32%:1.4168E-9:63:65:34:3:22:3
ST4.03ch02	31866643	.	T	A	.	PASS	ADP=80;WT=1;HET=1;HOM=0;NC=0	GT:GQ:SDP:DP:RD:AD:FREQ:PVAL:RBQ:ABQ:RDF:RDR:ADF:ADR	0/0:179:96:96:96:0:0%:1E0:62:0:81:15:0:0	0/1:109:64:64:34:30:46.88%:1.0507E-11:56:65:24:10:28:2
ST4.03ch02	31866746	.	G	A	.	PASS	ADP=97;WT=1;HET=1;HOM=0;NC=0	GT:GQ:SDP:DP:RD:AD:FREQ:PVAL:RBQ:ABQ:RDF:RDR:ADF:ADR	0/0:224:119:119:119:0:0%:1E0:60:0:94:25:0:0	0/1:128:75:75:40:35:46.67%:1.5567E-13:64:62:36:4:27:8
ST4.03ch02	31866806	.	T	C	.	PASS	ADP=94;WT=1;HET=1;HOM=0;NC=0	GT:GQ:SDP:DP:RD:AD:FREQ:PVAL:RBQ:ABQ:RDF:RDR:ADF:ADR	0/0:212:114:114:114:0:0%:1E0:61:0:85:29:0:0	0/1:137:75:75:38:37:49.33%:1.8524E-14:66:65:29:9:33:4
ST4.03ch02	31866823	.	A	G	.	PASS	ADP=88;WT=1;HET=1;HOM=0;NC=0	GT:GQ:SDP:DP:RD:AD:FREQ:PVAL:RBQ:ABQ:RDF:RDR:ADF:ADR	0/0:202:107:107:107:0:0%:1E0:59:0:77:30:0:0	0/1:116:69:69:37:32:46.38%:2.0601E-12:62:64:30:7:24:8
ST4.03ch02	31866875	.	G	C	.	PASS	ADP=71;WT=1;HET=1;HOM=0;NC=0	GT:GQ:SDP:DP:RD:AD:FREQ:PVAL:RBQ:ABQ:RDF:RDR:ADF:ADR	0/0:149:79:79:79:0:0%:1E0:62:0:56:23:0:0	0/1:101:63:63:35:28:44.44%:7.6248E-11:67:63:28:7:20:8
ST4.03ch02	32011573	.	T	C	.	PASS	ADP=51;WT=1;HET=1;HOM=0;NC=0	GT:GQ:SDP:DP:RD:AD:FREQ:PVAL:RBQ:ABQ:RDF:RDR:ADF:ADR	0/0:92:50:50:50:0:0%:1E0:61:0:43:7:0:0	0/1:74:52:52:30:21:40.38%:3.5259E-8:65:55:28:2:20:1
ST4.03ch02	32012410	.	T	A	.	PASS	ADP=69;WT=1;HET=1;HOM=0;NC=0	GT:GQ:SDP:DP:RD:AD:FREQ:PVAL:RBQ:ABQ:RDF:RDR:ADF:ADR	0/0:122:67:66:66:0:0%:1E0:52:0:49:17:0:0	0/1:106:73:73:43:30:41.1%:2.1366E-11:62:58:36:7:23:7
ST4.03ch02	32012734	.	A	G	.	PASS	ADP=67;WT=1;HET=1;HOM=0;NC=0	GT:GQ:SDP:DP:RD:AD:FREQ:PVAL:RBQ:ABQ:RDF:RDR:ADF:ADR	0/0:149:79:79:79:0:0%:1E0:57:0:61:18:0:0	0/1:95:55:55:29:26:47.27%:2.9965E-10:61:58:25:4:21:5
ST4.03ch02	32012823	.	G	C	.	PASS	ADP=68;WT=1;HET=1;HOM=0;NC=0	GT:GQ:SDP:DP:RD:AD:FREQ:PVAL:RBQ:ABQ:RDF:RDR:ADF:ADR	0/0:153:81:81:81:0:0%:1E0:61:0:64:17:0:0	0/1:113:56:56:26:30:53.57%:4.2444E-12:59:60:21:5:27:3
ST4.03ch02	32013098	.	C	T	.	PASS	ADP=58;WT=1;HET=1;HOM=0;NC=0	GT:GQ:SDP:DP:RD:AD:FREQ:PVAL:RBQ:ABQ:RDF:RDR:ADF:ADR	0/0:115:62:62:62:0:0%:1E0:58:0:51:11:0:0	0/1:95:55:55:29:26:47.27%:2.9965E-10:62:50:23:6:20:6
ST4.03ch02	32013191	.	C	T	.	PASS	ADP=60;WT=1;HET=1;HOM=0;NC=0	GT:GQ:SDP:DP:RD:AD:FREQ:PVAL:RBQ:ABQ:RDF:RDR:ADF:ADR	0/0:122:67:66:66:0:0%:1E0:60:0:56:10:0:0	0/1:99:55:55:28:27:49.09%:1.0345E-10:63:57:25:3:21:6
ST4.03ch02	32013345	.	G	T	.	PASS	ADP=69;WT=1;HET=1;HOM=0;NC=0	GT:GQ:SDP:DP:RD:AD:FREQ:PVAL:RBQ:ABQ:RDF:RDR:ADF:ADR	0/0:120:72:72:71:1:1.39%:5E-1:57:69:59:12:1:0	0/1:127:66:66:32:34:51.52%:1.7439E-13:59:57:29:3:23:11
ST4.03ch02	32013554	.	A	C	.	PASS	ADP=62;WT=1;HET=1;HOM=0;NC=0	GT:GQ:SDP:DP:RD:AD:FREQ:PVAL:RBQ:ABQ:RDF:RDR:ADF:ADR	0/0:116:70:70:69:1:1.43%:5E-1:55:75:54:15:1:0	0/1:77:55:55:33:22:40%:1.7076E-8:59:58:28:5:15:7
ST4.03ch02	32013906	.	G	A	.	PASS	ADP=69;WT=1;HET=1;HOM=0;NC=0	GT:GQ:SDP:DP:RD:AD:FREQ:PVAL:RBQ:ABQ:RDF:RDR:ADF:ADR	0/0:157:83:83:83:0:0%:1E0:58:0:64:19:0:0	0/1:99:56:56:29:27:48.21%:1.1473E-10:57:54:22:7:21:6
ST4.03ch02	32013926	.	C	T	.	PASS	ADP=71;WT=1;HET=1;HOM=0;NC=0	GT:GQ:SDP:DP:RD:AD:FREQ:PVAL:RBQ:ABQ:RDF:RDR:ADF:ADR	0/0:160:85:85:85:0:0%:1E0:59:0:66:19:0:0	0/1:98:58:58:31:27:46.55%:1.3907E-10:58:60:23:8:22:5
ST4.03ch02	32014378	.	T	C	.	PASS	ADP=103;WT=1;HET=1;HOM=0;NC=0	GT:GQ:SDP:DP:RD:AD:FREQ:PVAL:RBQ:ABQ:RDF:RDR:ADF:ADR	0/0:201:115:115:114:1:0.87%:5E-1:61:16:91:23:0:1	0/1:201:92:92:40:52:56.52%:7.6501E-21:65:60:33:7:37:15
ST4.03ch02	32014538	.	G	C	.	PASS	ADP=84;WT=1;HET=1;HOM=0;NC=0	GT:GQ:SDP:DP:RD:AD:FREQ:PVAL:RBQ:ABQ:RDF:RDR:ADF:ADR	0/0:164:87:87:87:0:0%:1E0:56:0:68:19:0:0	0/1:125:81:81:46:35:43.21%:2.581E-13:53:59:32:14:28:7
ST4.03ch02	32014774	.	T	C	.	PASS	ADP=53;WT=1;HET=1;HOM=0;NC=0	GT:GQ:SDP:DP:RD:AD:FREQ:PVAL:RBQ:ABQ:RDF:RDR:ADF:ADR	0/0:100:53:53:53:0:0%:1E0:62:0:40:13:0:0	0/1:86:54:54:30:24:44.44%:2.1774E-9:61:60:23:7:19:5
ST4.03ch02	32173693	.	A	G	.	PASS	ADP=53;WT=1;HET=1;HOM=0;NC=0	GT:GQ:SDP:DP:RD:AD:FREQ:PVAL:RBQ:ABQ:RDF:RDR:ADF:ADR	0/0:104:55:55:55:0:0%:1E0:59:0:45:10:0:0	0/1:87:52:52:28:24:46.15%:1.8384E-9:55:51:21:7:15:9
ST4.03ch02	33229039	.	T	G	.	PASS	ADP=91;WT=1;HET=1;HOM=0;NC=0	GT:GQ:SDP:DP:RD:AD:FREQ:PVAL:RBQ:ABQ:RDF:RDR:ADF:ADR	0/0:202:107:107:107:0:0%:1E0:57:0:82:25:0:0	0/1:141:76:76:38:38:50%:6.9925E-15:58:56:26:12:28:10
ST4.03ch02	33230107	.	C	T	.	PASS	ADP=72;WT=1;HET=1;HOM=0;NC=0	GT:GQ:SDP:DP:RD:AD:FREQ:PVAL:RBQ:ABQ:RDF:RDR:ADF:ADR	0/0:160:86:86:86:0:0%:1E0:59:0:71:15:0:0	0/1:93:61:59:33:26:44.07%:4.2407E-10:57:60:26:7:22:4
ST4.03ch02	33230430	.	C	T	.	PASS	ADP=67;WT=1;HET=1;HOM=0;NC=0	GT:GQ:SDP:DP:RD:AD:FREQ:PVAL:RBQ:ABQ:RDF:RDR:ADF:ADR	0/0:134:71:71:71:0:0%:1E0:61:0:63:8:0:0	0/1:105:63:63:34:29:46.03%:2.7231E-11:57:55:28:6:24:5
ST4.03ch02	33230465	.	C	T	.	PASS	ADP=67;WT=1;HET=1;HOM=0;NC=0	GT:GQ:SDP:DP:RD:AD:FREQ:PVAL:RBQ:ABQ:RDF:RDR:ADF:ADR	0/0:134:72:72:72:0:0%:1E0:59:0:60:12:0:0	0/1:96:63:63:36:27:42.86%:2.0968E-10:58:59:30:6:22:5
ST4.03ch02	33230588	.	A	C	.	PASS	ADP=63;WT=1;HET=1;HOM=0;NC=0	GT:GQ:SDP:DP:RD:AD:FREQ:PVAL:RBQ:ABQ:RDF:RDR:ADF:ADR	0/0:134:72:72:72:0:0%:1E0:60:0:58:14:0:0	0/1:86:55:55:31:24:43.64%:2.3553E-9:59:59:25:6:18:6
ST4.03ch02	33230591	.	A	G	.	PASS	ADP=63;WT=1;HET=1;HOM=0;NC=0	GT:GQ:SDP:DP:RD:AD:FREQ:PVAL:RBQ:ABQ:RDF:RDR:ADF:ADR	0/0:134:72:72:72:0:0%:1E0:59:0:58:14:0:0	0/1:77:54:54:32:22:40.74%:1.6045E-8:58:61:26:6:17:5
ST4.03ch02	33649570	.	C	A	.	PASS	ADP=78;WT=1;HET=1;HOM=0;NC=0	GT:GQ:SDP:DP:RD:AD:FREQ:PVAL:RBQ:ABQ:RDF:RDR:ADF:ADR	0/0:164:87:87:87:0:0%:1E0:63:0:86:1:0:0	0/1:121:69:69:36:33:47.83%:7.191E-13:65:61:34:2:31:2
ST4.03ch02	33649611	.	T	C	.	PASS	ADP=77;WT=1;HET=1;HOM=0;NC=0	GT:GQ:SDP:DP:RD:AD:FREQ:PVAL:RBQ:ABQ:RDF:RDR:ADF:ADR	0/0:141:85:84:83:1:1.19%:5E-1:61:71:79:4:1:0	0/1:103:71:70:41:29:41.43%:4.6893E-11:60:55:35:6:25:4
ST4.03ch02	33649624	.	G	T	.	PASS	ADP=77;WT=1;HET=1;HOM=0;NC=0	GT:GQ:SDP:DP:RD:AD:FREQ:PVAL:RBQ:ABQ:RDF:RDR:ADF:ADR	0/0:157:83:83:83:0:0%:1E0:62:0:78:5:0:0	0/1:153:72:72:32:40:55.56%:4.3182E-16:57:62:27:5:36:4
ST4.03ch02	33651444	.	G	A	.	PASS	ADP=75;WT=1;HET=1;HOM=0;NC=0	GT:GQ:SDP:DP:RD:AD:FREQ:PVAL:RBQ:ABQ:RDF:RDR:ADF:ADR	0/0:164:87:87:87:0:0%:1E0:59:0:69:18:0:0	0/1:143:65:64:27:37:57.81%:4.0856E-15:58:57:24:3:32:5
ST4.03ch02	33651699	.	A	T	.	PASS	ADP=55;WT=1;HET=1;HOM=0;NC=0	GT:GQ:SDP:DP:RD:AD:FREQ:PVAL:RBQ:ABQ:RDF:RDR:ADF:ADR	0/0:96:52:52:52:0:0%:1E0:54:0:36:16:0:0	0/1:117:59:58:27:31:53.45%:1.7922E-12:50:46:19:8:18:13
ST4.03ch02	33651826	.	A	T	.	PASS	ADP=66;WT=1;HET=1;HOM=0;NC=0	GT:GQ:SDP:DP:RD:AD:FREQ:PVAL:RBQ:ABQ:RDF:RDR:ADF:ADR	0/0:104:57:56:56:0:0%:1E0:58:0:46:10:0:0	0/1:156:80:76:35:41:53.95%:2.4531E-16:58:51:31:4:29:12
ST4.03ch02	33652094	.	A	C	.	PASS	ADP=72;WT=1;HET=1;HOM=0;NC=0	GT:GQ:SDP:DP:RD:AD:FREQ:PVAL:RBQ:ABQ:RDF:RDR:ADF:ADR	0/0:141:76:76:76:0:0%:1E0:62:0:65:11:0:0	0/1:103:69:69:40:29:42.03%:4.3774E-11:57:59:28:12:21:8
ST4.03ch02	33652393	.	A	T	.	PASS	ADP=83;WT=1;HET=1;HOM=0;NC=0	GT:GQ:SDP:DP:RD:AD:FREQ:PVAL:RBQ:ABQ:RDF:RDR:ADF:ADR	0/0:171:92:92:92:0:0%:1E0:55:0:69:23:0:0	0/1:146:75:75:36:39:52%:2.0579E-15:51:54:30:6:33:6
ST4.03ch02	33652469	.	A	G	.	PASS	ADP=86;WT=1;HET=1;HOM=0;NC=0	GT:GQ:SDP:DP:RD:AD:FREQ:PVAL:RBQ:ABQ:RDF:RDR:ADF:ADR	0/0:172:91:91:91:0:0%:1E0:59:0:73:18:0:0	0/1:162:81:81:38:43:53.09%:5.0247E-17:53:52:33:5:33:10
ST4.03ch02	33653095	.	A	G	.	PASS	ADP=64;WT=1;HET=1;HOM=0;NC=0	GT:GQ:SDP:DP:RD:AD:FREQ:PVAL:RBQ:ABQ:RDF:RDR:ADF:ADR	0/0:112:59:59:59:0:0%:1E0:62:0:45:14:0:0	0/1:112:70:70:39:31:44.29%:6.2985E-12:60:56:32:7:21:10
ST4.03ch02	33653100	.	A	T	.	PASS	ADP=64;WT=1;HET=1;HOM=0;NC=0	GT:GQ:SDP:DP:RD:AD:FREQ:PVAL:RBQ:ABQ:RDF:RDR:ADF:ADR	0/0:115:61:61:61:0:0%:1E0:61:0:45:16:0:0	0/1:112:69:68:37:31:45.59%:5.3252E-12:59:55:31:6:22:9
ST4.03ch02	33653902	.	C	T	.	PASS	ADP=84;WT=1;HET=1;HOM=0;NC=0	GT:GQ:SDP:DP:RD:AD:FREQ:PVAL:RBQ:ABQ:RDF:RDR:ADF:ADR	0/0:182:98:98:98:0:0%:1E0:58:0:79:19:0:0	0/1:155:70:70:30:40:57.14%:3.1307E-16:60:66:24:6:37:3
ST4.03ch02	33654145	.	C	T	.	PASS	ADP=63;WT=1;HET=1;HOM=0;NC=0	GT:GQ:SDP:DP:RD:AD:FREQ:PVAL:RBQ:ABQ:RDF:RDR:ADF:ADR	0/0:130:71:70:70:0:0%:1E0:57:0:49:21:0:0	0/1:108:57:56:27:29:51.79%:1.3048E-11:59:59:21:6:25:4
ST4.03ch02	33655459	.	A	G	.	PASS	ADP=67;WT=1;HET=1;HOM=0;NC=0	GT:GQ:SDP:DP:RD:AD:FREQ:PVAL:RBQ:ABQ:RDF:RDR:ADF:ADR	0/0:149:80:80:80:0:0%:1E0:59:0:65:15:0:0	0/1:109:54:54:25:29:53.7%:1.0051E-11:62:67:23:2:27:2
ST4.03ch02	33655545	.	A	G	.	PASS	ADP=87;WT=1;HET=1;HOM=0;NC=0	GT:GQ:SDP:DP:RD:AD:FREQ:PVAL:RBQ:ABQ:RDF:RDR:ADF:ADR	0/0:205:110:110:110:0:0%:1E0:63:0:93:17:0:0	0/1:138:64:64:28:36:56.25%:1.3424E-14:65:61:25:3:29:7
ST4.03ch02	33937512	.	T	A	.	PASS	ADP=88;WT=1;HET=1;HOM=0;NC=0	GT:GQ:SDP:DP:RD:AD:FREQ:PVAL:RBQ:ABQ:RDF:RDR:ADF:ADR	0/0:187:101:99:99:0:0%:1E0:60:0:83:16:0:0	0/1:145:78:78:39:39:50%:2.95E-15:65:60:33:6:34:5
ST4.03ch02	33937545	.	A	T	.	PASS	ADP=86;WT=1;HET=1;HOM=0;NC=0	GT:GQ:SDP:DP:RD:AD:FREQ:PVAL:RBQ:ABQ:RDF:RDR:ADF:ADR	0/0:183:97:97:97:0:0%:1E0:63:0:79:18:0:0	0/1:141:76:76:38:38:50%:6.9925E-15:61:61:32:6:32:6
ST4.03ch02	34076484	.	G	A	.	PASS	ADP=59;WT=1;HET=1;HOM=0;NC=0	GT:GQ:SDP:DP:RD:AD:FREQ:PVAL:RBQ:ABQ:RDF:RDR:ADF:ADR	0/0:126:68:68:68:0:0%:1E0:61:0:62:6:0:0	0/1:102:50:50:23:27:54%:5.635E-11:58:60:20:3:26:1
ST4.03ch02	34076730	.	G	A	.	PASS	ADP=71;WT=1;HET=1;HOM=0;NC=0	GT:GQ:SDP:DP:RD:AD:FREQ:PVAL:RBQ:ABQ:RDF:RDR:ADF:ADR	0/0:127:67:67:67:0:0%:1E0:63:0:51:16:0:0	0/1:156:77:76:35:41:53.95%:2.4531E-16:66:70:27:8:36:5
ST4.03ch02	34076746	.	A	G	.	PASS	ADP=68;WT=1;HET=1;HOM=0;NC=0	GT:GQ:SDP:DP:RD:AD:FREQ:PVAL:RBQ:ABQ:RDF:RDR:ADF:ADR	0/0:115:61:61:61:0:0%:1E0:64:0:46:15:0:0	0/1:128:75:75:40:35:46.67%:1.5567E-13:68:62:34:6:26:9
ST4.03ch02	34447046	.	T	A	.	PASS	ADP=73;WT=1;HET=1;HOM=0;NC=0	GT:GQ:SDP:DP:RD:AD:FREQ:PVAL:RBQ:ABQ:RDF:RDR:ADF:ADR	0/0:160:86:86:86:0:0%:1E0:62:0:68:18:0:0	0/1:102:60:60:32:28:46.67%:5.88E-11:68:57:27:5:17:11
ST4.03ch02	34447485	.	C	T	.	PASS	ADP=57;WT=1;HET=1;HOM=0;NC=0	GT:GQ:SDP:DP:RD:AD:FREQ:PVAL:RBQ:ABQ:RDF:RDR:ADF:ADR	0/0:104:56:56:56:0:0%:1E0:59:0:42:14:0:0	0/1:117:58:58:27:31:53.45%:1.7922E-12:65:54:25:2:23:8
ST4.03ch02	34448296	.	A	G	.	PASS	ADP=59;WT=1;HET=1;HOM=0;NC=0	GT:GQ:SDP:DP:RD:AD:FREQ:PVAL:RBQ:ABQ:RDF:RDR:ADF:ADR	0/0:108:57:57:57:0:0%:1E0:60:0:45:12:0:0	0/1:106:62:62:33:29:46.77%:2.4857E-11:55:58:28:5:25:4
ST4.03ch02	34448375	.	G	T	.	PASS	ADP=74;WT=1;HET=1;HOM=0;NC=0	GT:GQ:SDP:DP:RD:AD:FREQ:PVAL:RBQ:ABQ:RDF:RDR:ADF:ADR	0/0:123:65:65:65:0:0%:1E0:63:0:55:10:0:0	0/1:138:83:83:45:38:45.78%:1.4126E-14:65:59:41:4:31:7
ST4.03ch02	34448396	.	T	C	.	PASS	ADP=76;WT=1;HET=1;HOM=0;NC=0	GT:GQ:SDP:DP:RD:AD:FREQ:PVAL:RBQ:ABQ:RDF:RDR:ADF:ADR	0/0:130:70:70:70:0:0%:1E0:63:0:59:11:0:0	0/1:138:82:82:44:38:46.34%:1.2905E-14:65:54:39:5:29:9
ST4.03ch02	34448484	.	G	A	.	PASS	ADP=74;WT=1;HET=1;HOM=0;NC=0	GT:GQ:SDP:DP:RD:AD:FREQ:PVAL:RBQ:ABQ:RDF:RDR:ADF:ADR	0/0:145:78:78:78:0:0%:1E0:63:0:62:16:0:0	0/1:125:71:71:36:34:47.89%:2.7419E-13:57:62:25:11:25:9
ST4.03ch02	34449076	.	A	G	.	PASS	ADP=53;WT=1;HET=1;HOM=0;NC=0	GT:GQ:SDP:DP:RD:AD:FREQ:PVAL:RBQ:ABQ:RDF:RDR:ADF:ADR	0/0:104:56:56:56:0:0%:1E0:58:0:50:6:0:0	0/1:107:50:50:22:28:56%:1.7754E-11:52:54:19:3:24:4
ST4.03ch02	34449163	.	G	A	.	PASS	ADP=78;WT=1;HET=1;HOM=0;NC=0	GT:GQ:SDP:DP:RD:AD:FREQ:PVAL:RBQ:ABQ:RDF:RDR:ADF:ADR	0/0:153:81:81:81:0:0%:1E0:61:0:71:10:0:0	0/1:132:76:76:40:36:47.37%:5.9795E-14:61:61:37:3:32:4
ST4.03ch02	34449213	.	A	G	.	PASS	ADP=84;WT=1;HET=1;HOM=0;NC=0	GT:GQ:SDP:DP:RD:AD:FREQ:PVAL:RBQ:ABQ:RDF:RDR:ADF:ADR	0/0:160:86:86:86:0:0%:1E0:62:0:76:10:0:0	0/1:157:83:83:41:42:50.6%:1.973E-16:61:64:36:5:40:2
ST4.03ch02	34449241	.	A	G	.	PASS	ADP=93;WT=1;HET=1;HOM=0;NC=0	GT:GQ:SDP:DP:RD:AD:FREQ:PVAL:RBQ:ABQ:RDF:RDR:ADF:ADR	0/0:183:97:97:97:0:0%:1E0:58:0:82:15:0:0	0/1:182:90:90:42:48:53.33%:5.8861E-19:58:63:35:7:46:2
ST4.03ch02	34449587	.	T	A	.	PASS	ADP=71;WT=1;HET=1;HOM=0;NC=0	GT:GQ:SDP:DP:RD:AD:FREQ:PVAL:RBQ:ABQ:RDF:RDR:ADF:ADR	0/0:156:84:84:84:0:0%:1E0:58:0:66:18:0:0	0/1:107:59:59:30:29:49.15%:1.8424E-11:57:61:23:7:24:5
ST4.03ch02	34449677	.	T	C	.	PASS	ADP=63;WT=1;HET=1;HOM=0;NC=0	GT:GQ:SDP:DP:RD:AD:FREQ:PVAL:RBQ:ABQ:RDF:RDR:ADF:ADR	0/0:134:72:72:72:0:0%:1E0:58:0:50:22:0:0	0/1:77:54:54:32:22:40.74%:1.6045E-8:59:57:22:10:15:7
ST4.03ch02	34450639	.	A	G	.	PASS	ADP=78;WT=1;HET=1;HOM=0;NC=0	GT:GQ:SDP:DP:RD:AD:FREQ:PVAL:RBQ:ABQ:RDF:RDR:ADF:ADR	0/0:160:86:85:85:0:0%:1E0:54:0:68:17:0:0	0/1:103:72:71:42:29:40.85%:5.0108E-11:62:62:39:3:26:3
ST4.03ch02	34450698	.	C	A	.	PASS	ADP=74;WT=1;HET=1;HOM=0;NC=0	GT:GQ:SDP:DP:RD:AD:FREQ:PVAL:RBQ:ABQ:RDF:RDR:ADF:ADR	0/0:157:83:83:83:0:0%:1E0:58:0:66:17:0:0	0/1:91:65:65:39:26:40%:6.4394E-10:61:58:31:8:19:7
ST4.03ch02	34451650	.	T	C	.	PASS	ADP=51;WT=1;HET=1;HOM=0;NC=0	GT:GQ:SDP:DP:RD:AD:FREQ:PVAL:RBQ:ABQ:RDF:RDR:ADF:ADR	0/0:96:52:52:52:0:0%:1E0:61:0:41:11:0:0	0/1:111:51:51:22:29:56.86%:6.4161E-12:60:54:19:3:24:5
ST4.03ch02	34451666	.	A	G	.	PASS	ADP=52;WT=1;HET=1;HOM=0;NC=0	GT:GQ:SDP:DP:RD:AD:FREQ:PVAL:RBQ:ABQ:RDF:RDR:ADF:ADR	0/0:104:56:56:56:0:0%:1E0:57:0:42:14:0:0	0/1:70:50:49:29:20:40.82%:8.2643E-8:56:63:24:5:17:3
ST4.03ch02	34928914	.	A	G	.	PASS	ADP=77;WT=1;HET=1;HOM=0;NC=0	GT:GQ:SDP:DP:RD:AD:FREQ:PVAL:RBQ:ABQ:RDF:RDR:ADF:ADR	0/0:167:90:90:90:0:0%:1E0:56:0:80:10:0:0	0/1:148:65:65:27:38:58.46%:1.4569E-15:59:51:23:4:32:6
ST4.03ch02	34928939	.	A	G	.	PASS	ADP=89;WT=1;HET=1;HOM=0;NC=0	GT:GQ:SDP:DP:RD:AD:FREQ:PVAL:RBQ:ABQ:RDF:RDR:ADF:ADR	0/0:175:102:101:100:1:0.99%:5E-1:58:68:87:13:1:0	0/1:175:77:77:32:45:58.44%:2.5784E-18:57:56:27:5:37:8
ST4.03ch02	34929233	.	T	C	.	PASS	ADP=102;WT=1;HET=1;HOM=0;NC=0	GT:GQ:SDP:DP:RD:AD:FREQ:PVAL:RBQ:ABQ:RDF:RDR:ADF:ADR	0/0:194:103:103:103:0:0%:1E0:61:0:78:25:0:0	0/1:162:103:102:57:45:44.12%:5.2718E-17:58:61:44:13:36:9
ST4.03ch02	34929481	.	T	A	.	PASS	ADP=55;WT=1;HET=1;HOM=0;NC=0	GT:GQ:SDP:DP:RD:AD:FREQ:PVAL:RBQ:ABQ:RDF:RDR:ADF:ADR	0/0:98:60:60:59:1:1.67%:5E-1:59:16:44:15:1:0	0/1:92:51:51:26:25:49.02%:5.8079E-10:54:49:21:5:13:12
ST4.03ch02	34929549	.	T	C	.	PASS	ADP=66;WT=1;HET=1;HOM=0;NC=0	GT:GQ:SDP:DP:RD:AD:FREQ:PVAL:RBQ:ABQ:RDF:RDR:ADF:ADR	0/0:122:66:66:66:0:0%:1E0:56:0:46:20:0:0	0/1:117:67:67:35:32:47.76%:1.7027E-12:53:48:29:6:20:12
ST4.03ch02	34929692	.	T	G	.	PASS	ADP=91;WT=1;HET=1;HOM=0;NC=0	GT:GQ:SDP:DP:RD:AD:FREQ:PVAL:RBQ:ABQ:RDF:RDR:ADF:ADR	0/0:171:92:92:92:0:0%:1E0:59:0:79:13:0:0	0/1:153:90:90:48:42:46.67%:4.1212E-16:59:60:42:6:35:7
ST4.03ch02	34929852	.	T	C	.	PASS	ADP=82;WT=1;HET=1;HOM=0;NC=0	GT:GQ:SDP:DP:RD:AD:FREQ:PVAL:RBQ:ABQ:RDF:RDR:ADF:ADR	0/0:164:88:88:88:0:0%:1E0:57:0:65:23:0:0	0/1:127:77:76:41:35:46.05%:1.7063E-13:58:57:25:16:26:9
ST4.03ch02	34929926	.	T	A	.	PASS	ADP=69;WT=1;HET=1;HOM=0;NC=0	GT:GQ:SDP:DP:RD:AD:FREQ:PVAL:RBQ:ABQ:RDF:RDR:ADF:ADR	0/0:142:75:75:75:0:0%:1E0:56:0:52:23:0:0	0/1:143:64:64:27:37:57.81%:4.0856E-15:58:60:18:9:27:10
ST4.03ch02	34930103	.	G	A	.	PASS	ADP=71;WT=1;HET=1;HOM=0;NC=0	GT:GQ:SDP:DP:RD:AD:FREQ:PVAL:RBQ:ABQ:RDF:RDR:ADF:ADR	0/0:153:83:81:81:0:0%:1E0:55:0:65:16:0:0	0/1:106:63:62:33:29:46.77%:2.4857E-11:61:60:32:1:27:2
ST4.03ch02	34931840	.	A	T	.	PASS	ADP=66;WT=1;HET=1;HOM=0;NC=0	GT:GQ:SDP:DP:RD:AD:FREQ:PVAL:RBQ:ABQ:RDF:RDR:ADF:ADR	0/0:149:79:79:79:0:0%:1E0:61:0:63:16:0:0	0/1:82:54:54:31:23:42.59%:5.9704E-9:66:51:28:3:19:4
ST4.03ch02	34932147	.	G	A	.	PASS	ADP=66;WT=1;HET=1;HOM=0;NC=0	GT:GQ:SDP:DP:RD:AD:FREQ:PVAL:RBQ:ABQ:RDF:RDR:ADF:ADR	0/0:134:73:72:72:0:0%:1E0:57:0:60:12:0:0	0/1:97:61:61:34:27:44.26%:1.7985E-10:39:54:30:4:22:5
ST4.03ch02	34932183	.	G	A	.	PASS	ADP=69;WT=1;HET=1;HOM=0;NC=0	GT:GQ:SDP:DP:RD:AD:FREQ:PVAL:RBQ:ABQ:RDF:RDR:ADF:ADR	0/0:138:75:73:73:0:0%:1E0:58:0:65:8:0:0	0/1:113:66:66:35:31:46.97%:4.4405E-12:63:55:33:2:27:4
ST4.03ch02	34932218	.	T	C	.	PASS	ADP=75;WT=1;HET=1;HOM=0;NC=0	GT:GQ:SDP:DP:RD:AD:FREQ:PVAL:RBQ:ABQ:RDF:RDR:ADF:ADR	0/0:145:78:78:78:0:0%:1E0:61:0:65:13:0:0	0/1:143:73:73:35:38:52.05%:4.8769E-15:64:63:32:3:36:2
ST4.03ch02	34932357	.	G	C	.	PASS	ADP=69;WT=1;HET=1;HOM=0;NC=0	GT:GQ:SDP:DP:RD:AD:FREQ:PVAL:RBQ:ABQ:RDF:RDR:ADF:ADR	0/0:130:69:69:69:0:0%:1E0:62:0:53:16:0:0	0/1:135:70:70:34:36:51.43%:3.104E-14:61:58:25:9:25:11
ST4.03ch02	34932371	.	T	A	.	PASS	ADP=65;WT=1;HET=1;HOM=0;NC=0	GT:GQ:SDP:DP:RD:AD:FREQ:PVAL:RBQ:ABQ:RDF:RDR:ADF:ADR	0/0:127:67:67:67:0:0%:1E0:62:0:49:18:0:0	0/1:119:64:64:32:32:50%:1.2401E-12:63:41:24:8:23:9
ST4.03ch02	35249938	.	T	C	.	PASS	ADP=74;WT=1;HET=1;HOM=0;NC=0	GT:GQ:SDP:DP:RD:AD:FREQ:PVAL:RBQ:ABQ:RDF:RDR:ADF:ADR	0/0:146:85:85:84:1:1.18%:5E-1:58:34:63:21:1:0	0/1:105:65:64:35:29:45.31%:2.9719E-11:59:59:29:6:25:4
ST4.03ch02	35304537	.	C	T	.	PASS	ADP=81;WT=1;HET=1;HOM=0;NC=0	GT:GQ:SDP:DP:RD:AD:FREQ:PVAL:RBQ:ABQ:RDF:RDR:ADF:ADR	0/0:149:80:80:80:0:0%:1E0:56:0:59:21:0:0	0/1:129:82:82:46:36:43.9%:1.0134E-13:50:62:35:11:30:6
ST4.03ch02	35304632	.	T	G	.	PASS	ADP=64;WT=1;HET=1;HOM=0;NC=0	GT:GQ:SDP:DP:RD:AD:FREQ:PVAL:RBQ:ABQ:RDF:RDR:ADF:ADR	0/0:104:56:56:56:0:0%:1E0:58:0:43:13:0:0	0/1:111:72:72:41:31:43.06%:7.3585E-12:57:51:37:4:19:12
ST4.03ch02	35334940	.	G	A	.	PASS	ADP=84;WT=1;HET=1;HOM=0;NC=0	GT:GQ:SDP:DP:RD:AD:FREQ:PVAL:RBQ:ABQ:RDF:RDR:ADF:ADR	0/0:167:90:90:90:0:0%:1E0:56:0:74:16:0:0	0/1:135:79:78:41:37:47.44%:2.5259E-14:58:59:36:5:32:5
ST4.03ch02	35334981	.	A	G	.	PASS	ADP=80;WT=1;HET=1;HOM=0;NC=0	GT:GQ:SDP:DP:RD:AD:FREQ:PVAL:RBQ:ABQ:RDF:RDR:ADF:ADR	0/0:168:89:89:89:0:0%:1E0:56:0:71:18:0:0	0/1:125:71:71:37:34:47.89%:3.0367E-13:59:61:33:4:29:5
ST4.03ch02	35335509	.	A	T	.	PASS	ADP=75;WT=1;HET=1;HOM=0;NC=0	GT:GQ:SDP:DP:RD:AD:FREQ:PVAL:RBQ:ABQ:RDF:RDR:ADF:ADR	0/0:157:83:83:83:0:0%:1E0:57:0:76:7:0:0	0/1:113:67:67:36:31:46.27%:4.8717E-12:54:59:28:8:27:4
ST4.03ch02	35335673	.	C	A	.	PASS	ADP=102;WT=1;HET=1;HOM=0;NC=0	GT:GQ:SDP:DP:RD:AD:FREQ:PVAL:RBQ:ABQ:RDF:RDR:ADF:ADR	0/0:182:107:106:105:1:0.94%:5E-1:62:16:88:17:1:0	0/1:146:99:99:58:41:41.41%:2.3502E-15:55:61:46:12:35:6
ST4.03ch02	35336022	.	A	T	.	PASS	ADP=58;WT=1;HET=1;HOM=0;NC=0	GT:GQ:SDP:DP:RD:AD:FREQ:PVAL:RBQ:ABQ:RDF:RDR:ADF:ADR	0/0:96:52:52:52:0:0%:1E0:51:0:32:20:0:0	0/1:123:65:65:32:33:50.77%:4.6624E-13:55:52:22:10:24:9
ST4.03ch02	35360297	.	G	A	.	PASS	ADP=81;WT=1;HET=1;HOM=0;NC=0	GT:GQ:SDP:DP:RD:AD:FREQ:PVAL:RBQ:ABQ:RDF:RDR:ADF:ADR	0/0:172:91:91:91:0:0%:1E0:62:0:79:12:0:0	0/1:102:73:72:43:29:40.28%:5.3416E-11:58:60:38:5:22:7
ST4.03ch02	35360465	.	T	C	.	PASS	ADP=59;WT=1;HET=1;HOM=0;NC=0	GT:GQ:SDP:DP:RD:AD:FREQ:PVAL:RBQ:ABQ:RDF:RDR:ADF:ADR	0/0:119:64:64:64:0:0%:1E0:61:0:48:16:0:0	0/1:77:54:54:32:22:40.74%:1.6045E-8:63:63:24:8:17:5
ST4.03ch02	35361422	.	A	C	.	PASS	ADP=70;WT=1;HET=1;HOM=0;NC=0	GT:GQ:SDP:DP:RD:AD:FREQ:PVAL:RBQ:ABQ:RDF:RDR:ADF:ADR	0/0:141:76:76:76:0:0%:1E0:55:0:56:20:0:0	0/1:109:65:64:34:30:46.88%:1.0507E-11:52:54:24:10:21:9
ST4.03ch02	35367882	.	G	T	.	PASS	ADP=74;WT=1;HET=1;HOM=0;NC=0	GT:GQ:SDP:DP:RD:AD:FREQ:PVAL:RBQ:ABQ:RDF:RDR:ADF:ADR	0/0:134:72:72:72:0:0%:1E0:61:0:57:15:0:0	0/1:114:78:77:45:32:41.56%:3.879E-12:56:56:30:15:19:13
ST4.03ch02	35367892	.	C	T	.	PASS	ADP=68;WT=1;HET=1;HOM=0;NC=0	GT:GQ:SDP:DP:RD:AD:FREQ:PVAL:RBQ:ABQ:RDF:RDR:ADF:ADR	0/0:109:66:66:65:1:1.52%:5E-1:63:67:53:12:1:0	0/1:144:72:71:33:38:53.52%:3.7425E-15:54:55:17:16:24:14
ST4.03ch02	35371546	.	C	A	.	PASS	ADP=56;WT=1;HET=1;HOM=0;NC=0	GT:GQ:SDP:DP:RD:AD:FREQ:PVAL:RBQ:ABQ:RDF:RDR:ADF:ADR	0/0:115:62:62:62:0:0%:1E0:62:0:60:2:0:0	0/1:117:51:51:21:30:58.82%:1.9336E-12:66:60:21:0:27:3
ST4.03ch02	35371562	.	G	A	.	PASS	ADP=60;WT=1;HET=1;HOM=0;NC=0	GT:GQ:SDP:DP:RD:AD:FREQ:PVAL:RBQ:ABQ:RDF:RDR:ADF:ADR	0/0:123:65:65:65:0:0%:1E0:61:0:63:2:0:0	0/1:118:56:56:25:31:55.36%:1.3458E-12:65:61:25:0:28:3
ST4.03ch02	35371658	.	G	T	.	PASS	ADP=71;WT=1;HET=1;HOM=0;NC=0	GT:GQ:SDP:DP:RD:AD:FREQ:PVAL:RBQ:ABQ:RDF:RDR:ADF:ADR	0/0:160:86:86:86:0:0%:1E0:63:0:78:8:0:0	0/1:94:57:57:31:26:45.61%:3.594E-10:55:57:24:7:22:4
ST4.03ch02	35371659	.	G	A	.	PASS	ADP=71;WT=1;HET=1;HOM=0;NC=0	GT:GQ:SDP:DP:RD:AD:FREQ:PVAL:RBQ:ABQ:RDF:RDR:ADF:ADR	0/0:160:86:86:86:0:0%:1E0:63:0:78:8:0:0	0/1:94:57:57:31:26:45.61%:3.594E-10:55:58:24:7:22:4
ST4.03ch02	35371668	.	A	G	.	PASS	ADP=71;WT=1;HET=1;HOM=0;NC=0	GT:GQ:SDP:DP:RD:AD:FREQ:PVAL:RBQ:ABQ:RDF:RDR:ADF:ADR	0/0:153:81:81:81:0:0%:1E0:62:0:73:8:0:0	0/1:115:62:61:30:31:50.82%:2.6199E-12:58:54:25:5:24:7
ST4.03ch02	35371687	.	G	A	.	PASS	ADP=74;WT=1;HET=1;HOM=0;NC=0	GT:GQ:SDP:DP:RD:AD:FREQ:PVAL:RBQ:ABQ:RDF:RDR:ADF:ADR	0/0:160:86:86:86:0:0%:1E0:61:0:75:11:0:0	0/1:114:63:63:32:31:49.21%:3.2811E-12:58:56:26:6:26:5
ST4.03ch02	35371740	.	G	A	.	PASS	ADP=87;WT=1;HET=1;HOM=0;NC=0	GT:GQ:SDP:DP:RD:AD:FREQ:PVAL:RBQ:ABQ:RDF:RDR:ADF:ADR	0/0:168:90:89:89:0:0%:1E0:59:0:80:9:0:0	0/1:155:87:86:44:42:48.84%:2.7611E-16:58:61:39:5:37:5
ST4.03ch02	35371764	.	G	C	.	PASS	ADP=93;WT=1;HET=1;HOM=0;NC=0	GT:GQ:SDP:DP:RD:AD:FREQ:PVAL:RBQ:ABQ:RDF:RDR:ADF:ADR	0/0:175:94:94:94:0:0%:1E0:57:0:82:12:0:0	0/1:181:92:92:44:48:52.17%:7.6832E-19:61:62:37:7:43:5
ST4.03ch02	35371802	.	G	A	.	PASS	ADP=97;WT=1;HET=1;HOM=0;NC=0	GT:GQ:SDP:DP:RD:AD:FREQ:PVAL:RBQ:ABQ:RDF:RDR:ADF:ADR	0/0:197:106:106:106:0:0%:1E0:61:0:89:17:0:0	0/1:154:88:88:46:42:47.73%:3.3945E-16:63:62:44:2:36:6
ST4.03ch02	35371803	.	C	T	.	PASS	ADP=97;WT=1;HET=1;HOM=0;NC=0	GT:GQ:SDP:DP:RD:AD:FREQ:PVAL:RBQ:ABQ:RDF:RDR:ADF:ADR	0/0:197:106:106:106:0:0%:1E0:59:0:87:19:0:0	0/1:173:88:88:42:46:52.27%:4.3139E-18:62:63:36:6:44:2
ST4.03ch02	35371812	.	A	C	.	PASS	ADP=100;WT=1;HET=1;HOM=0;NC=0	GT:GQ:SDP:DP:RD:AD:FREQ:PVAL:RBQ:ABQ:RDF:RDR:ADF:ADR	0/0:201:108:108:108:0:0%:1E0:60:0:90:18:0:0	0/1:153:92:92:50:42:45.65%:4.9467E-16:65:59:47:3:35:7
ST4.03ch02	35371813	.	C	T	.	PASS	ADP=100;WT=1;HET=1;HOM=0;NC=0	GT:GQ:SDP:DP:RD:AD:FREQ:PVAL:RBQ:ABQ:RDF:RDR:ADF:ADR	0/0:205:109:109:109:0:0%:1E0:61:0:91:18:0:0	0/1:153:91:91:49:42:46.15%:4.5213E-16:64:60:46:3:35:7
ST4.03ch02	35371851	.	A	C	.	PASS	ADP=101;WT=1;HET=1;HOM=0;NC=0	GT:GQ:SDP:DP:RD:AD:FREQ:PVAL:RBQ:ABQ:RDF:RDR:ADF:ADR	0/0:186:107:107:106:1:0.93%:5E-1:64:16:91:15:1:0	0/1:179:95:95:47:48:50.53%:1.1121E-18:60:65:37:10:44:4
ST4.03ch02	35371858	.	C	A	.	PASS	ADP=101;WT=1;HET=1;HOM=0;NC=0	GT:GQ:SDP:DP:RD:AD:FREQ:PVAL:RBQ:ABQ:RDF:RDR:ADF:ADR	0/0:202:107:107:107:0:0%:1E0:61:0:90:17:0:0	0/1:165:96:96:51:45:46.88%:3.1107E-17:67:59:46:5:35:10
ST4.03ch02	35371974	.	C	A	.	PASS	ADP=94;WT=1;HET=1;HOM=0;NC=0	GT:GQ:SDP:DP:RD:AD:FREQ:PVAL:RBQ:ABQ:RDF:RDR:ADF:ADR	0/0:190:101:101:101:0:0%:1E0:62:0:84:17:0:0	0/1:184:88:87:39:48:55.17%:3.8149E-19:59:59:30:9:36:12
ST4.03ch02	35371976	.	C	T	.	PASS	ADP=94;WT=1;HET=1;HOM=0;NC=0	GT:GQ:SDP:DP:RD:AD:FREQ:PVAL:RBQ:ABQ:RDF:RDR:ADF:ADR	0/0:190:101:101:101:0:0%:1E0:63:0:84:17:0:0	0/1:141:87:87:48:39:44.83%:7.1095E-15:59:57:35:13:30:9
ST4.03ch02	35371991	.	A	C	.	PASS	ADP=88;WT=1;HET=1;HOM=0;NC=0	GT:GQ:SDP:DP:RD:AD:FREQ:PVAL:RBQ:ABQ:RDF:RDR:ADF:ADR	0/0:183:97:97:97:0:0%:1E0:60:0:73:24:0:0	0/1:144:79:79:40:39:49.37%:3.2981E-15:57:59:29:11:30:9
ST4.03ch02	35372021	.	T	G	.	PASS	ADP=77;WT=1;HET=1;HOM=0;NC=0	GT:GQ:SDP:DP:RD:AD:FREQ:PVAL:RBQ:ABQ:RDF:RDR:ADF:ADR	0/0:160:85:85:85:0:0%:1E0:56:0:60:25:0:0	0/1:135:70:70:34:36:51.43%:3.104E-14:58:55:26:8:27:9
ST4.03ch02	35372031	.	C	T	.	PASS	ADP=77;WT=1;HET=1;HOM=0;NC=0	GT:GQ:SDP:DP:RD:AD:FREQ:PVAL:RBQ:ABQ:RDF:RDR:ADF:ADR	0/0:160:85:85:85:0:0%:1E0:56:0:62:23:0:0	0/1:116:71:70:38:32:45.71%:2.2536E-12:56:55:29:9:24:8
ST4.03ch02	35372121	.	T	C	.	PASS	ADP=61;WT=1;HET=1;HOM=0;NC=0	GT:GQ:SDP:DP:RD:AD:FREQ:PVAL:RBQ:ABQ:RDF:RDR:ADF:ADR	0/0:115:61:61:61:0:0%:1E0:60:0:49:12:0:0	0/1:140:62:62:26:36:58.06%:9.6098E-15:60:58:20:6:29:7
ST4.03ch02	35372191	.	C	T	.	PASS	ADP=65;WT=1;HET=1;HOM=0;NC=0	GT:GQ:SDP:DP:RD:AD:FREQ:PVAL:RBQ:ABQ:RDF:RDR:ADF:ADR	0/0:115:62:62:62:0:0%:1E0:58:0:48:14:0:0	0/1:146:68:68:30:38:55.88%:2.4088E-15:56:59:23:7:29:9
ST4.03ch02	35372255	.	C	T	.	PASS	ADP=58;WT=1;HET=1;HOM=0;NC=0	GT:GQ:SDP:DP:RD:AD:FREQ:PVAL:RBQ:ABQ:RDF:RDR:ADF:ADR	0/0:107:58:58:58:0:0%:1E0:58:0:42:16:0:0	0/1:85:58:58:34:24:41.38%:2.9186E-9:60:57:25:9:21:3
ST4.03ch02	35372273	.	G	A	.	PASS	ADP=56;WT=1;HET=1;HOM=0;NC=0	GT:GQ:SDP:DP:RD:AD:FREQ:PVAL:RBQ:ABQ:RDF:RDR:ADF:ADR	0/0:98:60:60:59:1:1.67%:5E-1:57:16:44:15:0:1	0/1:111:52:52:23:29:55.77%:7.5157E-12:56:63:20:3:22:7
ST4.03ch02	35372288	.	C	T	.	PASS	ADP=55;WT=1;HET=1;HOM=0;NC=0	GT:GQ:SDP:DP:RD:AD:FREQ:PVAL:RBQ:ABQ:RDF:RDR:ADF:ADR	0/0:107:58:58:58:0:0%:1E0:56:0:45:13:0:0	0/1:106:52:52:24:28:53.85%:2.38E-11:56:62:20:4:21:7
ST4.03ch02	35372300	.	C	A	.	PASS	ADP=55;WT=1;HET=1;HOM=0;NC=0	GT:GQ:SDP:DP:RD:AD:FREQ:PVAL:RBQ:ABQ:RDF:RDR:ADF:ADR	0/0:107:58:58:58:0:0%:1E0:57:0:41:17:0:0	0/1:91:53:53:28:25:47.17%:7.091E-10:60:55:18:10:21:4
ST4.03ch02	35372344	.	G	A	.	PASS	ADP=50;WT=1;HET=1;HOM=0;NC=0	GT:GQ:SDP:DP:RD:AD:FREQ:PVAL:RBQ:ABQ:RDF:RDR:ADF:ADR	0/0:92:50:50:50:0:0%:1E0:57:0:36:14:0:0	0/1:92:51:50:25:25:50%:5.2124E-10:53:58:18:7:18:7
ST4.03ch02	35373279	.	A	T	.	PASS	ADP=77;WT=1;HET=1;HOM=0;NC=0	GT:GQ:SDP:DP:RD:AD:FREQ:PVAL:RBQ:ABQ:RDF:RDR:ADF:ADR	0/0:167:90:90:90:0:0%:1E0:59:0:80:10:0:0	0/1:128:64:64:30:34:53.12%:1.3489E-13:60:53:30:0:26:8
ST4.03ch02	35373289	.	T	A	.	PASS	ADP=83;WT=1;HET=1;HOM=0;NC=0	GT:GQ:SDP:DP:RD:AD:FREQ:PVAL:RBQ:ABQ:RDF:RDR:ADF:ADR	0/0:190:101:101:101:0:0%:1E0:58:0:88:13:0:0	0/1:122:66:66:33:33:50%:5.2318E-13:62:53:33:0:26:7
ST4.03ch02	35373628	.	T	A	.	PASS	ADP=96;WT=1;HET=1;HOM=0;NC=0	GT:GQ:SDP:DP:RD:AD:FREQ:PVAL:RBQ:ABQ:RDF:RDR:ADF:ADR	0/0:198:105:105:105:0:0%:1E0:55:0:73:32:0:0	0/1:137:88:87:49:38:43.68%:1.9732E-14:55:56:36:13:31:7
ST4.03ch02	35381010	.	T	C	.	PASS	ADP=80;WT=1;HET=1;HOM=0;NC=0	GT:GQ:SDP:DP:RD:AD:FREQ:PVAL:RBQ:ABQ:RDF:RDR:ADF:ADR	0/0:152:83:82:82:0:0%:1E0:59:0:70:12:0:0	0/1:184:80:79:32:47:59.49%:3.2342E-19:57:58:25:7:42:5
ST4.03ch02	35381020	.	C	G	.	PASS	ADP=80;WT=1;HET=1;HOM=0;NC=0	GT:GQ:SDP:DP:RD:AD:FREQ:PVAL:RBQ:ABQ:RDF:RDR:ADF:ADR	0/0:152:82:82:82:0:0%:1E0:61:0:69:13:0:0	0/1:175:78:78:32:45:57.69%:2.5784E-18:58:59:26:6:39:6
ST4.03ch02	35381064	.	T	C	.	PASS	ADP=73;WT=1;HET=1;HOM=0;NC=0	GT:GQ:SDP:DP:RD:AD:FREQ:PVAL:RBQ:ABQ:RDF:RDR:ADF:ADR	0/0:145:77:77:77:0:0%:1E0:62:0:68:9:0:0	0/1:160:71:70:29:41:58.57%:9.392E-17:58:55:24:5:35:6
ST4.03ch02	35381207	.	G	A	.	PASS	ADP=74;WT=1;HET=1;HOM=0;NC=0	GT:GQ:SDP:DP:RD:AD:FREQ:PVAL:RBQ:ABQ:RDF:RDR:ADF:ADR	0/0:156:87:84:84:0:0%:1E0:58:0:69:15:0:0	0/1:101:64:64:34:28:43.75%:7.0184E-11:57:56:25:9:21:7
ST4.03ch02	35383197	.	C	A	.	PASS	ADP=53;WT=1;HET=1;HOM=0;NC=0	GT:GQ:SDP:DP:RD:AD:FREQ:PVAL:RBQ:ABQ:RDF:RDR:ADF:ADR	0/0:87:54:54:53:1:1.85%:5E-1:56:76:49:4:1:0	0/1:115:53:53:23:30:56.6%:2.72E-12:68:59:21:2:25:5
ST4.03ch02	35390223	.	A	T	.	PASS	ADP=57;WT=1;HET=1;HOM=0;NC=0	GT:GQ:SDP:DP:RD:AD:FREQ:PVAL:RBQ:ABQ:RDF:RDR:ADF:ADR	0/0:115:62:62:62:0:0%:1E0:56:0:51:11:0:0	0/1:86:53:53:29:24:45.28%:2.005E-9:60:52:25:4:17:7
ST4.03ch02	35390284	.	G	A	.	PASS	ADP=57;WT=1;HET=1;HOM=0;NC=0	GT:GQ:SDP:DP:RD:AD:FREQ:PVAL:RBQ:ABQ:RDF:RDR:ADF:ADR	0/0:107:58:58:58:0:0%:1E0:59:0:49:9:0:0	0/1:123:56:56:24:32:57.14%:4.1537E-13:51:55:19:5:25:7
ST4.03ch02	35393944	.	T	A	.	PASS	ADP=78;WT=1;HET=1;HOM=0;NC=0	GT:GQ:SDP:DP:RD:AD:FREQ:PVAL:RBQ:ABQ:RDF:RDR:ADF:ADR	0/0:160:85:85:85:0:0%:1E0:56:0:66:19:0:0	0/1:169:72:72:29:43:59.72%:1.1762E-17:60:63:26:3:36:7
ST4.03ch02	35393958	.	T	C	.	PASS	ADP=77;WT=1;HET=1;HOM=0;NC=0	GT:GQ:SDP:DP:RD:AD:FREQ:PVAL:RBQ:ABQ:RDF:RDR:ADF:ADR	0/0:157:83:83:83:0:0%:1E0:58:0:67:16:0:0	0/1:158:72:72:31:41:56.94%:1.3287E-16:61:63:28:3:35:6
ST4.03ch02	35394086	.	G	A	.	PASS	ADP=84;WT=1;HET=1;HOM=0;NC=0	GT:GQ:SDP:DP:RD:AD:FREQ:PVAL:RBQ:ABQ:RDF:RDR:ADF:ADR	0/0:175:93:93:93:0:0%:1E0:58:0:74:19:0:0	0/1:142:75:75:37:38:50.67%:6.2293E-15:60:59:34:3:26:12
ST4.03ch02	35394107	.	A	T	.	PASS	ADP=83;WT=1;HET=1;HOM=0;NC=0	GT:GQ:SDP:DP:RD:AD:FREQ:PVAL:RBQ:ABQ:RDF:RDR:ADF:ADR	0/0:179:95:95:95:0:0%:1E0:57:0:74:21:0:0	0/1:129:72:72:37:35:48.61%:1.1574E-13:61:56:32:5:24:11
ST4.03ch02	35394108	.	A	T	.	PASS	ADP=83;WT=1;HET=1;HOM=0;NC=0	GT:GQ:SDP:DP:RD:AD:FREQ:PVAL:RBQ:ABQ:RDF:RDR:ADF:ADR	0/0:179:95:95:95:0:0%:1E0:58:0:75:20:0:0	0/1:129:72:72:37:35:48.61%:1.1574E-13:58:56:32:5:24:11
ST4.03ch02	35394174	.	C	A	.	PASS	ADP=78;WT=1;HET=1;HOM=0;NC=0	GT:GQ:SDP:DP:RD:AD:FREQ:PVAL:RBQ:ABQ:RDF:RDR:ADF:ADR	0/0:168:91:89:89:0:0%:1E0:59:0:68:21:0:0	0/1:127:67:67:33:34:50.75%:1.9669E-13:62:58:29:4:28:6
ST4.03ch02	35394344	.	C	G	.	PASS	ADP=98;WT=1;HET=1;HOM=0;NC=0	GT:GQ:SDP:DP:RD:AD:FREQ:PVAL:RBQ:ABQ:RDF:RDR:ADF:ADR	0/0:197:107:106:106:0:0%:1E0:59:0:87:19:0:0	0/1:158:92:91:48:43:47.25%:1.5824E-16:59:61:40:8:40:3
ST4.03ch02	35394426	.	T	A	.	PASS	ADP=93;WT=1;HET=1;HOM=0;NC=0	GT:GQ:SDP:DP:RD:AD:FREQ:PVAL:RBQ:ABQ:RDF:RDR:ADF:ADR	0/0:179:95:95:95:0:0%:1E0:57:0:79:16:0:0	0/1:153:91:91:49:42:46.15%:4.5213E-16:59:54:41:8:34:8
ST4.03ch02	35394748	.	C	A	.	PASS	ADP=75;WT=1;HET=1;HOM=0;NC=0	GT:GQ:SDP:DP:RD:AD:FREQ:PVAL:RBQ:ABQ:RDF:RDR:ADF:ADR	0/0:156:86:84:84:0:0%:1E0:53:0:64:20:0:0	0/1:127:68:67:33:34:50.75%:1.9669E-13:54:55:27:6:25:9
ST4.03ch02	35394794	.	A	G	.	PASS	ADP=72;WT=1;HET=1;HOM=0;NC=0	GT:GQ:SDP:DP:RD:AD:FREQ:PVAL:RBQ:ABQ:RDF:RDR:ADF:ADR	0/0:152:83:82:82:0:0%:1E0:51:0:59:23:0:0	0/1:120:64:63:30:32:50.79%:9.798E-13:52:61:20:10:27:5
ST4.03ch02	35394826	.	T	C	.	PASS	ADP=70;WT=1;HET=1;HOM=0;NC=0	GT:GQ:SDP:DP:RD:AD:FREQ:PVAL:RBQ:ABQ:RDF:RDR:ADF:ADR	0/0:145:77:77:77:0:0%:1E0:55:0:62:15:0:0	0/1:123:65:64:31:33:51.56%:4.1337E-13:56:61:21:10:28:5
ST4.03ch02	35395206	.	C	T	.	PASS	ADP=78;WT=1;HET=1;HOM=0;NC=0	GT:GQ:SDP:DP:RD:AD:FREQ:PVAL:RBQ:ABQ:RDF:RDR:ADF:ADR	0/0:179:96:96:96:0:0%:1E0:60:0:80:16:0:0	0/1:131:60:60:26:34:56.67%:7.4725E-14:56:58:19:7:27:7
ST4.03ch02	35395581	.	C	T	.	PASS	ADP=62;WT=1;HET=1;HOM=0;NC=0	GT:GQ:SDP:DP:RD:AD:FREQ:PVAL:RBQ:ABQ:RDF:RDR:ADF:ADR	0/0:127:67:67:67:0:0%:1E0:61:0:51:16:0:0	0/1:113:57:57:27:30:52.63%:4.8496E-12:60:61:25:2:27:3
ST4.03ch02	35395605	.	C	T	.	PASS	ADP=65;WT=1;HET=1;HOM=0;NC=0	GT:GQ:SDP:DP:RD:AD:FREQ:PVAL:RBQ:ABQ:RDF:RDR:ADF:ADR	0/0:127:67:67:67:0:0%:1E0:59:0:45:22:0:0	0/1:114:63:63:32:31:49.21%:3.2811E-12:54:61:28:4:28:3
ST4.03ch02	35396363	.	C	G	.	PASS	ADP=70;WT=1;HET=1;HOM=0;NC=0	GT:GQ:SDP:DP:RD:AD:FREQ:PVAL:RBQ:ABQ:RDF:RDR:ADF:ADR	0/0:138:73:73:73:0:0%:1E0:60:0:58:15:0:0	0/1:108:68:67:37:30:44.78%:1.3693E-11:55:56:28:9:21:9
ST4.03ch02	35396965	.	G	A	.	PASS	ADP=61;WT=1;HET=1;HOM=0;NC=0	GT:GQ:SDP:DP:RD:AD:FREQ:PVAL:RBQ:ABQ:RDF:RDR:ADF:ADR	0/0:112:68:68:67:1:1.47%:5E-1:57:37:47:20:0:1	0/1:77:55:54:32:22:40.74%:1.6045E-8:58:54:23:9:15:7
ST4.03ch02	35399433	.	T	C	.	PASS	ADP=52;WT=1;HET=1;HOM=0;NC=0	GT:GQ:SDP:DP:RD:AD:FREQ:PVAL:RBQ:ABQ:RDF:RDR:ADF:ADR	0/0:96:52:52:52:0:0%:1E0:61:0:46:6:0:0	0/1:74:52:52:31:21:40.38%:3.7578E-8:59:64:26:5:20:1
ST4.03ch02	35399984	.	G	A	.	PASS	ADP=83;WT=1;HET=1;HOM=0;NC=0	GT:GQ:SDP:DP:RD:AD:FREQ:PVAL:RBQ:ABQ:RDF:RDR:ADF:ADR	0/0:171:92:92:92:0:0%:1E0:58:0:71:21:0:0	0/1:128:75:74:39:35:47.3%:1.4154E-13:53:58:26:13:27:8
ST4.03ch02	35400042	.	C	T	.	PASS	ADP=85;WT=1;HET=1;HOM=0;NC=0	GT:GQ:SDP:DP:RD:AD:FREQ:PVAL:RBQ:ABQ:RDF:RDR:ADF:ADR	0/0:172:92:91:91:0:0%:1E0:58:0:76:15:0:0	0/1:153:80:80:39:41:51.25%:4.1486E-16:56:57:31:8:32:9
ST4.03ch02	35400048	.	A	T	.	PASS	ADP=83;WT=1;HET=1;HOM=0;NC=0	GT:GQ:SDP:DP:RD:AD:FREQ:PVAL:RBQ:ABQ:RDF:RDR:ADF:ADR	0/0:167:90:90:90:0:0%:1E0:57:0:73:17:0:0	0/1:145:79:77:38:39:50.65%:2.6279E-15:55:61:29:9:32:7
ST4.03ch02	35400285	.	T	A	.	PASS	ADP=63;WT=1;HET=1;HOM=0;NC=0	GT:GQ:SDP:DP:RD:AD:FREQ:PVAL:RBQ:ABQ:RDF:RDR:ADF:ADR	0/0:134:72:72:72:0:0%:1E0:56:0:48:24:0:0	0/1:81:55:55:32:23:41.82%:6.4034E-9:64:56:26:6:14:9
ST4.03ch02	35400309	.	T	C	.	PASS	ADP=60;WT=1;HET=1;HOM=0;NC=0	GT:GQ:SDP:DP:RD:AD:FREQ:PVAL:RBQ:ABQ:RDF:RDR:ADF:ADR	0/0:130:69:69:69:0:0%:1E0:59:0:45:24:0:0	0/1:74:52:52:31:21:40.38%:3.7578E-8:61:58:21:10:15:6
ST4.03ch02	35401318	.	C	A	.	PASS	ADP=63;WT=1;HET=1;HOM=0;NC=0	GT:GQ:SDP:DP:RD:AD:FREQ:PVAL:RBQ:ABQ:RDF:RDR:ADF:ADR	0/0:115:62:61:61:0:0%:1E0:54:0:52:9:0:0	0/1:127:66:66:32:34:51.52%:1.7439E-13:58:61:26:6:24:10
ST4.03ch02	35401463	.	A	T	.	PASS	ADP=79;WT=1;HET=1;HOM=0;NC=0	GT:GQ:SDP:DP:RD:AD:FREQ:PVAL:RBQ:ABQ:RDF:RDR:ADF:ADR	0/0:160:85:85:85:0:0%:1E0:60:0:74:11:0:0	0/1:133:73:73:37:36:49.32%:4.39E-14:54:58:27:10:29:7
ST4.03ch02	35401492	.	G	C	.	PASS	ADP=81;WT=1;HET=1;HOM=0;NC=0	GT:GQ:SDP:DP:RD:AD:FREQ:PVAL:RBQ:ABQ:RDF:RDR:ADF:ADR	0/0:164:88:88:88:0:0%:1E0:56:0:73:15:0:0	0/1:128:74:74:39:35:47.3%:1.4154E-13:51:58:29:10:30:5
ST4.03ch02	35401539	.	T	C	.	PASS	ADP=90;WT=1;HET=1;HOM=0;NC=0	GT:GQ:SDP:DP:RD:AD:FREQ:PVAL:RBQ:ABQ:RDF:RDR:ADF:ADR	0/0:187:100:99:99:0:0%:1E0:59:0:78:21:0:0	0/1:158:81:81:39:42:51.85%:1.5461E-16:60:54:34:5:35:7
ST4.03ch02	35401561	.	C	A	.	PASS	ADP=87;WT=1;HET=1;HOM=0;NC=0	GT:GQ:SDP:DP:RD:AD:FREQ:PVAL:RBQ:ABQ:RDF:RDR:ADF:ADR	0/0:186:102:100:100:0:0%:1E0:60:0:78:22:0:0	0/1:132:75:75:39:36:48%:5.4147E-14:60:60:37:2:31:5
ST4.03ch02	35401622	.	A	T	.	PASS	ADP=84;WT=1;HET=1;HOM=0;NC=0	GT:GQ:SDP:DP:RD:AD:FREQ:PVAL:RBQ:ABQ:RDF:RDR:ADF:ADR	0/0:175:95:93:93:0:0%:1E0:62:0:75:18:0:0	0/1:119:76:75:42:33:44%:1.2269E-12:63:66:39:3:29:4
ST4.03ch02	35401635	.	G	C	.	PASS	ADP=84;WT=1;HET=1;HOM=0;NC=0	GT:GQ:SDP:DP:RD:AD:FREQ:PVAL:RBQ:ABQ:RDF:RDR:ADF:ADR	0/0:175:94:94:94:0:0%:1E0:62:0:75:19:0:0	0/1:114:76:75:43:32:42.67%:3.367E-12:63:66:37:6:28:4
ST4.03ch02	35401717	.	T	A	.	PASS	ADP=80;WT=1;HET=1;HOM=0;NC=0	GT:GQ:SDP:DP:RD:AD:FREQ:PVAL:RBQ:ABQ:RDF:RDR:ADF:ADR	0/0:157:87:83:83:0:0%:1E0:57:0:62:21:0:0	0/1:126:79:78:43:35:44.87%:2.0308E-13:60:60:34:9:28:7
ST4.03ch02	35401771	.	G	A	.	PASS	ADP=74;WT=1;HET=1;HOM=0;NC=0	GT:GQ:SDP:DP:RD:AD:FREQ:PVAL:RBQ:ABQ:RDF:RDR:ADF:ADR	0/0:134:71:71:71:0:0%:1E0:56:0:52:19:0:0	0/1:150:79:78:38:40:51.28%:9.8334E-16:56:59:31:7:28:12
ST4.03ch02	35401772	.	C	T	.	PASS	ADP=74;WT=1;HET=1;HOM=0;NC=0	GT:GQ:SDP:DP:RD:AD:FREQ:PVAL:RBQ:ABQ:RDF:RDR:ADF:ADR	0/0:134:72:72:72:0:0%:1E0:54:0:52:20:0:0	0/1:136:78:77:40:37:48.05%:2.2863E-14:57:54:28:12:29:8
ST4.03ch02	35401815	.	A	T	.	PASS	ADP=67;WT=1;HET=1;HOM=0;NC=0	GT:GQ:SDP:DP:RD:AD:FREQ:PVAL:RBQ:ABQ:RDF:RDR:ADF:ADR	0/0:127:67:67:67:0:0%:1E0:54:0:50:17:0:0	0/1:126:68:68:34:34:50%:2.2072E-13:58:60:24:10:28:6
ST4.03ch02	35401961	.	C	G	.	PASS	ADP=62;WT=1;HET=1;HOM=0;NC=0	GT:GQ:SDP:DP:RD:AD:FREQ:PVAL:RBQ:ABQ:RDF:RDR:ADF:ADR	0/0:126:68:68:68:0:0%:1E0:59:0:56:12:0:0	0/1:113:57:57:27:30:52.63%:4.8496E-12:55:60:21:6:25:5
ST4.03ch02	35401987	.	C	G	.	PASS	ADP=71;WT=1;HET=1;HOM=0;NC=0	GT:GQ:SDP:DP:RD:AD:FREQ:PVAL:RBQ:ABQ:RDF:RDR:ADF:ADR	0/0:149:80:80:80:0:0%:1E0:58:0:66:14:0:0	0/1:134:62:62:27:35:56.45%:3.1677E-14:60:59:22:5:29:6
ST4.03ch02	35402009	.	C	G	.	PASS	ADP=67;WT=1;HET=1;HOM=0;NC=0	GT:GQ:SDP:DP:RD:AD:FREQ:PVAL:RBQ:ABQ:RDF:RDR:ADF:ADR	0/0:145:79:77:77:0:0%:1E0:60:0:65:12:0:0	0/1:128:57:57:24:33:57.89%:1.4887E-13:57:53:19:5:25:8
ST4.03ch02	35402018	.	T	C	.	PASS	ADP=67;WT=1;HET=1;HOM=0;NC=0	GT:GQ:SDP:DP:RD:AD:FREQ:PVAL:RBQ:ABQ:RDF:RDR:ADF:ADR	0/0:141:76:76:76:0:0%:1E0:63:0:64:12:0:0	0/1:132:58:58:24:34:58.62%:5.3076E-14:57:53:19:5:25:9
ST4.03ch02	35402099	.	T	G	.	PASS	ADP=65;WT=1;HET=1;HOM=0;NC=0	GT:GQ:SDP:DP:RD:AD:FREQ:PVAL:RBQ:ABQ:RDF:RDR:ADF:ADR	0/0:134:71:71:71:0:0%:1E0:63:0:60:11:0:0	0/1:131:60:60:26:34:56.67%:7.4725E-14:58:60:21:5:28:6
ST4.03ch02	36717412	.	G	A	.	PASS	ADP=54;WT=1;HET=1;HOM=0;NC=0	GT:GQ:SDP:DP:RD:AD:FREQ:PVAL:RBQ:ABQ:RDF:RDR:ADF:ADR	0/0:100:53:53:53:0:0%:1E0:66:0:45:8:0:0	0/1:90:56:56:31:25:44.64%:9.2302E-10:61:69:23:8:21:4
ST4.03ch02	36718001	.	G	T	.	PASS	ADP=58;WT=1;HET=1;HOM=0;NC=0	GT:GQ:SDP:DP:RD:AD:FREQ:PVAL:RBQ:ABQ:RDF:RDR:ADF:ADR	0/0:119:63:63:63:0:0%:1E0:61:0:57:6:0:0	0/1:82:53:53:30:23:43.4%:5.5473E-9:57:53:22:8:17:6
ST4.03ch02	36718224	.	C	A	.	PASS	ADP=71;WT=1;HET=1;HOM=0;NC=0	GT:GQ:SDP:DP:RD:AD:FREQ:PVAL:RBQ:ABQ:RDF:RDR:ADF:ADR	0/0:130:70:70:70:0:0%:1E0:57:0:57:13:0:0	0/1:128:73:73:38:35:47.95%:1.2823E-13:63:52:32:6:29:6
ST4.03ch02	36718228	.	G	A	.	PASS	ADP=71;WT=1;HET=1;HOM=0;NC=0	GT:GQ:SDP:DP:RD:AD:FREQ:PVAL:RBQ:ABQ:RDF:RDR:ADF:ADR	0/0:130:70:70:70:0:0%:1E0:58:0:59:11:0:0	0/1:128:73:73:38:35:47.95%:1.2823E-13:61:53:31:7:29:6
ST4.03ch02	36718527	.	G	A	.	PASS	ADP=77;WT=1;HET=1;HOM=0;NC=0	GT:GQ:SDP:DP:RD:AD:FREQ:PVAL:RBQ:ABQ:RDF:RDR:ADF:ADR	0/0:131:77:77:76:1:1.3%:5E-1:58:16:61:15:0:1	0/1:109:77:77:46:31:40.26%:1.0372E-11:60:64:36:10:26:5
ST4.03ch02	36718567	.	T	C	.	PASS	ADP=71;WT=1;HET=1;HOM=0;NC=0	GT:GQ:SDP:DP:RD:AD:FREQ:PVAL:RBQ:ABQ:RDF:RDR:ADF:ADR	0/0:122:66:66:66:0:0%:1E0:58:0:50:16:0:0	0/1:114:76:76:44:32:42.11%:3.6183E-12:61:62:33:11:24:8
ST4.03ch02	36719034	.	A	G	.	PASS	ADP=58;WT=1;HET=1;HOM=0;NC=0	GT:GQ:SDP:DP:RD:AD:FREQ:PVAL:RBQ:ABQ:RDF:RDR:ADF:ADR	0/0:119:65:63:63:0:0%:1E0:57:0:54:9:0:0	0/1:91:54:54:29:25:46.3%:7.7765E-10:51:56:21:8:19:6
ST4.03ch02	36719088	.	T	C	.	PASS	ADP=55;WT=1;HET=1;HOM=0;NC=0	GT:GQ:SDP:DP:RD:AD:FREQ:PVAL:RBQ:ABQ:RDF:RDR:ADF:ADR	0/0:107:58:58:58:0:0%:1E0:57:0:47:11:0:0	0/1:96:52:52:26:26:50%:2.1991E-10:52:55:20:6:21:5
ST4.03ch02	36719543	.	G	A	.	PASS	ADP=63;WT=1;HET=1;HOM=0;NC=0	GT:GQ:SDP:DP:RD:AD:FREQ:PVAL:RBQ:ABQ:RDF:RDR:ADF:ADR	0/0:130:69:69:69:0:0%:1E0:60:0:62:7:0:0	0/1:104:57:57:28:28:49.12%:3.9143E-11:61:57:25:3:21:7
ST4.03ch02	36719678	.	T	C	.	PASS	ADP=65;WT=1;HET=1;HOM=0;NC=0	GT:GQ:SDP:DP:RD:AD:FREQ:PVAL:RBQ:ABQ:RDF:RDR:ADF:ADR	0/0:142:75:75:75:0:0%:1E0:56:0:61:14:0:0	0/1:95:55:55:29:26:47.27%:2.9965E-10:62:58:23:6:20:6
ST4.03ch02	36720226	.	C	A	.	PASS	ADP=56;WT=1;HET=1;HOM=0;NC=0	GT:GQ:SDP:DP:RD:AD:FREQ:PVAL:RBQ:ABQ:RDF:RDR:ADF:ADR	0/0:112:59:59:59:0:0%:1E0:58:0:46:13:0:0	0/1:91:54:54:29:25:46.3%:7.7765E-10:55:53:20:9:22:3
ST4.03ch02	36720269	.	T	C	.	PASS	ADP=60;WT=1;HET=1;HOM=0;NC=0	GT:GQ:SDP:DP:RD:AD:FREQ:PVAL:RBQ:ABQ:RDF:RDR:ADF:ADR	0/0:115:61:61:61:0:0%:1E0:61:0:49:12:0:0	0/1:116:59:59:28:31:52.54%:2.0466E-12:59:55:28:0:22:9
ST4.03ch02	36720698	.	T	C	.	PASS	ADP=63;WT=1;HET=1;HOM=0;NC=0	GT:GQ:SDP:DP:RD:AD:FREQ:PVAL:RBQ:ABQ:RDF:RDR:ADF:ADR	0/0:122:66:66:66:0:0%:1E0:55:0:55:11:0:0	0/1:106:60:60:31:29:48.33%:2.0452E-11:62:59:27:4:20:9
ST4.03ch02	36720758	.	T	C	.	PASS	ADP=55;WT=1;HET=1;HOM=0;NC=0	GT:GQ:SDP:DP:RD:AD:FREQ:PVAL:RBQ:ABQ:RDF:RDR:ADF:ADR	0/0:111:60:60:60:0:0%:1E0:59:0:45:15:0:0	0/1:97:51:51:25:26:50.98%:1.9611E-10:56:62:16:9:23:3
ST4.03ch02	36766999	.	G	A	.	PASS	ADP=86;WT=1;HET=1;HOM=0;NC=0	GT:GQ:SDP:DP:RD:AD:FREQ:PVAL:RBQ:ABQ:RDF:RDR:ADF:ADR	0/0:172:91:91:91:0:0%:1E0:59:0:74:17:0:0	0/1:167:81:81:37:44:54.32%:1.6045E-17:57:64:27:10:42:2
ST4.03ch02	36767025	.	C	T	.	PASS	ADP=91;WT=1;HET=1;HOM=0;NC=0	GT:GQ:SDP:DP:RD:AD:FREQ:PVAL:RBQ:ABQ:RDF:RDR:ADF:ADR	0/0:175:94:94:94:0:0%:1E0:58:0:78:16:0:0	0/1:158:89:89:46:43:48.31%:1.2945E-16:60:53:41:5:32:11
ST4.03ch02	36768152	.	T	G	.	PASS	ADP=62;WT=1;HET=1;HOM=0;NC=0	GT:GQ:SDP:DP:RD:AD:FREQ:PVAL:RBQ:ABQ:RDF:RDR:ADF:ADR	0/0:112:59:59:59:0:0%:1E0:52:0:47:12:0:0	0/1:109:65:65:35:30:46.15%:1.1519E-11:57:61:29:6:23:7
ST4.03ch02	36768357	.	A	G	.	PASS	ADP=86;WT=1;HET=1;HOM=0;NC=0	GT:GQ:SDP:DP:RD:AD:FREQ:PVAL:RBQ:ABQ:RDF:RDR:ADF:ADR	0/0:175:93:93:93:0:0%:1E0:61:0:78:15:0:0	0/1:122:79:79:45:34:43.04%:6.0779E-13:60:58:38:7:31:3
ST4.03ch02	36768448	.	A	T	.	PASS	ADP=90;WT=1;HET=1;HOM=0;NC=0	GT:GQ:SDP:DP:RD:AD:FREQ:PVAL:RBQ:ABQ:RDF:RDR:ADF:ADR	0/0:171:100:100:99:1:1%:5E-1:61:17:80:19:0:1	0/1:131:80:80:43:36:45%:7.8903E-14:58:62:31:12:31:5
ST4.03ch02	36768481	.	G	A	.	PASS	ADP=86;WT=1;HET=1;HOM=0;NC=0	GT:GQ:SDP:DP:RD:AD:FREQ:PVAL:RBQ:ABQ:RDF:RDR:ADF:ADR	0/0:179:95:95:95:0:0%:1E0:58:0:73:22:0:0	0/1:161:78:78:34:42:53.85%:7.7351E-17:68:59:30:4:30:12
ST4.03ch02	36768643	.	C	T	.	PASS	ADP=63;WT=1;HET=1;HOM=0;NC=0	GT:GQ:SDP:DP:RD:AD:FREQ:PVAL:RBQ:ABQ:RDF:RDR:ADF:ADR	0/0:138:73:73:73:0:0%:1E0:55:0:55:18:0:0	0/1:82:55:54:31:23:42.59%:5.9704E-9:48:53:20:11:15:8
ST4.03ch02	36768651	.	G	A	.	PASS	ADP=60;WT=1;HET=1;HOM=0;NC=0	GT:GQ:SDP:DP:RD:AD:FREQ:PVAL:RBQ:ABQ:RDF:RDR:ADF:ADR	0/0:130:69:69:69:0:0%:1E0:54:0:54:15:0:0	0/1:82:54:52:29:23:44.23%:5.1348E-9:48:51:18:11:16:7
ST4.03ch02	36768993	.	C	G	.	PASS	ADP=74;WT=1;HET=1;HOM=0;NC=0	GT:GQ:SDP:DP:RD:AD:FREQ:PVAL:RBQ:ABQ:RDF:RDR:ADF:ADR	0/0:153:81:81:81:0:0%:1E0:53:0:59:22:0:0	0/1:108:68:68:37:30:44.12%:1.3693E-11:57:62:27:10:27:3
ST4.03ch02	36769001	.	G	A	.	PASS	ADP=74;WT=1;HET=1;HOM=0;NC=0	GT:GQ:SDP:DP:RD:AD:FREQ:PVAL:RBQ:ABQ:RDF:RDR:ADF:ADR	0/0:157:83:83:83:0:0%:1E0:52:0:61:22:0:0	0/1:104:65:65:36:29:44.62%:3.2317E-11:57:62:29:7:26:3
ST4.03ch02	36769091	.	C	T	.	PASS	ADP=78;WT=1;HET=1;HOM=0;NC=0	GT:GQ:SDP:DP:RD:AD:FREQ:PVAL:RBQ:ABQ:RDF:RDR:ADF:ADR	0/0:172:93:91:91:0:0%:1E0:58:0:65:26:0:0	0/1:123:65:65:32:33:50.77%:4.6624E-13:52:64:17:15:30:3
ST4.03ch02	36769210	.	T	C	.	PASS	ADP=83;WT=1;HET=1;HOM=0;NC=0	GT:GQ:SDP:DP:RD:AD:FREQ:PVAL:RBQ:ABQ:RDF:RDR:ADF:ADR	0/0:194:104:103:103:0:0%:1E0:58:0:83:20:0:0	0/1:105:63:63:34:29:46.03%:2.7231E-11:58:54:26:8:23:6
ST4.03ch02	36769215	.	G	A	.	PASS	ADP=81;WT=1;HET=1;HOM=0;NC=0	GT:GQ:SDP:DP:RD:AD:FREQ:PVAL:RBQ:ABQ:RDF:RDR:ADF:ADR	0/0:187:101:99:99:0:0%:1E0:60:0:79:20:0:0	0/1:105:63:63:34:29:46.03%:2.7231E-11:58:55:25:9:23:6
ST4.03ch02	36769234	.	A	C	.	PASS	ADP=82;WT=1;HET=1;HOM=0;NC=0	GT:GQ:SDP:DP:RD:AD:FREQ:PVAL:RBQ:ABQ:RDF:RDR:ADF:ADR	0/0:190:101:101:101:0:0%:1E0:59:0:82:19:0:0	0/1:100:64:64:36:28:43.75%:8.2552E-11:59:59:29:7:22:6
ST4.03ch02	36769279	.	G	A	.	PASS	ADP=81;WT=1;HET=1;HOM=0;NC=0	GT:GQ:SDP:DP:RD:AD:FREQ:PVAL:RBQ:ABQ:RDF:RDR:ADF:ADR	0/0:190:101:101:101:0:0%:1E0:60:0:83:18:0:0	0/1:101:62:62:34:28:45.16%:7.0184E-11:59:58:29:5:22:6
ST4.03ch02	36769537	.	C	T	.	PASS	ADP=63;WT=1;HET=1;HOM=0;NC=0	GT:GQ:SDP:DP:RD:AD:FREQ:PVAL:RBQ:ABQ:RDF:RDR:ADF:ADR	0/0:142:75:75:75:0:0%:1E0:60:0:58:17:0:0	0/1:97:51:51:25:26:50.98%:1.9611E-10:58:65:20:5:20:6
ST4.03ch02	36769538	.	T	C	.	PASS	ADP=63;WT=1;HET=1;HOM=0;NC=0	GT:GQ:SDP:DP:RD:AD:FREQ:PVAL:RBQ:ABQ:RDF:RDR:ADF:ADR	0/0:141:76:76:76:0:0%:1E0:58:0:57:19:0:0	0/1:92:51:51:26:25:49.02%:5.8079E-10:67:59:20:6:20:5
ST4.03ch02	36769665	.	C	T	.	PASS	ADP=68;WT=1;HET=1;HOM=0;NC=0	GT:GQ:SDP:DP:RD:AD:FREQ:PVAL:RBQ:ABQ:RDF:RDR:ADF:ADR	0/0:157:83:83:83:0:0%:1E0:59:0:66:17:0:0	0/1:86:54:54:30:24:44.44%:2.1774E-9:57:67:24:6:23:1
ST4.03ch02	36770056	.	T	A	.	PASS	ADP=56;WT=1;HET=1;HOM=0;NC=0	GT:GQ:SDP:DP:RD:AD:FREQ:PVAL:RBQ:ABQ:RDF:RDR:ADF:ADR	0/0:94:58:58:57:1:1.72%:5E-1:62:78:51:6:1:0	0/1:77:54:54:32:22:40.74%:1.6045E-8:59:60:27:5:14:8
ST4.03ch02	36770580	.	C	A	.	PASS	ADP=53;WT=1;HET=1;HOM=0;NC=0	GT:GQ:SDP:DP:RD:AD:FREQ:PVAL:RBQ:ABQ:RDF:RDR:ADF:ADR	0/0:100:54:54:54:0:0%:1E0:61:0:47:7:0:0	0/1:121:52:52:21:31:59.62%:6.8522E-13:62:58:16:5:29:2
ST4.03ch02	37059191	.	G	A	.	PASS	ADP=55;WT=1;HET=1;HOM=0;NC=0	GT:GQ:SDP:DP:RD:AD:FREQ:PVAL:RBQ:ABQ:RDF:RDR:ADF:ADR	0/0:111:60:60:60:0:0%:1E0:60:0:55:5:0:0	0/1:101:51:51:24:27:52.94%:6.451E-11:60:62:23:1:27:0
ST4.03ch02	37059213	.	C	A	.	PASS	ADP=63;WT=1;HET=1;HOM=0;NC=0	GT:GQ:SDP:DP:RD:AD:FREQ:PVAL:RBQ:ABQ:RDF:RDR:ADF:ADR	0/0:127:68:67:67:0:0%:1E0:60:0:59:8:0:0	0/1:102:60:60:32:28:46.67%:5.88E-11:58:65:31:1:28:0
ST4.03ch02	37059375	.	C	T	.	PASS	ADP=54;WT=1;HET=1;HOM=0;NC=0	GT:GQ:SDP:DP:RD:AD:FREQ:PVAL:RBQ:ABQ:RDF:RDR:ADF:ADR	0/0:107:58:58:58:0:0%:1E0:54:0:42:16:0:0	0/1:83:50:50:27:23:46%:4.3451E-9:55:56:21:6:17:6
ST4.03ch02	37089692	.	G	A	.	PASS	ADP=70;WT=1;HET=1;HOM=0;NC=0	GT:GQ:SDP:DP:RD:AD:FREQ:PVAL:RBQ:ABQ:RDF:RDR:ADF:ADR	0/0:134:72:72:72:0:0%:1E0:65:0:71:1:0:0	0/1:121:70:68:35:33:48.53%:6.4956E-13:52:59:35:0:29:4
ST4.03ch02	37131643	.	T	C	.	PASS	ADP=123;WT=1;HET=1;HOM=0;NC=0	GT:GQ:SDP:DP:RD:AD:FREQ:PVAL:RBQ:ABQ:RDF:RDR:ADF:ADR	0/0:156:126:126:119:7:5.56%:7.1719E-3:63:44:105:14:4:3	0/1:243:120:120:56:64:53.33%:4.5773E-25:56:61:41:15:52:12
ST4.03ch02	37219592	.	T	C	.	PASS	ADP=84;WT=1;HET=1;HOM=0;NC=0	GT:GQ:SDP:DP:RD:AD:FREQ:PVAL:RBQ:ABQ:RDF:RDR:ADF:ADR	0/0:191:117:117:115:2:1.71%:2.4893E-1:58:52:75:40:1:1	0/1:84:51:51:25:23:45.1%:3.6075E-9:64:53:18:7:10:13
ST4.03ch02	37264200	.	T	A	.	PASS	ADP=143;WT=1;HET=1;HOM=0;NC=0	GT:GQ:SDP:DP:RD:AD:FREQ:PVAL:RBQ:ABQ:RDF:RDR:ADF:ADR	0/0:283:152:152:152:0:0%:1E0:71:0:145:7:0:0	0/1:204:134:134:77:57:42.54%:3.3415E-21:68:60:76:1:56:1
ST4.03ch02	38118918	.	C	T	.	PASS	ADP=71;WT=1;HET=1;HOM=0;NC=0	GT:GQ:SDP:DP:RD:AD:FREQ:PVAL:RBQ:ABQ:RDF:RDR:ADF:ADR	0/0:138:73:73:73:0:0%:1E0:62:0:66:7:0:0	0/1:99:69:69:41:28:40.58%:1.1744E-10:60:55:37:4:22:6
ST4.03ch02	38118986	.	C	A	.	PASS	ADP=61;WT=1;HET=1;HOM=0;NC=0	GT:GQ:SDP:DP:RD:AD:FREQ:PVAL:RBQ:ABQ:RDF:RDR:ADF:ADR	0/0:108:57:57:57:0:0%:1E0:58:0:48:9:0:0	0/1:142:66:66:29:37:56.06%:5.6872E-15:62:59:27:2:33:4
ST4.03ch02	38119077	.	C	T	.	PASS	ADP=50;WT=1;HET=1;HOM=0;NC=0	GT:GQ:SDP:DP:RD:AD:FREQ:PVAL:RBQ:ABQ:RDF:RDR:ADF:ADR	0/0:97:51:51:51:0:0%:1E0:53:0:39:12:0:0	0/1:112:52:50:21:29:58%:5.4249E-12:57:54:17:4:21:8
ST4.03ch02	38120219	.	A	C	.	PASS	ADP=100;WT=1;HET=1;HOM=0;NC=0	GT:GQ:SDP:DP:RD:AD:FREQ:PVAL:RBQ:ABQ:RDF:RDR:ADF:ADR	0/0:201:108:108:108:0:0%:1E0:60:0:92:16:0:0	0/1:175:93:93:46:47:50.54%:2.6362E-18:63:60:35:11:40:7
ST4.03ch02	38121185	.	T	A	.	PASS	ADP=63;WT=1;HET=1;HOM=0;NC=0	GT:GQ:SDP:DP:RD:AD:FREQ:PVAL:RBQ:ABQ:RDF:RDR:ADF:ADR	0/0:122:66:66:66:0:0%:1E0:58:0:46:20:0:0	0/1:97:61:61:34:27:44.26%:1.7985E-10:61:62:27:7:21:6
ST4.03ch02	39657957	.	T	G	.	PASS	ADP=65;WT=1;HET=1;HOM=0;NC=0	GT:GQ:SDP:DP:RD:AD:FREQ:PVAL:RBQ:ABQ:RDF:RDR:ADF:ADR	0/0:126:69:68:68:0:0%:1E0:60:0:49:19:0:0	0/1:124:62:62:29:33:53.23%:3.195E-13:59:58:24:5:26:7
ST4.03ch02	39660368	.	A	G	.	PASS	ADP=63;WT=1;HET=1;HOM=0;NC=0	GT:GQ:SDP:DP:RD:AD:FREQ:PVAL:RBQ:ABQ:RDF:RDR:ADF:ADR	0/0:119:64:64:64:0:0%:1E0:58:0:50:14:0:0	0/1:144:63:63:26:37:58.73%:3.4211E-15:53:61:18:8:30:7
ST4.03ch02	39660429	.	G	A	.	PASS	ADP=60;WT=1;HET=1;HOM=0;NC=0	GT:GQ:SDP:DP:RD:AD:FREQ:PVAL:RBQ:ABQ:RDF:RDR:ADF:ADR	0/0:115:62:62:62:0:0%:1E0:58:0:43:19:0:0	0/1:85:59:58:34:24:41.38%:2.9186E-9:61:58:29:5:19:5
ST4.03ch02	39840403	.	T	C	.	PASS	ADP=72;WT=1;HET=1;HOM=0;NC=0	GT:GQ:SDP:DP:RD:AD:FREQ:PVAL:RBQ:ABQ:RDF:RDR:ADF:ADR	0/0:152:82:82:82:0:0%:1E0:61:0:73:9:0:0	0/1:110:64:63:33:30:47.62%:9.545E-12:61:57:26:7:24:6
ST4.03ch02	39841065	.	T	C	.	PASS	ADP=57;WT=1;HET=1;HOM=0;NC=0	GT:GQ:SDP:DP:RD:AD:FREQ:PVAL:RBQ:ABQ:RDF:RDR:ADF:ADR	0/0:108:57:57:57:0:0%:1E0:61:0:49:8:0:0	0/1:127:58:58:25:33:56.9%:1.7621E-13:55:55:16:9:24:9
ST4.03ch02	39841108	.	C	A	.	PASS	ADP=63;WT=1;HET=1;HOM=0;NC=0	GT:GQ:SDP:DP:RD:AD:FREQ:PVAL:RBQ:ABQ:RDF:RDR:ADF:ADR	0/0:123:65:65:65:0:0%:1E0:58:0:53:12:0:0	0/1:129:63:62:28:34:54.84%:1.0182E-13:58:60:20:8:25:9
ST4.03ch02	39841153	.	T	C	.	PASS	ADP=59;WT=1;HET=1;HOM=0;NC=0	GT:GQ:SDP:DP:RD:AD:FREQ:PVAL:RBQ:ABQ:RDF:RDR:ADF:ADR	0/0:112:59:59:59:0:0%:1E0:57:0:43:16:0:0	0/1:126:61:59:26:33:55.93%:2.068E-13:53:61:18:8:26:7
ST4.03ch02	39847618	.	T	C	.	PASS	ADP=61;WT=1;HET=1;HOM=0;NC=0	GT:GQ:SDP:DP:RD:AD:FREQ:PVAL:RBQ:ABQ:RDF:RDR:ADF:ADR	0/0:100:54:54:54:0:0%:1E0:66:0:53:1:0:0	0/1:112:69:69:38:31:44.93%:5.8009E-12:62:58:35:3:26:5
ST4.03ch02	39847731	.	A	G	.	PASS	ADP=56;WT=1;HET=1;HOM=0;NC=0	GT:GQ:SDP:DP:RD:AD:FREQ:PVAL:RBQ:ABQ:RDF:RDR:ADF:ADR	0/0:112:59:59:59:0:0%:1E0:60:0:50:9:0:0	0/1:96:54:53:27:26:49.06%:2.4512E-10:57:58:21:6:21:5
ST4.03ch02	40624889	.	T	C	.	PASS	ADP=84;WT=1;HET=1;HOM=0;NC=0	GT:GQ:SDP:DP:RD:AD:FREQ:PVAL:RBQ:ABQ:RDF:RDR:ADF:ADR	0/0:160:93:93:92:1:1.08%:5E-1:59:19:82:10:1:0	0/1:128:76:75:40:35:46.67%:1.5567E-13:60:63:35:5:33:2
ST4.03ch02	40624961	.	T	C	.	PASS	ADP=97;WT=1;HET=1;HOM=0;NC=0	GT:GQ:SDP:DP:RD:AD:FREQ:PVAL:RBQ:ABQ:RDF:RDR:ADF:ADR	0/0:194:107:103:103:0:0%:1E0:57:0:87:16:0:0	0/1:167:94:91:46:45:49.45%:1.8611E-17:60:59:40:6:41:4
ST4.03ch02	40624994	.	T	C	.	PASS	ADP=101;WT=1;HET=1;HOM=0;NC=0	GT:GQ:SDP:DP:RD:AD:FREQ:PVAL:RBQ:ABQ:RDF:RDR:ADF:ADR	0/0:212:114:114:114:0:0%:1E0:62:0:96:18:0:0	0/1:149:89:89:48:41:46.07%:1.0691E-15:65:59:44:4:36:5
ST4.03ch02	41481595	.	T	G	.	PASS	ADP=72;WT=1;HET=1;HOM=0;NC=0	GT:GQ:SDP:DP:RD:AD:FREQ:PVAL:RBQ:ABQ:RDF:RDR:ADF:ADR	0/0:145:78:78:78:0:0%:1E0:59:0:65:13:0:0	0/1:132:66:66:31:35:53.03%:5.6945E-14:60:64:24:7:31:4
ST4.03ch02	41483446	.	C	G	.	PASS	ADP=80;WT=1;HET=1;HOM=0;NC=0	GT:GQ:SDP:DP:RD:AD:FREQ:PVAL:RBQ:ABQ:RDF:RDR:ADF:ADR	0/0:179:95:95:95:0:0%:1E0:59:0:78:17:0:0	0/1:137:66:66:30:36:54.55%:1.8199E-14:54:56:27:3:32:4
ST4.03ch02	41493652	.	C	T	.	PASS	ADP=53;WT=1;HET=1;HOM=0;NC=0	GT:GQ:SDP:DP:RD:AD:FREQ:PVAL:RBQ:ABQ:RDF:RDR:ADF:ADR	0/0:108:58:57:57:0:0%:1E0:55:0:38:19:0:0	0/1:107:50:50:22:28:56%:1.7754E-11:60:62:19:3:24:4
ST4.03ch02	41682100	.	T	C	.	PASS	ADP=79;WT=1;HET=1;HOM=0;NC=0	GT:GQ:SDP:DP:RD:AD:FREQ:PVAL:RBQ:ABQ:RDF:RDR:ADF:ADR	0/0:160:86:86:86:0:0%:1E0:61:0:64:22:0:0	0/1:143:72:72:34:38:52.78%:4.2836E-15:60:63:28:6:33:5
ST4.03ch02	41684146	.	T	C	.	PASS	ADP=69;WT=1;HET=1;HOM=0;NC=0	GT:GQ:SDP:DP:RD:AD:FREQ:PVAL:RBQ:ABQ:RDF:RDR:ADF:ADR	0/0:123:65:65:65:0:0%:1E0:62:0:56:9:0:0	0/1:119:74:74:41:33:44.59%:1.1315E-12:62:62:35:6:27:6
ST4.03ch02	43327047	.	C	T	.	PASS	ADP=65;WT=1;HET=1;HOM=0;NC=0	GT:GQ:SDP:DP:RD:AD:FREQ:PVAL:RBQ:ABQ:RDF:RDR:ADF:ADR	0/0:149:80:79:79:0:0%:1E0:63:0:67:12:0:0	0/1:101:52:52:25:27:51.92%:7.3303E-11:54:60:16:9:21:6
ST4.03ch02	43327843	.	G	A	.	PASS	ADP=68;WT=1;HET=1;HOM=0;NC=0	GT:GQ:SDP:DP:RD:AD:FREQ:PVAL:RBQ:ABQ:RDF:RDR:ADF:ADR	0/0:160:86:85:85:0:0%:1E0:60:0:68:17:0:0	0/1:74:51:51:30:21:41.18%:3.5259E-8:64:48:27:3:15:6
ST4.03ch02	43328498	.	C	A	.	PASS	ADP=59;WT=1;HET=1;HOM=0;NC=0	GT:GQ:SDP:DP:RD:AD:FREQ:PVAL:RBQ:ABQ:RDF:RDR:ADF:ADR	0/0:100:53:53:53:0:0%:1E0:55:0:44:9:0:0	0/1:138:65:65:29:36:55.38%:1.5685E-14:56:63:21:8:32:4
ST4.03ch02	43328731	.	G	A	.	PASS	ADP=70;WT=1;HET=1;HOM=0;NC=0	GT:GQ:SDP:DP:RD:AD:FREQ:PVAL:RBQ:ABQ:RDF:RDR:ADF:ADR	0/0:141:76:76:76:0:0%:1E0:56:0:62:14:0:0	0/1:104:65:65:36:29:44.62%:3.2317E-11:54:58:26:10:22:7
ST4.03ch02	44662452	.	G	A	.	PASS	ADP=71;WT=1;HET=1;HOM=0;NC=0	GT:GQ:SDP:DP:RD:AD:FREQ:PVAL:RBQ:ABQ:RDF:RDR:ADF:ADR	0/0:141:76:76:76:0:0%:1E0:61:0:60:16:0:0	0/1:131:68:67:32:35:52.24%:6.4906E-14:62:63:26:6:32:3
ST4.03ch02	44666455	.	T	C	.	PASS	ADP=50;WT=1;HET=1;HOM=0;NC=0	GT:GQ:SDP:DP:RD:AD:FREQ:PVAL:RBQ:ABQ:RDF:RDR:ADF:ADR	0/0:97:51:51:51:0:0%:1E0:60:0:45:6:0:0	0/1:79:51:50:28:22:44%:1.2104E-8:58:58:23:5:17:5
ST4.03ch02	44667175	.	C	T	.	PASS	ADP=69;WT=1;HET=1;HOM=0;NC=0	GT:GQ:SDP:DP:RD:AD:FREQ:PVAL:RBQ:ABQ:RDF:RDR:ADF:ADR	0/0:131:77:77:76:1:1.3%:5E-1:60:78:63:13:1:0	0/1:97:62:62:35:27:43.55%:1.9451E-10:60:59:26:9:21:6
ST4.03ch02	44667346	.	C	T	.	PASS	ADP=64;WT=1;HET=1;HOM=0;NC=0	GT:GQ:SDP:DP:RD:AD:FREQ:PVAL:RBQ:ABQ:RDF:RDR:ADF:ADR	0/0:130:70:70:70:0:0%:1E0:56:0:54:16:0:0	0/1:116:59:59:28:31:52.54%:2.0466E-12:61:55:22:6:25:6
ST4.03ch02	45078917	.	A	T	.	PASS	ADP=84;WT=1;HET=1;HOM=0;NC=0	GT:GQ:SDP:DP:RD:AD:FREQ:PVAL:RBQ:ABQ:RDF:RDR:ADF:ADR	0/0:152:82:82:82:0:0%:1E0:62:0:74:8:0:0	0/1:159:87:87:44:43:49.43%:1.0454E-16:64:62:39:5:34:9
ST4.03ch02	45078922	.	A	G	.	PASS	ADP=82;WT=1;HET=1;HOM=0;NC=0	GT:GQ:SDP:DP:RD:AD:FREQ:PVAL:RBQ:ABQ:RDF:RDR:ADF:ADR	0/0:145:78:78:78:0:0%:1E0:64:0:71:7:0:0	0/1:155:86:86:44:42:48.84%:2.7611E-16:67:62:39:5:34:8
ST4.03ch02	45448865	.	A	C	.	PASS	ADP=78;WT=1;HET=1;HOM=0;NC=0	GT:GQ:SDP:DP:RD:AD:FREQ:PVAL:RBQ:ABQ:RDF:RDR:ADF:ADR	0/0:134:72:72:72:0:0%:1E0:60:0:57:15:0:0	0/1:146:85:85:45:40:47.06%:2.0985E-15:62:61:36:9:32:8
ST4.03ch02	45448896	.	T	A	.	PASS	ADP=73;WT=1;HET=1;HOM=0;NC=0	GT:GQ:SDP:DP:RD:AD:FREQ:PVAL:RBQ:ABQ:RDF:RDR:ADF:ADR	0/0:127:67:67:67:0:0%:1E0:60:0:54:13:0:0	0/1:135:80:80:43:37:46.25%:3.0519E-14:59:61:33:10:30:7
ST4.03ch02	45449001	.	C	T	.	PASS	ADP=56;WT=1;HET=1;HOM=0;NC=0	GT:GQ:SDP:DP:RD:AD:FREQ:PVAL:RBQ:ABQ:RDF:RDR:ADF:ADR	0/0:111:60:60:60:0:0%:1E0:58:0:50:10:0:0	0/1:74:53:52:31:21:40.38%:3.7578E-8:53:53:20:11:14:7
ST4.03ch02	45458691	.	G	A	.	PASS	ADP=99;WT=1;HET=1;HOM=0;NC=0	GT:GQ:SDP:DP:RD:AD:FREQ:PVAL:RBQ:ABQ:RDF:RDR:ADF:ADR	0/0:115:83:61:61:0:0%:1E0:56:0:50:11:0:0	0/1:221:138:138:77:61:44.2%:7.9283E-23:65:65:76:1:56:5
ST4.03ch02	45459464	.	T	C	.	PASS	ADP=78;WT=1;HET=1;HOM=0;NC=0	GT:GQ:SDP:DP:RD:AD:FREQ:PVAL:RBQ:ABQ:RDF:RDR:ADF:ADR	0/0:104:56:56:56:0:0%:1E0:59:0:44:12:0:0	0/1:191:100:100:49:51:51%:7.4099E-20:57:54:41:8:40:11
ST4.03ch02	45459487	.	A	G	.	PASS	ADP=79;WT=1;HET=1;HOM=0;NC=0	GT:GQ:SDP:DP:RD:AD:FREQ:PVAL:RBQ:ABQ:RDF:RDR:ADF:ADR	0/0:115:62:62:62:0:0%:1E0:58:0:47:15:0:0	0/1:188:97:97:47:50:51.55%:1.5531E-19:62:55:41:6:44:6
ST4.03ch02	45459491	.	G	C	.	PASS	ADP=80;WT=1;HET=1;HOM=0;NC=0	GT:GQ:SDP:DP:RD:AD:FREQ:PVAL:RBQ:ABQ:RDF:RDR:ADF:ADR	0/0:115:62:62:62:0:0%:1E0:58:0:47:15:0:0	0/1:196:99:99:47:52:52.53%:2.1398E-20:62:58:40:7:44:8
ST4.03ch02	45459831	.	A	G	.	PASS	ADP=99;WT=1;HET=1;HOM=0;NC=0	GT:GQ:SDP:DP:RD:AD:FREQ:PVAL:RBQ:ABQ:RDF:RDR:ADF:ADR	0/0:71:80:67:47:2:4.08%:2.4742E-1:56:51:32:15:1:1	0/1:205:138:131:63:56:47.06%:2.6238E-21:62:56:51:12:43:13
ST4.03ch02	45459945	.	G	A	.	PASS	ADP=81;WT=1;HET=1;HOM=0;NC=0	GT:GQ:SDP:DP:RD:AD:FREQ:PVAL:RBQ:ABQ:RDF:RDR:ADF:ADR	0/0:100:56:54:54:0:0%:1E0:57:0:35:19:0:0	0/1:235:109:109:48:61:55.96%:2.878E-24:55:52:33:15:45:16
ST4.03ch02	45460520	.	C	T	.	PASS	ADP=171;WT=1;HET=1;HOM=0;NC=0	GT:GQ:SDP:DP:RD:AD:FREQ:PVAL:RBQ:ABQ:RDF:RDR:ADF:ADR	0/0:131:129:128:117:11:8.59%:3.9025E-4:57:58:103:14:9:2	0/1:255:215:214:106:108:50.47%:3.2022E-41:55:59:95:11:95:13
ST4.03ch02	45460937	.	G	T	.	PASS	ADP=254;WT=1;HET=1;HOM=0;NC=0	GT:GQ:SDP:DP:RD:AD:FREQ:PVAL:RBQ:ABQ:RDF:RDR:ADF:ADR	0/0:370:197:197:197:0:0%:1E0:58:0:161:36:0:0	0/1:255:311:311:157:154:49.52%:3.2828E-58:61:61:124:33:128:26
ST4.03ch02	46578820	.	A	G	.	PASS	ADP=53;WT=1;HET=1;HOM=0;NC=0	GT:GQ:SDP:DP:RD:AD:FREQ:PVAL:RBQ:ABQ:RDF:RDR:ADF:ADR	0/0:96:52:52:52:0:0%:1E0:58:0:38:14:0:0	0/1:109:55:55:26:29:52.73%:1.1491E-11:60:58:20:6:20:9
ST4.03ch02	46578853	.	G	A	.	PASS	ADP=52;WT=1;HET=1;HOM=0;NC=0	GT:GQ:SDP:DP:RD:AD:FREQ:PVAL:RBQ:ABQ:RDF:RDR:ADF:ADR	0/0:96:52:52:52:0:0%:1E0:51:0:32:20:0:0	0/1:100:53:53:26:27:50.94%:8.2728E-11:57:58:19:7:22:5
ST4.03ch02	46578886	.	C	T	.	PASS	ADP=52;WT=1;HET=1;HOM=0;NC=0	GT:GQ:SDP:DP:RD:AD:FREQ:PVAL:RBQ:ABQ:RDF:RDR:ADF:ADR	0/0:96:53:52:52:0:0%:1E0:56:0:37:15:0:0	0/1:82:52:52:29:23:44.23%:5.1348E-9:58:57:25:4:17:6
ST4.03ch02	46579525	.	C	T	.	PASS	ADP=91;WT=1;HET=1;HOM=0;NC=0	GT:GQ:SDP:DP:RD:AD:FREQ:PVAL:RBQ:ABQ:RDF:RDR:ADF:ADR	0/0:182:98:98:98:0:0%:1E0:60:0:82:16:0:0	0/1:175:85:85:39:46:54.12%:2.8662E-18:59:58:36:3:38:8
ST4.03ch02	46579553	.	T	A	.	PASS	ADP=98;WT=1;HET=1;HOM=0;NC=0	GT:GQ:SDP:DP:RD:AD:FREQ:PVAL:RBQ:ABQ:RDF:RDR:ADF:ADR	0/0:205:109:109:109:0:0%:1E0:57:0:91:18:0:0	0/1:189:87:87:38:49:56.32%:1.1808E-19:59:55:35:3:40:9
ST4.03ch02	46579647	.	G	A	.	PASS	ADP=107;WT=1;HET=1;HOM=0;NC=0	GT:GQ:SDP:DP:RD:AD:FREQ:PVAL:RBQ:ABQ:RDF:RDR:ADF:ADR	0/0:217:116:115:115:0:0%:1E0:60:0:97:18:0:0	0/1:177:99:99:51:48:48.48%:1.7348E-18:61:60:42:9:38:10
ST4.03ch02	46579759	.	T	A	.	PASS	ADP=109;WT=1;HET=1;HOM=0;NC=0	GT:GQ:SDP:DP:RD:AD:FREQ:PVAL:RBQ:ABQ:RDF:RDR:ADF:ADR	0/0:217:115:115:115:0:0%:1E0:60:0:93:22:0:0	0/1:184:104:104:54:50:48.08%:3.4293E-19:60:59:43:11:37:13
ST4.03ch02	46579794	.	C	T	.	PASS	ADP=104;WT=1;HET=1;HOM=0;NC=0	GT:GQ:SDP:DP:RD:AD:FREQ:PVAL:RBQ:ABQ:RDF:RDR:ADF:ADR	0/0:217:115:115:115:0:0%:1E0:58:0:97:18:0:0	0/1:194:94:94:43:51:54.26%:3.3469E-20:59:57:33:10:39:12
ST4.03ch02	46580628	.	G	A	.	PASS	ADP=61;WT=1;HET=1;HOM=0;NC=0	GT:GQ:SDP:DP:RD:AD:FREQ:PVAL:RBQ:ABQ:RDF:RDR:ADF:ADR	0/0:120:72:71:70:1:1.41%:5E-1:62:77:57:13:1:0	0/1:101:52:52:25:27:51.92%:7.3303E-11:56:61:21:4:21:6
ST4.03ch02	47242238	.	T	A	.	PASS	ADP=84;WT=1;HET=1;HOM=0;NC=0	GT:GQ:SDP:DP:RD:AD:FREQ:PVAL:RBQ:ABQ:RDF:RDR:ADF:ADR	0/0:164:88:88:88:0:0%:1E0:62:0:71:17:0:0	0/1:130:81:81:45:36:44.44%:9.3487E-14:61:61:35:10:27:9
ST4.03ch03	870051	.	A	T	.	PASS	ADP=68;WT=1;HET=1;HOM=0;NC=0	GT:GQ:SDP:DP:RD:AD:FREQ:PVAL:RBQ:ABQ:RDF:RDR:ADF:ADR	0/0:126:68:68:68:0:0%:1E0:61:0:56:12:0:0	0/1:146:69:68:30:38:55.88%:2.4088E-15:54:54:23:7:29:9
ST4.03ch03	872686	.	A	C	.	PASS	ADP=76;WT=1;HET=1;HOM=0;NC=0	GT:GQ:SDP:DP:RD:AD:FREQ:PVAL:RBQ:ABQ:RDF:RDR:ADF:ADR	0/0:164:88:88:88:0:0%:1E0:56:0:69:19:0:0	0/1:114:64:64:33:31:48.44%:3.6451E-12:58:57:26:7:25:6
ST4.03ch03	874215	.	T	C	.	PASS	ADP=56;WT=1;HET=1;HOM=0;NC=0	GT:GQ:SDP:DP:RD:AD:FREQ:PVAL:RBQ:ABQ:RDF:RDR:ADF:ADR	0/0:108:57:57:57:0:0%:1E0:60:0:45:12:0:0	0/1:86:56:55:30:24:43.64%:2.1774E-9:55:54:24:6:17:7
ST4.03ch03	936921	.	A	T	.	PASS	ADP=76;WT=1;HET=1;HOM=0;NC=0	GT:GQ:SDP:DP:RD:AD:FREQ:PVAL:RBQ:ABQ:RDF:RDR:ADF:ADR	0/0:142:75:75:75:0:0%:1E0:66:0:72:3:0:0	0/1:150:78:78:38:40:51.28%:9.8334E-16:67:68:35:3:40:0
ST4.03ch03	937425	.	G	A	.	PASS	ADP=88;WT=1;HET=1;HOM=0;NC=0	GT:GQ:SDP:DP:RD:AD:FREQ:PVAL:RBQ:ABQ:RDF:RDR:ADF:ADR	0/0:186:100:100:100:0:0%:1E0:59:0:81:19:0:0	0/1:150:77:77:37:40:51.95%:8.6835E-16:64:57:31:6:27:13
ST4.03ch03	937468	.	G	A	.	PASS	ADP=74;WT=1;HET=1;HOM=0;NC=0	GT:GQ:SDP:DP:RD:AD:FREQ:PVAL:RBQ:ABQ:RDF:RDR:ADF:ADR	0/0:164:88:87:87:0:0%:1E0:58:0:74:13:0:0	0/1:106:63:62:33:29:46.77%:2.4857E-11:58:63:24:9:27:2
ST4.03ch03	938005	.	C	T	.	PASS	ADP=59;WT=1;HET=1;HOM=0;NC=0	GT:GQ:SDP:DP:RD:AD:FREQ:PVAL:RBQ:ABQ:RDF:RDR:ADF:ADR	0/0:126:69:68:68:0:0%:1E0:57:0:54:14:0:0	0/1:83:54:51:28:23:45.1%:4.7339E-9:62:59:24:4:20:3
ST4.03ch03	939511	.	A	T	.	PASS	ADP=54;WT=1;HET=1;HOM=0;NC=0	GT:GQ:SDP:DP:RD:AD:FREQ:PVAL:RBQ:ABQ:RDF:RDR:ADF:ADR	0/0:83:52:52:51:1:1.92%:5E-1:57:15:40:11:1:0	0/1:85:57:56:32:24:42.86%:2.5383E-9:62:59:25:7:20:4
ST4.03ch03	1165422	.	C	T	.	PASS	ADP=71;WT=1;HET=1;HOM=0;NC=0	GT:GQ:SDP:DP:RD:AD:FREQ:PVAL:RBQ:ABQ:RDF:RDR:ADF:ADR	0/0:134:82:80:79:1:1.25%:5E-1:55:40:55:24:0:1	0/1:124:63:63:30:33:52.38%:3.6448E-13:56:48:23:7:20:13
ST4.03ch03	1261459	.	A	G	.	PASS	ADP=54;WT=1;HET=1;HOM=0;NC=0	GT:GQ:SDP:DP:RD:AD:FREQ:PVAL:RBQ:ABQ:RDF:RDR:ADF:ADR	0/0:112:59:59:59:0:0%:1E0:55:0:59:0:0:0	0/1:92:50:50:25:25:50%:5.2124E-10:61:61:25:0:25:0
ST4.03ch03	1261580	.	T	G	.	PASS	ADP=116;WT=1;HET=1;HOM=0;NC=0	GT:GQ:SDP:DP:RD:AD:FREQ:PVAL:RBQ:ABQ:RDF:RDR:ADF:ADR	0/0:245:139:139:138:1:0.72%:5E-1:61:16:130:8:0:1	0/1:175:94:94:47:47:50%:2.9605E-18:63:63:39:8:47:0
ST4.03ch03	1261682	.	T	C	.	PASS	ADP=131;WT=1;HET=1;HOM=0;NC=0	GT:GQ:SDP:DP:RD:AD:FREQ:PVAL:RBQ:ABQ:RDF:RDR:ADF:ADR	0/0:304:171:171:170:1:0.58%:5E-1:59:15:149:21:0:1	0/1:157:92:92:49:43:46.74%:1.7418E-16:57:62:42:7:35:8
ST4.03ch03	1262553	.	G	A	.	PASS	ADP=69;WT=1;HET=1;HOM=0;NC=0	GT:GQ:SDP:DP:RD:AD:FREQ:PVAL:RBQ:ABQ:RDF:RDR:ADF:ADR	0/0:142:77:75:75:0:0%:1E0:62:0:55:20:0:0	0/1:105:65:64:35:29:45.31%:2.9719E-11:68:59:33:2:25:4
ST4.03ch03	1262765	.	A	T	.	PASS	ADP=59;WT=1;HET=1;HOM=0;NC=0	GT:GQ:SDP:DP:RD:AD:FREQ:PVAL:RBQ:ABQ:RDF:RDR:ADF:ADR	0/0:119:64:64:64:0:0%:1E0:51:0:50:14:0:0	0/1:91:54:54:29:25:46.3%:7.7765E-10:51:52:22:7:20:5
ST4.03ch03	1283277	.	A	T	.	PASS	ADP=138;WT=1;HET=1;HOM=0;NC=0	GT:GQ:SDP:DP:RD:AD:FREQ:PVAL:RBQ:ABQ:RDF:RDR:ADF:ADR	0/0:273:145:145:145:0:0%:1E0:61:0:125:20:0:0	0/1:255:132:132:63:69:52.27%:8.0389E-27:63:58:57:6:56:13
ST4.03ch03	1283292	.	C	A	.	PASS	ADP=142;WT=1;HET=1;HOM=0;NC=0	GT:GQ:SDP:DP:RD:AD:FREQ:PVAL:RBQ:ABQ:RDF:RDR:ADF:ADR	0/0:280:149:149:149:0:0%:1E0:59:0:125:24:0:0	0/1:255:136:136:66:70:51.47%:4.3831E-27:61:57:59:7:55:15
ST4.03ch03	1291111	.	G	C	.	PASS	ADP=260;WT=1;HET=1;HOM=0;NC=0	GT:GQ:SDP:DP:RD:AD:FREQ:PVAL:RBQ:ABQ:RDF:RDR:ADF:ADR	0/0:872:466:465:465:0:0%:1E0:57:0:359:106:0:0	0/1:81:55:55:32:23:41.82%:6.4034E-9:52:53:20:12:18:5
ST4.03ch03	1294217	.	C	T	.	PASS	ADP=199;WT=1;HET=1;HOM=0;NC=0	GT:GQ:SDP:DP:RD:AD:FREQ:PVAL:RBQ:ABQ:RDF:RDR:ADF:ADR	0/0:590:345:343:340:3:0.87%:1.2445E-1:62:38:308:32:0:3	0/1:77:55:55:33:22:40%:1.7076E-8:68:58:28:5:18:4
ST4.03ch03	1294229	.	C	T	.	PASS	ADP=195;WT=1;HET=1;HOM=0;NC=0	GT:GQ:SDP:DP:RD:AD:FREQ:PVAL:RBQ:ABQ:RDF:RDR:ADF:ADR	0/0:629:335:335:335:0:0%:1E0:62:0:294:41:0:0	0/1:81:56:56:33:23:41.07%:6.8457E-9:68:55:28:5:18:5
ST4.03ch03	1300214	.	G	A	.	PASS	ADP=324;WT=1;HET=1;HOM=0;NC=0	GT:GQ:SDP:DP:RD:AD:FREQ:PVAL:RBQ:ABQ:RDF:RDR:ADF:ADR	0/0:540:539:537:492:45:8.38%:1.0861E-14:63:71:487:5:45:0	0/1:191:113:111:58:52:46.85%:7.4735E-20:66:67:57:1:52:0
ST4.03ch03	1304799	.	T	C	.	PASS	ADP=99;WT=1;HET=1;HOM=0;NC=0	GT:GQ:SDP:DP:RD:AD:FREQ:PVAL:RBQ:ABQ:RDF:RDR:ADF:ADR	0/0:265:142:142:142:0:0%:1E0:67:0:128:14:0:0	0/1:81:56:56:33:23:41.07%:6.8457E-9:68:61:30:3:22:1
ST4.03ch03	1442214	.	G	A	.	PASS	ADP=121;WT=1;HET=1;HOM=0;NC=0	GT:GQ:SDP:DP:RD:AD:FREQ:PVAL:RBQ:ABQ:RDF:RDR:ADF:ADR	0/0:336:181:179:179:0:0%:1E0:62:0:157:22:0:0	0/1:124:63:63:30:33:52.38%:3.6448E-13:51:59:21:9:23:10
ST4.03ch03	1442931	.	T	C	.	PASS	ADP=196;WT=1;HET=1;HOM=0;NC=0	GT:GQ:SDP:DP:RD:AD:FREQ:PVAL:RBQ:ABQ:RDF:RDR:ADF:ADR	0/0:572:307:306:306:0:0%:1E0:53:0:184:122:0:0	0/1:124:86:86:51:35:40.7%:3.6681E-13:48:54:19:32:22:13
ST4.03ch03	1442996	.	G	T	.	PASS	ADP=189;WT=1;HET=1;HOM=0;NC=0	GT:GQ:SDP:DP:RD:AD:FREQ:PVAL:RBQ:ABQ:RDF:RDR:ADF:ADR	0/0:393:319:317:300:17:5.36%:6.1211E-6:56:67:205:95:17:0	0/1:106:61:61:32:29:47.54%:2.2597E-11:51:62:16:16:21:8
ST4.03ch03	1469262	.	A	G	.	PASS	ADP=175;WT=1;HET=1;HOM=0;NC=0	GT:GQ:SDP:DP:RD:AD:FREQ:PVAL:RBQ:ABQ:RDF:RDR:ADF:ADR	0/0:483:259:257:257:0:0%:1E0:61:0:200:57:0:0	0/1:135:93:93:55:38:40.86%:3.0374E-14:67:64:48:7:32:6
ST4.03ch03	1471362	.	G	T	.	PASS	ADP=137;WT=1;HET=1;HOM=0;NC=0	GT:GQ:SDP:DP:RD:AD:FREQ:PVAL:RBQ:ABQ:RDF:RDR:ADF:ADR	0/0:216:202:202:185:15:7.43%:2.324E-5:61:57:173:12:10:5	0/1:102:72:72:43:29:40.28%:5.3416E-11:61:59:39:4:19:10
ST4.03ch03	1529259	.	C	T	.	PASS	ADP=110;WT=1;HET=1;HOM=0;NC=0	GT:GQ:SDP:DP:RD:AD:FREQ:PVAL:RBQ:ABQ:RDF:RDR:ADF:ADR	0/0:298:160:160:160:0:0%:1E0:59:0:126:34:0:0	0/1:125:61:61:28:33:54.1%:2.783E-13:60:63:24:4:24:9
ST4.03ch03	1530771	.	G	A	.	PASS	ADP=112;WT=1;HET=1;HOM=0;NC=0	GT:GQ:SDP:DP:RD:AD:FREQ:PVAL:RBQ:ABQ:RDF:RDR:ADF:ADR	0/0:274:156:156:155:1:0.64%:5E-1:61:67:119:36:1:0	0/1:108:68:68:38:30:44.12%:1.4855E-11:61:58:30:8:26:4
ST4.03ch03	1531941	.	A	C	.	PASS	ADP=68;WT=1;HET=1;HOM=0;NC=0	GT:GQ:SDP:DP:RD:AD:FREQ:PVAL:RBQ:ABQ:RDF:RDR:ADF:ADR	0/0:134:80:80:79:1:1.25%:5E-1:53:77:53:26:1:0	0/1:133:58:57:23:34:59.65%:4.411E-14:61:60:16:7:28:6
ST4.03ch03	1532735	.	T	C	.	PASS	ADP=61;WT=1;HET=1;HOM=0;NC=0	GT:GQ:SDP:DP:RD:AD:FREQ:PVAL:RBQ:ABQ:RDF:RDR:ADF:ADR	0/0:111:61:60:60:0:0%:1E0:64:0:51:9:0:0	0/1:145:62:62:25:37:59.68%:2.8393E-15:67:60:22:3:32:5
ST4.03ch03	1729532	.	C	T	.	PASS	ADP=76;WT=1;HET=1;HOM=0;NC=0	GT:GQ:SDP:DP:RD:AD:FREQ:PVAL:RBQ:ABQ:RDF:RDR:ADF:ADR	0/0:137:74:74:74:0:0%:1E0:62:0:66:8:0:0	0/1:145:78:78:39:39:50%:2.95E-15:62:62:32:7:36:3
ST4.03ch03	1729572	.	G	A	.	PASS	ADP=72;WT=1;HET=1;HOM=0;NC=0	GT:GQ:SDP:DP:RD:AD:FREQ:PVAL:RBQ:ABQ:RDF:RDR:ADF:ADR	0/0:130:69:69:69:0:0%:1E0:62:0:60:9:0:0	0/1:123:76:76:42:34:44.74%:4.794E-13:59:64:34:8:28:6
ST4.03ch03	1729591	.	G	A	.	PASS	ADP=71;WT=1;HET=1;HOM=0;NC=0	GT:GQ:SDP:DP:RD:AD:FREQ:PVAL:RBQ:ABQ:RDF:RDR:ADF:ADR	0/0:122:66:66:66:0:0%:1E0:60:0:56:10:0:0	0/1:146:76:76:37:39:51.32%:2.3308E-15:61:59:30:7:30:9
ST4.03ch03	1729666	.	T	A	.	PASS	ADP=58;WT=1;HET=1;HOM=0;NC=0	GT:GQ:SDP:DP:RD:AD:FREQ:PVAL:RBQ:ABQ:RDF:RDR:ADF:ADR	0/0:106:63:63:62:1:1.59%:5E-1:59:39:55:7:1:0	0/1:110:54:53:24:29:54.72%:8.7266E-12:55:57:20:4:24:5
ST4.03ch03	1730609	.	C	G	.	PASS	ADP=86;WT=1;HET=1;HOM=0;NC=0	GT:GQ:SDP:DP:RD:AD:FREQ:PVAL:RBQ:ABQ:RDF:RDR:ADF:ADR	0/0:175:93:93:93:0:0%:1E0:58:0:81:12:0:0	0/1:126:80:80:45:35:43.75%:2.3891E-13:59:56:38:7:28:7
ST4.03ch03	1730617	.	C	T	.	PASS	ADP=84;WT=1;HET=1;HOM=0;NC=0	GT:GQ:SDP:DP:RD:AD:FREQ:PVAL:RBQ:ABQ:RDF:RDR:ADF:ADR	0/0:168:89:89:89:0:0%:1E0:59:0:78:11:0:0	0/1:130:80:80:44:36:45%:8.6008E-14:58:57:37:7:29:7
ST4.03ch03	1730669	.	C	T	.	PASS	ADP=97;WT=1;HET=1;HOM=0;NC=0	GT:GQ:SDP:DP:RD:AD:FREQ:PVAL:RBQ:ABQ:RDF:RDR:ADF:ADR	0/0:205:109:109:109:0:0%:1E0:59:0:98:11:0:0	0/1:146:85:85:45:40:47.06%:2.0985E-15:59:59:34:11:34:6
ST4.03ch03	1730767	.	C	T	.	PASS	ADP=102;WT=1;HET=1;HOM=0;NC=0	GT:GQ:SDP:DP:RD:AD:FREQ:PVAL:RBQ:ABQ:RDF:RDR:ADF:ADR	0/0:201:108:108:108:0:0%:1E0:58:0:85:23:0:0	0/1:160:97:97:53:44:45.36%:9.6723E-17:62:57:42:11:35:9
ST4.03ch03	1730864	.	T	C	.	PASS	ADP=101;WT=1;HET=1;HOM=0;NC=0	GT:GQ:SDP:DP:RD:AD:FREQ:PVAL:RBQ:ABQ:RDF:RDR:ADF:ADR	0/0:189:111:110:109:1:0.91%:5E-1:57:16:82:27:0:1	0/1:190:93:93:43:50:53.76%:9.1368E-20:60:60:35:8:40:10
ST4.03ch03	1731055	.	C	T	.	PASS	ADP=104;WT=1;HET=1;HOM=0;NC=0	GT:GQ:SDP:DP:RD:AD:FREQ:PVAL:RBQ:ABQ:RDF:RDR:ADF:ADR	0/0:216:116:116:116:0:0%:1E0:58:0:95:21:0:0	0/1:144:92:92:52:40:43.48%:3.841E-15:65:57:48:4:33:7
ST4.03ch03	1731152	.	C	T	.	PASS	ADP=101;WT=1;HET=1;HOM=0;NC=0	GT:GQ:SDP:DP:RD:AD:FREQ:PVAL:RBQ:ABQ:RDF:RDR:ADF:ADR	0/0:197:106:106:106:0:0%:1E0:58:0:86:20:0:0	0/1:173:99:97:50:47:48.45%:4.11E-18:60:59:42:8:41:6
ST4.03ch03	1731312	.	C	G	.	PASS	ADP=118;WT=1;HET=1;HOM=0;NC=0	GT:GQ:SDP:DP:RD:AD:FREQ:PVAL:RBQ:ABQ:RDF:RDR:ADF:ADR	0/0:235:126:126:126:0:0%:1E0:60:0:101:25:0:0	0/1:214:110:110:53:57:51.82%:3.2607E-22:63:60:47:6:47:10
ST4.03ch03	1731345	.	C	T	.	PASS	ADP=113;WT=1;HET=1;HOM=0;NC=0	GT:GQ:SDP:DP:RD:AD:FREQ:PVAL:RBQ:ABQ:RDF:RDR:ADF:ADR	0/0:224:119:119:119:0:0%:1E0:59:0:97:22:0:0	0/1:178:107:107:58:49:45.79%:1.3117E-18:57:55:43:15:41:8
ST4.03ch03	1731389	.	T	C	.	PASS	ADP=100;WT=1;HET=1;HOM=0;NC=0	GT:GQ:SDP:DP:RD:AD:FREQ:PVAL:RBQ:ABQ:RDF:RDR:ADF:ADR	0/0:213:113:113:113:0:0%:1E0:59:0:94:19:0:0	0/1:194:88:87:37:50:57.47%:3.5896E-20:56:57:31:6:38:12
ST4.03ch03	1731611	.	A	G	.	PASS	ADP=86;WT=1;HET=1;HOM=0;NC=0	GT:GQ:SDP:DP:RD:AD:FREQ:PVAL:RBQ:ABQ:RDF:RDR:ADF:ADR	0/0:167:90:90:90:0:0%:1E0:55:0:62:28:0:0	0/1:120:83:83:49:34:40.96%:8.056E-13:59:50:41:8:24:10
ST4.03ch03	1731711	.	C	G	.	PASS	ADP=80;WT=1;HET=1;HOM=0;NC=0	GT:GQ:SDP:DP:RD:AD:FREQ:PVAL:RBQ:ABQ:RDF:RDR:ADF:ADR	0/0:160:88:86:86:0:0%:1E0:59:0:72:14:0:0	0/1:128:78:75:39:35:46.67%:1.4154E-13:58:53:33:6:26:9
ST4.03ch03	1731746	.	C	T	.	PASS	ADP=85;WT=1;HET=1;HOM=0;NC=0	GT:GQ:SDP:DP:RD:AD:FREQ:PVAL:RBQ:ABQ:RDF:RDR:ADF:ADR	0/0:164:87:87:87:0:0%:1E0:57:0:64:23:0:0	0/1:156:84:84:42:42:50%:2.2152E-16:56:57:31:11:34:8
ST4.03ch03	1731773	.	G	A	.	PASS	ADP=81;WT=1;HET=1;HOM=0;NC=0	GT:GQ:SDP:DP:RD:AD:FREQ:PVAL:RBQ:ABQ:RDF:RDR:ADF:ADR	0/0:156:84:84:84:0:0%:1E0:55:0:64:20:0:0	0/1:144:80:79:40:39:49.37%:3.2981E-15:56:60:32:8:33:6
ST4.03ch03	1731843	.	G	A	.	PASS	ADP=71;WT=1;HET=1;HOM=0;NC=0	GT:GQ:SDP:DP:RD:AD:FREQ:PVAL:RBQ:ABQ:RDF:RDR:ADF:ADR	0/0:126:68:68:68:0:0%:1E0:59:0:51:17:0:0	0/1:133:74:74:38:36:48.65%:4.8851E-14:56:59:30:8:29:7
ST4.03ch03	1731974	.	T	A	.	PASS	ADP=82;WT=1;HET=1;HOM=0;NC=0	GT:GQ:SDP:DP:RD:AD:FREQ:PVAL:RBQ:ABQ:RDF:RDR:ADF:ADR	0/0:156:86:84:84:0:0%:1E0:56:0:68:16:0:0	0/1:178:82:81:35:46:56.79%:1.548E-18:55:52:27:8:36:10
ST4.03ch03	1732073	.	A	G	.	PASS	ADP=87;WT=1;HET=1;HOM=0;NC=0	GT:GQ:SDP:DP:RD:AD:FREQ:PVAL:RBQ:ABQ:RDF:RDR:ADF:ADR	0/0:183:97:97:97:0:0%:1E0:64:0:88:9:0:0	0/1:160:77:77:35:42:54.55%:8.9788E-17:68:64:29:6:35:7
ST4.03ch03	1732085	.	C	G	.	PASS	ADP=86;WT=1;HET=1;HOM=0;NC=0	GT:GQ:SDP:DP:RD:AD:FREQ:PVAL:RBQ:ABQ:RDF:RDR:ADF:ADR	0/0:179:96:96:96:0:0%:1E0:63:0:85:11:0:0	0/1:156:76:76:35:41:53.95%:2.4531E-16:63:63:26:9:35:6
ST4.03ch03	1732846	.	T	A	.	PASS	ADP=67;WT=1;HET=1;HOM=0;NC=0	GT:GQ:SDP:DP:RD:AD:FREQ:PVAL:RBQ:ABQ:RDF:RDR:ADF:ADR	0/0:145:79:78:78:0:0%:1E0:55:0:63:15:0:0	0/1:118:58:57:26:31:54.39%:1.5588E-12:57:58:22:4:27:4
ST4.03ch03	1732910	.	A	T	.	PASS	ADP=79;WT=1;HET=1;HOM=0;NC=0	GT:GQ:SDP:DP:RD:AD:FREQ:PVAL:RBQ:ABQ:RDF:RDR:ADF:ADR	0/0:160:94:94:93:1:1.06%:5E-1:61:35:79:14:1:0	0/1:109:64:64:34:30:46.88%:1.0507E-11:53:51:28:6:26:4
ST4.03ch03	1733165	.	T	A	.	PASS	ADP=63;WT=1;HET=1;HOM=0;NC=0	GT:GQ:SDP:DP:RD:AD:FREQ:PVAL:RBQ:ABQ:RDF:RDR:ADF:ADR	0/0:130:69:69:69:0:0%:1E0:60:0:52:17:0:0	0/1:103:58:58:30:28:48.28%:4.8441E-11:58:60:19:11:19:9
ST4.03ch03	1733166	.	G	A	.	PASS	ADP=61;WT=1;HET=1;HOM=0;NC=0	GT:GQ:SDP:DP:RD:AD:FREQ:PVAL:RBQ:ABQ:RDF:RDR:ADF:ADR	0/0:119:64:64:64:0:0%:1E0:61:0:49:15:0:0	0/1:103:58:58:30:28:48.28%:4.8441E-11:58:60:19:11:19:9
ST4.03ch03	1733169	.	T	A	.	PASS	ADP=61;WT=1;HET=1;HOM=0;NC=0	GT:GQ:SDP:DP:RD:AD:FREQ:PVAL:RBQ:ABQ:RDF:RDR:ADF:ADR	0/0:119:64:64:64:0:0%:1E0:59:0:49:15:0:0	0/1:112:58:58:28:30:51.72%:5.5047E-12:60:53:19:9:18:12
ST4.03ch03	1763977	.	C	T	.	PASS	ADP=68;WT=1;HET=1;HOM=0;NC=0	GT:GQ:SDP:DP:RD:AD:FREQ:PVAL:RBQ:ABQ:RDF:RDR:ADF:ADR	0/0:138:73:73:73:0:0%:1E0:61:0:63:10:0:0	0/1:128:64:64:30:34:53.12%:1.3489E-13:63:58:24:6:27:7
ST4.03ch03	1764128	.	T	C	.	PASS	ADP=60;WT=1;HET=1;HOM=0;NC=0	GT:GQ:SDP:DP:RD:AD:FREQ:PVAL:RBQ:ABQ:RDF:RDR:ADF:ADR	0/0:123:65:65:65:0:0%:1E0:58:0:47:18:0:0	0/1:118:56:56:25:31:55.36%:1.3458E-12:65:60:20:5:25:6
ST4.03ch03	1764149	.	A	C	.	PASS	ADP=56;WT=1;HET=1;HOM=0;NC=0	GT:GQ:SDP:DP:RD:AD:FREQ:PVAL:RBQ:ABQ:RDF:RDR:ADF:ADR	0/0:112:59:59:59:0:0%:1E0:56:0:40:19:0:0	0/1:120:54:54:23:31:57.41%:9.7868E-13:64:56:19:4:22:9
ST4.03ch03	1765111	.	C	T	.	PASS	ADP=52;WT=1;HET=1;HOM=0;NC=0	GT:GQ:SDP:DP:RD:AD:FREQ:PVAL:RBQ:ABQ:RDF:RDR:ADF:ADR	0/0:91:55:55:54:1:1.82%:5E-1:62:17:50:4:0:1	0/1:108:50:49:21:28:57.14%:1.5129E-11:55:61:19:2:24:4
ST4.03ch03	1765176	.	C	G	.	PASS	ADP=63;WT=1;HET=1;HOM=0;NC=0	GT:GQ:SDP:DP:RD:AD:FREQ:PVAL:RBQ:ABQ:RDF:RDR:ADF:ADR	0/0:93:67:67:64:3:4.48%:1.2218E-1:55:22:60:4:3:0	0/1:103:59:59:30:28:47.46%:4.8441E-11:50:62:27:3:24:4
ST4.03ch03	1765248	.	A	C	.	PASS	ADP=65;WT=1;HET=1;HOM=0;NC=0	GT:GQ:SDP:DP:RD:AD:FREQ:PVAL:RBQ:ABQ:RDF:RDR:ADF:ADR	0/0:134:71:71:71:0:0%:1E0:65:0:66:5:0:0	0/1:121:60:59:27:32:54.24%:6.5868E-13:67:56:23:4:26:6
ST4.03ch03	1765337	.	C	T	.	PASS	ADP=63;WT=1;HET=1;HOM=0;NC=0	GT:GQ:SDP:DP:RD:AD:FREQ:PVAL:RBQ:ABQ:RDF:RDR:ADF:ADR	0/0:126:68:68:68:0:0%:1E0:58:0:55:13:0:0	0/1:102:59:59:31:28:47.46%:5.349E-11:60:61:26:5:24:4
ST4.03ch03	1765482	.	C	T	.	PASS	ADP=72;WT=1;HET=1;HOM=0;NC=0	GT:GQ:SDP:DP:RD:AD:FREQ:PVAL:RBQ:ABQ:RDF:RDR:ADF:ADR	0/0:134:73:72:72:0:0%:1E0:56:0:59:13:0:0	0/1:143:73:72:34:38:52.78%:4.2836E-15:61:62:29:5:34:4
ST4.03ch03	1765788	.	C	T	.	PASS	ADP=55;WT=1;HET=1;HOM=0;NC=0	GT:GQ:SDP:DP:RD:AD:FREQ:PVAL:RBQ:ABQ:RDF:RDR:ADF:ADR	0/0:104:57:56:56:0:0%:1E0:56:0:46:10:0:0	0/1:86:54:54:30:24:44.44%:2.1774E-9:52:61:22:8:21:3
ST4.03ch03	1766905	.	C	T	.	PASS	ADP=65;WT=1;HET=1;HOM=0;NC=0	GT:GQ:SDP:DP:RD:AD:FREQ:PVAL:RBQ:ABQ:RDF:RDR:ADF:ADR	0/0:126:69:68:68:0:0%:1E0:55:0:49:19:0:0	0/1:110:63:63:33:30:47.62%:9.545E-12:56:54:23:10:19:11
ST4.03ch03	1768484	.	A	G	.	PASS	ADP=76;WT=1;HET=1;HOM=0;NC=0	GT:GQ:SDP:DP:RD:AD:FREQ:PVAL:RBQ:ABQ:RDF:RDR:ADF:ADR	0/0:171:92:92:92:0:0%:1E0:58:0:75:17:0:0	0/1:93:61:60:34:26:43.33%:4.5813E-10:61:55:28:6:21:5
ST4.03ch03	1768583	.	T	C	.	PASS	ADP=73;WT=1;HET=1;HOM=0;NC=0	GT:GQ:SDP:DP:RD:AD:FREQ:PVAL:RBQ:ABQ:RDF:RDR:ADF:ADR	0/0:160:85:85:85:0:0%:1E0:57:0:65:20:0:0	0/1:110:63:62:32:30:48.39%:8.6344E-12:61:58:28:4:23:7
ST4.03ch03	1768695	.	A	G	.	PASS	ADP=84;WT=1;HET=1;HOM=0;NC=0	GT:GQ:SDP:DP:RD:AD:FREQ:PVAL:RBQ:ABQ:RDF:RDR:ADF:ADR	0/0:183:97:97:97:0:0%:1E0:56:0:80:17:0:0	0/1:139:72:71:34:37:52.11%:1.1558E-14:60:53:29:5:29:8
ST4.03ch03	1768722	.	T	C	.	PASS	ADP=74;WT=1;HET=1;HOM=0;NC=0	GT:GQ:SDP:DP:RD:AD:FREQ:PVAL:RBQ:ABQ:RDF:RDR:ADF:ADR	0/0:146:85:85:84:1:1.18%:5E-1:51:15:64:20:1:0	0/1:119:64:64:32:32:50%:1.2401E-12:54:56:26:6:24:8
ST4.03ch03	2326846	.	G	A	.	PASS	ADP=66;WT=1;HET=1;HOM=0;NC=0	GT:GQ:SDP:DP:RD:AD:FREQ:PVAL:RBQ:ABQ:RDF:RDR:ADF:ADR	0/0:137:74:74:74:0:0%:1E0:65:0:74:0:0:0	0/1:127:59:58:25:33:56.9%:1.7621E-13:63:63:25:0:33:0
ST4.03ch03	2327182	.	C	T	.	PASS	ADP=67;WT=1;HET=1;HOM=0;NC=0	GT:GQ:SDP:DP:RD:AD:FREQ:PVAL:RBQ:ABQ:RDF:RDR:ADF:ADR	0/0:142:85:83:82:1:1.2%:5E-1:55:56:65:17:1:0	0/1:96:52:52:26:26:50%:2.1991E-10:62:62:19:7:23:3
ST4.03ch03	2330186	.	A	C	.	PASS	ADP=64;WT=1;HET=1;HOM=0;NC=0	GT:GQ:SDP:DP:RD:AD:FREQ:PVAL:RBQ:ABQ:RDF:RDR:ADF:ADR	0/0:149:79:79:79:0:0%:1E0:62:0:66:13:0:0	0/1:88:50:50:26:24:48%:1.5236E-9:60:63:24:2:21:3
ST4.03ch03	2332709	.	T	C	.	PASS	ADP=54;WT=1;HET=1;HOM=0;NC=0	GT:GQ:SDP:DP:RD:AD:FREQ:PVAL:RBQ:ABQ:RDF:RDR:ADF:ADR	0/0:108:59:57:57:0:0%:1E0:56:0:43:14:0:0	0/1:82:52:52:29:23:44.23%:5.1348E-9:66:62:25:4:22:1
ST4.03ch03	2332780	.	T	C	.	PASS	ADP=59;WT=1;HET=1;HOM=0;NC=0	GT:GQ:SDP:DP:RD:AD:FREQ:PVAL:RBQ:ABQ:RDF:RDR:ADF:ADR	0/0:130:69:69:69:0:0%:1E0:57:0:58:11:0:0	0/1:112:52:50:21:29:58%:5.4249E-12:56:54:16:5:26:3
ST4.03ch03	2337489	.	T	G	.	PASS	ADP=70;WT=1;HET=1;HOM=0;NC=0	GT:GQ:SDP:DP:RD:AD:FREQ:PVAL:RBQ:ABQ:RDF:RDR:ADF:ADR	0/0:157:83:83:83:0:0%:1E0:54:0:71:12:0:0	0/1:98:58:58:31:27:46.55%:1.3907E-10:65:60:29:2:23:4
ST4.03ch03	2338684	.	T	C	.	PASS	ADP=51;WT=1;HET=1;HOM=0;NC=0	GT:GQ:SDP:DP:RD:AD:FREQ:PVAL:RBQ:ABQ:RDF:RDR:ADF:ADR	0/0:100:53:53:53:0:0%:1E0:64:0:45:8:0:0	0/1:74:50:50:29:21:42%:3.2974E-8:65:60:25:4:16:5
ST4.03ch03	2968840	.	T	G	.	PASS	ADP=70;WT=1;HET=1;HOM=0;NC=0	GT:GQ:SDP:DP:RD:AD:FREQ:PVAL:RBQ:ABQ:RDF:RDR:ADF:ADR	0/0:145:77:77:77:0:0%:1E0:57:0:55:22:0:0	0/1:134:63:63:28:35:55.56%:3.7062E-14:60:55:23:5:31:4
ST4.03ch03	2968864	.	T	A	.	PASS	ADP=66;WT=1;HET=1;HOM=0;NC=0	GT:GQ:SDP:DP:RD:AD:FREQ:PVAL:RBQ:ABQ:RDF:RDR:ADF:ADR	0/0:138:73:73:73:0:0%:1E0:58:0:55:18:0:0	0/1:98:59:59:32:27:45.76%:1.5211E-10:58:59:27:5:21:6
ST4.03ch03	2968921	.	G	T	.	PASS	ADP=62;WT=1;HET=1;HOM=0;NC=0	GT:GQ:SDP:DP:RD:AD:FREQ:PVAL:RBQ:ABQ:RDF:RDR:ADF:ADR	0/0:130:69:69:69:0:0%:1E0:52:0:45:24:0:0	0/1:77:55:55:33:22:40%:1.7076E-8:56:56:28:5:17:5
ST4.03ch03	2969025	.	A	T	.	PASS	ADP=61;WT=1;HET=1;HOM=0;NC=0	GT:GQ:SDP:DP:RD:AD:FREQ:PVAL:RBQ:ABQ:RDF:RDR:ADF:ADR	0/0:115:63:62:62:0:0%:1E0:53:0:47:15:0:0	0/1:102:60:60:32:28:46.67%:5.88E-11:48:57:22:10:23:5
ST4.03ch03	2969324	.	T	A	.	PASS	ADP=74;WT=1;HET=1;HOM=0;NC=0	GT:GQ:SDP:DP:RD:AD:FREQ:PVAL:RBQ:ABQ:RDF:RDR:ADF:ADR	0/0:153:81:81:81:0:0%:1E0:59:0:67:14:0:0	0/1:131:68:68:33:35:51.47%:7.3575E-14:59:54:27:6:31:4
ST4.03ch03	3545603	.	C	T	.	PASS	ADP=51;WT=1;HET=1;HOM=0;NC=0	GT:GQ:SDP:DP:RD:AD:FREQ:PVAL:RBQ:ABQ:RDF:RDR:ADF:ADR	0/0:96:52:52:52:0:0%:1E0:59:0:44:8:0:0	0/1:79:51:50:28:22:44%:1.2104E-8:61:60:24:4:20:2
ST4.03ch03	3731230	.	T	G	.	PASS	ADP=83;WT=1;HET=1;HOM=0;NC=0	GT:GQ:SDP:DP:RD:AD:FREQ:PVAL:RBQ:ABQ:RDF:RDR:ADF:ADR	0/0:164:87:87:87:0:0%:1E0:59:0:74:13:0:0	0/1:139:80:80:42:38:47.5%:1.0669E-14:61:53:35:7:25:13
ST4.03ch03	5636345	.	G	A	.	PASS	ADP=100;WT=1;HET=1;HOM=0;NC=0	GT:GQ:SDP:DP:RD:AD:FREQ:PVAL:RBQ:ABQ:RDF:RDR:ADF:ADR	0/0:201:115:115:114:1:0.87%:5E-1:59:77:85:29:1:0	0/1:190:86:85:36:49:57.65%:8.4463E-20:60:62:30:6:40:9
ST4.03ch03	5636687	.	A	T	.	PASS	ADP=73;WT=1;HET=1;HOM=0;NC=0	GT:GQ:SDP:DP:RD:AD:FREQ:PVAL:RBQ:ABQ:RDF:RDR:ADF:ADR	0/0:145:78:78:78:0:0%:1E0:55:0:57:21:0:0	0/1:121:68:68:35:33:48.53%:6.4956E-13:61:61:31:4:25:8
ST4.03ch03	5637060	.	C	A	.	PASS	ADP=104;WT=1;HET=1;HOM=0;NC=0	GT:GQ:SDP:DP:RD:AD:FREQ:PVAL:RBQ:ABQ:RDF:RDR:ADF:ADR	0/0:213:113:113:113:0:0%:1E0:57:0:80:33:0:0	0/1:198:98:96:44:52:54.17%:1.4147E-20:58:56:34:10:43:9
ST4.03ch03	5637188	.	G	A	.	PASS	ADP=74;WT=1;HET=1;HOM=0;NC=0	GT:GQ:SDP:DP:RD:AD:FREQ:PVAL:RBQ:ABQ:RDF:RDR:ADF:ADR	0/0:156:84:84:84:0:0%:1E0:57:0:61:23:0:0	0/1:105:64:64:34:29:45.31%:2.7231E-11:66:53:29:5:18:11
ST4.03ch03	5637205	.	C	T	.	PASS	ADP=66;WT=1;HET=1;HOM=0;NC=0	GT:GQ:SDP:DP:RD:AD:FREQ:PVAL:RBQ:ABQ:RDF:RDR:ADF:ADR	0/0:145:78:78:78:0:0%:1E0:57:0:52:26:0:0	0/1:109:55:55:26:29:52.73%:1.1491E-11:55:66:18:8:24:5
ST4.03ch03	7287727	.	C	G	.	PASS	ADP=54;WT=1;HET=1;HOM=0;NC=0	GT:GQ:SDP:DP:RD:AD:FREQ:PVAL:RBQ:ABQ:RDF:RDR:ADF:ADR	0/0:112:59:59:59:0:0%:1E0:55:0:41:18:0:0	0/1:79:50:50:28:22:44%:1.2104E-8:57:59:21:7:18:4
ST4.03ch03	7289619	.	C	T	.	PASS	ADP=82;WT=1;HET=1;HOM=0;NC=0	GT:GQ:SDP:DP:RD:AD:FREQ:PVAL:RBQ:ABQ:RDF:RDR:ADF:ADR	0/0:153:81:81:81:0:0%:1E0:57:0:61:20:0:0	0/1:138:83:83:45:38:45.78%:1.4126E-14:65:64:36:9:37:1
ST4.03ch03	7599008	.	C	T	.	PASS	ADP=93;WT=1;HET=1;HOM=0;NC=0	GT:GQ:SDP:DP:RD:AD:FREQ:PVAL:RBQ:ABQ:RDF:RDR:ADF:ADR	0/0:194:107:104:104:0:0%:1E0:56:0:79:25:0:0	0/1:172:83:82:37:45:54.88%:5.857E-18:62:57:31:6:42:3
ST4.03ch03	7599300	.	G	A	.	PASS	ADP=109;WT=1;HET=1;HOM=0;NC=0	GT:GQ:SDP:DP:RD:AD:FREQ:PVAL:RBQ:ABQ:RDF:RDR:ADF:ADR	0/0:235:125:125:125:0:0%:1E0:59:0:102:23:0:0	0/1:184:94:94:45:49:52.13%:3.2424E-19:61:60:37:8:38:11
ST4.03ch03	7599420	.	G	A	.	PASS	ADP=118;WT=1;HET=1;HOM=0;NC=0	GT:GQ:SDP:DP:RD:AD:FREQ:PVAL:RBQ:ABQ:RDF:RDR:ADF:ADR	0/0:233:135:135:133:1:0.74%:5E-1:61:32:113:20:1:0	0/1:171:102:102:55:47:46.08%:6.6983E-18:61:59:49:6:36:11
ST4.03ch03	7599733	.	G	A	.	PASS	ADP=68;WT=1;HET=1;HOM=0;NC=0	GT:GQ:SDP:DP:RD:AD:FREQ:PVAL:RBQ:ABQ:RDF:RDR:ADF:ADR	0/0:134:71:71:71:0:0%:1E0:52:0:53:18:0:0	0/1:123:65:65:32:33:50.77%:4.6624E-13:56:55:22:10:21:12
ST4.03ch03	7599911	.	C	A	.	PASS	ADP=58;WT=1;HET=1;HOM=0;NC=0	GT:GQ:SDP:DP:RD:AD:FREQ:PVAL:RBQ:ABQ:RDF:RDR:ADF:ADR	0/0:119:63:63:63:0:0%:1E0:59:0:51:12:0:0	0/1:115:53:53:23:30:56.6%:2.72E-12:63:63:18:5:22:8
ST4.03ch03	7599934	.	A	G	.	PASS	ADP=54;WT=1;HET=1;HOM=0;NC=0	GT:GQ:SDP:DP:RD:AD:FREQ:PVAL:RBQ:ABQ:RDF:RDR:ADF:ADR	0/0:108:57:57:57:0:0%:1E0:55:0:43:14:0:0	0/1:102:52:52:23:27:51.92%:5.635E-11:60:59:19:4:19:8
ST4.03ch03	17667013	.	G	T	.	PASS	ADP=63;WT=1;HET=1;HOM=0;NC=0	GT:GQ:SDP:DP:RD:AD:FREQ:PVAL:RBQ:ABQ:RDF:RDR:ADF:ADR	0/0:145:77:77:77:0:0%:1E0:57:0:64:13:0:0	0/1:117:50:50:20:30:60%:1.6045E-12:53:55:13:7:25:5
ST4.03ch03	17667723	.	T	C	.	PASS	ADP=76;WT=1;HET=1;HOM=0;NC=0	GT:GQ:SDP:DP:RD:AD:FREQ:PVAL:RBQ:ABQ:RDF:RDR:ADF:ADR	0/0:168:97:97:96:1:1.03%:5E-1:62:19:83:13:1:0	0/1:90:57:56:31:25:44.64%:9.2302E-10:61:61:24:7:18:7
ST4.03ch03	17667978	.	C	A	.	PASS	ADP=69;WT=1;HET=1;HOM=0;NC=0	GT:GQ:SDP:DP:RD:AD:FREQ:PVAL:RBQ:ABQ:RDF:RDR:ADF:ADR	0/0:157:84:83:83:0:0%:1E0:57:0:65:18:0:0	0/1:86:55:55:31:24:43.64%:2.3553E-9:65:69:29:2:23:1
ST4.03ch03	17668801	.	A	T	.	PASS	ADP=88;WT=1;HET=1;HOM=0;NC=0	GT:GQ:SDP:DP:RD:AD:FREQ:PVAL:RBQ:ABQ:RDF:RDR:ADF:ADR	0/0:168:98:97:96:1:1.03%:5E-1:58:15:75:21:0:1	0/1:122:79:79:45:34:43.04%:6.0779E-13:59:54:34:11:27:7
ST4.03ch03	17669126	.	G	A	.	PASS	ADP=85;WT=1;HET=1;HOM=0;NC=0	GT:GQ:SDP:DP:RD:AD:FREQ:PVAL:RBQ:ABQ:RDF:RDR:ADF:ADR	0/0:164:88:88:88:0:0%:1E0:58:0:65:23:0:0	0/1:161:83:83:40:43:51.81%:6.5235E-17:61:59:33:7:34:9
ST4.03ch03	17669147	.	C	G	.	PASS	ADP=83;WT=1;HET=1;HOM=0;NC=0	GT:GQ:SDP:DP:RD:AD:FREQ:PVAL:RBQ:ABQ:RDF:RDR:ADF:ADR	0/0:164:87:87:87:0:0%:1E0:58:0:64:23:0:0	0/1:149:79:79:39:40:50.63%:1.1086E-15:61:55:32:7:27:13
ST4.03ch03	17669152	.	A	T	.	PASS	ADP=84;WT=1;HET=1;HOM=0;NC=0	GT:GQ:SDP:DP:RD:AD:FREQ:PVAL:RBQ:ABQ:RDF:RDR:ADF:ADR	0/0:168:89:89:89:0:0%:1E0:60:0:68:21:0:0	0/1:144:79:79:40:39:49.37%:3.2981E-15:61:57:32:8:27:12
ST4.03ch03	17669311	.	T	A	.	PASS	ADP=72;WT=1;HET=1;HOM=0;NC=0	GT:GQ:SDP:DP:RD:AD:FREQ:PVAL:RBQ:ABQ:RDF:RDR:ADF:ADR	0/0:152:82:82:82:0:0%:1E0:61:0:62:20:0:0	0/1:124:63:63:30:33:52.38%:3.6448E-13:63:59:24:6:22:11
ST4.03ch03	17669337	.	C	T	.	PASS	ADP=63;WT=1;HET=1;HOM=0;NC=0	GT:GQ:SDP:DP:RD:AD:FREQ:PVAL:RBQ:ABQ:RDF:RDR:ADF:ADR	0/0:130:70:70:70:0:0%:1E0:63:0:52:18:0:0	0/1:104:56:56:28:28:50%:3.9143E-11:64:61:21:7:20:8
ST4.03ch03	19830764	.	T	C	.	PASS	ADP=54;WT=1;HET=1;HOM=0;NC=0	GT:GQ:SDP:DP:RD:AD:FREQ:PVAL:RBQ:ABQ:RDF:RDR:ADF:ADR	0/0:104:57:56:56:0:0%:1E0:59:0:49:7:0:0	0/1:100:53:53:26:27:50.94%:8.2728E-11:56:65:23:3:27:0
ST4.03ch03	19831476	.	A	G	.	PASS	ADP=58;WT=1;HET=1;HOM=0;NC=0	GT:GQ:SDP:DP:RD:AD:FREQ:PVAL:RBQ:ABQ:RDF:RDR:ADF:ADR	0/0:108:57:57:57:0:0%:1E0:60:0:46:11:0:0	0/1:89:59:59:34:25:42.37%:1.16E-9:57:56:24:10:19:6
ST4.03ch03	19831502	.	T	C	.	PASS	ADP=55;WT=1;HET=1;HOM=0;NC=0	GT:GQ:SDP:DP:RD:AD:FREQ:PVAL:RBQ:ABQ:RDF:RDR:ADF:ADR	0/0:112:59:59:59:0:0%:1E0:56:0:45:14:0:0	0/1:101:52:51:24:27:52.94%:6.451E-11:57:57:20:4:19:8
ST4.03ch03	19832265	.	G	A	.	PASS	ADP=94;WT=1;HET=1;HOM=0;NC=0	GT:GQ:SDP:DP:RD:AD:FREQ:PVAL:RBQ:ABQ:RDF:RDR:ADF:ADR	0/0:212:114:114:114:0:0%:1E0:57:0:92:22:0:0	0/1:115:75:74:42:32:43.24%:3.125E-12:60:62:38:4:27:5
ST4.03ch03	19832811	.	A	G	.	PASS	ADP=55;WT=1;HET=1;HOM=0;NC=0	GT:GQ:SDP:DP:RD:AD:FREQ:PVAL:RBQ:ABQ:RDF:RDR:ADF:ADR	0/0:100:53:53:53:0:0%:1E0:55:0:40:13:0:0	0/1:112:59:58:28:30:51.72%:5.5047E-12:61:56:27:1:26:4
ST4.03ch03	19832812	.	G	C	.	PASS	ADP=56;WT=1;HET=1;HOM=0;NC=0	GT:GQ:SDP:DP:RD:AD:FREQ:PVAL:RBQ:ABQ:RDF:RDR:ADF:ADR	0/0:100:53:53:53:0:0%:1E0:57:0:40:13:0:0	0/1:112:59:59:29:30:50.85%:6.2104E-12:60:58:28:1:26:4
ST4.03ch03	19833644	.	T	A	.	PASS	ADP=64;WT=1;HET=1;HOM=0;NC=0	GT:GQ:SDP:DP:RD:AD:FREQ:PVAL:RBQ:ABQ:RDF:RDR:ADF:ADR	0/0:120:71:71:70:1:1.41%:5E-1:59:37:60:10:1:0	0/1:107:59:58:29:29:50%:1.6514E-11:68:61:27:2:27:2
ST4.03ch03	19833666	.	T	C	.	PASS	ADP=65;WT=1;HET=1;HOM=0;NC=0	GT:GQ:SDP:DP:RD:AD:FREQ:PVAL:RBQ:ABQ:RDF:RDR:ADF:ADR	0/0:138:73:73:73:0:0%:1E0:58:0:61:12:0:0	0/1:107:58:58:29:29:50%:1.6514E-11:59:64:25:4:25:4
ST4.03ch03	19833907	.	C	T	.	PASS	ADP=101;WT=1;HET=1;HOM=0;NC=0	GT:GQ:SDP:DP:RD:AD:FREQ:PVAL:RBQ:ABQ:RDF:RDR:ADF:ADR	0/0:220:117:117:117:0:0%:1E0:60:0:100:17:0:0	0/1:156:86:86:43:42:48.84%:2.4776E-16:66:58:38:5:37:5
ST4.03ch03	19834068	.	C	T	.	PASS	ADP=97;WT=1;HET=1;HOM=0;NC=0	GT:GQ:SDP:DP:RD:AD:FREQ:PVAL:RBQ:ABQ:RDF:RDR:ADF:ADR	0/0:202:108:107:107:0:0%:1E0:60:0:85:22:0:0	0/1:132:87:87:50:37:42.53%:5.4067E-14:63:62:44:6:31:6
ST4.03ch03	19834119	.	G	T	.	PASS	ADP=83;WT=1;HET=1;HOM=0;NC=0	GT:GQ:SDP:DP:RD:AD:FREQ:PVAL:RBQ:ABQ:RDF:RDR:ADF:ADR	0/0:172:92:91:91:0:0%:1E0:57:0:74:17:0:0	0/1:110:76:75:44:31:41.33%:9.1061E-12:58:58:35:9:24:7
ST4.03ch03	19834895	.	A	G	.	PASS	ADP=57;WT=1;HET=1;HOM=0;NC=0	GT:GQ:SDP:DP:RD:AD:FREQ:PVAL:RBQ:ABQ:RDF:RDR:ADF:ADR	0/0:115:61:61:61:0:0%:1E0:62:0:48:13:0:0	0/1:109:54:54:25:29:53.7%:1.0051E-11:60:60:17:8:23:6
ST4.03ch03	22651231	.	A	C	.	PASS	ADP=55;WT=1;HET=1;HOM=0;NC=0	GT:GQ:SDP:DP:RD:AD:FREQ:PVAL:RBQ:ABQ:RDF:RDR:ADF:ADR	0/0:108:58:57:57:0:0%:1E0:60:0:50:7:0:0	0/1:78:53:53:31:22:41.51%:1.5031E-8:61:57:29:2:19:3
ST4.03ch03	32003986	.	A	T	.	PASS	ADP=62;WT=1;HET=1;HOM=0;NC=0	GT:GQ:SDP:DP:RD:AD:FREQ:PVAL:RBQ:ABQ:RDF:RDR:ADF:ADR	0/0:134:71:71:71:0:0%:1E0:59:0:57:14:0:0	0/1:82:54:54:31:23:42.59%:5.9704E-9:58:55:23:8:17:6
ST4.03ch03	32004471	.	A	G	.	PASS	ADP=65;WT=1;HET=1;HOM=0;NC=0	GT:GQ:SDP:DP:RD:AD:FREQ:PVAL:RBQ:ABQ:RDF:RDR:ADF:ADR	0/0:138:73:73:73:0:0%:1E0:56:0:54:19:0:0	0/1:112:58:58:28:30:51.72%:5.5047E-12:52:56:20:8:24:6
ST4.03ch03	32004695	.	C	T	.	PASS	ADP=64;WT=1;HET=1;HOM=0;NC=0	GT:GQ:SDP:DP:RD:AD:FREQ:PVAL:RBQ:ABQ:RDF:RDR:ADF:ADR	0/0:134:72:71:71:0:0%:1E0:61:0:63:8:0:0	0/1:103:58:58:30:28:48.28%:4.8441E-11:58:55:24:6:21:7
ST4.03ch03	32006442	.	A	G	.	PASS	ADP=64;WT=1;HET=1;HOM=0;NC=0	GT:GQ:SDP:DP:RD:AD:FREQ:PVAL:RBQ:ABQ:RDF:RDR:ADF:ADR	0/0:137:74:74:74:0:0%:1E0:58:0:57:17:0:0	0/1:99:55:55:28:27:49.09%:1.0345E-10:63:56:25:3:19:8
ST4.03ch03	32008324	.	G	T	.	PASS	ADP=93;WT=1;HET=1;HOM=0;NC=0	GT:GQ:SDP:DP:RD:AD:FREQ:PVAL:RBQ:ABQ:RDF:RDR:ADF:ADR	0/0:194:103:103:103:0:0%:1E0:56:0:72:31:0:0	0/1:166:83:83:39:44:53.01%:2.1215E-17:63:60:36:3:37:7
ST4.03ch03	32753143	.	T	C	.	PASS	ADP=57;WT=1;HET=1;HOM=0;NC=0	GT:GQ:SDP:DP:RD:AD:FREQ:PVAL:RBQ:ABQ:RDF:RDR:ADF:ADR	0/0:115:62:61:61:0:0%:1E0:59:0:58:3:0:0	0/1:125:54:54:22:32:59.26%:2.9233E-13:58:60:21:1:30:2
ST4.03ch03	32753238	.	G	A	.	PASS	ADP=67;WT=1;HET=1;HOM=0;NC=0	GT:GQ:SDP:DP:RD:AD:FREQ:PVAL:RBQ:ABQ:RDF:RDR:ADF:ADR	0/0:120:71:71:70:1:1.41%:5E-1:58:78:62:8:1:0	0/1:149:64:64:26:38:59.38%:1.2122E-15:68:55:22:4:31:7
ST4.03ch03	32753310	.	C	G	.	PASS	ADP=69;WT=1;HET=1;HOM=0;NC=0	GT:GQ:SDP:DP:RD:AD:FREQ:PVAL:RBQ:ABQ:RDF:RDR:ADF:ADR	0/0:127:77:75:74:1:1.33%:5E-1:58:75:63:11:1:0	0/1:139:63:63:27:36:57.14%:1.1404E-14:69:59:25:2:31:5
ST4.03ch03	32753346	.	G	T	.	PASS	ADP=76;WT=1;HET=1;HOM=0;NC=0	GT:GQ:SDP:DP:RD:AD:FREQ:PVAL:RBQ:ABQ:RDF:RDR:ADF:ADR	0/0:149:79:79:79:0:0%:1E0:56:0:60:19:0:0	0/1:138:73:73:36:37:50.68%:1.4766E-14:59:57:29:7:30:7
ST4.03ch03	32753425	.	A	T	.	PASS	ADP=73;WT=1;HET=1;HOM=0;NC=0	GT:GQ:SDP:DP:RD:AD:FREQ:PVAL:RBQ:ABQ:RDF:RDR:ADF:ADR	0/0:149:79:79:79:0:0%:1E0:57:0:58:21:0:0	0/1:126:68:68:34:34:50%:2.2072E-13:60:55:25:9:24:10
ST4.03ch03	32754394	.	C	T	.	PASS	ADP=56;WT=1;HET=1;HOM=0;NC=0	GT:GQ:SDP:DP:RD:AD:FREQ:PVAL:RBQ:ABQ:RDF:RDR:ADF:ADR	0/0:108:57:57:57:0:0%:1E0:58:0:48:9:0:0	0/1:94:56:56:30:26:46.43%:3.2889E-10:58:56:29:1:23:3
ST4.03ch03	32754520	.	T	C	.	PASS	ADP=72;WT=1;HET=1;HOM=0;NC=0	GT:GQ:SDP:DP:RD:AD:FREQ:PVAL:RBQ:ABQ:RDF:RDR:ADF:ADR	0/0:157:83:83:83:0:0%:1E0:58:0:67:16:0:0	0/1:101:61:61:33:28:45.9%:6.4366E-11:60:63:26:7:24:4
ST4.03ch03	32754565	.	A	G	.	PASS	ADP=68;WT=1;HET=1;HOM=0;NC=0	GT:GQ:SDP:DP:RD:AD:FREQ:PVAL:RBQ:ABQ:RDF:RDR:ADF:ADR	0/0:145:78:78:78:0:0%:1E0:59:0:64:14:0:0	0/1:85:59:58:34:24:41.38%:2.9186E-9:60:62:27:7:20:4
ST4.03ch03	32755918	.	C	T	.	PASS	ADP=62;WT=1;HET=1;HOM=0;NC=0	GT:GQ:SDP:DP:RD:AD:FREQ:PVAL:RBQ:ABQ:RDF:RDR:ADF:ADR	0/0:130:69:69:69:0:0%:1E0:64:0:63:6:0:0	0/1:123:56:56:24:32:57.14%:4.1537E-13:65:65:24:0:31:1
ST4.03ch03	32755929	.	T	C	.	PASS	ADP=63;WT=1;HET=1;HOM=0;NC=0	GT:GQ:SDP:DP:RD:AD:FREQ:PVAL:RBQ:ABQ:RDF:RDR:ADF:ADR	0/0:134:72:72:72:0:0%:1E0:66:0:67:5:0:0	0/1:109:54:54:25:29:53.7%:1.0051E-11:66:68:25:0:28:1
ST4.03ch03	32756484	.	C	T	.	PASS	ADP=56;WT=1;HET=1;HOM=0;NC=0	GT:GQ:SDP:DP:RD:AD:FREQ:PVAL:RBQ:ABQ:RDF:RDR:ADF:ADR	0/0:115:62:62:62:0:0%:1E0:54:0:44:18:0:0	0/1:83:50:50:27:23:46%:4.3451E-9:64:54:21:6:15:8
ST4.03ch03	32756520	.	G	C	.	PASS	ADP=61;WT=1;HET=1;HOM=0;NC=0	GT:GQ:SDP:DP:RD:AD:FREQ:PVAL:RBQ:ABQ:RDF:RDR:ADF:ADR	0/0:119:64:64:64:0:0%:1E0:56:0:52:12:0:0	0/1:89:58:58:33:25:43.1%:1.0786E-9:66:56:27:6:21:4
ST4.03ch03	32756559	.	G	A	.	PASS	ADP=60;WT=1;HET=1;HOM=0;NC=0	GT:GQ:SDP:DP:RD:AD:FREQ:PVAL:RBQ:ABQ:RDF:RDR:ADF:ADR	0/0:134:71:71:71:0:0%:1E0:55:0:59:12:0:0	0/1:79:50:50:28:22:44%:1.2104E-8:65:58:25:3:19:3
ST4.03ch03	32756837	.	T	A	.	PASS	ADP=78;WT=1;HET=1;HOM=0;NC=0	GT:GQ:SDP:DP:RD:AD:FREQ:PVAL:RBQ:ABQ:RDF:RDR:ADF:ADR	0/0:164:87:87:87:0:0%:1E0:60:0:63:24:0:0	0/1:121:69:69:36:33:47.83%:7.191E-13:60:58:30:6:26:7
ST4.03ch03	32756846	.	T	C	.	PASS	ADP=76;WT=1;HET=1;HOM=0;NC=0	GT:GQ:SDP:DP:RD:AD:FREQ:PVAL:RBQ:ABQ:RDF:RDR:ADF:ADR	0/0:156:85:84:84:0:0%:1E0:59:0:59:25:0:0	0/1:121:68:68:35:33:48.53%:6.4956E-13:59:57:27:8:25:8
ST4.03ch03	32756868	.	C	A	.	PASS	ADP=79;WT=1;HET=1;HOM=0;NC=0	GT:GQ:SDP:DP:RD:AD:FREQ:PVAL:RBQ:ABQ:RDF:RDR:ADF:ADR	0/0:153:89:89:88:1:1.12%:5E-1:57:16:62:26:1:0	0/1:121:70:70:37:33:47.14%:7.9293E-13:56:58:28:9:27:6
ST4.03ch03	32757068	.	G	A	.	PASS	ADP=95;WT=1;HET=1;HOM=0;NC=0	GT:GQ:SDP:DP:RD:AD:FREQ:PVAL:RBQ:ABQ:RDF:RDR:ADF:ADR	0/0:198:106:105:105:0:0%:1E0:59:0:91:14:0:0	0/1:146:85:85:45:40:47.06%:2.0985E-15:63:62:39:6:35:5
ST4.03ch03	32757119	.	G	A	.	PASS	ADP=97;WT=1;HET=1;HOM=0;NC=0	GT:GQ:SDP:DP:RD:AD:FREQ:PVAL:RBQ:ABQ:RDF:RDR:ADF:ADR	0/0:197:106:106:106:0:0%:1E0:58:0:92:14:0:0	0/1:154:89:89:47:42:47.19%:3.7458E-16:59:61:38:9:35:7
ST4.03ch03	32757158	.	C	T	.	PASS	ADP=98;WT=1;HET=1;HOM=0;NC=0	GT:GQ:SDP:DP:RD:AD:FREQ:PVAL:RBQ:ABQ:RDF:RDR:ADF:ADR	0/0:197:106:106:106:0:0%:1E0:59:0:85:21:0:0	0/1:158:91:91:48:43:47.25%:1.5824E-16:60:59:38:10:33:10
ST4.03ch03	32757353	.	A	T	.	PASS	ADP=81;WT=1;HET=1;HOM=0;NC=0	GT:GQ:SDP:DP:RD:AD:FREQ:PVAL:RBQ:ABQ:RDF:RDR:ADF:ADR	0/0:168:90:89:89:0:0%:1E0:58:0:67:22:0:0	0/1:106:75:74:43:30:40.54%:2.1366E-11:56:62:33:10:25:5
ST4.03ch03	32757360	.	A	G	.	PASS	ADP=81;WT=1;HET=1;HOM=0;NC=0	GT:GQ:SDP:DP:RD:AD:FREQ:PVAL:RBQ:ABQ:RDF:RDR:ADF:ADR	0/0:175:93:93:93:0:0%:1E0:59:0:71:22:0:0	0/1:107:70:70:40:30:42.86%:1.7321E-11:53:61:33:7:25:5
ST4.03ch03	32757390	.	T	G	.	PASS	ADP=80;WT=1;HET=1;HOM=0;NC=0	GT:GQ:SDP:DP:RD:AD:FREQ:PVAL:RBQ:ABQ:RDF:RDR:ADF:ADR	0/0:171:92:92:92:0:0%:1E0:62:0:76:16:0:0	0/1:121:68:68:35:33:48.53%:6.4956E-13:58:62:29:6:27:6
ST4.03ch03	32757540	.	G	A	.	PASS	ADP=87;WT=1;HET=1;HOM=0;NC=0	GT:GQ:SDP:DP:RD:AD:FREQ:PVAL:RBQ:ABQ:RDF:RDR:ADF:ADR	0/0:175:94:94:94:0:0%:1E0:65:0:80:14:0:0	0/1:117:80:80:47:33:41.25%:1.7683E-12:65:65:43:4:27:6
ST4.03ch03	32757705	.	A	G	.	PASS	ADP=59;WT=1;HET=1;HOM=0;NC=0	GT:GQ:SDP:DP:RD:AD:FREQ:PVAL:RBQ:ABQ:RDF:RDR:ADF:ADR	0/0:111:60:60:60:0:0%:1E0:57:0:48:12:0:0	0/1:89:59:59:34:25:42.37%:1.16E-9:56:66:24:10:23:2
ST4.03ch03	32757957	.	G	C	.	PASS	ADP=55;WT=1;HET=1;HOM=0;NC=0	GT:GQ:SDP:DP:RD:AD:FREQ:PVAL:RBQ:ABQ:RDF:RDR:ADF:ADR	0/0:107:58:58:58:0:0%:1E0:56:0:43:15:0:0	0/1:78:53:53:31:22:41.51%:1.5031E-8:57:49:25:6:16:6
ST4.03ch03	32758110	.	T	C	.	PASS	ADP=82;WT=1;HET=1;HOM=0;NC=0	GT:GQ:SDP:DP:RD:AD:FREQ:PVAL:RBQ:ABQ:RDF:RDR:ADF:ADR	0/0:167:90:90:90:0:0%:1E0:60:0:74:16:0:0	0/1:114:75:75:43:32:42.67%:3.367E-12:64:57:36:7:27:5
ST4.03ch03	32758208	.	A	G	.	PASS	ADP=91;WT=1;HET=1;HOM=0;NC=0	GT:GQ:SDP:DP:RD:AD:FREQ:PVAL:RBQ:ABQ:RDF:RDR:ADF:ADR	0/0:156:92:92:91:1:1.09%:5E-1:64:16:79:12:1:0	0/1:167:91:91:46:45:49.45%:1.8611E-17:62:60:39:7:38:7
ST4.03ch03	32758717	.	T	C	.	PASS	ADP=73;WT=1;HET=1;HOM=0;NC=0	GT:GQ:SDP:DP:RD:AD:FREQ:PVAL:RBQ:ABQ:RDF:RDR:ADF:ADR	0/0:153:81:81:81:0:0%:1E0:58:0:63:18:0:0	0/1:109:65:65:35:30:46.15%:1.1519E-11:61:63:33:2:25:5
ST4.03ch03	32759269	.	A	C	.	PASS	ADP=72;WT=1;HET=1;HOM=0;NC=0	GT:GQ:SDP:DP:RD:AD:FREQ:PVAL:RBQ:ABQ:RDF:RDR:ADF:ADR	0/0:157:84:83:83:0:0%:1E0:63:0:66:17:0:0	0/1:106:63:62:33:29:46.77%:2.4857E-11:68:64:30:3:25:4
ST4.03ch03	32759338	.	C	T	.	PASS	ADP=71;WT=1;HET=1;HOM=0;NC=0	GT:GQ:SDP:DP:RD:AD:FREQ:PVAL:RBQ:ABQ:RDF:RDR:ADF:ADR	0/0:153:82:81:81:0:0%:1E0:64:0:67:14:0:0	0/1:88:62:62:37:25:40.32%:1.4168E-9:65:68:30:7:22:3
ST4.03ch03	32759374	.	C	T	.	PASS	ADP=68;WT=1;HET=1;HOM=0;NC=0	GT:GQ:SDP:DP:RD:AD:FREQ:PVAL:RBQ:ABQ:RDF:RDR:ADF:ADR	0/0:137:74:74:74:0:0%:1E0:65:0:59:15:0:0	0/1:96:63:63:36:27:42.86%:2.0968E-10:66:68:29:7:24:3
ST4.03ch03	34695223	.	T	A	.	PASS	ADP=56;WT=1;HET=1;HOM=0;NC=0	GT:GQ:SDP:DP:RD:AD:FREQ:PVAL:RBQ:ABQ:RDF:RDR:ADF:ADR	0/0:104:57:56:56:0:0%:1E0:55:0:40:16:0:0	0/1:108:56:56:27:29:51.79%:1.3048E-11:53:53:18:9:20:9
ST4.03ch03	34695414	.	C	T	.	PASS	ADP=51;WT=1;HET=1;HOM=0;NC=0	GT:GQ:SDP:DP:RD:AD:FREQ:PVAL:RBQ:ABQ:RDF:RDR:ADF:ADR	0/0:100:53:53:53:0:0%:1E0:56:0:37:16:0:0	0/1:84:50:49:26:23:46.94%:3.9694E-9:55:54:17:9:18:5
ST4.03ch03	34695860	.	G	A	.	PASS	ADP=60;WT=1;HET=1;HOM=0;NC=0	GT:GQ:SDP:DP:RD:AD:FREQ:PVAL:RBQ:ABQ:RDF:RDR:ADF:ADR	0/0:119:63:63:63:0:0%:1E0:56:0:46:17:0:0	0/1:128:57:57:24:33:57.89%:1.4887E-13:54:58:15:9:24:9
ST4.03ch03	35115709	.	G	C	.	PASS	ADP=85;WT=1;HET=1;HOM=0;NC=0	GT:GQ:SDP:DP:RD:AD:FREQ:PVAL:RBQ:ABQ:RDF:RDR:ADF:ADR	0/0:167:90:90:90:0:0%:1E0:59:0:71:19:0:0	0/1:113:80:80:48:32:40%:4.7154E-12:65:64:37:11:22:10
ST4.03ch03	35118106	.	G	A	.	PASS	ADP=56;WT=1;HET=1;HOM=0;NC=0	GT:GQ:SDP:DP:RD:AD:FREQ:PVAL:RBQ:ABQ:RDF:RDR:ADF:ADR	0/0:100:54:54:54:0:0%:1E0:58:0:38:16:0:0	0/1:98:58:58:31:27:46.55%:1.3907E-10:52:58:25:6:21:6
ST4.03ch03	36317108	.	A	T	.	PASS	ADP=56;WT=1;HET=1;HOM=0;NC=0	GT:GQ:SDP:DP:RD:AD:FREQ:PVAL:RBQ:ABQ:RDF:RDR:ADF:ADR	0/0:115:61:61:61:0:0%:1E0:61:0:50:11:0:0	0/1:111:51:51:22:29:56.86%:6.4161E-12:60:57:16:6:20:9
ST4.03ch03	36317111	.	G	A	.	PASS	ADP=56;WT=1;HET=1;HOM=0;NC=0	GT:GQ:SDP:DP:RD:AD:FREQ:PVAL:RBQ:ABQ:RDF:RDR:ADF:ADR	0/0:111:60:60:60:0:0%:1E0:61:0:49:11:0:0	0/1:116:52:52:22:30:57.69%:2.3048E-12:57:55:16:6:21:9
ST4.03ch03	36318127	.	A	G	.	PASS	ADP=62;WT=1;HET=1;HOM=0;NC=0	GT:GQ:SDP:DP:RD:AD:FREQ:PVAL:RBQ:ABQ:RDF:RDR:ADF:ADR	0/0:119:64:64:64:0:0%:1E0:61:0:54:10:0:0	0/1:130:61:61:27:34:55.74%:8.7556E-14:61:58:23:4:31:3
ST4.03ch03	36318255	.	A	G	.	PASS	ADP=62;WT=1;HET=1;HOM=0;NC=0	GT:GQ:SDP:DP:RD:AD:FREQ:PVAL:RBQ:ABQ:RDF:RDR:ADF:ADR	0/0:115:62:62:62:0:0%:1E0:61:0:52:10:0:0	0/1:124:63:62:29:33:53.23%:3.195E-13:57:61:23:6:28:5
ST4.03ch03	38519807	.	T	G	.	PASS	ADP=69;WT=1;HET=1;HOM=0;NC=0	GT:GQ:SDP:DP:RD:AD:FREQ:PVAL:RBQ:ABQ:RDF:RDR:ADF:ADR	0/0:127:67:67:67:0:0%:1E0:62:0:63:4:0:0	0/1:138:72:72:35:37:51.39%:1.3095E-14:58:60:31:4:34:3
ST4.03ch03	38520001	.	T	G	.	PASS	ADP=118;WT=1;HET=1;HOM=0;NC=0	GT:GQ:SDP:DP:RD:AD:FREQ:PVAL:RBQ:ABQ:RDF:RDR:ADF:ADR	0/0:239:128:128:128:0:0%:1E0:65:0:115:13:0:0	0/1:201:109:109:54:54:49.54%:7.0419E-21:62:56:46:8:40:14
ST4.03ch03	38520149	.	C	A	.	PASS	ADP=74;WT=1;HET=1;HOM=0;NC=0	GT:GQ:SDP:DP:RD:AD:FREQ:PVAL:RBQ:ABQ:RDF:RDR:ADF:ADR	0/0:145:77:77:77:0:0%:1E0:52:0:56:21:0:0	0/1:153:72:72:32:40:55.56%:4.3182E-16:53:58:22:10:30:10
ST4.03ch03	38520489	.	T	C	.	PASS	ADP=60;WT=1;HET=1;HOM=0;NC=0	GT:GQ:SDP:DP:RD:AD:FREQ:PVAL:RBQ:ABQ:RDF:RDR:ADF:ADR	0/0:130:70:70:70:0:0%:1E0:56:0:58:12:0:0	0/1:87:51:51:27:24:47.06%:1.6778E-9:53:53:21:6:19:5
ST4.03ch03	38520681	.	T	C	.	PASS	ADP=71;WT=1;HET=1;HOM=0;NC=0	GT:GQ:SDP:DP:RD:AD:FREQ:PVAL:RBQ:ABQ:RDF:RDR:ADF:ADR	0/0:142:75:75:75:0:0%:1E0:58:0:56:19:0:0	0/1:108:68:68:38:30:44.12%:1.4855E-11:58:59:32:6:21:9
ST4.03ch03	38522204	.	C	T	.	PASS	ADP=91;WT=1;HET=1;HOM=0;NC=0	GT:GQ:SDP:DP:RD:AD:FREQ:PVAL:RBQ:ABQ:RDF:RDR:ADF:ADR	0/0:194:105:103:103:0:0%:1E0:56:0:78:25:0:0	0/1:158:80:80:38:42:52.5%:1.3596E-16:54:55:32:6:34:8
ST4.03ch03	38522252	.	C	T	.	PASS	ADP=82;WT=1;HET=1;HOM=0;NC=0	GT:GQ:SDP:DP:RD:AD:FREQ:PVAL:RBQ:ABQ:RDF:RDR:ADF:ADR	0/0:172:91:91:91:0:0%:1E0:59:0:67:24:0:0	0/1:138:73:73:36:37:50.68%:1.4766E-14:59:63:34:2:34:3
ST4.03ch03	38523851	.	T	A	.	PASS	ADP=64;WT=1;HET=1;HOM=0;NC=0	GT:GQ:SDP:DP:RD:AD:FREQ:PVAL:RBQ:ABQ:RDF:RDR:ADF:ADR	0/0:130:69:69:69:0:0%:1E0:61:0:52:17:0:0	0/1:116:60:60:29:31:51.67%:2.3224E-12:59:63:19:10:27:4
ST4.03ch03	38523864	.	G	A	.	PASS	ADP=64;WT=1;HET=1;HOM=0;NC=0	GT:GQ:SDP:DP:RD:AD:FREQ:PVAL:RBQ:ABQ:RDF:RDR:ADF:ADR	0/0:127:67:67:67:0:0%:1E0:65:0:52:15:0:0	0/1:120:61:61:29:32:52.46%:8.637E-13:62:65:20:9:28:4
ST4.03ch03	38554731	.	T	C	.	PASS	ADP=74;WT=1;HET=1;HOM=0;NC=0	GT:GQ:SDP:DP:RD:AD:FREQ:PVAL:RBQ:ABQ:RDF:RDR:ADF:ADR	0/0:145:77:77:77:0:0%:1E0:59:0:57:20:0:0	0/1:103:72:71:42:29:40.85%:5.0108E-11:60:61:33:9:23:6
ST4.03ch03	38554760	.	C	T	.	PASS	ADP=68;WT=1;HET=1;HOM=0;NC=0	GT:GQ:SDP:DP:RD:AD:FREQ:PVAL:RBQ:ABQ:RDF:RDR:ADF:ADR	0/0:130:70:70:70:0:0%:1E0:63:0:51:19:0:0	0/1:95:66:66:39:27:40.91%:2.5807E-10:64:62:30:9:19:8
ST4.03ch03	38555771	.	G	A	.	PASS	ADP=65;WT=1;HET=1;HOM=0;NC=0	GT:GQ:SDP:DP:RD:AD:FREQ:PVAL:RBQ:ABQ:RDF:RDR:ADF:ADR	0/0:109:66:66:65:1:1.52%:5E-1:63:38:62:3:1:0	0/1:92:65:64:38:26:40.62%:6.0487E-10:54:66:34:4:24:2
ST4.03ch03	38555965	.	G	A	.	PASS	ADP=76;WT=1;HET=1;HOM=0;NC=0	GT:GQ:SDP:DP:RD:AD:FREQ:PVAL:RBQ:ABQ:RDF:RDR:ADF:ADR	0/0:149:80:80:80:0:0%:1E0:58:0:69:11:0:0	0/1:111:72:72:41:31:43.06%:7.3585E-12:55:58:34:7:25:6
ST4.03ch03	40355361	.	C	A	.	PASS	ADP=64;WT=1;HET=1;HOM=0;NC=0	GT:GQ:SDP:DP:RD:AD:FREQ:PVAL:RBQ:ABQ:RDF:RDR:ADF:ADR	0/0:130:70:69:69:0:0%:1E0:66:0:61:8:0:0	0/1:126:60:59:26:33:55.93%:2.068E-13:63:61:22:4:27:6
ST4.03ch03	40440118	.	A	G	.	PASS	ADP=58;WT=1;HET=1;HOM=0;NC=0	GT:GQ:SDP:DP:RD:AD:FREQ:PVAL:RBQ:ABQ:RDF:RDR:ADF:ADR	0/0:97:51:51:51:0:0%:1E0:60:0:51:0:0:0	0/1:118:65:65:33:32:49.23%:1.3846E-12:57:64:33:0:30:2
ST4.03ch03	40440134	.	A	T	.	PASS	ADP=64;WT=1;HET=1;HOM=0;NC=0	GT:GQ:SDP:DP:RD:AD:FREQ:PVAL:RBQ:ABQ:RDF:RDR:ADF:ADR	0/0:115:61:61:61:0:0%:1E0:61:0:61:0:0:0	0/1:126:68:68:34:34:50%:2.2072E-13:58:68:34:0:32:2
ST4.03ch03	40440213	.	G	A	.	PASS	ADP=78;WT=1;HET=1;HOM=0;NC=0	GT:GQ:SDP:DP:RD:AD:FREQ:PVAL:RBQ:ABQ:RDF:RDR:ADF:ADR	0/0:164:87:87:87:0:0%:1E0:72:0:87:0:0:0	0/1:112:70:70:39:31:44.29%:6.2985E-12:68:59:39:0:22:9
ST4.03ch03	40709857	.	C	T	.	PASS	ADP=70;WT=1;HET=1;HOM=0;NC=0	GT:GQ:SDP:DP:RD:AD:FREQ:PVAL:RBQ:ABQ:RDF:RDR:ADF:ADR	0/0:160:85:85:85:0:0%:1E0:54:0:64:21:0:0	0/1:119:55:55:24:31:56.36%:1.1526E-12:57:53:21:3:26:5
ST4.03ch03	40710182	.	G	A	.	PASS	ADP=99;WT=1;HET=1;HOM=0;NC=0	GT:GQ:SDP:DP:RD:AD:FREQ:PVAL:RBQ:ABQ:RDF:RDR:ADF:ADR	0/0:231:124:124:124:0:0%:1E0:57:0:98:26:0:0	0/1:151:75:75:35:40:53.33%:6.6743E-16:60:54:30:5:31:9
ST4.03ch03	40710238	.	T	C	.	PASS	ADP=87;WT=1;HET=1;HOM=0;NC=0	GT:GQ:SDP:DP:RD:AD:FREQ:PVAL:RBQ:ABQ:RDF:RDR:ADF:ADR	0/0:194:104:104:104:0:0%:1E0:59:0:77:27:0:0	0/1:149:71:70:31:39:55.71%:1.02E-15:52:53:23:8:27:12
ST4.03ch03	40710267	.	T	C	.	PASS	ADP=86;WT=1;HET=1;HOM=0;NC=0	GT:GQ:SDP:DP:RD:AD:FREQ:PVAL:RBQ:ABQ:RDF:RDR:ADF:ADR	0/0:182:98:98:98:0:0%:1E0:61:0:72:26:0:0	0/1:162:74:74:32:42:56.76%:5.6371E-17:54:59:24:8:31:11
ST4.03ch03	40710338	.	C	T	.	PASS	ADP=81;WT=1;HET=1;HOM=0;NC=0	GT:GQ:SDP:DP:RD:AD:FREQ:PVAL:RBQ:ABQ:RDF:RDR:ADF:ADR	0/0:167:90:90:90:0:0%:1E0:58:0:67:23:0:0	0/1:143:73:73:35:38:52.05%:4.8769E-15:60:55:27:8:26:12
ST4.03ch03	40710399	.	G	A	.	PASS	ADP=82;WT=1;HET=1;HOM=0;NC=0	GT:GQ:SDP:DP:RD:AD:FREQ:PVAL:RBQ:ABQ:RDF:RDR:ADF:ADR	0/0:171:94:92:92:0:0%:1E0:55:0:66:26:0:0	0/1:124:74:73:39:34:46.58%:3.6826E-13:58:64:30:9:28:6
ST4.03ch03	40710458	.	G	A	.	PASS	ADP=78;WT=1;HET=1;HOM=0;NC=0	GT:GQ:SDP:DP:RD:AD:FREQ:PVAL:RBQ:ABQ:RDF:RDR:ADF:ADR	0/0:160:85:85:85:0:0%:1E0:59:0:66:19:0:0	0/1:153:73:72:32:40:55.56%:4.3182E-16:64:55:26:6:31:9
ST4.03ch03	40710531	.	T	C	.	PASS	ADP=71;WT=1;HET=1;HOM=0;NC=0	GT:GQ:SDP:DP:RD:AD:FREQ:PVAL:RBQ:ABQ:RDF:RDR:ADF:ADR	0/0:127:75:75:74:1:1.33%:5E-1:62:78:65:9:1:0	0/1:136:68:68:32:36:52.94%:2.4039E-14:64:57:24:8:31:5
ST4.03ch03	40710776	.	C	T	.	PASS	ADP=64;WT=1;HET=1;HOM=0;NC=0	GT:GQ:SDP:DP:RD:AD:FREQ:PVAL:RBQ:ABQ:RDF:RDR:ADF:ADR	0/0:130:69:69:69:0:0%:1E0:56:0:55:14:0:0	0/1:106:60:60:31:29:48.33%:2.0452E-11:53:60:18:13:28:1
ST4.03ch03	40710779	.	G	A	.	PASS	ADP=66;WT=1;HET=1;HOM=0;NC=0	GT:GQ:SDP:DP:RD:AD:FREQ:PVAL:RBQ:ABQ:RDF:RDR:ADF:ADR	0/0:134:72:72:72:0:0%:1E0:57:0:58:14:0:0	0/1:116:60:60:29:31:51.67%:2.3224E-12:61:52:28:1:18:13
ST4.03ch03	41022452	.	T	A	.	PASS	ADP=63;WT=1;HET=1;HOM=0;NC=0	GT:GQ:SDP:DP:RD:AD:FREQ:PVAL:RBQ:ABQ:RDF:RDR:ADF:ADR	0/0:134:71:71:71:0:0%:1E0:58:0:49:22:0:0	0/1:104:56:56:28:28:50%:3.9143E-11:59:58:21:7:23:5
ST4.03ch03	41022721	.	A	T	.	PASS	ADP=54;WT=1;HET=1;HOM=0;NC=0	GT:GQ:SDP:DP:RD:AD:FREQ:PVAL:RBQ:ABQ:RDF:RDR:ADF:ADR	0/0:98:59:59:58:1:1.69%:5E-1:65:78:49:9:1:0	0/1:92:50:50:25:25:50%:5.2124E-10:57:56:21:4:17:8
ST4.03ch03	41022758	.	A	G	.	PASS	ADP=57;WT=1;HET=1;HOM=0;NC=0	GT:GQ:SDP:DP:RD:AD:FREQ:PVAL:RBQ:ABQ:RDF:RDR:ADF:ADR	0/0:98:59:59:58:1:1.69%:5E-1:64:77:48:10:1:0	0/1:104:56:56:28:28:50%:3.9143E-11:56:60:23:5:22:6
ST4.03ch03	41024101	.	C	T	.	PASS	ADP=65;WT=1;HET=1;HOM=0;NC=0	GT:GQ:SDP:DP:RD:AD:FREQ:PVAL:RBQ:ABQ:RDF:RDR:ADF:ADR	0/0:152:82:82:82:0:0%:1E0:59:0:68:14:0:0	0/1:75:51:49:28:21:42.86%:3.0726E-8:52:55:25:3:14:7
ST4.03ch03	42516453	.	T	A	.	PASS	ADP=62;WT=1;HET=1;HOM=0;NC=0	GT:GQ:SDP:DP:RD:AD:FREQ:PVAL:RBQ:ABQ:RDF:RDR:ADF:ADR	0/0:130:70:70:70:0:0%:1E0:61:0:57:13:0:0	0/1:99:55:55:28:27:49.09%:1.0345E-10:56:54:25:3:24:3
ST4.03ch03	42516676	.	C	T	.	PASS	ADP=71;WT=1;HET=1;HOM=0;NC=0	GT:GQ:SDP:DP:RD:AD:FREQ:PVAL:RBQ:ABQ:RDF:RDR:ADF:ADR	0/0:122:66:66:66:0:0%:1E0:59:0:55:11:0:0	0/1:165:77:77:34:43:55.84%:2.8059E-17:56:56:25:9:34:9
ST4.03ch03	42516747	.	G	T	.	PASS	ADP=62;WT=1;HET=1;HOM=0;NC=0	GT:GQ:SDP:DP:RD:AD:FREQ:PVAL:RBQ:ABQ:RDF:RDR:ADF:ADR	0/0:115:62:61:61:0:0%:1E0:58:0:51:10:0:0	0/1:134:63:63:28:35:55.56%:3.7062E-14:56:56:21:7:24:11
ST4.03ch03	42516990	.	T	A	.	PASS	ADP=56;WT=1;HET=1;HOM=0;NC=0	GT:GQ:SDP:DP:RD:AD:FREQ:PVAL:RBQ:ABQ:RDF:RDR:ADF:ADR	0/0:98:59:59:58:1:1.69%:5E-1:58:17:49:9:1:0	0/1:78:53:53:31:22:41.51%:1.5031E-8:56:58:21:10:17:5
ST4.03ch03	42518216	.	C	T	.	PASS	ADP=73;WT=1;HET=1;HOM=0;NC=0	GT:GQ:SDP:DP:RD:AD:FREQ:PVAL:RBQ:ABQ:RDF:RDR:ADF:ADR	0/0:179:97:96:96:0:0%:1E0:59:0:76:20:0:0	0/1:79:51:50:28:22:44%:1.2104E-8:51:54:24:4:18:4
ST4.03ch03	42518220	.	T	C	.	PASS	ADP=74;WT=1;HET=1;HOM=0;NC=0	GT:GQ:SDP:DP:RD:AD:FREQ:PVAL:RBQ:ABQ:RDF:RDR:ADF:ADR	0/0:179:95:95:95:0:0%:1E0:62:0:77:18:0:0	0/1:82:53:53:30:23:43.4%:5.5473E-9:49:54:26:4:19:4
ST4.03ch03	42518279	.	A	T	.	PASS	ADP=72;WT=1;HET=1;HOM=0;NC=0	GT:GQ:SDP:DP:RD:AD:FREQ:PVAL:RBQ:ABQ:RDF:RDR:ADF:ADR	0/0:149:81:80:80:0:0%:1E0:56:0:62:18:0:0	0/1:118:65:65:33:32:49.23%:1.3846E-12:55:56:29:4:29:3
ST4.03ch03	42518351	.	G	A	.	PASS	ADP=90;WT=1;HET=1;HOM=0;NC=0	GT:GQ:SDP:DP:RD:AD:FREQ:PVAL:RBQ:ABQ:RDF:RDR:ADF:ADR	0/0:160:86:85:85:0:0%:1E0:59:0:74:11:0:0	0/1:179:95:95:47:48:50.53%:1.1121E-18:60:58:43:4:45:3
ST4.03ch03	44813386	.	G	A	.	PASS	ADP=90;WT=1;HET=1;HOM=0;NC=0	GT:GQ:SDP:DP:RD:AD:FREQ:PVAL:RBQ:ABQ:RDF:RDR:ADF:ADR	0/0:194:105:104:104:0:0%:1E0:60:0:90:14:0:0	0/1:109:78:77:46:31:40.26%:1.0372E-11:58:62:37:9:25:6
ST4.03ch03	44813387	.	T	C	.	PASS	ADP=89;WT=1;HET=1;HOM=0;NC=0	GT:GQ:SDP:DP:RD:AD:FREQ:PVAL:RBQ:ABQ:RDF:RDR:ADF:ADR	0/0:175:103:101:100:1:0.99%:5E-1:58:17:86:14:1:0	0/1:109:78:77:46:31:40.26%:1.0372E-11:56:60:37:9:25:6
ST4.03ch03	44813754	.	G	T	.	PASS	ADP=77;WT=1;HET=1;HOM=0;NC=0	GT:GQ:SDP:DP:RD:AD:FREQ:PVAL:RBQ:ABQ:RDF:RDR:ADF:ADR	0/0:152:82:82:82:0:0%:1E0:58:0:55:27:0:0	0/1:143:73:73:35:38:52.05%:4.8769E-15:64:60:28:7:26:12
ST4.03ch03	44813845	.	A	G	.	PASS	ADP=68;WT=1;HET=1;HOM=0;NC=0	GT:GQ:SDP:DP:RD:AD:FREQ:PVAL:RBQ:ABQ:RDF:RDR:ADF:ADR	0/0:130:70:70:70:0:0%:1E0:56:0:46:24:0:0	0/1:142:66:66:29:37:56.06%:5.6872E-15:61:59:19:10:30:7
ST4.03ch03	44813864	.	T	G	.	PASS	ADP=62;WT=1;HET=1;HOM=0;NC=0	GT:GQ:SDP:DP:RD:AD:FREQ:PVAL:RBQ:ABQ:RDF:RDR:ADF:ADR	0/0:130:69:69:69:0:0%:1E0:56:0:44:25:0:0	0/1:113:56:56:26:30:53.57%:4.2444E-12:58:60:14:12:21:9
ST4.03ch03	45142099	.	T	C	.	PASS	ADP=85;WT=1;HET=1;HOM=0;NC=0	GT:GQ:SDP:DP:RD:AD:FREQ:PVAL:RBQ:ABQ:RDF:RDR:ADF:ADR	0/0:205:110:110:110:0:0%:1E0:58:0:86:24:0:0	0/1:111:61:61:31:30:49.18%:7.7752E-12:63:63:25:6:23:7
ST4.03ch03	45142312	.	G	T	.	PASS	ADP=53;WT=1;HET=1;HOM=0;NC=0	GT:GQ:SDP:DP:RD:AD:FREQ:PVAL:RBQ:ABQ:RDF:RDR:ADF:ADR	0/0:88:53:53:52:1:1.89%:5E-1:47:38:31:21:1:0	0/1:105:53:53:25:28:52.83%:2.7227E-11:57:51:21:4:22:6
ST4.03ch03	45142916	.	A	G	.	PASS	ADP=59;WT=1;HET=1;HOM=0;NC=0	GT:GQ:SDP:DP:RD:AD:FREQ:PVAL:RBQ:ABQ:RDF:RDR:ADF:ADR	0/0:111:60:60:60:0:0%:1E0:64:0:55:5:0:0	0/1:89:59:59:34:25:42.37%:1.16E-9:54:60:26:8:20:5
ST4.03ch03	45142920	.	T	A	.	PASS	ADP=62;WT=1;HET=1;HOM=0;NC=0	GT:GQ:SDP:DP:RD:AD:FREQ:PVAL:RBQ:ABQ:RDF:RDR:ADF:ADR	0/0:123:65:65:65:0:0%:1E0:64:0:59:6:0:0	0/1:89:59:59:34:25:42.37%:1.16E-9:53:61:26:8:20:5
ST4.03ch03	45142942	.	G	C	.	PASS	ADP=63;WT=1;HET=1;HOM=0;NC=0	GT:GQ:SDP:DP:RD:AD:FREQ:PVAL:RBQ:ABQ:RDF:RDR:ADF:ADR	0/0:122:66:66:66:0:0%:1E0:62:0:56:10:0:0	0/1:120:61:61:29:32:52.46%:8.637E-13:59:57:22:7:25:7
ST4.03ch03	45143008	.	A	G	.	PASS	ADP=66;WT=1;HET=1;HOM=0;NC=0	GT:GQ:SDP:DP:RD:AD:FREQ:PVAL:RBQ:ABQ:RDF:RDR:ADF:ADR	0/0:137:74:74:74:0:0%:1E0:58:0:55:19:0:0	0/1:103:58:58:30:28:48.28%:4.8441E-11:55:59:21:9:23:5
ST4.03ch03	45144333	.	C	T	.	PASS	ADP=71;WT=1;HET=1;HOM=0;NC=0	GT:GQ:SDP:DP:RD:AD:FREQ:PVAL:RBQ:ABQ:RDF:RDR:ADF:ADR	0/0:134:72:72:72:0:0%:1E0:67:0:69:3:0:0	0/1:125:71:71:37:34:47.89%:3.0367E-13:57:61:35:2:30:4
ST4.03ch03	45144349	.	A	G	.	PASS	ADP=73;WT=1;HET=1;HOM=0;NC=0	GT:GQ:SDP:DP:RD:AD:FREQ:PVAL:RBQ:ABQ:RDF:RDR:ADF:ADR	0/0:137:76:74:74:0:0%:1E0:63:0:69:5:0:0	0/1:138:73:73:36:37:50.68%:1.4766E-14:56:59:34:2:29:8
ST4.03ch03	45144377	.	C	G	.	PASS	ADP=78;WT=1;HET=1;HOM=0;NC=0	GT:GQ:SDP:DP:RD:AD:FREQ:PVAL:RBQ:ABQ:RDF:RDR:ADF:ADR	0/0:157:83:83:83:0:0%:1E0:63:0:74:9:0:0	0/1:128:74:74:39:35:47.3%:1.4154E-13:59:61:31:8:26:9
ST4.03ch03	45144547	.	T	C	.	PASS	ADP=71;WT=1;HET=1;HOM=0;NC=0	GT:GQ:SDP:DP:RD:AD:FREQ:PVAL:RBQ:ABQ:RDF:RDR:ADF:ADR	0/0:156:84:84:84:0:0%:1E0:59:0:70:14:0:0	0/1:89:59:59:34:25:42.37%:1.16E-9:58:59:28:6:20:5
ST4.03ch03	46193778	.	A	G	.	PASS	ADP=65;WT=1;HET=1;HOM=0;NC=0	GT:GQ:SDP:DP:RD:AD:FREQ:PVAL:RBQ:ABQ:RDF:RDR:ADF:ADR	0/0:123:74:74:73:1:1.35%:5E-1:56:16:53:20:0:1	0/1:113:58:57:27:30:52.63%:4.8496E-12:60:60:20:7:23:7
ST4.03ch03	46220500	.	A	G	.	PASS	ADP=73;WT=1;HET=1;HOM=0;NC=0	GT:GQ:SDP:DP:RD:AD:FREQ:PVAL:RBQ:ABQ:RDF:RDR:ADF:ADR	0/0:142:75:75:75:0:0%:1E0:63:0:60:15:0:0	0/1:139:71:71:34:37:52.11%:1.1558E-14:60:59:29:5:31:6
ST4.03ch03	46220625	.	A	G	.	PASS	ADP=66;WT=1;HET=1;HOM=0;NC=0	GT:GQ:SDP:DP:RD:AD:FREQ:PVAL:RBQ:ABQ:RDF:RDR:ADF:ADR	0/0:116:69:69:68:1:1.45%:5E-1:58:78:55:13:1:0	0/1:109:64:64:34:30:46.88%:1.0507E-11:55:57:24:10:23:7
ST4.03ch03	46222785	.	T	A	.	PASS	ADP=57;WT=1;HET=1;HOM=0;NC=0	GT:GQ:SDP:DP:RD:AD:FREQ:PVAL:RBQ:ABQ:RDF:RDR:ADF:ADR	0/0:122:66:66:66:0:0%:1E0:57:0:45:21:0:0	0/1:93:50:49:24:25:51.02%:4.6489E-10:57:58:16:8:21:4
ST4.03ch03	46586850	.	C	A	.	PASS	ADP=75;WT=1;HET=1;HOM=0;NC=0	GT:GQ:SDP:DP:RD:AD:FREQ:PVAL:RBQ:ABQ:RDF:RDR:ADF:ADR	0/0:179:95:95:95:0:0%:1E0:59:0:82:13:0:0	0/1:118:56:56:25:31:55.36%:1.3458E-12:55:62:20:5:27:4
ST4.03ch03	46587173	.	G	A	.	PASS	ADP=72;WT=1;HET=1;HOM=0;NC=0	GT:GQ:SDP:DP:RD:AD:FREQ:PVAL:RBQ:ABQ:RDF:RDR:ADF:ADR	0/0:149:80:79:79:0:0%:1E0:55:0:60:19:0:0	0/1:96:66:65:38:27:41.54%:2.4148E-10:60:57:33:5:19:8
ST4.03ch03	46587219	.	G	C	.	PASS	ADP=75;WT=1;HET=1;HOM=0;NC=0	GT:GQ:SDP:DP:RD:AD:FREQ:PVAL:RBQ:ABQ:RDF:RDR:ADF:ADR	0/0:160:85:85:85:0:0%:1E0:57:0:63:22:0:0	0/1:100:65:65:37:28:43.08%:8.9089E-11:59:60:33:4:20:8
ST4.03ch03	46587315	.	G	A	.	PASS	ADP=75;WT=1;HET=1;HOM=0;NC=0	GT:GQ:SDP:DP:RD:AD:FREQ:PVAL:RBQ:ABQ:RDF:RDR:ADF:ADR	0/0:145:78:78:78:0:0%:1E0:54:0:63:15:0:0	0/1:148:72:72:33:39:54.17%:1.374E-15:59:58:27:6:30:9
ST4.03ch03	46587493	.	C	T	.	PASS	ADP=78;WT=1;HET=1;HOM=0;NC=0	GT:GQ:SDP:DP:RD:AD:FREQ:PVAL:RBQ:ABQ:RDF:RDR:ADF:ADR	0/0:157:84:83:83:0:0%:1E0:56:0:64:19:0:0	0/1:123:74:74:40:34:45.95%:4.034E-13:56:59:31:9:31:3
ST4.03ch03	46588658	.	C	T	.	PASS	ADP=71;WT=1;HET=1;HOM=0;NC=0	GT:GQ:SDP:DP:RD:AD:FREQ:PVAL:RBQ:ABQ:RDF:RDR:ADF:ADR	0/0:157:83:83:83:0:0%:1E0:57:0:67:16:0:0	0/1:89:59:59:34:25:42.37%:1.16E-9:59:62:30:4:24:1
ST4.03ch03	46588706	.	G	A	.	PASS	ADP=70;WT=1;HET=1;HOM=0;NC=0	GT:GQ:SDP:DP:RD:AD:FREQ:PVAL:RBQ:ABQ:RDF:RDR:ADF:ADR	0/0:145:78:78:78:0:0%:1E0:59:0:56:22:0:0	0/1:101:62:62:34:28:45.16%:7.0184E-11:59:57:27:7:22:6
ST4.03ch03	49169680	.	G	T	.	PASS	ADP=67;WT=1;HET=1;HOM=0;NC=0	GT:GQ:SDP:DP:RD:AD:FREQ:PVAL:RBQ:ABQ:RDF:RDR:ADF:ADR	0/0:131:78:77:76:1:1.3%:5E-1:55:77:61:15:1:0	0/1:98:58:58:31:27:46.55%:1.3907E-10:57:58:24:7:25:2
ST4.03ch03	49169683	.	C	T	.	PASS	ADP=68;WT=1;HET=1;HOM=0;NC=0	GT:GQ:SDP:DP:RD:AD:FREQ:PVAL:RBQ:ABQ:RDF:RDR:ADF:ADR	0/0:145:78:78:78:0:0%:1E0:56:0:62:16:0:0	0/1:98:58:58:31:27:46.55%:1.3907E-10:57:56:24:7:25:2
ST4.03ch03	49169770	.	C	T	.	PASS	ADP=75;WT=1;HET=1;HOM=0;NC=0	GT:GQ:SDP:DP:RD:AD:FREQ:PVAL:RBQ:ABQ:RDF:RDR:ADF:ADR	0/0:156:84:84:84:0:0%:1E0:54:0:63:21:0:0	0/1:109:66:66:36:30:45.45%:1.2581E-11:56:59:29:7:28:2
ST4.03ch03	49170095	.	G	A	.	PASS	ADP=50;WT=1;HET=1;HOM=0;NC=0	GT:GQ:SDP:DP:RD:AD:FREQ:PVAL:RBQ:ABQ:RDF:RDR:ADF:ADR	0/0:97:51:51:51:0:0%:1E0:52:0:39:12:0:0	0/1:70:50:50:30:20:40%:8.793E-8:57:52:22:8:16:4
ST4.03ch03	49188872	.	C	T	.	PASS	ADP=77;WT=1;HET=1;HOM=0;NC=0	GT:GQ:SDP:DP:RD:AD:FREQ:PVAL:RBQ:ABQ:RDF:RDR:ADF:ADR	0/0:115:62:62:62:0:0%:1E0:63:0:61:1:0:0	0/1:148:93:93:52:41:44.09%:1.5052E-15:64:61:48:4:36:5
ST4.03ch03	49188944	.	C	T	.	PASS	ADP=91;WT=1;HET=1;HOM=0;NC=0	GT:GQ:SDP:DP:RD:AD:FREQ:PVAL:RBQ:ABQ:RDF:RDR:ADF:ADR	0/0:153:81:81:81:0:0%:1E0:66:0:81:0:0:0	0/1:186:101:101:51:50:49.5%:2.4886E-19:62:60:42:9:41:9
ST4.03ch03	49188973	.	T	A	.	PASS	ADP=92;WT=1;HET=1;HOM=0;NC=0	GT:GQ:SDP:DP:RD:AD:FREQ:PVAL:RBQ:ABQ:RDF:RDR:ADF:ADR	0/0:160:86:86:86:0:0%:1E0:65:0:84:2:0:0	0/1:192:98:98:47:51:52.04%:5.7745E-20:63:62:39:8:43:8
ST4.03ch03	49189045	.	G	A	.	PASS	ADP=94;WT=1;HET=1;HOM=0;NC=0	GT:GQ:SDP:DP:RD:AD:FREQ:PVAL:RBQ:ABQ:RDF:RDR:ADF:ADR	0/0:179:95:95:95:0:0%:1E0:62:0:83:12:0:0	0/1:185:94:94:44:49:52.69%:2.8449E-19:56:63:30:14:41:8
ST4.03ch03	49189848	.	G	A	.	PASS	ADP=57;WT=1;HET=1;HOM=0;NC=0	GT:GQ:SDP:DP:RD:AD:FREQ:PVAL:RBQ:ABQ:RDF:RDR:ADF:ADR	0/0:106:63:63:62:1:1.59%:5E-1:58:20:51:11:1:0	0/1:79:51:51:27:22:43.14%:1.1173E-8:58:59:19:8:15:7
ST4.03ch03	49201846	.	C	T	.	PASS	ADP=85;WT=1;HET=1;HOM=0;NC=0	GT:GQ:SDP:DP:RD:AD:FREQ:PVAL:RBQ:ABQ:RDF:RDR:ADF:ADR	0/0:125:121:120:110:10:8.33%:8.0332E-4:62:74:88:22:10:0	0/1:92:51:51:26:25:49.02%:5.8079E-10:63:68:20:6:22:3
ST4.03ch03	49215064	.	T	G	.	PASS	ADP=59;WT=1;HET=1;HOM=0;NC=0	GT:GQ:SDP:DP:RD:AD:FREQ:PVAL:RBQ:ABQ:RDF:RDR:ADF:ADR	0/0:127:67:67:67:0:0%:1E0:64:0:59:8:0:0	0/1:78:51:51:29:22:43.14%:1.3059E-8:62:68:28:1:20:2
ST4.03ch03	50255360	.	A	T	.	PASS	ADP=54;WT=1;HET=1;HOM=0;NC=0	GT:GQ:SDP:DP:RD:AD:FREQ:PVAL:RBQ:ABQ:RDF:RDR:ADF:ADR	0/0:112:59:59:59:0:0%:1E0:55:0:48:11:0:0	0/1:83:50:50:27:23:46%:4.3451E-9:57:59:24:3:17:6
ST4.03ch03	50255365	.	G	A	.	PASS	ADP=52;WT=1;HET=1;HOM=0;NC=0	GT:GQ:SDP:DP:RD:AD:FREQ:PVAL:RBQ:ABQ:RDF:RDR:ADF:ADR	0/0:100:54:54:54:0:0%:1E0:56:0:44:10:0:0	0/1:83:51:51:28:23:45.1%:4.7339E-9:56:60:25:3:17:6
ST4.03ch03	50255417	.	A	G	.	PASS	ADP=55;WT=1;HET=1;HOM=0;NC=0	GT:GQ:SDP:DP:RD:AD:FREQ:PVAL:RBQ:ABQ:RDF:RDR:ADF:ADR	0/0:111:60:60:60:0:0%:1E0:58:0:54:6:0:0	0/1:78:52:51:29:22:43.14%:1.3059E-8:61:56:27:2:17:5
ST4.03ch03	50255473	.	T	C	.	PASS	ADP=56;WT=1;HET=1;HOM=0;NC=0	GT:GQ:SDP:DP:RD:AD:FREQ:PVAL:RBQ:ABQ:RDF:RDR:ADF:ADR	0/0:111:61:60:60:0:0%:1E0:59:0:52:8:0:0	0/1:115:54:53:23:30:56.6%:2.72E-12:58:56:19:4:25:5
ST4.03ch03	50255498	.	A	G	.	PASS	ADP=58;WT=1;HET=1;HOM=0;NC=0	GT:GQ:SDP:DP:RD:AD:FREQ:PVAL:RBQ:ABQ:RDF:RDR:ADF:ADR	0/0:119:63:63:63:0:0%:1E0:60:0:55:8:0:0	0/1:82:54:54:31:23:42.59%:5.9704E-9:58:56:27:4:19:4
ST4.03ch03	50255521	.	C	T	.	PASS	ADP=56;WT=1;HET=1;HOM=0;NC=0	GT:GQ:SDP:DP:RD:AD:FREQ:PVAL:RBQ:ABQ:RDF:RDR:ADF:ADR	0/0:111:60:60:60:0:0%:1E0:60:0:53:7:0:0	0/1:86:53:53:29:24:45.28%:2.005E-9:57:58:23:6:21:3
ST4.03ch03	50255526	.	A	T	.	PASS	ADP=56;WT=1;HET=1;HOM=0;NC=0	GT:GQ:SDP:DP:RD:AD:FREQ:PVAL:RBQ:ABQ:RDF:RDR:ADF:ADR	0/0:111:60:60:60:0:0%:1E0:61:0:52:8:0:0	0/1:86:53:53:29:24:45.28%:2.005E-9:57:62:23:6:21:3
ST4.03ch03	50255530	.	A	T	.	PASS	ADP=56;WT=1;HET=1;HOM=0;NC=0	GT:GQ:SDP:DP:RD:AD:FREQ:PVAL:RBQ:ABQ:RDF:RDR:ADF:ADR	0/0:112:60:59:59:0:0%:1E0:61:0:50:9:0:0	0/1:86:53:53:29:24:45.28%:2.005E-9:59:59:23:6:21:3
ST4.03ch03	50256585	.	A	T	.	PASS	ADP=55;WT=1;HET=1;HOM=0;NC=0	GT:GQ:SDP:DP:RD:AD:FREQ:PVAL:RBQ:ABQ:RDF:RDR:ADF:ADR	0/0:97:51:51:51:0:0%:1E0:55:0:44:7:0:0	0/1:126:60:60:27:33:55%:2.4078E-13:54:56:20:7:30:3
ST4.03ch03	50257013	.	T	G	.	PASS	ADP=77;WT=1;HET=1;HOM=0;NC=0	GT:GQ:SDP:DP:RD:AD:FREQ:PVAL:RBQ:ABQ:RDF:RDR:ADF:ADR	0/0:149:81:80:80:0:0%:1E0:58:0:64:16:0:0	0/1:162:74:74:32:42:56.76%:5.6371E-17:54:56:26:6:32:10
ST4.03ch03	50257077	.	A	T	.	PASS	ADP=81;WT=1;HET=1;HOM=0;NC=0	GT:GQ:SDP:DP:RD:AD:FREQ:PVAL:RBQ:ABQ:RDF:RDR:ADF:ADR	0/0:164:87:87:87:0:0%:1E0:61:0:67:20:0:0	0/1:161:76:76:34:42:55.26%:7.7351E-17:59:60:28:6:36:6
ST4.03ch03	50364627	.	T	A	.	PASS	ADP=60;WT=1;HET=1;HOM=0;NC=0	GT:GQ:SDP:DP:RD:AD:FREQ:PVAL:RBQ:ABQ:RDF:RDR:ADF:ADR	0/0:130:70:70:70:0:0%:1E0:54:0:50:20:0:0	0/1:83:51:50:27:23:46%:4.3451E-9:61:58:21:6:16:7
ST4.03ch03	50365361	.	A	G	.	PASS	ADP=53;WT=1;HET=1;HOM=0;NC=0	GT:GQ:SDP:DP:RD:AD:FREQ:PVAL:RBQ:ABQ:RDF:RDR:ADF:ADR	0/0:92:50:50:50:0:0%:1E0:56:0:43:7:0:0	0/1:90:57:57:32:25:43.86%:9.9959E-10:55:57:23:9:20:5
ST4.03ch03	51212314	.	T	A	.	PASS	ADP=58;WT=1;HET=1;HOM=0;NC=0	GT:GQ:SDP:DP:RD:AD:FREQ:PVAL:RBQ:ABQ:RDF:RDR:ADF:ADR	0/0:100:53:53:53:0:0%:1E0:64:0:47:6:0:0	0/1:110:63:63:33:30:47.62%:9.545E-12:61:59:27:6:28:2
ST4.03ch03	51213333	.	G	A	.	PASS	ADP=56;WT=1;HET=1;HOM=0;NC=0	GT:GQ:SDP:DP:RD:AD:FREQ:PVAL:RBQ:ABQ:RDF:RDR:ADF:ADR	0/0:100:55:54:54:0:0%:1E0:55:0:44:10:0:0	0/1:85:59:59:35:24:40.68%:3.1153E-9:56:58:31:4:22:2
ST4.03ch03	51213436	.	G	C	.	PASS	ADP=67;WT=1;HET=1;HOM=0;NC=0	GT:GQ:SDP:DP:RD:AD:FREQ:PVAL:RBQ:ABQ:RDF:RDR:ADF:ADR	0/0:122:66:66:66:0:0%:1E0:60:0:55:11:0:0	0/1:141:68:68:31:37:54.41%:7.6926E-15:62:60:29:2:31:6
ST4.03ch03	51213483	.	C	T	.	PASS	ADP=72;WT=1;HET=1;HOM=0;NC=0	GT:GQ:SDP:DP:RD:AD:FREQ:PVAL:RBQ:ABQ:RDF:RDR:ADF:ADR	0/0:134:71:71:71:0:0%:1E0:61:0:56:15:0:0	0/1:111:73:73:42:31:42.47%:7.9203E-12:59:56:32:10:25:6
ST4.03ch03	51213543	.	A	G	.	PASS	ADP=67;WT=1;HET=1;HOM=0;NC=0	GT:GQ:SDP:DP:RD:AD:FREQ:PVAL:RBQ:ABQ:RDF:RDR:ADF:ADR	0/0:134:71:71:71:0:0%:1E0:64:0:60:11:0:0	0/1:128:64:64:30:34:53.12%:1.3489E-13:60:55:24:6:26:8
ST4.03ch03	51225212	.	T	C	.	PASS	ADP=82;WT=1;HET=1;HOM=0;NC=0	GT:GQ:SDP:DP:RD:AD:FREQ:PVAL:RBQ:ABQ:RDF:RDR:ADF:ADR	0/0:156:84:84:84:0:0%:1E0:63:0:70:14:0:0	0/1:153:80:80:39:41:51.25%:4.1486E-16:60:61:38:1:34:7
ST4.03ch03	51225295	.	G	T	.	PASS	ADP=85;WT=1;HET=1;HOM=0;NC=0	GT:GQ:SDP:DP:RD:AD:FREQ:PVAL:RBQ:ABQ:RDF:RDR:ADF:ADR	0/0:164:87:87:87:0:0%:1E0:61:0:71:16:0:0	0/1:152:83:83:42:41:49.4%:5.8719E-16:59:57:38:4:31:10
ST4.03ch03	51225314	.	T	A	.	PASS	ADP=82;WT=1;HET=1;HOM=0;NC=0	GT:GQ:SDP:DP:RD:AD:FREQ:PVAL:RBQ:ABQ:RDF:RDR:ADF:ADR	0/0:142:83:83:82:1:1.2%:5E-1:61:77:69:13:1:0	0/1:158:82:81:39:42:51.85%:1.5461E-16:56:55:33:6:30:12
ST4.03ch03	51232026	.	G	C	.	PASS	ADP=63;WT=1;HET=1;HOM=0;NC=0	GT:GQ:SDP:DP:RD:AD:FREQ:PVAL:RBQ:ABQ:RDF:RDR:ADF:ADR	0/0:119:63:63:63:0:0%:1E0:59:0:50:13:0:0	0/1:119:65:64:32:32:50%:1.2401E-12:51:54:21:11:22:10
ST4.03ch03	51404117	.	A	G	.	PASS	ADP=67;WT=1;HET=1;HOM=0;NC=0	GT:GQ:SDP:DP:RD:AD:FREQ:PVAL:RBQ:ABQ:RDF:RDR:ADF:ADR	0/0:130:72:70:70:0:0%:1E0:58:0:61:9:0:0	0/1:138:64:64:28:36:56.25%:1.3424E-14:63:56:24:4:24:12
ST4.03ch03	51534676	.	A	G	.	PASS	ADP=68;WT=1;HET=1;HOM=0;NC=0	GT:GQ:SDP:DP:RD:AD:FREQ:PVAL:RBQ:ABQ:RDF:RDR:ADF:ADR	0/0:149:80:80:80:0:0%:1E0:59:0:61:19:0:0	0/1:94:56:56:30:26:46.43%:3.2889E-10:51:60:20:10:21:5
ST4.03ch03	52181660	.	T	C	.	PASS	ADP=63;WT=1;HET=1;HOM=0;NC=0	GT:GQ:SDP:DP:RD:AD:FREQ:PVAL:RBQ:ABQ:RDF:RDR:ADF:ADR	0/0:119:64:64:64:0:0%:1E0:64:0:51:13:0:0	0/1:101:63:63:35:28:44.44%:7.6248E-11:64:55:27:8:18:10
ST4.03ch03	52212221	.	T	C	.	PASS	ADP=60;WT=1;HET=1;HOM=0;NC=0	GT:GQ:SDP:DP:RD:AD:FREQ:PVAL:RBQ:ABQ:RDF:RDR:ADF:ADR	0/0:115:61:61:61:0:0%:1E0:65:0:61:0:0:0	0/1:106:60:60:31:29:48.33%:2.0452E-11:60:59:31:0:29:0
ST4.03ch03	52213259	.	G	C	.	PASS	ADP=91;WT=1;HET=1;HOM=0;NC=0	GT:GQ:SDP:DP:RD:AD:FREQ:PVAL:RBQ:ABQ:RDF:RDR:ADF:ADR	0/0:201:108:108:108:0:0%:1E0:60:0:92:16:0:0	0/1:133:74:74:38:36:48.65%:4.8851E-14:59:60:29:9:27:9
ST4.03ch03	52474003	.	C	T	.	PASS	ADP=80;WT=1;HET=1;HOM=0;NC=0	GT:GQ:SDP:DP:RD:AD:FREQ:PVAL:RBQ:ABQ:RDF:RDR:ADF:ADR	0/0:149:79:79:79:0:0%:1E0:57:0:64:15:0:0	0/1:178:81:81:35:46:56.79%:1.548E-18:60:60:31:4:37:9
ST4.03ch03	52474138	.	A	C	.	PASS	ADP=101;WT=1;HET=1;HOM=0;NC=0	GT:GQ:SDP:DP:RD:AD:FREQ:PVAL:RBQ:ABQ:RDF:RDR:ADF:ADR	0/0:216:116:116:116:0:0%:1E0:59:0:101:15:0:0	0/1:199:87:87:36:51:58.62%:1.0711E-20:57:57:26:10:42:9
ST4.03ch03	52474403	.	C	T	.	PASS	ADP=70;WT=1;HET=1;HOM=0;NC=0	GT:GQ:SDP:DP:RD:AD:FREQ:PVAL:RBQ:ABQ:RDF:RDR:ADF:ADR	0/0:164:87:87:87:0:0%:1E0:55:0:60:27:0:0	0/1:120:53:53:22:31:58.49%:8.2315E-13:53:52:15:7:19:12
ST4.03ch03	52477940	.	G	A	.	PASS	ADP=56;WT=1;HET=1;HOM=0;NC=0	GT:GQ:SDP:DP:RD:AD:FREQ:PVAL:RBQ:ABQ:RDF:RDR:ADF:ADR	0/0:112:59:59:59:0:0%:1E0:54:0:44:15:0:0	0/1:77:54:54:32:22:40.74%:1.6045E-8:50:58:24:8:16:6
ST4.03ch03	52594227	.	C	T	.	PASS	ADP=65;WT=1;HET=1;HOM=0;NC=0	GT:GQ:SDP:DP:RD:AD:FREQ:PVAL:RBQ:ABQ:RDF:RDR:ADF:ADR	0/0:123:65:65:65:0:0%:1E0:56:0:55:10:0:0	0/1:100:66:66:38:28:42.42%:9.5854E-11:57:56:33:5:19:9
ST4.03ch03	52594628	.	C	A	.	PASS	ADP=60;WT=1;HET=1;HOM=0;NC=0	GT:GQ:SDP:DP:RD:AD:FREQ:PVAL:RBQ:ABQ:RDF:RDR:ADF:ADR	0/0:130:70:70:70:0:0%:1E0:63:0:57:13:0:0	0/1:117:50:50:20:30:60%:1.6045E-12:60:58:15:5:24:6
ST4.03ch03	52594669	.	G	A	.	PASS	ADP=59;WT=1;HET=1;HOM=0;NC=0	GT:GQ:SDP:DP:RD:AD:FREQ:PVAL:RBQ:ABQ:RDF:RDR:ADF:ADR	0/0:130:69:69:69:0:0%:1E0:61:0:54:15:0:0	0/1:88:50:49:25:24:48.98%:1.3761E-9:51:63:20:5:23:1
ST4.03ch03	52595396	.	G	A	.	PASS	ADP=54;WT=1;HET=1;HOM=0;NC=0	GT:GQ:SDP:DP:RD:AD:FREQ:PVAL:RBQ:ABQ:RDF:RDR:ADF:ADR	0/0:107:58:58:58:0:0%:1E0:62:0:50:8:0:0	0/1:102:50:50:23:27:54%:5.635E-11:56:58:15:8:19:8
ST4.03ch03	53229795	.	G	A	.	PASS	ADP=66;WT=1;HET=1;HOM=0;NC=0	GT:GQ:SDP:DP:RD:AD:FREQ:PVAL:RBQ:ABQ:RDF:RDR:ADF:ADR	0/0:145:78:78:78:0:0%:1E0:53:0:55:23:0:0	0/1:91:54:54:29:25:46.3%:7.7765E-10:58:50:23:6:19:6
ST4.03ch03	53229873	.	C	A	.	PASS	ADP=70;WT=1;HET=1;HOM=0;NC=0	GT:GQ:SDP:DP:RD:AD:FREQ:PVAL:RBQ:ABQ:RDF:RDR:ADF:ADR	0/0:156:85:84:84:0:0%:1E0:55:0:68:16:0:0	0/1:94:57:56:30:26:46.43%:3.2889E-10:60:53:28:2:22:4
ST4.03ch03	53230021	.	T	G	.	PASS	ADP=68;WT=1;HET=1;HOM=0;NC=0	GT:GQ:SDP:DP:RD:AD:FREQ:PVAL:RBQ:ABQ:RDF:RDR:ADF:ADR	0/0:149:79:79:79:0:0%:1E0:56:0:61:18:0:0	0/1:94:58:58:32:26:44.83%:3.9115E-10:57:58:24:8:21:5
ST4.03ch03	53232028	.	T	A	.	PASS	ADP=63;WT=1;HET=1;HOM=0;NC=0	GT:GQ:SDP:DP:RD:AD:FREQ:PVAL:RBQ:ABQ:RDF:RDR:ADF:ADR	0/0:105:64:64:63:1:1.56%:5E-1:64:76:53:10:1:0	0/1:105:63:63:34:29:46.03%:2.7231E-11:60:59:27:7:25:4
ST4.03ch03	53232070	.	T	A	.	PASS	ADP=59;WT=1;HET=1;HOM=0;NC=0	GT:GQ:SDP:DP:RD:AD:FREQ:PVAL:RBQ:ABQ:RDF:RDR:ADF:ADR	0/0:107:60:58:58:0:0%:1E0:59:0:49:9:0:0	0/1:125:61:61:28:33:54.1%:2.783E-13:60:58:25:3:26:7
ST4.03ch03	53232072	.	C	T	.	PASS	ADP=59;WT=1;HET=1;HOM=0;NC=0	GT:GQ:SDP:DP:RD:AD:FREQ:PVAL:RBQ:ABQ:RDF:RDR:ADF:ADR	0/0:98:60:59:58:1:1.69%:5E-1:56:38:48:10:1:0	0/1:126:61:60:27:33:55%:2.4078E-13:57:57:23:4:26:7
ST4.03ch03	53232918	.	C	T	.	PASS	ADP=81;WT=1;HET=1;HOM=0;NC=0	GT:GQ:SDP:DP:RD:AD:FREQ:PVAL:RBQ:ABQ:RDF:RDR:ADF:ADR	0/0:179:97:96:96:0:0%:1E0:59:0:63:33:0:0	0/1:127:67:67:33:34:50.75%:1.9669E-13:62:65:23:10:29:5
ST4.03ch03	53232931	.	T	A	.	PASS	ADP=79;WT=1;HET=1;HOM=0;NC=0	GT:GQ:SDP:DP:RD:AD:FREQ:PVAL:RBQ:ABQ:RDF:RDR:ADF:ADR	0/0:160:93:93:92:1:1.08%:5E-1:60:37:62:30:0:1	0/1:109:65:65:35:30:46.15%:1.1519E-11:66:58:28:7:22:8
ST4.03ch03	54052818	.	G	A	.	PASS	ADP=82;WT=1;HET=1;HOM=0;NC=0	GT:GQ:SDP:DP:RD:AD:FREQ:PVAL:RBQ:ABQ:RDF:RDR:ADF:ADR	0/0:149:79:79:79:0:0%:1E0:62:0:59:20:0:0	0/1:155:86:86:44:42:48.84%:2.7611E-16:66:61:38:6:32:10
ST4.03ch03	54052861	.	C	A	.	PASS	ADP=67;WT=1;HET=1;HOM=0;NC=0	GT:GQ:SDP:DP:RD:AD:FREQ:PVAL:RBQ:ABQ:RDF:RDR:ADF:ADR	0/0:112:68:68:67:1:1.47%:5E-1:60:17:45:22:1:0	0/1:136:69:67:31:36:53.73%:2.098E-14:61:66:23:8:29:7
ST4.03ch03	54052868	.	G	A	.	PASS	ADP=65;WT=1;HET=1;HOM=0;NC=0	GT:GQ:SDP:DP:RD:AD:FREQ:PVAL:RBQ:ABQ:RDF:RDR:ADF:ADR	0/0:119:66:64:64:0:0%:1E0:61:0:45:19:0:0	0/1:136:67:67:31:36:53.73%:2.098E-14:64:63:23:8:28:8
ST4.03ch03	55411801	.	G	C	.	PASS	ADP=83;WT=1;HET=1;HOM=0;NC=0	GT:GQ:SDP:DP:RD:AD:FREQ:PVAL:RBQ:ABQ:RDF:RDR:ADF:ADR	0/0:167:91:90:90:0:0%:1E0:60:0:76:14:0:0	0/1:114:76:76:44:32:42.11%:3.6183E-12:60:62:35:9:25:7
ST4.03ch03	55411862	.	T	A	.	PASS	ADP=87;WT=1;HET=1;HOM=0;NC=0	GT:GQ:SDP:DP:RD:AD:FREQ:PVAL:RBQ:ABQ:RDF:RDR:ADF:ADR	0/0:182:98:98:98:0:0%:1E0:60:0:78:20:0:0	0/1:166:76:76:33:43:56.58%:2.3908E-17:62:60:28:5:35:8
ST4.03ch03	55414224	.	C	T	.	PASS	ADP=75;WT=1;HET=1;HOM=0;NC=0	GT:GQ:SDP:DP:RD:AD:FREQ:PVAL:RBQ:ABQ:RDF:RDR:ADF:ADR	0/0:164:88:88:88:0:0%:1E0:58:0:73:15:0:0	0/1:96:63:63:36:27:42.86%:2.0968E-10:60:66:30:6:25:2
ST4.03ch03	55414227	.	A	T	.	PASS	ADP=74;WT=1;HET=1;HOM=0;NC=0	GT:GQ:SDP:DP:RD:AD:FREQ:PVAL:RBQ:ABQ:RDF:RDR:ADF:ADR	0/0:164:87:87:87:0:0%:1E0:58:0:73:14:0:0	0/1:129:62:62:28:34:54.84%:1.0182E-13:61:61:26:2:29:5
ST4.03ch03	55414367	.	G	C	.	PASS	ADP=60;WT=1;HET=1;HOM=0;NC=0	GT:GQ:SDP:DP:RD:AD:FREQ:PVAL:RBQ:ABQ:RDF:RDR:ADF:ADR	0/0:119:64:64:64:0:0%:1E0:65:0:46:18:0:0	0/1:123:56:56:24:32:57.14%:4.1537E-13:61:59:19:5:22:10
ST4.03ch03	55545355	.	G	A	.	PASS	ADP=72;WT=1;HET=1;HOM=0;NC=0	GT:GQ:SDP:DP:RD:AD:FREQ:PVAL:RBQ:ABQ:RDF:RDR:ADF:ADR	0/0:145:77:77:77:0:0%:1E0:60:0:69:8:0:0	0/1:113:68:67:36:31:46.27%:4.8717E-12:56:57:27:9:21:10
ST4.03ch03	55547782	.	T	C	.	PASS	ADP=88;WT=1;HET=1;HOM=0;NC=0	GT:GQ:SDP:DP:RD:AD:FREQ:PVAL:RBQ:ABQ:RDF:RDR:ADF:ADR	0/0:186:101:100:100:0:0%:1E0:58:0:78:22:0:0	0/1:141:78:77:39:38:49.35%:7.8163E-15:59:53:30:9:28:10
ST4.03ch03	55547902	.	A	G	.	PASS	ADP=87;WT=1;HET=1;HOM=0;NC=0	GT:GQ:SDP:DP:RD:AD:FREQ:PVAL:RBQ:ABQ:RDF:RDR:ADF:ADR	0/0:171:92:92:92:0:0%:1E0:61:0:71:21:0:0	0/1:138:83:83:45:38:45.78%:1.4126E-14:56:54:32:13:24:14
ST4.03ch03	55647294	.	A	G	.	PASS	ADP=65;WT=1;HET=1;HOM=0;NC=0	GT:GQ:SDP:DP:RD:AD:FREQ:PVAL:RBQ:ABQ:RDF:RDR:ADF:ADR	0/0:141:77:76:76:0:0%:1E0:58:0:65:11:0:0	0/1:99:56:55:28:27:49.09%:1.0345E-10:54:61:22:6:23:4
ST4.03ch03	55647588	.	T	C	.	PASS	ADP=81;WT=1;HET=1;HOM=0;NC=0	GT:GQ:SDP:DP:RD:AD:FREQ:PVAL:RBQ:ABQ:RDF:RDR:ADF:ADR	0/0:175:95:93:93:0:0%:1E0:57:0:74:19:0:0	0/1:99:70:69:41:28:40.58%:1.1744E-10:57:63:33:8:25:3
ST4.03ch03	58774787	.	T	C	.	PASS	ADP=65;WT=1;HET=1;HOM=0;NC=0	GT:GQ:SDP:DP:RD:AD:FREQ:PVAL:RBQ:ABQ:RDF:RDR:ADF:ADR	0/0:115:62:62:62:0:0%:1E0:56:0:45:17:0:0	0/1:99:68:68:40:28:41.18%:1.1004E-10:63:57:36:4:20:8
ST4.03ch03	58774789	.	G	A	.	PASS	ADP=65;WT=1;HET=1;HOM=0;NC=0	GT:GQ:SDP:DP:RD:AD:FREQ:PVAL:RBQ:ABQ:RDF:RDR:ADF:ADR	0/0:101:62:62:61:1:1.61%:5E-1:55:18:45:16:0:1	0/1:99:70:69:41:28:40.58%:1.1744E-10:64:61:37:4:20:8
ST4.03ch03	58774928	.	C	T	.	PASS	ADP=62;WT=1;HET=1;HOM=0;NC=0	GT:GQ:SDP:DP:RD:AD:FREQ:PVAL:RBQ:ABQ:RDF:RDR:ADF:ADR	0/0:115:61:61:61:0:0%:1E0:60:0:48:13:0:0	0/1:119:64:64:32:32:50%:1.2401E-12:58:60:22:10:25:7
ST4.03ch03	58774978	.	A	G	.	PASS	ADP=55;WT=1;HET=1;HOM=0;NC=0	GT:GQ:SDP:DP:RD:AD:FREQ:PVAL:RBQ:ABQ:RDF:RDR:ADF:ADR	0/0:111:60:60:60:0:0%:1E0:57:0:49:11:0:0	0/1:88:51:50:26:24:48%:1.5236E-9:59:59:20:6:18:6
ST4.03ch03	58775683	.	T	A	.	PASS	ADP=52;WT=1;HET=1;HOM=0;NC=0	GT:GQ:SDP:DP:RD:AD:FREQ:PVAL:RBQ:ABQ:RDF:RDR:ADF:ADR	0/0:97:51:51:51:0:0%:1E0:58:0:38:13:0:0	0/1:100:53:53:26:27:50.94%:8.2728E-11:56:63:19:7:22:5
ST4.03ch03	59580396	.	G	A	.	PASS	ADP=75;WT=1;HET=1;HOM=0;NC=0	GT:GQ:SDP:DP:RD:AD:FREQ:PVAL:RBQ:ABQ:RDF:RDR:ADF:ADR	0/0:141:76:76:76:0:0%:1E0:60:0:56:20:0:0	0/1:115:74:74:42:32:43.24%:3.125E-12:55:51:32:10:21:11
ST4.03ch03	59580598	.	C	T	.	PASS	ADP=73;WT=1;HET=1;HOM=0;NC=0	GT:GQ:SDP:DP:RD:AD:FREQ:PVAL:RBQ:ABQ:RDF:RDR:ADF:ADR	0/0:157:83:83:83:0:0%:1E0:62:0:72:11:0:0	0/1:105:64:64:34:29:45.31%:2.7231E-11:60:59:26:8:20:9
ST4.03ch03	59580641	.	T	C	.	PASS	ADP=74;WT=1;HET=1;HOM=0;NC=0	GT:GQ:SDP:DP:RD:AD:FREQ:PVAL:RBQ:ABQ:RDF:RDR:ADF:ADR	0/0:145:78:78:78:0:0%:1E0:64:0:68:10:0:0	0/1:103:71:70:41:29:41.43%:4.6893E-11:58:60:33:8:22:7
ST4.03ch03	60199261	.	A	G	.	PASS	ADP=71;WT=1;HET=1;HOM=0;NC=0	GT:GQ:SDP:DP:RD:AD:FREQ:PVAL:RBQ:ABQ:RDF:RDR:ADF:ADR	0/0:137:74:74:74:0:0%:1E0:60:0:62:12:0:0	0/1:161:70:69:28:41:59.42%:7.8044E-17:52:68:21:7:38:3
ST4.03ch03	60199363	.	C	A	.	PASS	ADP=61;WT=1;HET=1;HOM=0;NC=0	GT:GQ:SDP:DP:RD:AD:FREQ:PVAL:RBQ:ABQ:RDF:RDR:ADF:ADR	0/0:130:69:69:69:0:0%:1E0:57:0:48:21:0:0	0/1:78:55:53:31:22:41.51%:1.5031E-8:62:56:23:8:14:8
ST4.03ch03	60202494	.	G	A	.	PASS	ADP=59;WT=1;HET=1;HOM=0;NC=0	GT:GQ:SDP:DP:RD:AD:FREQ:PVAL:RBQ:ABQ:RDF:RDR:ADF:ADR	0/0:122:66:66:66:0:0%:1E0:57:0:54:12:0:0	0/1:96:52:52:26:26:50%:2.1991E-10:57:54:21:5:21:5
ST4.03ch03	60203227	.	A	G	.	PASS	ADP=79;WT=1;HET=1;HOM=0;NC=0	GT:GQ:SDP:DP:RD:AD:FREQ:PVAL:RBQ:ABQ:RDF:RDR:ADF:ADR	0/0:164:89:88:88:0:0%:1E0:55:0:70:18:0:0	0/1:134:71:71:35:36:50.7%:3.5003E-14:62:50:32:3:28:8
ST4.03ch03	60204839	.	T	G	.	PASS	ADP=63;WT=1;HET=1;HOM=0;NC=0	GT:GQ:SDP:DP:RD:AD:FREQ:PVAL:RBQ:ABQ:RDF:RDR:ADF:ADR	0/0:134:71:71:71:0:0%:1E0:62:0:61:10:0:0	0/1:108:56:56:27:29:51.79%:1.3048E-11:63:54:21:6:19:10
ST4.03ch03	60205476	.	C	T	.	PASS	ADP=61;WT=1;HET=1;HOM=0;NC=0	GT:GQ:SDP:DP:RD:AD:FREQ:PVAL:RBQ:ABQ:RDF:RDR:ADF:ADR	0/0:130:70:70:70:0:0%:1E0:61:0:56:14:0:0	0/1:110:53:53:24:29:54.72%:8.7266E-12:63:54:19:5:22:7
ST4.03ch03	60323630	.	C	T	.	PASS	ADP=189;WT=1;HET=1;HOM=0;NC=0	GT:GQ:SDP:DP:RD:AD:FREQ:PVAL:RBQ:ABQ:RDF:RDR:ADF:ADR	0/0:396:212:211:211:0:0%:1E0:61:0:184:27:0:0	0/1:255:168:168:75:93:55.36%:1.5109E-36:65:62:71:4:78:15
ST4.03ch03	60325323	.	T	A	.	PASS	ADP=82;WT=1;HET=1;HOM=0;NC=0	GT:GQ:SDP:DP:RD:AD:FREQ:PVAL:RBQ:ABQ:RDF:RDR:ADF:ADR	0/0:167:90:90:90:0:0%:1E0:62:0:79:11:0:0	0/1:106:74:74:44:30:40.54%:2.2803E-11:65:58:39:5:24:6
ST4.03ch03	60325737	.	C	T	.	PASS	ADP=63;WT=1;HET=1;HOM=0;NC=0	GT:GQ:SDP:DP:RD:AD:FREQ:PVAL:RBQ:ABQ:RDF:RDR:ADF:ADR	0/0:119:63:63:63:0:0%:1E0:57:0:47:16:0:0	0/1:96:63:63:36:27:42.86%:2.0968E-10:57:56:27:9:21:6
ST4.03ch03	60325830	.	G	A	.	PASS	ADP=54;WT=1;HET=1;HOM=0;NC=0	GT:GQ:SDP:DP:RD:AD:FREQ:PVAL:RBQ:ABQ:RDF:RDR:ADF:ADR	0/0:93:50:49:49:0:0%:1E0:60:0:40:9:0:0	0/1:97:60:60:33:27:45%:1.6571E-10:62:62:29:4:26:1
ST4.03ch03	60325870	.	G	A	.	PASS	ADP=56;WT=1;HET=1;HOM=0;NC=0	GT:GQ:SDP:DP:RD:AD:FREQ:PVAL:RBQ:ABQ:RDF:RDR:ADF:ADR	0/0:92:50:50:50:0:0%:1E0:61:0:43:7:0:0	0/1:106:65:62:33:29:46.77%:2.4857E-11:63:56:28:5:22:7
ST4.03ch03	60325997	.	A	G	.	PASS	ADP=53;WT=1;HET=1;HOM=0;NC=0	GT:GQ:SDP:DP:RD:AD:FREQ:PVAL:RBQ:ABQ:RDF:RDR:ADF:ADR	0/0:100:53:53:53:0:0%:1E0:60:0:43:10:0:0	0/1:82:53:53:29:23:43.4%:5.1348E-9:55:54:20:9:16:7
ST4.03ch03	60495531	.	A	G	.	PASS	ADP=84;WT=1;HET=1;HOM=0;NC=0	GT:GQ:SDP:DP:RD:AD:FREQ:PVAL:RBQ:ABQ:RDF:RDR:ADF:ADR	0/0:151:97:97:94:2:2.06%:2.4869E-1:61:15:81:13:0:2	0/1:139:71:71:34:37:52.11%:1.1558E-14:68:65:32:2:31:6
ST4.03ch03	60496420	.	G	A	.	PASS	ADP=67;WT=1;HET=1;HOM=0;NC=0	GT:GQ:SDP:DP:RD:AD:FREQ:PVAL:RBQ:ABQ:RDF:RDR:ADF:ADR	0/0:152:82:82:82:0:0%:1E0:63:0:69:13:0:0	0/1:86:53:53:29:24:45.28%:2.005E-9:58:59:27:2:18:6
ST4.03ch03	60497479	.	A	G	.	PASS	ADP=68;WT=1;HET=1;HOM=0;NC=0	GT:GQ:SDP:DP:RD:AD:FREQ:PVAL:RBQ:ABQ:RDF:RDR:ADF:ADR	0/0:130:70:70:70:0:0%:1E0:58:0:48:22:0:0	0/1:100:66:66:38:28:42.42%:9.5854E-11:62:56:30:8:18:10
ST4.03ch03	60497558	.	A	G	.	PASS	ADP=59;WT=1;HET=1;HOM=0;NC=0	GT:GQ:SDP:DP:RD:AD:FREQ:PVAL:RBQ:ABQ:RDF:RDR:ADF:ADR	0/0:127:67:67:67:0:0%:1E0:58:0:49:18:0:0	0/1:106:52:52:24:28:53.85%:2.38E-11:56:59:17:7:21:7
ST4.03ch03	60497561	.	G	A	.	PASS	ADP=60;WT=1;HET=1;HOM=0;NC=0	GT:GQ:SDP:DP:RD:AD:FREQ:PVAL:RBQ:ABQ:RDF:RDR:ADF:ADR	0/0:130:69:69:69:0:0%:1E0:55:0:50:19:0:0	0/1:101:51:51:24:27:52.94%:6.451E-11:55:61:17:7:21:6
ST4.03ch03	60499038	.	G	A	.	PASS	ADP=59;WT=1;HET=1;HOM=0;NC=0	GT:GQ:SDP:DP:RD:AD:FREQ:PVAL:RBQ:ABQ:RDF:RDR:ADF:ADR	0/0:105:64:64:63:1:1.56%:5E-1:62:74:54:9:1:0	0/1:119:55:55:24:31:56.36%:1.1526E-12:63:56:17:7:23:8
ST4.03ch03	60499062	.	T	A	.	PASS	ADP=57;WT=1;HET=1;HOM=0;NC=0	GT:GQ:SDP:DP:RD:AD:FREQ:PVAL:RBQ:ABQ:RDF:RDR:ADF:ADR	0/0:119:63:63:63:0:0%:1E0:60:0:54:9:0:0	0/1:78:52:52:30:22:42.31%:1.4035E-8:50:61:22:8:16:6
ST4.03ch03	60499331	.	C	A	.	PASS	ADP=60;WT=1;HET=1;HOM=0;NC=0	GT:GQ:SDP:DP:RD:AD:FREQ:PVAL:RBQ:ABQ:RDF:RDR:ADF:ADR	0/0:122:66:66:66:0:0%:1E0:64:0:59:7:0:0	0/1:109:54:54:25:29:53.7%:1.0051E-11:60:56:24:1:22:7
ST4.03ch03	60626499	.	G	A	.	PASS	ADP=92;WT=1;HET=1;HOM=0;NC=0	GT:GQ:SDP:DP:RD:AD:FREQ:PVAL:RBQ:ABQ:RDF:RDR:ADF:ADR	0/0:187:99:99:99:0:0%:1E0:65:0:83:16:0:0	0/1:132:86:86:49:37:43.02%:5.0202E-14:67:63:43:6:32:5
ST4.03ch03	61450648	.	C	T	.	PASS	ADP=54;WT=1;HET=1;HOM=0;NC=0	GT:GQ:SDP:DP:RD:AD:FREQ:PVAL:RBQ:ABQ:RDF:RDR:ADF:ADR	0/0:100:54:53:53:0:0%:1E0:52:0:35:18:0:0	0/1:90:55:55:30:25:45.45%:8.49E-10:50:53:17:13:19:6
ST4.03ch03	61450911	.	A	T	.	PASS	ADP=53;WT=1;HET=1;HOM=0;NC=0	GT:GQ:SDP:DP:RD:AD:FREQ:PVAL:RBQ:ABQ:RDF:RDR:ADF:ADR	0/0:104:56:56:56:0:0%:1E0:64:0:50:6:0:0	0/1:107:50:50:22:28:56%:1.7754E-11:62:50:21:1:22:6
ST4.03ch03	61450982	.	G	A	.	PASS	ADP=64;WT=1;HET=1;HOM=0;NC=0	GT:GQ:SDP:DP:RD:AD:FREQ:PVAL:RBQ:ABQ:RDF:RDR:ADF:ADR	0/0:138:73:73:73:0:0%:1E0:61:0:62:11:0:0	0/1:124:55:55:23:32:58.18%:3.5017E-13:56:59:19:4:29:3
ST4.03ch03	61451462	.	G	A	.	PASS	ADP=61;WT=1;HET=1;HOM=0;NC=0	GT:GQ:SDP:DP:RD:AD:FREQ:PVAL:RBQ:ABQ:RDF:RDR:ADF:ADR	0/0:116:70:69:68:1:1.45%:5E-1:59:16:41:27:0:1	0/1:100:54:54:27:27:50%:9.2779E-11:61:68:19:8:22:5
ST4.03ch03	61452519	.	C	A	.	PASS	ADP=84;WT=1;HET=1;HOM=0;NC=0	GT:GQ:SDP:DP:RD:AD:FREQ:PVAL:RBQ:ABQ:RDF:RDR:ADF:ADR	0/0:156:84:84:84:0:0%:1E0:59:0:69:15:0:0	0/1:124:84:84:49:35:41.67%:3.2079E-13:57:61:35:14:32:3
ST4.03ch03	61452952	.	A	T	.	PASS	ADP=54;WT=1;HET=1;HOM=0;NC=0	GT:GQ:SDP:DP:RD:AD:FREQ:PVAL:RBQ:ABQ:RDF:RDR:ADF:ADR	0/0:104:56:56:56:0:0%:1E0:63:0:44:12:0:0	0/1:152:53:53:0:27:50.94%:5.1363E-16:0:57:0:0:20:7
ST4.03ch03	61453034	.	T	A	.	PASS	ADP=54;WT=1;HET=1;HOM=0;NC=0	GT:GQ:SDP:DP:RD:AD:FREQ:PVAL:RBQ:ABQ:RDF:RDR:ADF:ADR	0/0:96:52:52:52:0:0%:1E0:59:0:38:14:0:0	0/1:99:56:56:29:27:48.21%:1.1473E-10:56:65:23:6:22:5
ST4.03ch03	61453055	.	A	T	.	PASS	ADP=51;WT=1;HET=1;HOM=0;NC=0	GT:GQ:SDP:DP:RD:AD:FREQ:PVAL:RBQ:ABQ:RDF:RDR:ADF:ADR	0/0:96:52:52:52:0:0%:1E0:59:0:36:16:0:0	0/1:106:51:51:23:28:54.9%:2.0643E-11:66:60:18:5:23:5
ST4.03ch03	61851006	.	G	A	.	PASS	ADP=52;WT=1;HET=1;HOM=0;NC=0	GT:GQ:SDP:DP:RD:AD:FREQ:PVAL:RBQ:ABQ:RDF:RDR:ADF:ADR	0/0:100:54:53:53:0:0%:1E0:53:0:44:9:0:0	0/1:101:53:51:24:27:52.94%:6.451E-11:55:51:22:2:25:2
ST4.03ch03	61851019	.	G	A	.	PASS	ADP=57;WT=1;HET=1;HOM=0;NC=0	GT:GQ:SDP:DP:RD:AD:FREQ:PVAL:RBQ:ABQ:RDF:RDR:ADF:ADR	0/0:107:58:58:58:0:0%:1E0:55:0:47:11:0:0	0/1:103:57:57:29:28:49.12%:4.3658E-11:55:48:25:4:25:3
ST4.03ch03	61851056	.	A	G	.	PASS	ADP=62;WT=1;HET=1;HOM=0;NC=0	GT:GQ:SDP:DP:RD:AD:FREQ:PVAL:RBQ:ABQ:RDF:RDR:ADF:ADR	0/0:122:66:66:66:0:0%:1E0:60:0:55:11:0:0	0/1:103:59:58:30:28:48.28%:4.8441E-11:58:51:26:4:23:5
ST4.03ch03	61851226	.	T	C	.	PASS	ADP=60;WT=1;HET=1;HOM=0;NC=0	GT:GQ:SDP:DP:RD:AD:FREQ:PVAL:RBQ:ABQ:RDF:RDR:ADF:ADR	0/0:122:66:66:66:0:0%:1E0:53:0:55:11:0:0	0/1:81:56:55:32:23:41.82%:6.4034E-9:50:53:24:8:18:5
ST4.03ch03	61851247	.	T	A	.	PASS	ADP=59;WT=1;HET=1;HOM=0;NC=0	GT:GQ:SDP:DP:RD:AD:FREQ:PVAL:RBQ:ABQ:RDF:RDR:ADF:ADR	0/0:115:63:62:62:0:0%:1E0:56:0:48:14:0:0	0/1:123:56:56:24:32:57.14%:4.1537E-13:48:54:17:7:22:10
ST4.03ch03	61852039	.	G	A	.	PASS	ADP=62;WT=1;HET=1;HOM=0;NC=0	GT:GQ:SDP:DP:RD:AD:FREQ:PVAL:RBQ:ABQ:RDF:RDR:ADF:ADR	0/0:134:71:71:71:0:0%:1E0:59:0:58:13:0:0	0/1:100:54:54:27:27:50%:9.2779E-11:55:61:15:12:23:4
ST4.03ch03	61854294	.	T	C	.	PASS	ADP=58;WT=1;HET=1;HOM=0;NC=0	GT:GQ:SDP:DP:RD:AD:FREQ:PVAL:RBQ:ABQ:RDF:RDR:ADF:ADR	0/0:107:58:58:58:0:0%:1E0:60:0:53:5:0:0	0/1:126:60:59:26:33:55.93%:2.068E-13:63:55:25:1:30:3
ST4.03ch03	61854576	.	C	G	.	PASS	ADP=78;WT=1;HET=1;HOM=0;NC=0	GT:GQ:SDP:DP:RD:AD:FREQ:PVAL:RBQ:ABQ:RDF:RDR:ADF:ADR	0/0:183:97:97:97:0:0%:1E0:60:0:80:17:0:0	0/1:102:59:59:31:28:47.46%:5.349E-11:68:55:27:4:19:9
ST4.03ch03	61854577	.	A	C	.	PASS	ADP=78;WT=1;HET=1;HOM=0;NC=0	GT:GQ:SDP:DP:RD:AD:FREQ:PVAL:RBQ:ABQ:RDF:RDR:ADF:ADR	0/0:182:98:98:98:0:0%:1E0:61:0:81:17:0:0	0/1:102:59:59:31:28:47.46%:5.349E-11:69:56:27:4:19:9
ST4.03ch03	61855252	.	A	G	.	PASS	ADP=61;WT=1;HET=1;HOM=0;NC=0	GT:GQ:SDP:DP:RD:AD:FREQ:PVAL:RBQ:ABQ:RDF:RDR:ADF:ADR	0/0:112:59:59:59:0:0%:1E0:62:0:51:8:0:0	0/1:110:63:63:33:30:47.62%:9.545E-12:60:54:29:4:25:5
ST4.03ch03	61855803	.	A	G	.	PASS	ADP=64;WT=1;HET=1;HOM=0;NC=0	GT:GQ:SDP:DP:RD:AD:FREQ:PVAL:RBQ:ABQ:RDF:RDR:ADF:ADR	0/0:145:77:77:77:0:0%:1E0:56:0:57:20:0:0	0/1:87:52:52:28:24:46.15%:1.8384E-9:51:56:21:7:19:5
ST4.03ch03	61856124	.	T	G	.	PASS	ADP=56;WT=1;HET=1;HOM=0;NC=0	GT:GQ:SDP:DP:RD:AD:FREQ:PVAL:RBQ:ABQ:RDF:RDR:ADF:ADR	0/0:108:57:57:57:0:0%:1E0:53:0:37:20:0:0	0/1:99:56:56:29:27:48.21%:1.1473E-10:53:53:21:8:20:7
ST4.03ch03	61856602	.	G	A	.	PASS	ADP=77;WT=1;HET=1;HOM=0;NC=0	GT:GQ:SDP:DP:RD:AD:FREQ:PVAL:RBQ:ABQ:RDF:RDR:ADF:ADR	0/0:157:85:83:83:0:0%:1E0:60:0:70:13:0:0	0/1:148:72:72:33:39:54.17%:1.374E-15:59:54:31:2:31:8
ST4.03ch03	61856720	.	T	A	.	PASS	ADP=93;WT=1;HET=1;HOM=0;NC=0	GT:GQ:SDP:DP:RD:AD:FREQ:PVAL:RBQ:ABQ:RDF:RDR:ADF:ADR	0/0:194:103:103:103:0:0%:1E0:59:0:81:22:0:0	0/1:157:83:83:41:42:50.6%:1.973E-16:61:61:35:6:36:6
ST4.03ch04	188402	.	A	G	.	PASS	ADP=64;WT=1;HET=1;HOM=0;NC=0	GT:GQ:SDP:DP:RD:AD:FREQ:PVAL:RBQ:ABQ:RDF:RDR:ADF:ADR	0/0:126:69:68:68:0:0%:1E0:64:0:63:5:0:0	0/1:141:61:60:24:36:60%:6.6445E-15:63:62:18:6:32:4
ST4.03ch04	188548	.	G	A	.	PASS	ADP=75;WT=1;HET=1;HOM=0;NC=0	GT:GQ:SDP:DP:RD:AD:FREQ:PVAL:RBQ:ABQ:RDF:RDR:ADF:ADR	0/0:145:78:78:78:0:0%:1E0:65:0:66:12:0:0	0/1:134:73:72:36:36:50%:3.9286E-14:64:59:27:9:30:6
ST4.03ch04	471157	.	A	C	.	PASS	ADP=97;WT=1;HET=1;HOM=0;NC=0	GT:GQ:SDP:DP:RD:AD:FREQ:PVAL:RBQ:ABQ:RDF:RDR:ADF:ADR	0/0:101:103:103:93:10:9.71%:7.7661E-4:64:66:85:8:8:2	0/1:148:92:92:51:41:44.57%:1.387E-15:59:66:45:6:35:6
ST4.03ch04	489868	.	A	T	.	PASS	ADP=63;WT=1;HET=1;HOM=0;NC=0	GT:GQ:SDP:DP:RD:AD:FREQ:PVAL:RBQ:ABQ:RDF:RDR:ADF:ADR	0/0:130:70:70:70:0:0%:1E0:62:0:70:0:0:0	0/1:90:57:57:32:25:43.86%:9.9959E-10:70:63:32:0:25:0
ST4.03ch04	490047	.	A	T	.	PASS	ADP=65;WT=1;HET=1;HOM=0;NC=0	GT:GQ:SDP:DP:RD:AD:FREQ:PVAL:RBQ:ABQ:RDF:RDR:ADF:ADR	0/0:116:70:70:68:1:1.43%:5E-1:55:16:47:21:1:0	0/1:102:60:60:32:28:46.67%:5.88E-11:43:58:20:12:25:3
ST4.03ch04	490059	.	C	T	.	PASS	ADP=63;WT=1;HET=1;HOM=0;NC=0	GT:GQ:SDP:DP:RD:AD:FREQ:PVAL:RBQ:ABQ:RDF:RDR:ADF:ADR	0/0:130:69:69:69:0:0%:1E0:53:0:45:24:0:0	0/1:94:57:57:31:26:45.61%:3.594E-10:49:49:19:12:22:4
ST4.03ch04	491106	.	C	T	.	PASS	ADP=74;WT=1;HET=1;HOM=0;NC=0	GT:GQ:SDP:DP:RD:AD:FREQ:PVAL:RBQ:ABQ:RDF:RDR:ADF:ADR	0/0:149:79:79:79:0:0%:1E0:62:0:70:9:0:0	0/1:107:69:69:39:30:43.48%:1.6064E-11:64:64:35:4:27:3
ST4.03ch04	491536	.	A	G	.	PASS	ADP=73;WT=1;HET=1;HOM=0;NC=0	GT:GQ:SDP:DP:RD:AD:FREQ:PVAL:RBQ:ABQ:RDF:RDR:ADF:ADR	0/0:130:69:69:69:0:0%:1E0:57:0:52:17:0:0	0/1:109:77:77:46:31:40.26%:1.0372E-11:61:61:42:4:27:4
ST4.03ch04	491575	.	A	T	.	PASS	ADP=69;WT=1;HET=1;HOM=0;NC=0	GT:GQ:SDP:DP:RD:AD:FREQ:PVAL:RBQ:ABQ:RDF:RDR:ADF:ADR	0/0:122:66:66:66:0:0%:1E0:59:0:50:16:0:0	0/1:111:72:72:41:31:43.06%:7.3585E-12:61:61:34:7:26:5
ST4.03ch04	598719	.	G	A	.	PASS	ADP=85;WT=1;HET=1;HOM=0;NC=0	GT:GQ:SDP:DP:RD:AD:FREQ:PVAL:RBQ:ABQ:RDF:RDR:ADF:ADR	0/0:182:99:98:98:0:0%:1E0:56:0:83:15:0:0	0/1:106:73:73:43:30:41.1%:2.1366E-11:56:47:33:10:24:6
ST4.03ch04	602617	.	T	C	.	PASS	ADP=64;WT=1;HET=1;HOM=0;NC=0	GT:GQ:SDP:DP:RD:AD:FREQ:PVAL:RBQ:ABQ:RDF:RDR:ADF:ADR	0/0:134:72:72:72:0:0%:1E0:58:0:59:13:0:0	0/1:118:57:57:26:31:54.39%:1.5588E-12:57:56:23:3:29:2
ST4.03ch04	947108	.	T	G	.	PASS	ADP=73;WT=1;HET=1;HOM=0;NC=0	GT:GQ:SDP:DP:RD:AD:FREQ:PVAL:RBQ:ABQ:RDF:RDR:ADF:ADR	0/0:130:70:70:70:0:0%:1E0:63:0:69:1:0:0	0/1:109:77:77:46:31:40.26%:1.0372E-11:64:71:46:0:31:0
ST4.03ch04	1126294	.	G	A	.	PASS	ADP=56;WT=1;HET=1;HOM=0;NC=0	GT:GQ:SDP:DP:RD:AD:FREQ:PVAL:RBQ:ABQ:RDF:RDR:ADF:ADR	0/0:97:51:51:51:0:0%:1E0:62:0:40:11:0:0	0/1:89:62:61:35:25:40.98%:1.2435E-9:59:56:25:10:14:11
ST4.03ch04	1269499	.	G	C	.	PASS	ADP=132;WT=1;HET=1;HOM=0;NC=0	GT:GQ:SDP:DP:RD:AD:FREQ:PVAL:RBQ:ABQ:RDF:RDR:ADF:ADR	0/0:138:73:73:73:0:0%:1E0:53:0:62:11:0:0	0/1:255:192:192:83:109:56.77%:4.4984E-43:62:61:75:8:90:19
ST4.03ch04	1271466	.	A	G	.	PASS	ADP=74;WT=1;HET=1;HOM=0;NC=0	GT:GQ:SDP:DP:RD:AD:FREQ:PVAL:RBQ:ABQ:RDF:RDR:ADF:ADR	0/0:104:56:55:55:0:0%:1E0:57:0:50:5:0:0	0/1:161:96:94:49:44:46.81%:6.6848E-17:56:65:42:7:41:3
ST4.03ch04	1362033	.	G	A	.	PASS	ADP=160;WT=1;HET=1;HOM=0;NC=0	GT:GQ:SDP:DP:RD:AD:FREQ:PVAL:RBQ:ABQ:RDF:RDR:ADF:ADR	0/0:233:134:134:133:1:0.75%:5E-1:63:37:118:15:0:1	0/1:255:187:187:107:80:42.78%:1.5823E-29:66:67:97:10:73:7
ST4.03ch04	1800466	.	T	C	.	PASS	ADP=104;WT=1;HET=1;HOM=0;NC=0	GT:GQ:SDP:DP:RD:AD:FREQ:PVAL:RBQ:ABQ:RDF:RDR:ADF:ADR	0/0:261:139:139:139:0:0%:1E0:64:0:118:21:0:0	0/1:121:69:69:36:33:47.83%:7.191E-13:65:59:30:6:26:7
ST4.03ch04	1809963	.	A	G	.	PASS	ADP=65;WT=1;HET=1;HOM=0;NC=0	GT:GQ:SDP:DP:RD:AD:FREQ:PVAL:RBQ:ABQ:RDF:RDR:ADF:ADR	0/0:149:80:79:79:0:0%:1E0:61:0:72:7:0:0	0/1:92:51:51:26:25:49.02%:5.8079E-10:60:67:20:6:23:2
ST4.03ch04	1813211	.	G	A	.	PASS	ADP=62;WT=1;HET=1;HOM=0;NC=0	GT:GQ:SDP:DP:RD:AD:FREQ:PVAL:RBQ:ABQ:RDF:RDR:ADF:ADR	0/0:134:71:71:71:0:0%:1E0:60:0:59:12:0:0	0/1:109:54:54:25:29:53.7%:1.0051E-11:68:64:24:1:24:5
ST4.03ch04	3264573	.	G	A	.	PASS	ADP=92;WT=1;HET=1;HOM=0;NC=0	GT:GQ:SDP:DP:RD:AD:FREQ:PVAL:RBQ:ABQ:RDF:RDR:ADF:ADR	0/0:209:112:112:112:0:0%:1E0:57:0:92:20:0:0	0/1:138:74:73:36:37:50.68%:1.4766E-14:58:56:30:6:32:5
ST4.03ch04	3265468	.	C	T	.	PASS	ADP=55;WT=1;HET=1;HOM=0;NC=0	GT:GQ:SDP:DP:RD:AD:FREQ:PVAL:RBQ:ABQ:RDF:RDR:ADF:ADR	0/0:101:63:62:61:1:1.61%:5E-1:58:39:46:15:1:0	0/1:79:50:49:27:22:44.9%:1.1173E-8:54:59:21:6:17:5
ST4.03ch04	3265573	.	G	A	.	PASS	ADP=63;WT=1;HET=1;HOM=0;NC=0	GT:GQ:SDP:DP:RD:AD:FREQ:PVAL:RBQ:ABQ:RDF:RDR:ADF:ADR	0/0:137:74:74:74:0:0%:1E0:57:0:62:12:0:0	0/1:91:53:53:28:25:47.17%:7.091E-10:56:53:23:5:19:6
ST4.03ch04	3265641	.	T	C	.	PASS	ADP=74;WT=1;HET=1;HOM=0;NC=0	GT:GQ:SDP:DP:RD:AD:FREQ:PVAL:RBQ:ABQ:RDF:RDR:ADF:ADR	0/0:153:81:81:81:0:0%:1E0:62:0:70:11:0:0	0/1:126:68:68:34:34:50%:2.2072E-13:60:57:27:7:28:6
ST4.03ch04	3265707	.	A	G	.	PASS	ADP=76;WT=1;HET=1;HOM=0;NC=0	GT:GQ:SDP:DP:RD:AD:FREQ:PVAL:RBQ:ABQ:RDF:RDR:ADF:ADR	0/0:153:81:81:81:0:0%:1E0:62:0:75:6:0:0	0/1:143:72:72:34:38:52.78%:4.2836E-15:61:62:29:5:33:5
ST4.03ch04	3267313	.	T	C	.	PASS	ADP=60;WT=1;HET=1;HOM=0;NC=0	GT:GQ:SDP:DP:RD:AD:FREQ:PVAL:RBQ:ABQ:RDF:RDR:ADF:ADR	0/0:130:69:69:69:0:0%:1E0:63:0:61:8:0:0	0/1:96:52:52:26:26:50%:2.1991E-10:64:57:23:3:22:4
ST4.03ch04	3267950	.	A	G	.	PASS	ADP=58;WT=1;HET=1;HOM=0;NC=0	GT:GQ:SDP:DP:RD:AD:FREQ:PVAL:RBQ:ABQ:RDF:RDR:ADF:ADR	0/0:115:62:62:62:0:0%:1E0:60:0:52:10:0:0	0/1:105:54:54:26:28:51.85%:3.0926E-11:58:60:24:2:28:0
ST4.03ch04	3267961	.	C	T	.	PASS	ADP=57;WT=1;HET=1;HOM=0;NC=0	GT:GQ:SDP:DP:RD:AD:FREQ:PVAL:RBQ:ABQ:RDF:RDR:ADF:ADR	0/0:115:62:61:61:0:0%:1E0:57:0:52:9:0:0	0/1:100:53:53:26:27:50.94%:8.2728E-11:57:62:22:4:26:1
ST4.03ch04	3292997	.	G	A	.	PASS	ADP=61;WT=1;HET=1;HOM=0;NC=0	GT:GQ:SDP:DP:RD:AD:FREQ:PVAL:RBQ:ABQ:RDF:RDR:ADF:ADR	0/0:123:65:65:65:0:0%:1E0:51:0:43:22:0:0	0/1:98:59:58:31:27:46.55%:1.3907E-10:57:53:28:3:16:11
ST4.03ch04	3293351	.	T	A	.	PASS	ADP=70;WT=1;HET=1;HOM=0;NC=0	GT:GQ:SDP:DP:RD:AD:FREQ:PVAL:RBQ:ABQ:RDF:RDR:ADF:ADR	0/0:142:75:75:75:0:0%:1E0:60:0:60:15:0:0	0/1:104:65:65:36:29:44.62%:3.2317E-11:51:58:25:11:23:6
ST4.03ch04	3293363	.	C	T	.	PASS	ADP=71;WT=1;HET=1;HOM=0;NC=0	GT:GQ:SDP:DP:RD:AD:FREQ:PVAL:RBQ:ABQ:RDF:RDR:ADF:ADR	0/0:153:81:81:81:0:0%:1E0:60:0:66:15:0:0	0/1:110:62:62:32:30:48.39%:8.6344E-12:51:58:23:9:24:6
ST4.03ch04	3294785	.	G	A	.	PASS	ADP=58;WT=1;HET=1;HOM=0;NC=0	GT:GQ:SDP:DP:RD:AD:FREQ:PVAL:RBQ:ABQ:RDF:RDR:ADF:ADR	0/0:98:60:60:59:1:1.67%:5E-1:53:36:44:15:1:0	0/1:103:57:57:29:28:49.12%:4.3658E-11:58:52:25:4:22:6
ST4.03ch04	3295766	.	C	T	.	PASS	ADP=66;WT=1;HET=1;HOM=0;NC=0	GT:GQ:SDP:DP:RD:AD:FREQ:PVAL:RBQ:ABQ:RDF:RDR:ADF:ADR	0/0:115:61:61:61:0:0%:1E0:59:0:44:17:0:0	0/1:158:72:72:31:41:56.94%:1.3287E-16:60:58:26:5:29:12
ST4.03ch04	3295773	.	A	G	.	PASS	ADP=65;WT=1;HET=1;HOM=0;NC=0	GT:GQ:SDP:DP:RD:AD:FREQ:PVAL:RBQ:ABQ:RDF:RDR:ADF:ADR	0/0:115:63:61:61:0:0%:1E0:62:0:48:13:0:0	0/1:112:72:70:39:31:44.29%:6.2985E-12:61:63:28:11:25:6
ST4.03ch04	3295774	.	C	A	.	PASS	ADP=66;WT=1;HET=1;HOM=0;NC=0	GT:GQ:SDP:DP:RD:AD:FREQ:PVAL:RBQ:ABQ:RDF:RDR:ADF:ADR	0/0:115:63:62:62:0:0%:1E0:60:0:48:14:0:0	0/1:111:72:71:40:31:43.66%:6.8178E-12:60:63:28:12:25:6
ST4.03ch04	3295813	.	A	G	.	PASS	ADP=64;WT=1;HET=1;HOM=0;NC=0	GT:GQ:SDP:DP:RD:AD:FREQ:PVAL:RBQ:ABQ:RDF:RDR:ADF:ADR	0/0:111:60:60:60:0:0%:1E0:66:0:50:10:0:0	0/1:112:69:69:38:31:44.93%:5.8009E-12:64:66:28:10:24:7
ST4.03ch04	3753377	.	T	A	.	PASS	ADP=53;WT=1;HET=1;HOM=0;NC=0	GT:GQ:SDP:DP:RD:AD:FREQ:PVAL:RBQ:ABQ:RDF:RDR:ADF:ADR	0/0:104:55:55:55:0:0%:1E0:55:0:46:9:0:0	0/1:111:52:52:23:29:55.77%:7.5157E-12:59:58:18:5:24:5
ST4.03ch04	3754429	.	G	A	.	PASS	ADP=62;WT=1;HET=1;HOM=0;NC=0	GT:GQ:SDP:DP:RD:AD:FREQ:PVAL:RBQ:ABQ:RDF:RDR:ADF:ADR	0/0:115:61:61:61:0:0%:1E0:63:0:53:8:0:0	0/1:114:64:63:32:31:49.21%:3.2811E-12:56:63:23:9:28:3
ST4.03ch04	3757831	.	G	C	.	PASS	ADP=69;WT=1;HET=1;HOM=0;NC=0	GT:GQ:SDP:DP:RD:AD:FREQ:PVAL:RBQ:ABQ:RDF:RDR:ADF:ADR	0/0:141:77:76:76:0:0%:1E0:58:0:67:9:0:0	0/1:124:64:63:30:33:52.38%:3.6448E-13:55:58:20:10:27:6
ST4.03ch04	4550959	.	C	T	.	PASS	ADP=88;WT=1;HET=1;HOM=0;NC=0	GT:GQ:SDP:DP:RD:AD:FREQ:PVAL:RBQ:ABQ:RDF:RDR:ADF:ADR	0/0:194:104:104:104:0:0%:1E0:59:0:87:17:0:0	0/1:115:73:73:41:32:43.84%:2.8926E-12:58:56:33:8:27:5
ST4.03ch04	4551558	.	T	C	.	PASS	ADP=79;WT=1;HET=1;HOM=0;NC=0	GT:GQ:SDP:DP:RD:AD:FREQ:PVAL:RBQ:ABQ:RDF:RDR:ADF:ADR	0/0:172:91:91:91:0:0%:1E0:61:0:76:15:0:0	0/1:117:67:67:35:32:47.76%:1.7027E-12:63:62:30:5:26:6
ST4.03ch04	4551691	.	T	C	.	PASS	ADP=65;WT=1;HET=1;HOM=0;NC=0	GT:GQ:SDP:DP:RD:AD:FREQ:PVAL:RBQ:ABQ:RDF:RDR:ADF:ADR	0/0:141:77:76:76:0:0%:1E0:61:0:54:22:0:0	0/1:82:54:54:31:23:42.59%:5.9704E-9:64:62:23:8:16:7
ST4.03ch04	4588696	.	T	C	.	PASS	ADP=64;WT=1;HET=1;HOM=0;NC=0	GT:GQ:SDP:DP:RD:AD:FREQ:PVAL:RBQ:ABQ:RDF:RDR:ADF:ADR	0/0:127:67:67:67:0:0%:1E0:64:0:59:8:0:0	0/1:106:62:62:33:29:46.77%:2.4857E-11:58:63:29:4:26:3
ST4.03ch04	4588778	.	G	A	.	PASS	ADP=73;WT=1;HET=1;HOM=0;NC=0	GT:GQ:SDP:DP:RD:AD:FREQ:PVAL:RBQ:ABQ:RDF:RDR:ADF:ADR	0/0:127:77:76:75:1:1.32%:5E-1:61:62:62:13:1:0	0/1:135:70:70:34:36:51.43%:3.104E-14:63:65:28:6:29:7
ST4.03ch04	5265382	.	A	G	.	PASS	ADP=79;WT=1;HET=1;HOM=0;NC=0	GT:GQ:SDP:DP:RD:AD:FREQ:PVAL:RBQ:ABQ:RDF:RDR:ADF:ADR	0/0:127:81:81:79:2:2.47%:2.4845E-1:53:46:65:14:1:1	0/1:156:78:78:35:41:52.56%:2.4531E-16:58:57:29:6:38:3
ST4.03ch04	5265782	.	G	A	.	PASS	ADP=61;WT=1;HET=1;HOM=0;NC=0	GT:GQ:SDP:DP:RD:AD:FREQ:PVAL:RBQ:ABQ:RDF:RDR:ADF:ADR	0/0:134:73:72:72:0:0%:1E0:57:0:55:17:0:0	0/1:87:51:51:27:24:47.06%:1.6778E-9:58:61:17:10:19:5
ST4.03ch04	5265811	.	C	T	.	PASS	ADP=59;WT=1;HET=1;HOM=0;NC=0	GT:GQ:SDP:DP:RD:AD:FREQ:PVAL:RBQ:ABQ:RDF:RDR:ADF:ADR	0/0:130:73:69:69:0:0%:1E0:57:0:54:15:0:0	0/1:74:50:50:29:21:42%:3.2974E-8:59:63:20:9:17:4
ST4.03ch04	5267043	.	A	G	.	PASS	ADP=61;WT=1;HET=1;HOM=0;NC=0	GT:GQ:SDP:DP:RD:AD:FREQ:PVAL:RBQ:ABQ:RDF:RDR:ADF:ADR	0/0:122:66:66:66:0:0%:1E0:57:0:51:15:0:0	0/1:85:56:56:32:24:42.86%:2.5383E-9:55:64:27:5:19:5
ST4.03ch04	5267103	.	C	T	.	PASS	ADP=61;WT=1;HET=1;HOM=0;NC=0	GT:GQ:SDP:DP:RD:AD:FREQ:PVAL:RBQ:ABQ:RDF:RDR:ADF:ADR	0/0:119:64:63:63:0:0%:1E0:56:0:48:15:0:0	0/1:126:60:59:26:33:55.93%:2.068E-13:62:56:23:3:27:6
ST4.03ch04	5267811	.	G	A	.	PASS	ADP=58;WT=1;HET=1;HOM=0;NC=0	GT:GQ:SDP:DP:RD:AD:FREQ:PVAL:RBQ:ABQ:RDF:RDR:ADF:ADR	0/0:119:63:63:63:0:0%:1E0:55:0:48:15:0:0	0/1:120:54:54:23:31:57.41%:9.7868E-13:61:57:18:5:24:7
ST4.03ch04	5267823	.	A	G	.	PASS	ADP=59;WT=1;HET=1;HOM=0;NC=0	GT:GQ:SDP:DP:RD:AD:FREQ:PVAL:RBQ:ABQ:RDF:RDR:ADF:ADR	0/0:119:63:63:63:0:0%:1E0:56:0:49:14:0:0	0/1:119:55:55:24:31:56.36%:1.1526E-12:64:61:20:4:24:7
ST4.03ch04	5267832	.	T	C	.	PASS	ADP=58;WT=1;HET=1;HOM=0;NC=0	GT:GQ:SDP:DP:RD:AD:FREQ:PVAL:RBQ:ABQ:RDF:RDR:ADF:ADR	0/0:115:61:61:61:0:0%:1E0:56:0:47:14:0:0	0/1:114:55:55:25:30:54.55%:3.6885E-12:61:60:21:4:23:7
ST4.03ch04	5267848	.	G	A	.	PASS	ADP=56;WT=1;HET=1;HOM=0;NC=0	GT:GQ:SDP:DP:RD:AD:FREQ:PVAL:RBQ:ABQ:RDF:RDR:ADF:ADR	0/0:115:62:61:61:0:0%:1E0:54:0:48:13:0:0	0/1:111:52:52:23:29:55.77%:7.5157E-12:60:61:18:5:25:4
ST4.03ch04	7767341	.	C	T	.	PASS	ADP=54;WT=1;HET=1;HOM=0;NC=0	GT:GQ:SDP:DP:RD:AD:FREQ:PVAL:RBQ:ABQ:RDF:RDR:ADF:ADR	0/0:100:53:53:53:0:0%:1E0:61:0:41:12:0:0	0/1:77:55:55:33:22:40%:1.7076E-8:65:54:30:3:17:5
ST4.03ch04	7767384	.	G	T	.	PASS	ADP=55;WT=1;HET=1;HOM=0;NC=0	GT:GQ:SDP:DP:RD:AD:FREQ:PVAL:RBQ:ABQ:RDF:RDR:ADF:ADR	0/0:100:53:53:53:0:0%:1E0:60:0:41:12:0:0	0/1:89:58:58:33:25:43.1%:1.0786E-9:59:58:27:6:20:5
ST4.03ch04	7860489	.	G	A	.	PASS	ADP=102;WT=1;HET=1;HOM=0;NC=0	GT:GQ:SDP:DP:RD:AD:FREQ:PVAL:RBQ:ABQ:RDF:RDR:ADF:ADR	0/0:254:135:135:135:0:0%:1E0:62:0:122:13:0:0	0/1:99:69:69:41:28:40.58%:1.1744E-10:64:67:36:5:27:1
ST4.03ch04	7860620	.	C	T	.	PASS	ADP=116;WT=1;HET=1;HOM=0;NC=0	GT:GQ:SDP:DP:RD:AD:FREQ:PVAL:RBQ:ABQ:RDF:RDR:ADF:ADR	0/0:299:161:159:159:0:0%:1E0:60:0:138:21:0:0	0/1:157:75:74:33:41:55.41%:1.8278E-16:55:61:28:5:34:7
ST4.03ch04	7864816	.	C	G	.	PASS	ADP=52;WT=1;HET=1;HOM=0;NC=0	GT:GQ:SDP:DP:RD:AD:FREQ:PVAL:RBQ:ABQ:RDF:RDR:ADF:ADR	0/0:83:52:52:51:1:1.92%:5E-1:55:75:43:8:1:0	0/1:100:53:53:26:27:50.94%:8.2728E-11:69:56:24:2:22:5
ST4.03ch04	7928467	.	A	C	.	PASS	ADP=112;WT=1;HET=1;HOM=0;NC=0	GT:GQ:SDP:DP:RD:AD:FREQ:PVAL:RBQ:ABQ:RDF:RDR:ADF:ADR	0/0:228:121:121:121:0:0%:1E0:64:0:111:10:0:0	0/1:180:103:103:54:49:47.57%:8.9855E-19:59:64:41:13:39:10
ST4.03ch04	7972008	.	A	G	.	PASS	ADP=61;WT=1;HET=1;HOM=0;NC=0	GT:GQ:SDP:DP:RD:AD:FREQ:PVAL:RBQ:ABQ:RDF:RDR:ADF:ADR	0/0:115:64:62:62:0:0%:1E0:64:0:56:6:0:0	0/1:97:62:61:34:27:44.26%:1.7985E-10:61:64:28:6:23:4
ST4.03ch04	7974180	.	G	A	.	PASS	ADP=82;WT=1;HET=1;HOM=0;NC=0	GT:GQ:SDP:DP:RD:AD:FREQ:PVAL:RBQ:ABQ:RDF:RDR:ADF:ADR	0/0:138:82:82:81:1:1.22%:5E-1:62:38:62:19:0:1	0/1:138:83:83:45:38:45.78%:1.4126E-14:64:58:39:6:31:7
ST4.03ch04	7974266	.	T	G	.	PASS	ADP=70;WT=1;HET=1;HOM=0;NC=0	GT:GQ:SDP:DP:RD:AD:FREQ:PVAL:RBQ:ABQ:RDF:RDR:ADF:ADR	0/0:119:64:64:64:0:0%:1E0:59:0:46:18:0:0	0/1:127:76:76:41:35:46.05%:1.7063E-13:61:67:31:10:32:3
ST4.03ch04	8062658	.	A	C	.	PASS	ADP=124;WT=1;HET=1;HOM=0;NC=0	GT:GQ:SDP:DP:RD:AD:FREQ:PVAL:RBQ:ABQ:RDF:RDR:ADF:ADR	0/0:313:168:168:168:0:0%:1E0:57:0:129:39:0:0	0/1:130:81:81:45:36:44.44%:9.3487E-14:58:62:39:6:34:2
ST4.03ch04	8062686	.	G	T	.	PASS	ADP=133;WT=1;HET=1;HOM=0;NC=0	GT:GQ:SDP:DP:RD:AD:FREQ:PVAL:RBQ:ABQ:RDF:RDR:ADF:ADR	0/0:296:175:175:173:2:1.14%:2.4928E-1:58:38:142:31:0:2	0/1:139:92:92:53:39:42.39%:1.0508E-14:60:64:46:7:35:4
ST4.03ch04	8062796	.	T	G	.	PASS	ADP=133;WT=1;HET=1;HOM=0;NC=0	GT:GQ:SDP:DP:RD:AD:FREQ:PVAL:RBQ:ABQ:RDF:RDR:ADF:ADR	0/0:351:187:187:187:0:0%:1E0:62:0:162:25:0:0	0/1:117:79:79:46:33:41.77%:1.6516E-12:56:63:34:12:30:3
ST4.03ch04	8062822	.	T	A	.	PASS	ADP=130;WT=1;HET=1;HOM=0;NC=0	GT:GQ:SDP:DP:RD:AD:FREQ:PVAL:RBQ:ABQ:RDF:RDR:ADF:ADR	0/0:347:187:186:186:0:0%:1E0:61:0:155:31:0:0	0/1:114:76:75:43:32:42.67%:3.367E-12:57:59:33:10:27:5
ST4.03ch04	8062923	.	G	C	.	PASS	ADP=96;WT=1;HET=1;HOM=0;NC=0	GT:GQ:SDP:DP:RD:AD:FREQ:PVAL:RBQ:ABQ:RDF:RDR:ADF:ADR	0/0:261:140:139:139:0:0%:1E0:59:0:112:27:0:0	0/1:115:53:53:23:30:56.6%:2.72E-12:49:56:19:4:24:6
ST4.03ch04	8063264	.	A	C	.	PASS	ADP=135;WT=1;HET=1;HOM=0;NC=0	GT:GQ:SDP:DP:RD:AD:FREQ:PVAL:RBQ:ABQ:RDF:RDR:ADF:ADR	0/0:164:166:166:151:15:9.04%:2.1922E-5:63:53:120:31:8:7	0/1:149:104:104:62:42:40.38%:1.2221E-15:62:66:54:8:35:7
ST4.03ch04	8064134	.	A	T	.	PASS	ADP=88;WT=1;HET=1;HOM=0;NC=0	GT:GQ:SDP:DP:RD:AD:FREQ:PVAL:RBQ:ABQ:RDF:RDR:ADF:ADR	0/0:167:90:90:90:0:0%:1E0:60:0:56:34:0:0	0/1:124:86:86:51:35:40.7%:3.6681E-13:64:57:37:14:25:10
ST4.03ch04	8064198	.	A	G	.	PASS	ADP=63;WT=1;HET=1;HOM=0;NC=0	GT:GQ:SDP:DP:RD:AD:FREQ:PVAL:RBQ:ABQ:RDF:RDR:ADF:ADR	0/0:97:51:51:51:0:0%:1E0:69:0:45:6:0:0	0/1:141:76:76:38:38:50%:6.9925E-15:74:57:37:1:30:8
ST4.03ch04	8064664	.	C	T	.	PASS	ADP=111;WT=1;HET=1;HOM=0;NC=0	GT:GQ:SDP:DP:RD:AD:FREQ:PVAL:RBQ:ABQ:RDF:RDR:ADF:ADR	0/0:302:162:162:162:0:0%:1E0:61:0:133:29:0:0	0/1:130:61:61:27:34:55.74%:8.7556E-14:57:61:22:5:25:9
ST4.03ch04	8123849	.	C	G	.	PASS	ADP=136;WT=1;HET=1;HOM=0;NC=0	GT:GQ:SDP:DP:RD:AD:FREQ:PVAL:RBQ:ABQ:RDF:RDR:ADF:ADR	0/0:164:173:173:156:17:9.83%:5.0485E-6:50:58:60:96:11:6	0/1:145:100:100:59:41:41%:2.5144E-15:55:56:31:28:22:19
ST4.03ch04	8666232	.	A	G	.	PASS	ADP=57;WT=1;HET=1;HOM=0;NC=0	GT:GQ:SDP:DP:RD:AD:FREQ:PVAL:RBQ:ABQ:RDF:RDR:ADF:ADR	0/0:108:57:57:57:0:0%:1E0:63:0:49:8:0:0	0/1:85:57:57:33:24:42.11%:2.7262E-9:68:73:28:5:24:0
ST4.03ch04	8666740	.	C	T	.	PASS	ADP=55;WT=1;HET=1;HOM=0;NC=0	GT:GQ:SDP:DP:RD:AD:FREQ:PVAL:RBQ:ABQ:RDF:RDR:ADF:ADR	0/0:77:54:54:52:2:3.7%:2.4766E-1:58:32:42:10:2:0	0/1:98:57:57:30:27:47.37%:1.2661E-10:61:58:24:6:20:7
ST4.03ch04	9157414	.	G	T	.	PASS	ADP=76;WT=1;HET=1;HOM=0;NC=0	GT:GQ:SDP:DP:RD:AD:FREQ:PVAL:RBQ:ABQ:RDF:RDR:ADF:ADR	0/0:149:80:80:80:0:0%:1E0:62:0:79:1:0:0	0/1:152:73:73:33:40:54.79%:5.0221E-16:62:60:32:1:29:11
ST4.03ch04	9157549	.	G	T	.	PASS	ADP=64;WT=1;HET=1;HOM=0;NC=0	GT:GQ:SDP:DP:RD:AD:FREQ:PVAL:RBQ:ABQ:RDF:RDR:ADF:ADR	0/0:130:70:70:70:0:0%:1E0:56:0:58:12:0:0	0/1:89:58:58:33:25:43.1%:1.0786E-9:58:58:26:7:18:7
ST4.03ch04	9157551	.	C	A	.	PASS	ADP=63;WT=1;HET=1;HOM=0;NC=0	GT:GQ:SDP:DP:RD:AD:FREQ:PVAL:RBQ:ABQ:RDF:RDR:ADF:ADR	0/0:130:70:70:70:0:0%:1E0:57:0:57:13:0:0	0/1:90:57:57:32:25:43.86%:9.9959E-10:57:57:25:7:18:7
ST4.03ch04	9743804	.	A	G	.	PASS	ADP=79;WT=1;HET=1;HOM=0;NC=0	GT:GQ:SDP:DP:RD:AD:FREQ:PVAL:RBQ:ABQ:RDF:RDR:ADF:ADR	0/0:152:82:82:82:0:0%:1E0:57:0:65:17:0:0	0/1:131:77:77:41:36:46.75%:6.58E-14:61:52:38:3:32:4
ST4.03ch04	9743972	.	T	A	.	PASS	ADP=97;WT=1;HET=1;HOM=0;NC=0	GT:GQ:SDP:DP:RD:AD:FREQ:PVAL:RBQ:ABQ:RDF:RDR:ADF:ADR	0/0:187:99:99:99:0:0%:1E0:52:0:81:18:0:0	0/1:203:96:96:43:53:55.21%:4.4461E-21:60:54:34:9:43:10
ST4.03ch04	9743995	.	G	A	.	PASS	ADP=100;WT=1;HET=1;HOM=0;NC=0	GT:GQ:SDP:DP:RD:AD:FREQ:PVAL:RBQ:ABQ:RDF:RDR:ADF:ADR	0/0:190:101:101:101:0:0%:1E0:54:0:83:18:0:0	0/1:201:99:99:46:53:53.54%:6.8883E-21:60:54:39:7:44:9
ST4.03ch04	9744857	.	G	A	.	PASS	ADP=100;WT=1;HET=1;HOM=0;NC=0	GT:GQ:SDP:DP:RD:AD:FREQ:PVAL:RBQ:ABQ:RDF:RDR:ADF:ADR	0/0:197:108:106:106:0:0%:1E0:57:0:78:28:0:0	0/1:160:95:95:51:44:46.32%:8.0835E-17:54:55:38:13:29:15
ST4.03ch04	9744912	.	T	A	.	PASS	ADP=88;WT=1;HET=1;HOM=0;NC=0	GT:GQ:SDP:DP:RD:AD:FREQ:PVAL:RBQ:ABQ:RDF:RDR:ADF:ADR	0/0:171:92:92:92:0:0%:1E0:54:0:68:24:0:0	0/1:181:84:84:37:47:55.95%:7.7158E-19:51:50:23:14:35:12
ST4.03ch04	9745232	.	A	T	.	PASS	ADP=92;WT=1;HET=1;HOM=0;NC=0	GT:GQ:SDP:DP:RD:AD:FREQ:PVAL:RBQ:ABQ:RDF:RDR:ADF:ADR	0/0:171:100:100:99:1:1%:5E-1:55:15:81:18:0:1	0/1:180:85:85:38:47:55.29%:9.0146E-19:56:52:30:8:34:13
ST4.03ch04	9745535	.	C	T	.	PASS	ADP=69;WT=1;HET=1;HOM=0;NC=0	GT:GQ:SDP:DP:RD:AD:FREQ:PVAL:RBQ:ABQ:RDF:RDR:ADF:ADR	0/0:126:68:68:68:0:0%:1E0:54:0:47:21:0:0	0/1:139:71:70:33:37:52.86%:1.0148E-14:59:60:27:6:28:9
ST4.03ch04	9745797	.	A	G	.	PASS	ADP=59;WT=1;HET=1;HOM=0;NC=0	GT:GQ:SDP:DP:RD:AD:FREQ:PVAL:RBQ:ABQ:RDF:RDR:ADF:ADR	0/0:112:59:59:59:0:0%:1E0:59:0:49:10:0:0	0/1:136:60:60:25:35:58.33%:2.2591E-14:58:59:20:5:26:9
ST4.03ch04	9959667	.	T	A	.	PASS	ADP=67;WT=1;HET=1;HOM=0;NC=0	GT:GQ:SDP:DP:RD:AD:FREQ:PVAL:RBQ:ABQ:RDF:RDR:ADF:ADR	0/0:124:73:73:72:1:1.37%:5E-1:58:78:60:12:1:0	0/1:124:62:62:29:33:53.23%:3.195E-13:60:65:27:2:27:6
ST4.03ch04	9959699	.	G	A	.	PASS	ADP=70;WT=1;HET=1;HOM=0;NC=0	GT:GQ:SDP:DP:RD:AD:FREQ:PVAL:RBQ:ABQ:RDF:RDR:ADF:ADR	0/0:120:72:72:71:1:1.39%:5E-1:57:39:58:13:1:0	0/1:112:68:68:37:31:45.59%:5.3252E-12:62:58:29:8:27:4
ST4.03ch04	9959962	.	G	C	.	PASS	ADP=64;WT=1;HET=1;HOM=0;NC=0	GT:GQ:SDP:DP:RD:AD:FREQ:PVAL:RBQ:ABQ:RDF:RDR:ADF:ADR	0/0:130:69:69:69:0:0%:1E0:61:0:57:12:0:0	0/1:98:60:59:32:27:45.76%:1.5211E-10:56:59:26:6:20:7
ST4.03ch04	21714025	.	G	A	.	PASS	ADP=82;WT=1;HET=1;HOM=0;NC=0	GT:GQ:SDP:DP:RD:AD:FREQ:PVAL:RBQ:ABQ:RDF:RDR:ADF:ADR	0/0:194:106:104:104:0:0%:1E0:58:0:83:21:0:0	0/1:101:61:61:33:28:45.9%:6.4366E-11:57:46:30:3:23:5
ST4.03ch04	21715893	.	C	T	.	PASS	ADP=80;WT=1;HET=1;HOM=0;NC=0	GT:GQ:SDP:DP:RD:AD:FREQ:PVAL:RBQ:ABQ:RDF:RDR:ADF:ADR	0/0:172:91:91:91:0:0%:1E0:61:0:77:14:0:0	0/1:116:70:70:38:32:45.71%:2.2536E-12:62:59:34:4:25:7
ST4.03ch04	49440027	.	A	G	.	PASS	ADP=80;WT=1;HET=1;HOM=0;NC=0	GT:GQ:SDP:DP:RD:AD:FREQ:PVAL:RBQ:ABQ:RDF:RDR:ADF:ADR	0/0:156:84:84:84:0:0%:1E0:60:0:70:14:0:0	0/1:171:76:76:32:44:57.89%:7.2383E-18:61:57:31:1:39:5
ST4.03ch04	49711063	.	T	A	.	PASS	ADP=85;WT=1;HET=1;HOM=0;NC=0	GT:GQ:SDP:DP:RD:AD:FREQ:PVAL:RBQ:ABQ:RDF:RDR:ADF:ADR	0/0:186:100:100:100:0:0%:1E0:62:0:84:16:0:0	0/1:116:70:70:38:32:45.71%:2.2536E-12:60:54:31:7:24:8
ST4.03ch04	53700746	.	C	T	.	PASS	ADP=79;WT=1;HET=1;HOM=0;NC=0	GT:GQ:SDP:DP:RD:AD:FREQ:PVAL:RBQ:ABQ:RDF:RDR:ADF:ADR	0/0:167:90:90:90:0:0%:1E0:62:0:84:6:0:0	0/1:140:69:69:32:37:53.62%:8.8612E-15:61:59:29:3:28:9
ST4.03ch04	53700765	.	C	T	.	PASS	ADP=87;WT=1;HET=1;HOM=0;NC=0	GT:GQ:SDP:DP:RD:AD:FREQ:PVAL:RBQ:ABQ:RDF:RDR:ADF:ADR	0/0:190:101:101:101:0:0%:1E0:62:0:93:8:0:0	0/1:152:73:73:33:40:54.79%:5.0221E-16:65:59:31:2:31:9
ST4.03ch04	53701079	.	T	A	.	PASS	ADP=58;WT=1;HET=1;HOM=0;NC=0	GT:GQ:SDP:DP:RD:AD:FREQ:PVAL:RBQ:ABQ:RDF:RDR:ADF:ADR	0/0:105:65:64:63:1:1.56%:5E-1:56:16:46:17:0:1	0/1:96:53:53:26:26:49.06%:2.1991E-10:59:56:19:7:20:6
ST4.03ch04	53701152	.	C	T	.	PASS	ADP=56;WT=1;HET=1;HOM=0;NC=0	GT:GQ:SDP:DP:RD:AD:FREQ:PVAL:RBQ:ABQ:RDF:RDR:ADF:ADR	0/0:112:59:59:59:0:0%:1E0:57:0:45:14:0:0	0/1:96:53:53:27:26:49.06%:2.4512E-10:52:61:21:6:23:3
ST4.03ch04	53701837	.	T	C	.	PASS	ADP=83;WT=1;HET=1;HOM=0;NC=0	GT:GQ:SDP:DP:RD:AD:FREQ:PVAL:RBQ:ABQ:RDF:RDR:ADF:ADR	0/0:160:86:86:86:0:0%:1E0:59:0:68:18:0:0	0/1:125:81:81:46:35:43.21%:2.581E-13:57:57:37:9:27:8
ST4.03ch04	53702011	.	T	A	.	PASS	ADP=78;WT=1;HET=1;HOM=0;NC=0	GT:GQ:SDP:DP:RD:AD:FREQ:PVAL:RBQ:ABQ:RDF:RDR:ADF:ADR	0/0:160:87:86:86:0:0%:1E0:59:0:69:17:0:0	0/1:125:72:71:37:34:47.89%:3.0367E-13:54:62:26:11:28:6
ST4.03ch04	53702118	.	A	T	.	PASS	ADP=74;WT=1;HET=1;HOM=0;NC=0	GT:GQ:SDP:DP:RD:AD:FREQ:PVAL:RBQ:ABQ:RDF:RDR:ADF:ADR	0/0:141:84:84:83:1:1.19%:5E-1:58:15:63:20:1:0	0/1:96:64:64:37:27:42.19%:2.2534E-10:52:57:24:13:18:9
ST4.03ch04	53702511	.	G	A	.	PASS	ADP=64;WT=1;HET=1;HOM=0;NC=0	GT:GQ:SDP:DP:RD:AD:FREQ:PVAL:RBQ:ABQ:RDF:RDR:ADF:ADR	0/0:119:64:64:64:0:0%:1E0:55:0:54:10:0:0	0/1:138:64:64:28:36:56.25%:1.3424E-14:59:60:22:6:28:8
ST4.03ch04	53705668	.	G	A	.	PASS	ADP=57;WT=1;HET=1;HOM=0;NC=0	GT:GQ:SDP:DP:RD:AD:FREQ:PVAL:RBQ:ABQ:RDF:RDR:ADF:ADR	0/0:115:61:61:61:0:0%:1E0:55:0:52:9:0:0	0/1:114:54:54:24:30:55.56%:3.1807E-12:58:60:22:2:23:7
ST4.03ch04	53705693	.	C	T	.	PASS	ADP=63;WT=1;HET=1;HOM=0;NC=0	GT:GQ:SDP:DP:RD:AD:FREQ:PVAL:RBQ:ABQ:RDF:RDR:ADF:ADR	0/0:127:68:67:67:0:0%:1E0:55:0:57:10:0:0	0/1:93:59:59:33:26:44.07%:4.2407E-10:61:59:25:8:23:3
ST4.03ch04	53706065	.	C	T	.	PASS	ADP=61;WT=1;HET=1;HOM=0;NC=0	GT:GQ:SDP:DP:RD:AD:FREQ:PVAL:RBQ:ABQ:RDF:RDR:ADF:ADR	0/0:130:71:69:69:0:0%:1E0:57:0:51:18:0:0	0/1:95:54:54:28:26:48.15%:2.7171E-10:59:54:24:4:19:7
ST4.03ch04	54277410	.	C	T	.	PASS	ADP=75;WT=1;HET=1;HOM=0;NC=0	GT:GQ:SDP:DP:RD:AD:FREQ:PVAL:RBQ:ABQ:RDF:RDR:ADF:ADR	0/0:175:93:93:93:0:0%:1E0:59:0:77:16:0:0	0/1:85:58:58:34:24:41.38%:2.9186E-9:58:63:28:6:24:0
ST4.03ch04	55863104	.	G	A	.	PASS	ADP=197;WT=1;HET=1;HOM=0;NC=0	GT:GQ:SDP:DP:RD:AD:FREQ:PVAL:RBQ:ABQ:RDF:RDR:ADF:ADR	0/0:441:236:235:235:0:0%:1E0:57:0:203:32:0:0	0/1:231:161:159:94:65:40.88%:6.7631E-24:60:54:77:17:54:11
ST4.03ch04	55864031	.	C	A	.	PASS	ADP=86;WT=1;HET=1;HOM=0;NC=0	GT:GQ:SDP:DP:RD:AD:FREQ:PVAL:RBQ:ABQ:RDF:RDR:ADF:ADR	0/0:145:78:78:78:0:0%:1E0:55:0:62:16:0:0	0/1:170:96:95:49:46:48.42%:9.7369E-18:54:62:41:8:40:6
ST4.03ch04	55864051	.	C	T	.	PASS	ADP=86;WT=1;HET=1;HOM=0;NC=0	GT:GQ:SDP:DP:RD:AD:FREQ:PVAL:RBQ:ABQ:RDF:RDR:ADF:ADR	0/0:137:74:74:74:0:0%:1E0:62:0:61:13:0:0	0/1:164:98:98:53:45:45.92%:3.7449E-17:56:61:47:6:40:5
ST4.03ch04	55864060	.	G	A	.	PASS	ADP=87;WT=1;HET=1;HOM=0;NC=0	GT:GQ:SDP:DP:RD:AD:FREQ:PVAL:RBQ:ABQ:RDF:RDR:ADF:ADR	0/0:141:76:76:76:0:0%:1E0:59:0:61:15:0:0	0/1:159:102:99:55:44:44.44%:1.1462E-16:54:59:48:7:39:5
ST4.03ch04	55866129	.	G	T	.	PASS	ADP=83;WT=1;HET=1;HOM=0;NC=0	GT:GQ:SDP:DP:RD:AD:FREQ:PVAL:RBQ:ABQ:RDF:RDR:ADF:ADR	0/0:88:59:59:57:2:3.39%:2.4786E-1:66:59:50:7:2:0	0/1:246:109:108:45:63:58.33%:2.2172E-25:66:68:42:3:62:1
ST4.03ch04	57706846	.	T	G	.	PASS	ADP=57;WT=1;HET=1;HOM=0;NC=0	GT:GQ:SDP:DP:RD:AD:FREQ:PVAL:RBQ:ABQ:RDF:RDR:ADF:ADR	0/0:115:62:61:61:0:0%:1E0:59:0:50:11:0:0	0/1:96:54:54:27:26:48.15%:2.4512E-10:58:58:22:5:23:3
ST4.03ch04	57707239	.	T	C	.	PASS	ADP=103;WT=1;HET=1;HOM=0;NC=0	GT:GQ:SDP:DP:RD:AD:FREQ:PVAL:RBQ:ABQ:RDF:RDR:ADF:ADR	0/0:220:117:117:117:0:0%:1E0:61:0:103:14:0:0	0/1:145:89:89:49:40:44.94%:3.011E-15:59:59:39:10:35:5
ST4.03ch04	57707287	.	G	T	.	PASS	ADP=103;WT=1;HET=1;HOM=0;NC=0	GT:GQ:SDP:DP:RD:AD:FREQ:PVAL:RBQ:ABQ:RDF:RDR:ADF:ADR	0/0:216:116:116:116:0:0%:1E0:63:0:99:17:0:0	0/1:196:91:91:40:51:56.04%:2.1212E-20:64:63:37:3:41:10
ST4.03ch04	57707293	.	G	A	.	PASS	ADP=101;WT=1;HET=1;HOM=0;NC=0	GT:GQ:SDP:DP:RD:AD:FREQ:PVAL:RBQ:ABQ:RDF:RDR:ADF:ADR	0/0:196:114:114:113:1:0.88%:5E-1:63:30:95:18:0:1	0/1:188:88:88:39:49:55.68%:1.3843E-19:65:62:36:3:40:9
ST4.03ch04	57707316	.	A	C	.	PASS	ADP=95;WT=1;HET=1;HOM=0;NC=0	GT:GQ:SDP:DP:RD:AD:FREQ:PVAL:RBQ:ABQ:RDF:RDR:ADF:ADR	0/0:197:106:106:106:0:0%:1E0:63:0:86:20:0:0	0/1:180:85:85:38:47:55.29%:9.0146E-19:64:64:33:5:40:7
ST4.03ch04	57707325	.	G	C	.	PASS	ADP=95;WT=1;HET=1;HOM=0;NC=0	GT:GQ:SDP:DP:RD:AD:FREQ:PVAL:RBQ:ABQ:RDF:RDR:ADF:ADR	0/0:202:107:107:107:0:0%:1E0:62:0:90:17:0:0	0/1:181:84:84:37:47:55.95%:7.7158E-19:67:65:34:3:40:7
ST4.03ch04	57707375	.	T	C	.	PASS	ADP=85;WT=1;HET=1;HOM=0;NC=0	GT:GQ:SDP:DP:RD:AD:FREQ:PVAL:RBQ:ABQ:RDF:RDR:ADF:ADR	0/0:175:93:93:93:0:0%:1E0:63:0:71:22:0:0	0/1:114:78:77:45:32:41.56%:3.879E-12:61:62:34:11:28:4
ST4.03ch04	57707457	.	G	A	.	PASS	ADP=74;WT=1;HET=1;HOM=0;NC=0	GT:GQ:SDP:DP:RD:AD:FREQ:PVAL:RBQ:ABQ:RDF:RDR:ADF:ADR	0/0:160:85:85:85:0:0%:1E0:60:0:61:24:0:0	0/1:92:64:64:38:26:40.62%:6.0487E-10:55:54:26:12:21:5
ST4.03ch04	58512527	.	C	T	.	PASS	ADP=57;WT=1;HET=1;HOM=0;NC=0	GT:GQ:SDP:DP:RD:AD:FREQ:PVAL:RBQ:ABQ:RDF:RDR:ADF:ADR	0/0:106:63:63:62:1:1.59%:5E-1:57:39:49:13:1:0	0/1:91:52:52:27:25:48.08%:6.4344E-10:63:55:23:4:21:4
ST4.03ch04	58512591	.	G	A	.	PASS	ADP=53;WT=1;HET=1;HOM=0;NC=0	GT:GQ:SDP:DP:RD:AD:FREQ:PVAL:RBQ:ABQ:RDF:RDR:ADF:ADR	0/0:104:56:56:56:0:0%:1E0:60:0:48:8:0:0	0/1:88:50:50:26:24:48%:1.5236E-9:63:58:21:5:23:1
ST4.03ch04	58513849	.	C	A	.	PASS	ADP=73;WT=1;HET=1;HOM=0;NC=0	GT:GQ:SDP:DP:RD:AD:FREQ:PVAL:RBQ:ABQ:RDF:RDR:ADF:ADR	0/0:152:82:82:82:0:0%:1E0:63:0:78:4:0:0	0/1:109:64:64:34:30:46.88%:1.0507E-11:59:65:30:4:29:1
ST4.03ch04	58513997	.	T	A	.	PASS	ADP=85;WT=1;HET=1;HOM=0;NC=0	GT:GQ:SDP:DP:RD:AD:FREQ:PVAL:RBQ:ABQ:RDF:RDR:ADF:ADR	0/0:153:89:89:88:1:1.12%:5E-1:60:76:72:16:1:0	0/1:152:82:82:41:41:50%:5.2507E-16:63:59:36:5:31:10
ST4.03ch04	58514030	.	C	T	.	PASS	ADP=76;WT=1;HET=1;HOM=0;NC=0	GT:GQ:SDP:DP:RD:AD:FREQ:PVAL:RBQ:ABQ:RDF:RDR:ADF:ADR	0/0:141:84:84:83:1:1.19%:5E-1:57:38:63:20:1:0	0/1:121:69:69:36:33:47.83%:7.191E-13:57:60:26:10:27:6
ST4.03ch04	58514050	.	C	T	.	PASS	ADP=73;WT=1;HET=1;HOM=0;NC=0	GT:GQ:SDP:DP:RD:AD:FREQ:PVAL:RBQ:ABQ:RDF:RDR:ADF:ADR	0/0:109:79:79:75:3:3.8%:1.2258E-1:55:37:57:18:0:3	0/1:113:69:68:35:31:45.59%:4.4405E-12:59:55:25:10:25:6
ST4.03ch04	58514053	.	C	T	.	PASS	ADP=73;WT=1;HET=1;HOM=0;NC=0	GT:GQ:SDP:DP:RD:AD:FREQ:PVAL:RBQ:ABQ:RDF:RDR:ADF:ADR	0/0:135:80:79:78:1:1.27%:5E-1:54:39:58:20:1:0	0/1:113:69:68:36:31:45.59%:4.8717E-12:54:56:25:11:24:7
ST4.03ch04	58514073	.	G	A	.	PASS	ADP=72;WT=1;HET=1;HOM=0;NC=0	GT:GQ:SDP:DP:RD:AD:FREQ:PVAL:RBQ:ABQ:RDF:RDR:ADF:ADR	0/0:97:80:79:74:5:6.33%:2.9279E-2:53:34:55:19:1:4	0/1:109:67:66:36:30:45.45%:1.2581E-11:56:60:27:9:22:8
ST4.03ch04	58514102	.	G	A	.	PASS	ADP=61;WT=1;HET=1;HOM=0;NC=0	GT:GQ:SDP:DP:RD:AD:FREQ:PVAL:RBQ:ABQ:RDF:RDR:ADF:ADR	0/0:101:63:62:61:1:1.61%:5E-1:54:39:42:19:1:0	0/1:101:61:61:33:28:45.9%:6.4366E-11:55:57:24:9:19:9
ST4.03ch04	58514487	.	T	C	.	PASS	ADP=75;WT=1;HET=1;HOM=0;NC=0	GT:GQ:SDP:DP:RD:AD:FREQ:PVAL:RBQ:ABQ:RDF:RDR:ADF:ADR	0/0:145:78:78:78:0:0%:1E0:55:0:55:23:0:0	0/1:163:74:73:31:42:57.53%:4.7649E-17:58:57:25:6:34:8
ST4.03ch04	60528977	.	T	C	.	PASS	ADP=65;WT=1;HET=1;HOM=0;NC=0	GT:GQ:SDP:DP:RD:AD:FREQ:PVAL:RBQ:ABQ:RDF:RDR:ADF:ADR	0/0:126:68:68:68:0:0%:1E0:62:0:54:14:0:0	0/1:88:62:62:37:25:40.32%:1.4168E-9:60:61:29:8:20:5
ST4.03ch04	62257352	.	T	C	.	PASS	ADP=62;WT=1;HET=1;HOM=0;NC=0	GT:GQ:SDP:DP:RD:AD:FREQ:PVAL:RBQ:ABQ:RDF:RDR:ADF:ADR	0/0:97:51:51:51:0:0%:1E0:64:0:50:1:0:0	0/1:111:73:73:42:31:42.47%:7.9203E-12:66:58:39:3:28:3
ST4.03ch04	62257453	.	A	G	.	PASS	ADP=54;WT=1;HET=1;HOM=0;NC=0	GT:GQ:SDP:DP:RD:AD:FREQ:PVAL:RBQ:ABQ:RDF:RDR:ADF:ADR	0/0:92:50:50:50:0:0%:1E0:62:0:44:6:0:0	0/1:102:59:59:31:28:47.46%:5.349E-11:55:58:18:13:24:4
ST4.03ch04	62257937	.	C	A	.	PASS	ADP=93;WT=1;HET=1;HOM=0;NC=0	GT:GQ:SDP:DP:RD:AD:FREQ:PVAL:RBQ:ABQ:RDF:RDR:ADF:ADR	0/0:153:81:81:81:0:0%:1E0:60:0:67:14:0:0	0/1:227:105:105:46:59:56.19%:1.6021E-23:62:61:39:7:52:7
ST4.03ch04	62258088	.	T	C	.	PASS	ADP=70;WT=1;HET=1;HOM=0;NC=0	GT:GQ:SDP:DP:RD:AD:FREQ:PVAL:RBQ:ABQ:RDF:RDR:ADF:ADR	0/0:111:60:60:60:0:0%:1E0:54:0:38:22:0:0	0/1:130:81:81:45:36:44.44%:9.3487E-14:63:57:34:11:20:16
ST4.03ch04	62258548	.	G	A	.	PASS	ADP=66;WT=1;HET=1;HOM=0;NC=0	GT:GQ:SDP:DP:RD:AD:FREQ:PVAL:RBQ:ABQ:RDF:RDR:ADF:ADR	0/0:119:64:64:64:0:0%:1E0:60:0:51:13:0:0	0/1:121:69:69:36:33:47.83%:7.191E-13:57:60:30:6:26:7
ST4.03ch04	62258625	.	C	T	.	PASS	ADP=67;WT=1;HET=1;HOM=0;NC=0	GT:GQ:SDP:DP:RD:AD:FREQ:PVAL:RBQ:ABQ:RDF:RDR:ADF:ADR	0/0:115:61:61:61:0:0%:1E0:55:0:47:14:0:0	0/1:106:74:74:44:30:40.54%:2.2803E-11:56:58:35:9:30:0
ST4.03ch04	62261190	.	C	T	.	PASS	ADP=74;WT=1;HET=1;HOM=0;NC=0	GT:GQ:SDP:DP:RD:AD:FREQ:PVAL:RBQ:ABQ:RDF:RDR:ADF:ADR	0/0:119:64:64:64:0:0%:1E0:58:0:55:9:0:0	0/1:138:85:85:46:38:44.71%:1.5419E-14:59:62:35:11:35:3
ST4.03ch04	62262346	.	T	A	.	PASS	ADP=69;WT=1;HET=1;HOM=0;NC=0	GT:GQ:SDP:DP:RD:AD:FREQ:PVAL:RBQ:ABQ:RDF:RDR:ADF:ADR	0/0:127:67:67:67:0:0%:1E0:59:0:58:9:0:0	0/1:224:71:71:0:39:54.93%:3.6742E-23:0:60:0:0:34:5
ST4.03ch04	62262410	.	G	A	.	PASS	ADP=77;WT=1;HET=1;HOM=0;NC=0	GT:GQ:SDP:DP:RD:AD:FREQ:PVAL:RBQ:ABQ:RDF:RDR:ADF:ADR	0/0:149:79:79:79:0:0%:1E0:63:0:73:6:0:0	0/1:167:75:75:31:43:57.33%:1.7018E-17:60:65:23:8:40:3
ST4.03ch04	62262574	.	G	A	.	PASS	ADP=90;WT=1;HET=1;HOM=0;NC=0	GT:GQ:SDP:DP:RD:AD:FREQ:PVAL:RBQ:ABQ:RDF:RDR:ADF:ADR	0/0:190:101:101:101:0:0%:1E0:60:0:84:17:0:0	0/1:149:80:80:40:40:50%:1.2446E-15:62:60:33:7:33:7
ST4.03ch04	62263174	.	G	A	.	PASS	ADP=74;WT=1;HET=1;HOM=0;NC=0	GT:GQ:SDP:DP:RD:AD:FREQ:PVAL:RBQ:ABQ:RDF:RDR:ADF:ADR	0/0:149:79:79:79:0:0%:1E0:59:0:71:8:0:0	0/1:130:69:69:34:35:50.72%:8.2973E-14:56:55:27:7:29:6
ST4.03ch04	62264509	.	C	T	.	PASS	ADP=77;WT=1;HET=1;HOM=0;NC=0	GT:GQ:SDP:DP:RD:AD:FREQ:PVAL:RBQ:ABQ:RDF:RDR:ADF:ADR	0/0:134:72:72:72:0:0%:1E0:57:0:65:7:0:0	0/1:177:82:82:36:46:56.1%:1.8211E-18:59:60:33:3:42:4
ST4.03ch04	62264584	.	A	G	.	PASS	ADP=87;WT=1;HET=1;HOM=0;NC=0	GT:GQ:SDP:DP:RD:AD:FREQ:PVAL:RBQ:ABQ:RDF:RDR:ADF:ADR	0/0:164:88:88:88:0:0%:1E0:60:0:79:9:0:0	0/1:189:86:86:37:49:56.98%:1.0016E-19:53:55:32:5:44:5
ST4.03ch04	62264791	.	C	T	.	PASS	ADP=68;WT=1;HET=1;HOM=0;NC=0	GT:GQ:SDP:DP:RD:AD:FREQ:PVAL:RBQ:ABQ:RDF:RDR:ADF:ADR	0/0:138:73:73:73:0:0%:1E0:58:0:54:19:0:0	0/1:114:63:63:32:31:49.21%:3.2811E-12:53:56:19:13:20:11
ST4.03ch04	62264841	.	C	T	.	PASS	ADP=64;WT=1;HET=1;HOM=0;NC=0	GT:GQ:SDP:DP:RD:AD:FREQ:PVAL:RBQ:ABQ:RDF:RDR:ADF:ADR	0/0:127:67:67:67:0:0%:1E0:59:0:52:15:0:0	0/1:110:63:62:32:30:48.39%:8.6344E-12:48:53:19:13:20:10
ST4.03ch04	62265723	.	A	C	.	PASS	ADP=69;WT=1;HET=1;HOM=0;NC=0	GT:GQ:SDP:DP:RD:AD:FREQ:PVAL:RBQ:ABQ:RDF:RDR:ADF:ADR	0/0:138:73:73:73:0:0%:1E0:58:0:50:23:0:0	0/1:104:65:65:36:29:44.62%:3.2317E-11:59:53:25:11:21:8
ST4.03ch04	62266900	.	T	C	.	PASS	ADP=63;WT=1;HET=1;HOM=0;NC=0	GT:GQ:SDP:DP:RD:AD:FREQ:PVAL:RBQ:ABQ:RDF:RDR:ADF:ADR	0/0:126:68:68:68:0:0%:1E0:59:0:59:9:0:0	0/1:98:60:59:32:27:45.76%:1.5211E-10:56:58:26:6:27:0
ST4.03ch04	62267178	.	G	T	.	PASS	ADP=63;WT=1;HET=1;HOM=0;NC=0	GT:GQ:SDP:DP:RD:AD:FREQ:PVAL:RBQ:ABQ:RDF:RDR:ADF:ADR	0/0:134:72:72:72:0:0%:1E0:57:0:49:23:0:0	0/1:125:54:54:22:32:59.26%:2.9233E-13:50:57:15:7:24:8
ST4.03ch04	62283279	.	C	A	.	PASS	ADP=82;WT=1;HET=1;HOM=0;NC=0	GT:GQ:SDP:DP:RD:AD:FREQ:PVAL:RBQ:ABQ:RDF:RDR:ADF:ADR	0/0:157:83:83:83:0:0%:1E0:61:0:64:19:0:0	0/1:143:81:81:42:39:48.15%:4.0755E-15:59:60:31:11:32:7
ST4.03ch04	62283575	.	G	A	.	PASS	ADP=53;WT=1;HET=1;HOM=0;NC=0	GT:GQ:SDP:DP:RD:AD:FREQ:PVAL:RBQ:ABQ:RDF:RDR:ADF:ADR	0/0:100:54:54:54:0:0%:1E0:58:0:45:9:0:0	0/1:105:53:53:25:28:52.83%:2.7227E-11:51:57:17:8:23:5
ST4.03ch04	63048859	.	A	G	.	PASS	ADP=137;WT=1;HET=1;HOM=0;NC=0	GT:GQ:SDP:DP:RD:AD:FREQ:PVAL:RBQ:ABQ:RDF:RDR:ADF:ADR	0/0:284:151:151:151:0:0%:1E0:57:0:118:33:0:0	0/1:241:123:123:59:64:52.03%:6.8367E-25:52:54:41:18:47:17
ST4.03ch04	63049586	.	G	A	.	PASS	ADP=73;WT=1;HET=1;HOM=0;NC=0	GT:GQ:SDP:DP:RD:AD:FREQ:PVAL:RBQ:ABQ:RDF:RDR:ADF:ADR	0/0:179:95:95:95:0:0%:1E0:61:0:94:1:0:0	0/1:97:51:51:24:26:50.98%:1.7375E-10:60:63:22:2:19:7
ST4.03ch04	63051374	.	C	T	.	PASS	ADP=91;WT=1;HET=1;HOM=0;NC=0	GT:GQ:SDP:DP:RD:AD:FREQ:PVAL:RBQ:ABQ:RDF:RDR:ADF:ADR	0/0:227:122:122:122:0:0%:1E0:69:0:121:1:0:0	0/1:93:61:61:35:26:42.62%:4.9329E-10:72:66:35:0:25:1
ST4.03ch04	63058568	.	A	T	.	PASS	ADP=132;WT=1;HET=1;HOM=0;NC=0	GT:GQ:SDP:DP:RD:AD:FREQ:PVAL:RBQ:ABQ:RDF:RDR:ADF:ADR	0/0:385:206:206:206:0:0%:1E0:66:0:205:1:0:0	0/1:116:59:59:28:31:52.54%:2.0466E-12:63:63:28:0:31:0
ST4.03ch04	63058857	.	A	G	.	PASS	ADP=171;WT=1;HET=1;HOM=0;NC=0	GT:GQ:SDP:DP:RD:AD:FREQ:PVAL:RBQ:ABQ:RDF:RDR:ADF:ADR	0/0:456:243:243:243:0:0%:1E0:59:0:193:50:0:0	0/1:196:100:100:48:52:52%:2.4368E-20:60:55:39:9:39:13
ST4.03ch04	63058869	.	G	T	.	PASS	ADP=171;WT=1;HET=1;HOM=0;NC=0	GT:GQ:SDP:DP:RD:AD:FREQ:PVAL:RBQ:ABQ:RDF:RDR:ADF:ADR	0/0:456:245:244:244:0:0%:1E0:56:0:198:46:0:0	0/1:164:98:98:53:45:45.92%:3.7449E-17:55:58:40:13:36:9
ST4.03ch04	63058969	.	G	A	.	PASS	ADP=191;WT=1;HET=1;HOM=0;NC=0	GT:GQ:SDP:DP:RD:AD:FREQ:PVAL:RBQ:ABQ:RDF:RDR:ADF:ADR	0/0:471:252:252:252:0:0%:1E0:57:0:188:64:0:0	0/1:206:130:130:73:57:43.85%:2.4552E-21:56:51:64:9:44:13
ST4.03ch04	63060853	.	T	G	.	PASS	ADP=143;WT=1;HET=1;HOM=0;NC=0	GT:GQ:SDP:DP:RD:AD:FREQ:PVAL:RBQ:ABQ:RDF:RDR:ADF:ADR	0/0:291:157:156:156:0:0%:1E0:60:0:109:47:0:0	0/1:255:133:131:55:76:58.02%:1.9534E-30:56:53:36:19:51:25
ST4.03ch04	63061097	.	G	C	.	PASS	ADP=58;WT=1;HET=1;HOM=0;NC=0	GT:GQ:SDP:DP:RD:AD:FREQ:PVAL:RBQ:ABQ:RDF:RDR:ADF:ADR	0/0:122:67:66:66:0:0%:1E0:57:0:56:10:0:0	0/1:101:51:51:24:27:52.94%:6.451E-11:59:60:20:4:20:7
ST4.03ch04	63061716	.	C	T	.	PASS	ADP=77;WT=1;HET=1;HOM=0;NC=0	GT:GQ:SDP:DP:RD:AD:FREQ:PVAL:RBQ:ABQ:RDF:RDR:ADF:ADR	0/0:91:56:56:55:1:1.79%:5E-1:58:16:41:14:1:0	0/1:168:100:99:53:46:46.46%:1.4447E-17:59:58:42:11:38:8
ST4.03ch04	63061744	.	T	C	.	PASS	ADP=70;WT=1;HET=1;HOM=0;NC=0	GT:GQ:SDP:DP:RD:AD:FREQ:PVAL:RBQ:ABQ:RDF:RDR:ADF:ADR	0/0:92:50:50:50:0:0%:1E0:56:0:35:15:0:0	0/1:136:90:90:52:38:42.22%:2.4713E-14:59:58:38:14:33:5
ST4.03ch04	63084219	.	C	T	.	PASS	ADP=100;WT=1;HET=1;HOM=0;NC=0	GT:GQ:SDP:DP:RD:AD:FREQ:PVAL:RBQ:ABQ:RDF:RDR:ADF:ADR	0/0:269:143:143:143:0:0%:1E0:64:0:130:13:0:0	0/1:128:57:57:24:33:57.89%:1.4887E-13:65:67:21:3:30:3
ST4.03ch04	63084266	.	G	C	.	PASS	ADP=101;WT=1;HET=1;HOM=0;NC=0	GT:GQ:SDP:DP:RD:AD:FREQ:PVAL:RBQ:ABQ:RDF:RDR:ADF:ADR	0/0:268:144:144:144:0:0%:1E0:66:0:126:18:0:0	0/1:89:59:59:34:25:42.37%:1.16E-9:61:64:27:7:21:4
ST4.03ch04	63084318	.	C	T	.	PASS	ADP=102;WT=1;HET=1;HOM=0;NC=0	GT:GQ:SDP:DP:RD:AD:FREQ:PVAL:RBQ:ABQ:RDF:RDR:ADF:ADR	0/0:265:141:141:141:0:0%:1E0:65:0:120:21:0:0	0/1:119:63:63:31:32:50.79%:1.1052E-12:63:62:23:8:25:7
ST4.03ch04	63084430	.	C	A	.	PASS	ADP=80;WT=1;HET=1;HOM=0;NC=0	GT:GQ:SDP:DP:RD:AD:FREQ:PVAL:RBQ:ABQ:RDF:RDR:ADF:ADR	0/0:99:85:85:79:6:7.06%:1.4263E-2:58:41:49:30:6:0	0/1:106:75:75:45:30:40%:2.4283E-11:59:49:29:16:30:0
ST4.03ch04	63084666	.	G	A	.	PASS	ADP=141;WT=1;HET=1;HOM=0;NC=0	GT:GQ:SDP:DP:RD:AD:FREQ:PVAL:RBQ:ABQ:RDF:RDR:ADF:ADR	0/0:130:69:69:69:0:0%:1E0:59:0:66:3:0:0	0/1:255:217:214:116:87:40.65%:4.5843E-32:60:60:104:12:87:0
ST4.03ch04	63085852	.	T	C	.	PASS	ADP=88;WT=1;HET=1;HOM=0;NC=0	GT:GQ:SDP:DP:RD:AD:FREQ:PVAL:RBQ:ABQ:RDF:RDR:ADF:ADR	0/0:119:63:63:63:0:0%:1E0:67:0:50:13:0:0	0/1:167:113:113:66:47:41.59%:1.6073E-17:66:59:52:14:41:6
ST4.03ch04	63121085	.	G	T	.	PASS	ADP=106;WT=1;HET=1;HOM=0;NC=0	GT:GQ:SDP:DP:RD:AD:FREQ:PVAL:RBQ:ABQ:RDF:RDR:ADF:ADR	0/0:84:51:51:50:1:1.96%:5E-1:54:38:33:17:0:1	0/1:255:162:162:68:94:58.02%:1.6806E-37:61:60:60:8:86:8
ST4.03ch04	63138316	.	A	T	.	PASS	ADP=153;WT=1;HET=1;HOM=0;NC=0	GT:GQ:SDP:DP:RD:AD:FREQ:PVAL:RBQ:ABQ:RDF:RDR:ADF:ADR	0/0:178:144:144:136:8:5.56%:3.5351E-3:58:76:108:28:8:0	0/1:255:163:163:81:82:50.31%:2.0055E-31:62:59:65:16:77:5
ST4.03ch04	63138375	.	A	G	.	PASS	ADP=181;WT=1;HET=1;HOM=0;NC=0	GT:GQ:SDP:DP:RD:AD:FREQ:PVAL:RBQ:ABQ:RDF:RDR:ADF:ADR	0/0:278:183:180:176:4:2.22%:6.1457E-2:62:73:150:26:4:0	0/1:255:184:182:103:79:43.41%:2.958E-29:65:64:88:15:71:8
ST4.03ch04	63166855	.	C	T	.	PASS	ADP=73;WT=1;HET=1;HOM=0;NC=0	GT:GQ:SDP:DP:RD:AD:FREQ:PVAL:RBQ:ABQ:RDF:RDR:ADF:ADR	0/0:92:50:50:50:0:0%:1E0:61:0:40:10:0:0	0/1:151:96:96:54:42:43.75%:6.9139E-16:56:59:40:14:40:2
ST4.03ch04	63166878	.	A	G	.	PASS	ADP=78;WT=1;HET=1;HOM=0;NC=0	GT:GQ:SDP:DP:RD:AD:FREQ:PVAL:RBQ:ABQ:RDF:RDR:ADF:ADR	0/0:100:53:53:53:0:0%:1E0:66:0:44:9:0:0	0/1:166:104:104:58:46:44.23%:2.2346E-17:63:58:43:15:41:5
ST4.03ch04	63166906	.	G	C	.	PASS	ADP=87;WT=1;HET=1;HOM=0;NC=0	GT:GQ:SDP:DP:RD:AD:FREQ:PVAL:RBQ:ABQ:RDF:RDR:ADF:ADR	0/0:79:62:61:57:3:4.92%:1.2185E-1:67:50:51:6:3:0	0/1:203:115:114:59:55:48.25%:4.5978E-21:63:63:45:14:50:5
ST4.03ch04	63166965	.	C	T	.	PASS	ADP=86;WT=1;HET=1;HOM=0;NC=0	GT:GQ:SDP:DP:RD:AD:FREQ:PVAL:RBQ:ABQ:RDF:RDR:ADF:ADR	0/0:107:58:58:58:0:0%:1E0:65:0:53:5:0:0	0/1:237:114:114:52:62:54.39%:1.9275E-24:64:64:39:13:53:9
ST4.03ch04	63170346	.	A	G	.	PASS	ADP=87;WT=1;HET=1;HOM=0;NC=0	GT:GQ:SDP:DP:RD:AD:FREQ:PVAL:RBQ:ABQ:RDF:RDR:ADF:ADR	0/0:65:65:63:57:6:9.52%:1.3796E-2:61:58:46:11:3:3	0/1:177:112:111:62:49:44.14%:1.8462E-18:51:60:44:18:46:3
ST4.03ch04	63170380	.	C	G	.	PASS	ADP=85;WT=1;HET=1;HOM=0;NC=0	GT:GQ:SDP:DP:RD:AD:FREQ:PVAL:RBQ:ABQ:RDF:RDR:ADF:ADR	0/0:62:53:53:49:4:7.55%:5.8946E-2:60:57:36:13:2:2	0/1:188:117:117:64:52:44.44%:1.292E-19:50:60:44:20:48:4
ST4.03ch04	63254349	.	C	G	.	PASS	ADP=106;WT=1;HET=1;HOM=0;NC=0	GT:GQ:SDP:DP:RD:AD:FREQ:PVAL:RBQ:ABQ:RDF:RDR:ADF:ADR	0/0:194:103:103:103:0:0%:1E0:64:0:78:25:0:0	0/1:235:110:109:48:61:55.96%:2.878E-24:72:61:44:4:49:12
ST4.03ch04	63255552	.	G	A	.	PASS	ADP=74;WT=1;HET=1;HOM=0;NC=0	GT:GQ:SDP:DP:RD:AD:FREQ:PVAL:RBQ:ABQ:RDF:RDR:ADF:ADR	0/0:107:58:58:58:0:0%:1E0:61:0:58:0:0:0	0/1:161:91:91:40:43:47.25%:6.5235E-17:57:63:35:5:39:4
ST4.03ch04	63261332	.	G	A	.	PASS	ADP=59;WT=1;HET=1;HOM=0;NC=0	GT:GQ:SDP:DP:RD:AD:FREQ:PVAL:RBQ:ABQ:RDF:RDR:ADF:ADR	0/0:104:56:56:56:0:0%:1E0:68:0:50:6:0:0	0/1:88:62:62:37:25:40.32%:1.4168E-9:70:69:32:5:22:3
ST4.03ch04	63262318	.	A	G	.	PASS	ADP=117;WT=1;HET=1;HOM=0;NC=0	GT:GQ:SDP:DP:RD:AD:FREQ:PVAL:RBQ:ABQ:RDF:RDR:ADF:ADR	0/0:265:141:141:141:0:0%:1E0:63:0:137:4:0:0	0/1:135:93:93:55:38:40.86%:3.0374E-14:63:60:53:2:38:0
ST4.03ch04	63262357	.	C	T	.	PASS	ADP=117;WT=1;HET=1;HOM=0;NC=0	GT:GQ:SDP:DP:RD:AD:FREQ:PVAL:RBQ:ABQ:RDF:RDR:ADF:ADR	0/0:268:144:144:144:0:0%:1E0:66:0:137:7:0:0	0/1:136:90:90:51:38:42.22%:2.2978E-14:64:61:50:1:35:3
ST4.03ch04	63262469	.	A	C	.	PASS	ADP=136;WT=1;HET=1;HOM=0;NC=0	GT:GQ:SDP:DP:RD:AD:FREQ:PVAL:RBQ:ABQ:RDF:RDR:ADF:ADR	0/0:295:157:157:157:0:0%:1E0:59:0:122:35:0:0	0/1:189:115:115:63:52:45.22%:1.1857E-19:61:62:53:10:43:9
ST4.03ch04	63262508	.	C	T	.	PASS	ADP=121;WT=1;HET=1;HOM=0;NC=0	GT:GQ:SDP:DP:RD:AD:FREQ:PVAL:RBQ:ABQ:RDF:RDR:ADF:ADR	0/0:250:134:134:134:0:0%:1E0:57:0:101:33:0:0	0/1:216:108:108:51:57:52.78%:2.5113E-22:60:60:34:17:44:13
ST4.03ch04	63285590	.	G	A	.	PASS	ADP=139;WT=1;HET=1;HOM=0;NC=0	GT:GQ:SDP:DP:RD:AD:FREQ:PVAL:RBQ:ABQ:RDF:RDR:ADF:ADR	0/0:247:132:131:131:0:0%:1E0:63:0:112:19:0:0	0/1:248:150:148:80:68:45.95%:1.3648E-25:55:63:63:17:56:12
ST4.03ch04	63293014	.	T	C	.	PASS	ADP=145;WT=1;HET=1;HOM=0;NC=0	GT:GQ:SDP:DP:RD:AD:FREQ:PVAL:RBQ:ABQ:RDF:RDR:ADF:ADR	0/0:333:195:195:193:2:1.03%:2.4936E-1:70:41:182:11:1:1	0/1:143:95:95:54:40:42.11%:4.4668E-15:71:71:51:3:39:1
ST4.03ch04	63293073	.	C	T	.	PASS	ADP=116;WT=1;HET=1;HOM=0;NC=0	GT:GQ:SDP:DP:RD:AD:FREQ:PVAL:RBQ:ABQ:RDF:RDR:ADF:ADR	0/0:284:151:151:151:0:0%:1E0:64:0:115:36:0:0	0/1:187:82:82:34:48:58.54%:1.662E-19:68:65:28:6:37:11
ST4.03ch04	63320765	.	T	C	.	PASS	ADP=90;WT=1;HET=1;HOM=0;NC=0	GT:GQ:SDP:DP:RD:AD:FREQ:PVAL:RBQ:ABQ:RDF:RDR:ADF:ADR	0/0:172:91:91:91:0:0%:1E0:61:0:91:0:0:0	0/1:140:90:90:51:39:43.33%:9.05E-15:67:58:51:0:39:0
ST4.03ch04	63320839	.	G	A	.	PASS	ADP=103;WT=1;HET=1;HOM=0;NC=0	GT:GQ:SDP:DP:RD:AD:FREQ:PVAL:RBQ:ABQ:RDF:RDR:ADF:ADR	0/0:231:124:124:124:0:0%:1E0:60:0:123:1:0:0	0/1:157:83:83:41:42:50.6%:1.973E-16:65:62:40:1:41:1
ST4.03ch04	63320924	.	G	A	.	PASS	ADP=119;WT=1;HET=1;HOM=0;NC=0	GT:GQ:SDP:DP:RD:AD:FREQ:PVAL:RBQ:ABQ:RDF:RDR:ADF:ADR	0/0:276:151:148:148:0:0%:1E0:60:0:135:13:0:0	0/1:196:92:91:40:51:56.04%:2.1212E-20:64:61:39:1:47:4
ST4.03ch04	63320945	.	C	T	.	PASS	ADP=133;WT=1;HET=1;HOM=0;NC=0	GT:GQ:SDP:DP:RD:AD:FREQ:PVAL:RBQ:ABQ:RDF:RDR:ADF:ADR	0/0:310:166:166:166:0:0%:1E0:61:0:153:13:0:0	0/1:216:100:100:44:56:56%:2.4708E-22:62:61:39:5:46:10
ST4.03ch04	63321009	.	C	T	.	PASS	ADP=132;WT=1;HET=1;HOM=0;NC=0	GT:GQ:SDP:DP:RD:AD:FREQ:PVAL:RBQ:ABQ:RDF:RDR:ADF:ADR	0/0:310:166:166:166:0:0%:1E0:60:0:139:27:0:0	0/1:201:99:99:46:53:53.54%:6.8883E-21:62:57:35:11:39:14
ST4.03ch04	63321092	.	G	A	.	PASS	ADP=125;WT=1;HET=1;HOM=0;NC=0	GT:GQ:SDP:DP:RD:AD:FREQ:PVAL:RBQ:ABQ:RDF:RDR:ADF:ADR	0/0:285:162:161:160:1:0.62%:5E-1:60:78:124:36:1:0	0/1:173:90:90:42:46:51.11%:4.3139E-18:59:66:32:10:40:6
ST4.03ch04	63321191	.	G	C	.	PASS	ADP=113;WT=1;HET=1;HOM=0;NC=0	GT:GQ:SDP:DP:RD:AD:FREQ:PVAL:RBQ:ABQ:RDF:RDR:ADF:ADR	0/0:280:150:149:149:0:0%:1E0:59:0:109:40:0:0	0/1:141:77:77:39:38:49.35%:7.8163E-15:63:55:30:9:27:11
ST4.03ch04	63321327	.	A	T	.	PASS	ADP=75;WT=1;HET=1;HOM=0;NC=0	GT:GQ:SDP:DP:RD:AD:FREQ:PVAL:RBQ:ABQ:RDF:RDR:ADF:ADR	0/0:179:95:95:95:0:0%:1E0:59:0:65:30:0:0	0/1:85:56:56:32:24:42.86%:2.5383E-9:66:49:26:6:12:12
ST4.03ch04	63321341	.	A	G	.	PASS	ADP=69;WT=1;HET=1;HOM=0;NC=0	GT:GQ:SDP:DP:RD:AD:FREQ:PVAL:RBQ:ABQ:RDF:RDR:ADF:ADR	0/0:164:88:88:88:0:0%:1E0:58:0:63:25:0:0	0/1:78:51:51:29:22:43.14%:1.3059E-8:65:50:23:6:12:10
ST4.03ch04	63321591	.	T	C	.	PASS	ADP=99;WT=1;HET=1;HOM=0;NC=0	GT:GQ:SDP:DP:RD:AD:FREQ:PVAL:RBQ:ABQ:RDF:RDR:ADF:ADR	0/0:218:126:126:125:1:0.79%:5E-1:62:39:110:15:1:0	0/1:143:74:73:35:38:52.05%:4.8769E-15:68:53:31:4:37:1
ST4.03ch04	63321592	.	C	A	.	PASS	ADP=101;WT=1;HET=1;HOM=0;NC=0	GT:GQ:SDP:DP:RD:AD:FREQ:PVAL:RBQ:ABQ:RDF:RDR:ADF:ADR	0/0:222:128:128:127:1:0.78%:5E-1:64:39:112:15:1:0	0/1:143:74:74:35:38:51.35%:4.8769E-15:71:55:31:4:37:1
ST4.03ch04	63321755	.	C	G	.	PASS	ADP=116;WT=1;HET=1;HOM=0;NC=0	GT:GQ:SDP:DP:RD:AD:FREQ:PVAL:RBQ:ABQ:RDF:RDR:ADF:ADR	0/0:258:137:137:137:0:0%:1E0:59:0:118:19:0:0	0/1:156:95:95:52:43:45.26%:2.2852E-16:58:58:43:9:39:4
ST4.03ch04	63321779	.	C	T	.	PASS	ADP=108;WT=1;HET=1;HOM=0;NC=0	GT:GQ:SDP:DP:RD:AD:FREQ:PVAL:RBQ:ABQ:RDF:RDR:ADF:ADR	0/0:239:127:127:127:0:0%:1E0:61:0:113:14:0:0	0/1:145:89:89:49:40:44.94%:3.011E-15:62:59:41:8:36:4
ST4.03ch04	63336989	.	T	C	.	PASS	ADP=97;WT=1;HET=1;HOM=0;NC=0	GT:GQ:SDP:DP:RD:AD:FREQ:PVAL:RBQ:ABQ:RDF:RDR:ADF:ADR	0/0:119:63:63:63:0:0%:1E0:64:0:57:6:0:0	0/1:255:132:132:55:77:58.33%:6.9447E-31:67:60:49:6:65:12
ST4.03ch04	63337161	.	C	T	.	PASS	ADP=78;WT=1;HET=1;HOM=0;NC=0	GT:GQ:SDP:DP:RD:AD:FREQ:PVAL:RBQ:ABQ:RDF:RDR:ADF:ADR	0/0:100:54:54:54:0:0%:1E0:60:0:40:14:0:0	0/1:145:102:102:60:41:40.2%:2.6853E-15:57:58:38:22:29:12
ST4.03ch04	63349933	.	G	T	.	PASS	ADP=136;WT=1;HET=1;HOM=0;NC=0	GT:GQ:SDP:DP:RD:AD:FREQ:PVAL:RBQ:ABQ:RDF:RDR:ADF:ADR	0/0:168:160:160:147:13:8.12%:9.4715E-5:49:53:100:47:6:7	0/1:159:113:112:67:45:40.18%:1.0795E-16:50:48:38:29:29:16
ST4.03ch04	63349959	.	T	C	.	PASS	ADP=130;WT=1;HET=1;HOM=0;NC=0	GT:GQ:SDP:DP:RD:AD:FREQ:PVAL:RBQ:ABQ:RDF:RDR:ADF:ADR	0/0:299:159:159:159:0:0%:1E0:49:0:109:50:0:0	0/1:158:102:102:58:44:43.14%:1.4543E-16:55:48:40:18:34:10
ST4.03ch04	63349981	.	T	G	.	PASS	ADP=130;WT=1;HET=1;HOM=0;NC=0	GT:GQ:SDP:DP:RD:AD:FREQ:PVAL:RBQ:ABQ:RDF:RDR:ADF:ADR	0/0:274:156:156:155:1:0.64%:5E-1:51:74:108:47:1:0	0/1:184:104:104:54:50:48.08%:3.4293E-19:58:49:42:12:37:13
ST4.03ch04	63357970	.	A	G	.	PASS	ADP=50;WT=1;HET=1;HOM=0;NC=0	GT:GQ:SDP:DP:RD:AD:FREQ:PVAL:RBQ:ABQ:RDF:RDR:ADF:ADR	0/0:92:50:50:50:0:0%:1E0:54:0:50:0:0:0	0/1:83:50:50:27:23:46%:4.3451E-9:52:59:27:0:22:1
ST4.03ch04	63358153	.	T	C	.	PASS	ADP=95;WT=1;HET=1;HOM=0;NC=0	GT:GQ:SDP:DP:RD:AD:FREQ:PVAL:RBQ:ABQ:RDF:RDR:ADF:ADR	0/0:160:86:86:86:0:0%:1E0:59:0:76:10:0:0	0/1:166:104:104:58:46:44.23%:2.2346E-17:58:62:45:13:39:7
ST4.03ch04	63358177	.	T	A	.	PASS	ADP=95;WT=1;HET=1;HOM=0;NC=0	GT:GQ:SDP:DP:RD:AD:FREQ:PVAL:RBQ:ABQ:RDF:RDR:ADF:ADR	0/0:167:90:90:90:0:0%:1E0:59:0:70:20:0:0	0/1:163:100:100:55:45:45%:4.4637E-17:60:67:40:15:38:7
ST4.03ch04	63358390	.	T	C	.	PASS	ADP=70;WT=1;HET=1;HOM=0;NC=0	GT:GQ:SDP:DP:RD:AD:FREQ:PVAL:RBQ:ABQ:RDF:RDR:ADF:ADR	0/0:117:81:81:78:3:3.7%:1.2267E-1:60:76:52:26:3:0	0/1:126:60:59:26:33:55.93%:2.068E-13:60:66:18:8:25:8
ST4.03ch04	63360098	.	G	A	.	PASS	ADP=346;WT=1;HET=1;HOM=0;NC=0	GT:GQ:SDP:DP:RD:AD:FREQ:PVAL:RBQ:ABQ:RDF:RDR:ADF:ADR	0/0:613:328:328:328:0:0%:1E0:61:0:283:45:0:0	0/1:255:366:364:209:155:42.58%:1.5478E-56:62:59:171:38:127:28
ST4.03ch04	63361004	.	G	A	.	PASS	ADP=112;WT=1;HET=1;HOM=0;NC=0	GT:GQ:SDP:DP:RD:AD:FREQ:PVAL:RBQ:ABQ:RDF:RDR:ADF:ADR	0/0:220:118:118:118:0:0%:1E0:61:0:88:30:0:0	0/1:161:107:107:62:45:42.06%:7.7111E-17:63:59:49:13:36:9
ST4.03ch04	63370825	.	G	T	.	PASS	ADP=56;WT=1;HET=1;HOM=0;NC=0	GT:GQ:SDP:DP:RD:AD:FREQ:PVAL:RBQ:ABQ:RDF:RDR:ADF:ADR	0/0:112:59:59:59:0:0%:1E0:55:0:43:16:0:0	0/1:120:53:53:22:31:58.49%:8.2315E-13:58:55:14:8:23:8
ST4.03ch04	63372462	.	A	G	.	PASS	ADP=77;WT=1;HET=1;HOM=0;NC=0	GT:GQ:SDP:DP:RD:AD:FREQ:PVAL:RBQ:ABQ:RDF:RDR:ADF:ADR	0/0:130:78:78:77:1:1.28%:5E-1:55:17:57:20:1:0	0/1:118:77:76:43:33:43.42%:1.3267E-12:50:58:27:16:27:6
ST4.03ch04	63372471	.	C	T	.	PASS	ADP=77;WT=1;HET=1;HOM=0;NC=0	GT:GQ:SDP:DP:RD:AD:FREQ:PVAL:RBQ:ABQ:RDF:RDR:ADF:ADR	0/0:130:79:78:77:1:1.28%:5E-1:55:77:60:17:1:0	0/1:136:77:77:40:37:48.05%:2.2863E-14:53:53:26:14:28:9
ST4.03ch04	63372585	.	G	A	.	PASS	ADP=98;WT=1;HET=1;HOM=0;NC=0	GT:GQ:SDP:DP:RD:AD:FREQ:PVAL:RBQ:ABQ:RDF:RDR:ADF:ADR	0/0:209:113:112:112:0:0%:1E0:56:0:97:15:0:0	0/1:151:85:85:44:41:48.24%:7.2639E-16:56:56:36:8:33:8
ST4.03ch04	63373346	.	G	A	.	PASS	ADP=98;WT=1;HET=1;HOM=0;NC=0	GT:GQ:SDP:DP:RD:AD:FREQ:PVAL:RBQ:ABQ:RDF:RDR:ADF:ADR	0/0:186:100:100:100:0:0%:1E0:46:0:65:35:0:0	0/1:113:117:96:48:32:40%:4.7154E-12:49:56:35:13:23:9
ST4.03ch04	64546344	.	G	T	.	PASS	ADP=66;WT=1;HET=1;HOM=0;NC=0	GT:GQ:SDP:DP:RD:AD:FREQ:PVAL:RBQ:ABQ:RDF:RDR:ADF:ADR	0/0:135:79:79:78:1:1.27%:5E-1:69:51:73:5:1:0	0/1:86:54:54:30:24:44.44%:2.1774E-9:65:62:27:3:20:4
ST4.03ch04	64547043	.	T	C	.	PASS	ADP=77;WT=1;HET=1;HOM=0;NC=0	GT:GQ:SDP:DP:RD:AD:FREQ:PVAL:RBQ:ABQ:RDF:RDR:ADF:ADR	0/0:142:83:83:82:1:1.2%:5E-1:62:78:70:12:1:0	0/1:120:71:71:38:33:46.48%:8.7106E-13:58:54:27:11:21:12
ST4.03ch04	64547169	.	A	T	.	PASS	ADP=82;WT=1;HET=1;HOM=0;NC=0	GT:GQ:SDP:DP:RD:AD:FREQ:PVAL:RBQ:ABQ:RDF:RDR:ADF:ADR	0/0:167:90:90:90:0:0%:1E0:57:0:65:25:0:0	0/1:166:75:75:32:43:57.33%:2.0241E-17:58:54:23:9:33:10
ST4.03ch04	65095206	.	G	T	.	PASS	ADP=59;WT=1;HET=1;HOM=0;NC=0	GT:GQ:SDP:DP:RD:AD:FREQ:PVAL:RBQ:ABQ:RDF:RDR:ADF:ADR	0/0:112:59:59:59:0:0%:1E0:59:0:51:8:0:0	0/1:89:59:59:34:25:42.37%:1.16E-9:57:68:29:5:21:4
ST4.03ch04	65095225	.	G	A	.	PASS	ADP=68;WT=1;HET=1;HOM=0;NC=0	GT:GQ:SDP:DP:RD:AD:FREQ:PVAL:RBQ:ABQ:RDF:RDR:ADF:ADR	0/0:134:71:71:71:0:0%:1E0:57:0:60:11:0:0	0/1:137:66:66:30:36:54.55%:1.8199E-14:61:58:25:5:32:4
ST4.03ch04	65969384	.	A	G	.	PASS	ADP=60;WT=1;HET=1;HOM=0;NC=0	GT:GQ:SDP:DP:RD:AD:FREQ:PVAL:RBQ:ABQ:RDF:RDR:ADF:ADR	0/0:134:71:71:71:0:0%:1E0:66:0:67:4:0:0	0/1:93:50:49:24:25:51.02%:4.6489E-10:60:61:21:3:24:1
ST4.03ch04	65970096	.	G	A	.	PASS	ADP=60;WT=1;HET=1;HOM=0;NC=0	GT:GQ:SDP:DP:RD:AD:FREQ:PVAL:RBQ:ABQ:RDF:RDR:ADF:ADR	0/0:126:68:68:68:0:0%:1E0:57:0:51:17:0:0	0/1:111:52:52:23:29:55.77%:7.5157E-12:57:63:18:5:24:5
ST4.03ch04	65970117	.	C	T	.	PASS	ADP=60;WT=1;HET=1;HOM=0;NC=0	GT:GQ:SDP:DP:RD:AD:FREQ:PVAL:RBQ:ABQ:RDF:RDR:ADF:ADR	0/0:130:70:70:70:0:0%:1E0:57:0:52:18:0:0	0/1:106:51:51:23:28:54.9%:2.0643E-11:61:65:19:4:23:5
ST4.03ch04	65971167	.	T	G	.	PASS	ADP=104;WT=1;HET=1;HOM=0;NC=0	GT:GQ:SDP:DP:RD:AD:FREQ:PVAL:RBQ:ABQ:RDF:RDR:ADF:ADR	0/0:205:110:110:110:0:0%:1E0:59:0:90:20:0:0	0/1:168:98:98:52:46:46.94%:1.3144E-17:63:63:46:6:39:7
ST4.03ch04	65971226	.	A	G	.	PASS	ADP=103;WT=1;HET=1;HOM=0;NC=0	GT:GQ:SDP:DP:RD:AD:FREQ:PVAL:RBQ:ABQ:RDF:RDR:ADF:ADR	0/0:205:109:109:109:0:0%:1E0:59:0:91:18:0:0	0/1:169:97:97:51:46:47.42%:1.1927E-17:62:64:44:7:37:9
ST4.03ch04	65971400	.	A	C	.	PASS	ADP=96;WT=1;HET=1;HOM=0;NC=0	GT:GQ:SDP:DP:RD:AD:FREQ:PVAL:RBQ:ABQ:RDF:RDR:ADF:ADR	0/0:215:123:123:122:1:0.81%:5E-1:60:16:105:17:1:0	0/1:107:69:69:39:30:43.48%:1.6064E-11:64:56:33:6:23:7
ST4.03ch04	65971441	.	T	C	.	PASS	ADP=97;WT=1;HET=1;HOM=0;NC=0	GT:GQ:SDP:DP:RD:AD:FREQ:PVAL:RBQ:ABQ:RDF:RDR:ADF:ADR	0/0:220:118:118:118:0:0%:1E0:60:0:98:20:0:0	0/1:176:76:76:31:45:59.21%:2.1447E-18:57:64:23:8:39:6
ST4.03ch04	65971532	.	G	A	.	PASS	ADP=109;WT=1;HET=1;HOM=0;NC=0	GT:GQ:SDP:DP:RD:AD:FREQ:PVAL:RBQ:ABQ:RDF:RDR:ADF:ADR	0/0:228:122:121:121:0:0%:1E0:59:0:100:21:0:0	0/1:222:98:98:41:57:58.16%:5.3339E-23:56:59:36:5:48:9
ST4.03ch04	65971618	.	C	T	.	PASS	ADP=109;WT=1;HET=1;HOM=0;NC=0	GT:GQ:SDP:DP:RD:AD:FREQ:PVAL:RBQ:ABQ:RDF:RDR:ADF:ADR	0/0:224:121:120:120:0:0%:1E0:57:0:90:30:0:0	0/1:232:101:99:40:59:59.6%:5.5505E-24:63:62:32:8:51:8
ST4.03ch04	65971742	.	A	G	.	PASS	ADP=85;WT=1;HET=1;HOM=0;NC=0	GT:GQ:SDP:DP:RD:AD:FREQ:PVAL:RBQ:ABQ:RDF:RDR:ADF:ADR	0/0:172:91:91:91:0:0%:1E0:60:0:67:24:0:0	0/1:140:79:79:41:38:48.1%:9.653E-15:62:64:32:9:32:6
ST4.03ch04	65972736	.	G	T	.	PASS	ADP=89;WT=1;HET=1;HOM=0;NC=0	GT:GQ:SDP:DP:RD:AD:FREQ:PVAL:RBQ:ABQ:RDF:RDR:ADF:ADR	0/0:179:96:96:96:0:0%:1E0:56:0:72:24:0:0	0/1:125:82:82:47:35:42.68%:2.7815E-13:58:61:36:11:28:7
ST4.03ch04	65972916	.	C	T	.	PASS	ADP=62;WT=1;HET=1;HOM=0;NC=0	GT:GQ:SDP:DP:RD:AD:FREQ:PVAL:RBQ:ABQ:RDF:RDR:ADF:ADR	0/0:107:58:58:58:0:0%:1E0:59:0:40:18:0:0	0/1:122:66:66:33:33:50%:5.2318E-13:63:61:25:8:26:7
ST4.03ch04	66010165	.	C	T	.	PASS	ADP=61;WT=1;HET=1;HOM=0;NC=0	GT:GQ:SDP:DP:RD:AD:FREQ:PVAL:RBQ:ABQ:RDF:RDR:ADF:ADR	0/0:111:60:60:60:0:0%:1E0:51:0:39:21:0:0	0/1:110:62:62:32:30:48.39%:8.6344E-12:56:55:24:8:21:9
ST4.03ch04	66011486	.	A	C	.	PASS	ADP=77;WT=1;HET=1;HOM=0;NC=0	GT:GQ:SDP:DP:RD:AD:FREQ:PVAL:RBQ:ABQ:RDF:RDR:ADF:ADR	0/0:157:83:83:83:0:0%:1E0:57:0:73:10:0:0	0/1:158:72:72:31:41:56.94%:1.3287E-16:60:60:25:6:36:5
ST4.03ch04	66011616	.	A	G	.	PASS	ADP=108;WT=1;HET=1;HOM=0;NC=0	GT:GQ:SDP:DP:RD:AD:FREQ:PVAL:RBQ:ABQ:RDF:RDR:ADF:ADR	0/0:232:123:123:123:0:0%:1E0:62:0:107:16:0:0	0/1:165:94:94:49:45:47.87%:2.5559E-17:57:64:45:4:42:3
ST4.03ch04	66012908	.	C	T	.	PASS	ADP=76;WT=1;HET=1;HOM=0;NC=0	GT:GQ:SDP:DP:RD:AD:FREQ:PVAL:RBQ:ABQ:RDF:RDR:ADF:ADR	0/0:179:96:96:96:0:0%:1E0:59:0:70:26:0:0	0/1:118:57:57:26:31:54.39%:1.5588E-12:62:64:20:6:27:4
ST4.03ch04	66356644	.	G	A	.	PASS	ADP=60;WT=1;HET=1;HOM=0;NC=0	GT:GQ:SDP:DP:RD:AD:FREQ:PVAL:RBQ:ABQ:RDF:RDR:ADF:ADR	0/0:98:60:60:59:1:1.67%:5E-1:58:78:55:4:1:0	0/1:120:61:61:29:32:52.46%:8.637E-13:57:58:26:3:23:9
ST4.03ch04	66356952	.	A	G	.	PASS	ADP=72;WT=1;HET=1;HOM=0;NC=0	GT:GQ:SDP:DP:RD:AD:FREQ:PVAL:RBQ:ABQ:RDF:RDR:ADF:ADR	0/0:153:81:81:81:0:0%:1E0:64:0:66:15:0:0	0/1:96:64:64:37:27:42.19%:2.2534E-10:59:64:25:12:22:5
ST4.03ch04	66356955	.	T	C	.	PASS	ADP=72;WT=1;HET=1;HOM=0;NC=0	GT:GQ:SDP:DP:RD:AD:FREQ:PVAL:RBQ:ABQ:RDF:RDR:ADF:ADR	0/0:152:82:82:82:0:0%:1E0:64:0:67:15:0:0	0/1:92:63:62:36:26:41.94%:5.295E-10:58:65:23:13:21:5
ST4.03ch04	66357959	.	T	A	.	PASS	ADP=80;WT=1;HET=1;HOM=0;NC=0	GT:GQ:SDP:DP:RD:AD:FREQ:PVAL:RBQ:ABQ:RDF:RDR:ADF:ADR	0/0:142:83:83:82:1:1.2%:5E-1:56:39:59:23:1:0	0/1:160:77:77:35:42:54.55%:8.9788E-17:56:55:23:12:32:10
ST4.03ch04	66438187	.	G	A	.	PASS	ADP=69;WT=1;HET=1;HOM=0;NC=0	GT:GQ:SDP:DP:RD:AD:FREQ:PVAL:RBQ:ABQ:RDF:RDR:ADF:ADR	0/0:130:70:70:70:0:0%:1E0:61:0:57:13:0:0	0/1:103:69:69:40:29:42.03%:4.3774E-11:66:68:34:6:24:5
ST4.03ch04	66438841	.	C	T	.	PASS	ADP=72;WT=1;HET=1;HOM=0;NC=0	GT:GQ:SDP:DP:RD:AD:FREQ:PVAL:RBQ:ABQ:RDF:RDR:ADF:ADR	0/0:127:67:67:67:0:0%:1E0:64:0:67:0:0:0	0/1:131:78:78:42:36:46.15%:7.2168E-14:62:61:41:1:34:2
ST4.03ch04	66438884	.	C	G	.	PASS	ADP=87;WT=1;HET=1;HOM=0;NC=0	GT:GQ:SDP:DP:RD:AD:FREQ:PVAL:RBQ:ABQ:RDF:RDR:ADF:ADR	0/0:149:80:80:80:0:0%:1E0:65:0:76:4:0:0	0/1:170:94:94:48:46:48.94%:8.7581E-18:64:72:42:6:46:0
ST4.03ch04	66438915	.	G	A	.	PASS	ADP=82;WT=1;HET=1;HOM=0;NC=0	GT:GQ:SDP:DP:RD:AD:FREQ:PVAL:RBQ:ABQ:RDF:RDR:ADF:ADR	0/0:149:79:79:79:0:0%:1E0:67:0:73:6:0:0	0/1:146:87:85:45:40:47.06%:2.0985E-15:71:62:45:0:35:5
ST4.03ch04	66438938	.	G	A	.	PASS	ADP=83;WT=1;HET=1;HOM=0;NC=0	GT:GQ:SDP:DP:RD:AD:FREQ:PVAL:RBQ:ABQ:RDF:RDR:ADF:ADR	0/0:141:76:76:76:0:0%:1E0:66:0:69:7:0:0	0/1:167:90:90:45:45:50%:1.6633E-17:66:61:42:3:39:6
ST4.03ch04	66438982	.	T	C	.	PASS	ADP=69;WT=1;HET=1;HOM=0;NC=0	GT:GQ:SDP:DP:RD:AD:FREQ:PVAL:RBQ:ABQ:RDF:RDR:ADF:ADR	0/0:130:69:69:69:0:0%:1E0:66:0:56:13:0:0	0/1:139:70:70:33:37:52.86%:1.0148E-14:69:66:29:4:30:7
ST4.03ch04	66438985	.	A	G	.	PASS	ADP=68;WT=1;HET=1;HOM=0;NC=0	GT:GQ:SDP:DP:RD:AD:FREQ:PVAL:RBQ:ABQ:RDF:RDR:ADF:ADR	0/0:127:67:67:67:0:0%:1E0:64:0:53:14:0:0	0/1:140:69:69:32:37:53.62%:8.8612E-15:67:64:28:4:29:8
ST4.03ch04	66438991	.	G	A	.	PASS	ADP=65;WT=1;HET=1;HOM=0;NC=0	GT:GQ:SDP:DP:RD:AD:FREQ:PVAL:RBQ:ABQ:RDF:RDR:ADF:ADR	0/0:122:66:66:66:0:0%:1E0:64:0:53:13:0:0	0/1:133:65:65:30:35:53.85%:4.9668E-14:65:66:26:4:27:8
ST4.03ch04	66438997	.	A	G	.	PASS	ADP=63;WT=1;HET=1;HOM=0;NC=0	GT:GQ:SDP:DP:RD:AD:FREQ:PVAL:RBQ:ABQ:RDF:RDR:ADF:ADR	0/0:119:63:63:63:0:0%:1E0:65:0:52:11:0:0	0/1:134:63:63:28:35:55.56%:3.7062E-14:64:63:24:4:27:8
ST4.03ch04	66440576	.	C	T	.	PASS	ADP=57;WT=1;HET=1;HOM=0;NC=0	GT:GQ:SDP:DP:RD:AD:FREQ:PVAL:RBQ:ABQ:RDF:RDR:ADF:ADR	0/0:119:64:63:63:0:0%:1E0:61:0:48:15:0:0	0/1:101:52:52:25:27:51.92%:7.3303E-11:59:54:18:7:18:9
ST4.03ch04	66450406	.	A	C	.	PASS	ADP=54;WT=1;HET=1;HOM=0;NC=0	GT:GQ:SDP:DP:RD:AD:FREQ:PVAL:RBQ:ABQ:RDF:RDR:ADF:ADR	0/0:108:57:57:57:0:0%:1E0:62:0:57:0:0:0	0/1:96:52:52:26:26:50%:2.1991E-10:64:58:26:0:26:0
ST4.03ch04	66450660	.	C	T	.	PASS	ADP=74;WT=1;HET=1;HOM=0;NC=0	GT:GQ:SDP:DP:RD:AD:FREQ:PVAL:RBQ:ABQ:RDF:RDR:ADF:ADR	0/0:160:85:85:85:0:0%:1E0:60:0:70:15:0:0	0/1:139:63:63:27:36:57.14%:1.1404E-14:55:50:20:7:26:10
ST4.03ch04	66450737	.	T	C	.	PASS	ADP=74;WT=1;HET=1;HOM=0;NC=0	GT:GQ:SDP:DP:RD:AD:FREQ:PVAL:RBQ:ABQ:RDF:RDR:ADF:ADR	0/0:153:81:81:81:0:0%:1E0:58:0:63:18:0:0	0/1:112:68:68:37:31:45.59%:5.3252E-12:58:61:28:9:30:1
ST4.03ch04	66451153	.	G	A	.	PASS	ADP=76;WT=1;HET=1;HOM=0;NC=0	GT:GQ:SDP:DP:RD:AD:FREQ:PVAL:RBQ:ABQ:RDF:RDR:ADF:ADR	0/0:160:87:85:85:0:0%:1E0:58:0:72:13:0:0	0/1:152:67:67:28:39:58.21%:6.2003E-16:59:60:22:6:33:6
ST4.03ch04	66451429	.	A	G	.	PASS	ADP=109;WT=1;HET=1;HOM=0;NC=0	GT:GQ:SDP:DP:RD:AD:FREQ:PVAL:RBQ:ABQ:RDF:RDR:ADF:ADR	0/0:239:129:128:128:0:0%:1E0:62:0:111:17:0:0	0/1:136:90:90:52:38:42.22%:2.4713E-14:61:64:38:14:36:2
ST4.03ch04	66451430	.	G	T	.	PASS	ADP=109;WT=1;HET=1;HOM=0;NC=0	GT:GQ:SDP:DP:RD:AD:FREQ:PVAL:RBQ:ABQ:RDF:RDR:ADF:ADR	0/0:239:129:128:128:0:0%:1E0:62:0:112:16:0:0	0/1:132:90:90:52:37:41.11%:6.2306E-14:60:64:37:15:35:2
ST4.03ch04	66451487	.	C	G	.	PASS	ADP=96;WT=1;HET=1;HOM=0;NC=0	GT:GQ:SDP:DP:RD:AD:FREQ:PVAL:RBQ:ABQ:RDF:RDR:ADF:ADR	0/0:224:120:120:120:0:0%:1E0:58:0:95:25:0:0	0/1:115:73:73:41:32:43.84%:2.8926E-12:62:46:29:12:25:7
ST4.03ch04	67302234	.	A	G	.	PASS	ADP=59;WT=1;HET=1;HOM=0;NC=0	GT:GQ:SDP:DP:RD:AD:FREQ:PVAL:RBQ:ABQ:RDF:RDR:ADF:ADR	0/0:127:67:67:67:0:0%:1E0:59:0:54:13:0:0	0/1:82:52:52:29:23:44.23%:5.1348E-9:62:54:26:3:20:3
ST4.03ch04	67302570	.	G	A	.	PASS	ADP=54;WT=1;HET=1;HOM=0;NC=0	GT:GQ:SDP:DP:RD:AD:FREQ:PVAL:RBQ:ABQ:RDF:RDR:ADF:ADR	0/0:91:56:56:55:1:1.79%:5E-1:53:24:42:13:0:1	0/1:87:52:52:28:24:46.15%:1.8384E-9:50:53:20:8:21:3
ST4.03ch04	67302614	.	G	C	.	PASS	ADP=52;WT=1;HET=1;HOM=0;NC=0	GT:GQ:SDP:DP:RD:AD:FREQ:PVAL:RBQ:ABQ:RDF:RDR:ADF:ADR	0/0:104:55:55:55:0:0%:1E0:56:0:40:15:0:0	0/1:88:50:50:26:24:48%:1.5236E-9:51:56:20:6:21:3
ST4.03ch04	67302859	.	C	A	.	PASS	ADP=58;WT=1;HET=1;HOM=0;NC=0	GT:GQ:SDP:DP:RD:AD:FREQ:PVAL:RBQ:ABQ:RDF:RDR:ADF:ADR	0/0:111:60:60:60:0:0%:1E0:57:0:50:10:0:0	0/1:108:56:56:27:29:51.79%:1.3048E-11:51:60:18:9:22:7
ST4.03ch04	67302933	.	G	A	.	PASS	ADP=59;WT=1;HET=1;HOM=0;NC=0	GT:GQ:SDP:DP:RD:AD:FREQ:PVAL:RBQ:ABQ:RDF:RDR:ADF:ADR	0/0:123:67:65:65:0:0%:1E0:51:0:55:10:0:0	0/1:96:54:53:27:26:49.06%:2.4512E-10:59:59:21:6:20:6
ST4.03ch04	67302967	.	C	G	.	PASS	ADP=64;WT=1;HET=1;HOM=0;NC=0	GT:GQ:SDP:DP:RD:AD:FREQ:PVAL:RBQ:ABQ:RDF:RDR:ADF:ADR	0/0:134:71:71:71:0:0%:1E0:56:0:62:9:0:0	0/1:132:58:58:24:34:58.62%:5.3076E-14:58:59:20:4:29:5
ST4.03ch04	67303003	.	C	T	.	PASS	ADP=73;WT=1;HET=1;HOM=0;NC=0	GT:GQ:SDP:DP:RD:AD:FREQ:PVAL:RBQ:ABQ:RDF:RDR:ADF:ADR	0/0:142:84:83:82:1:1.2%:5E-1:54:78:67:15:1:0	0/1:133:64:64:29:35:54.69%:4.3049E-14:57:59:24:5:28:7
ST4.03ch04	67303004	.	G	A	.	PASS	ADP=74;WT=1;HET=1;HOM=0;NC=0	GT:GQ:SDP:DP:RD:AD:FREQ:PVAL:RBQ:ABQ:RDF:RDR:ADF:ADR	0/0:142:85:83:82:1:1.2%:5E-1:54:78:67:15:1:0	0/1:138:65:65:29:36:55.38%:1.5685E-14:57:57:24:5:29:7
ST4.03ch04	67303111	.	C	T	.	PASS	ADP=79;WT=1;HET=1;HOM=0;NC=0	GT:GQ:SDP:DP:RD:AD:FREQ:PVAL:RBQ:ABQ:RDF:RDR:ADF:ADR	0/0:153:90:89:88:1:1.12%:5E-1:56:78:70:18:1:0	0/1:116:70:69:37:32:46.38%:2.0601E-12:58:63:33:4:30:2
ST4.03ch04	67303118	.	G	T	.	PASS	ADP=80;WT=1;HET=1;HOM=0;NC=0	GT:GQ:SDP:DP:RD:AD:FREQ:PVAL:RBQ:ABQ:RDF:RDR:ADF:ADR	0/0:168:89:89:89:0:0%:1E0:55:0:69:20:0:0	0/1:144:71:71:33:38:53.52%:3.7425E-15:62:57:31:2:32:6
ST4.03ch04	67303197	.	A	G	.	PASS	ADP=70;WT=1;HET=1;HOM=0;NC=0	GT:GQ:SDP:DP:RD:AD:FREQ:PVAL:RBQ:ABQ:RDF:RDR:ADF:ADR	0/0:160:85:85:85:0:0%:1E0:55:0:59:26:0:0	0/1:114:56:56:25:30:53.57%:3.6885E-12:65:63:23:2:25:5
ST4.03ch04	67303353	.	G	A	.	PASS	ADP=76;WT=1;HET=1;HOM=0;NC=0	GT:GQ:SDP:DP:RD:AD:FREQ:PVAL:RBQ:ABQ:RDF:RDR:ADF:ADR	0/0:156:86:84:84:0:0%:1E0:56:0:63:21:0:0	0/1:121:69:69:36:33:47.83%:7.191E-13:53:56:26:10:25:8
ST4.03ch04	67303354	.	C	A	.	PASS	ADP=76;WT=1;HET=1;HOM=0;NC=0	GT:GQ:SDP:DP:RD:AD:FREQ:PVAL:RBQ:ABQ:RDF:RDR:ADF:ADR	0/0:160:86:85:85:0:0%:1E0:56:0:64:21:0:0	0/1:117:69:68:36:32:47.06%:1.8765E-12:51:56:25:11:24:8
ST4.03ch04	67303357	.	C	T	.	PASS	ADP=77;WT=1;HET=1;HOM=0;NC=0	GT:GQ:SDP:DP:RD:AD:FREQ:PVAL:RBQ:ABQ:RDF:RDR:ADF:ADR	0/0:160:86:85:85:0:0%:1E0:55:0:64:21:0:0	0/1:130:70:70:35:35:50%:9.3121E-14:54:51:26:9:25:10
ST4.03ch04	67304020	.	T	G	.	PASS	ADP=60;WT=1;HET=1;HOM=0;NC=0	GT:GQ:SDP:DP:RD:AD:FREQ:PVAL:RBQ:ABQ:RDF:RDR:ADF:ADR	0/0:130:70:70:70:0:0%:1E0:55:0:54:16:0:0	0/1:107:50:50:22:28:56%:1.7754E-11:67:59:21:1:26:2
ST4.03ch04	67623196	.	G	C	.	PASS	ADP=85;WT=1;HET=1;HOM=0;NC=0	GT:GQ:SDP:DP:RD:AD:FREQ:PVAL:RBQ:ABQ:RDF:RDR:ADF:ADR	0/0:179:95:95:95:0:0%:1E0:59:0:78:17:0:0	0/1:110:76:75:44:31:41.33%:9.1061E-12:53:55:33:11:28:3
ST4.03ch04	67779974	.	G	A	.	PASS	ADP=83;WT=1;HET=1;HOM=0;NC=0	GT:GQ:SDP:DP:RD:AD:FREQ:PVAL:RBQ:ABQ:RDF:RDR:ADF:ADR	0/0:198:105:105:105:0:0%:1E0:59:0:86:19:0:0	0/1:97:63:62:35:27:43.55%:1.9451E-10:58:63:29:6:24:3
ST4.03ch04	67780138	.	A	G	.	PASS	ADP=62;WT=1;HET=1;HOM=0;NC=0	GT:GQ:SDP:DP:RD:AD:FREQ:PVAL:RBQ:ABQ:RDF:RDR:ADF:ADR	0/0:134:72:72:72:0:0%:1E0:56:0:51:21:0:0	0/1:87:52:52:28:24:46.15%:1.8384E-9:56:62:18:10:22:2
ST4.03ch04	67780990	.	C	A	.	PASS	ADP=55;WT=1;HET=1;HOM=0;NC=0	GT:GQ:SDP:DP:RD:AD:FREQ:PVAL:RBQ:ABQ:RDF:RDR:ADF:ADR	0/0:100:54:54:54:0:0%:1E0:62:0:38:16:0:0	0/1:118:56:56:25:31:55.36%:1.3458E-12:63:56:21:4:25:6
ST4.03ch04	67781361	.	G	A	.	PASS	ADP=78;WT=1;HET=1;HOM=0;NC=0	GT:GQ:SDP:DP:RD:AD:FREQ:PVAL:RBQ:ABQ:RDF:RDR:ADF:ADR	0/0:123:65:65:65:0:0%:1E0:61:0:65:0:0:0	0/1:162:91:91:47:44:48.35%:5.4646E-17:58:61:36:11:33:11
ST4.03ch04	67781534	.	A	G	.	PASS	ADP=79;WT=1;HET=1;HOM=0;NC=0	GT:GQ:SDP:DP:RD:AD:FREQ:PVAL:RBQ:ABQ:RDF:RDR:ADF:ADR	0/0:168:89:89:89:0:0%:1E0:60:0:73:16:0:0	0/1:112:69:69:38:31:44.93%:5.8009E-12:50:55:29:9:26:5
ST4.03ch04	67781550	.	A	G	.	PASS	ADP=80;WT=1;HET=1;HOM=0;NC=0	GT:GQ:SDP:DP:RD:AD:FREQ:PVAL:RBQ:ABQ:RDF:RDR:ADF:ADR	0/0:175:93:93:93:0:0%:1E0:62:0:74:19:0:0	0/1:131:67:67:32:35:52.24%:6.4906E-14:59:54:27:5:28:7
ST4.03ch04	67781564	.	A	G	.	PASS	ADP=80;WT=1;HET=1;HOM=0;NC=0	GT:GQ:SDP:DP:RD:AD:FREQ:PVAL:RBQ:ABQ:RDF:RDR:ADF:ADR	0/0:167:90:90:90:0:0%:1E0:61:0:72:18:0:0	0/1:139:71:71:34:37:52.11%:1.1558E-14:55:51:27:7:28:9
ST4.03ch04	67781639	.	T	A	.	PASS	ADP=80;WT=1;HET=1;HOM=0;NC=0	GT:GQ:SDP:DP:RD:AD:FREQ:PVAL:RBQ:ABQ:RDF:RDR:ADF:ADR	0/0:160:85:85:85:0:0%:1E0:59:0:62:23:0:0	0/1:142:75:75:37:38:50.67%:6.2293E-15:54:55:29:8:31:7
ST4.03ch04	67781792	.	T	A	.	PASS	ADP=65;WT=1;HET=1;HOM=0;NC=0	GT:GQ:SDP:DP:RD:AD:FREQ:PVAL:RBQ:ABQ:RDF:RDR:ADF:ADR	0/0:115:62:62:62:0:0%:1E0:60:0:51:11:0:0	0/1:116:69:69:37:32:46.38%:2.0601E-12:56:57:27:10:25:7
ST4.03ch04	67781857	.	C	T	.	PASS	ADP=67;WT=1;HET=1;HOM=0;NC=0	GT:GQ:SDP:DP:RD:AD:FREQ:PVAL:RBQ:ABQ:RDF:RDR:ADF:ADR	0/0:119:64:64:64:0:0%:1E0:61:0:47:17:0:0	0/1:116:71:71:39:32:45.07%:2.4568E-12:52:52:24:15:20:12
ST4.03ch04	67781888	.	T	A	.	PASS	ADP=65;WT=1;HET=1;HOM=0;NC=0	GT:GQ:SDP:DP:RD:AD:FREQ:PVAL:RBQ:ABQ:RDF:RDR:ADF:ADR	0/0:123:65:65:65:0:0%:1E0:59:0:49:16:0:0	0/1:127:66:66:32:34:51.52%:1.7439E-13:54:56:19:13:21:13
ST4.03ch04	67781910	.	T	C	.	PASS	ADP=66;WT=1;HET=1;HOM=0;NC=0	GT:GQ:SDP:DP:RD:AD:FREQ:PVAL:RBQ:ABQ:RDF:RDR:ADF:ADR	0/0:127:67:67:67:0:0%:1E0:65:0:51:16:0:0	0/1:122:66:66:33:33:50%:5.2318E-13:60:51:20:13:19:14
ST4.03ch04	67781922	.	T	A	.	PASS	ADP=67;WT=1;HET=1;HOM=0;NC=0	GT:GQ:SDP:DP:RD:AD:FREQ:PVAL:RBQ:ABQ:RDF:RDR:ADF:ADR	0/0:126:68:68:68:0:0%:1E0:64:0:52:16:0:0	0/1:118:66:66:34:32:48.48%:1.5388E-12:53:57:21:13:17:15
ST4.03ch04	67782765	.	G	A	.	PASS	ADP=51;WT=1;HET=1;HOM=0;NC=0	GT:GQ:SDP:DP:RD:AD:FREQ:PVAL:RBQ:ABQ:RDF:RDR:ADF:ADR	0/0:92:50:50:50:0:0%:1E0:54:0:34:16:0:0	0/1:78:52:52:30:22:42.31%:1.4035E-8:60:53:22:8:17:5
ST4.03ch04	67782771	.	T	C	.	PASS	ADP=50;WT=1;HET=1;HOM=0;NC=0	GT:GQ:SDP:DP:RD:AD:FREQ:PVAL:RBQ:ABQ:RDF:RDR:ADF:ADR	0/0:92:50:50:50:0:0%:1E0:56:0:33:17:0:0	0/1:74:50:50:29:21:42%:3.2974E-8:60:55:20:9:17:4
ST4.03ch04	67829364	.	T	C	.	PASS	ADP=55;WT=1;HET=1;HOM=0;NC=0	GT:GQ:SDP:DP:RD:AD:FREQ:PVAL:RBQ:ABQ:RDF:RDR:ADF:ADR	0/0:95:57:57:56:1:1.75%:5E-1:56:52:43:13:1:0	0/1:100:54:54:27:27:50%:9.2779E-11:65:58:24:3:26:1
ST4.03ch04	67829616	.	C	T	.	PASS	ADP=69;WT=1;HET=1;HOM=0;NC=0	GT:GQ:SDP:DP:RD:AD:FREQ:PVAL:RBQ:ABQ:RDF:RDR:ADF:ADR	0/0:145:78:77:77:0:0%:1E0:53:0:61:16:0:0	0/1:124:62:62:29:33:53.23%:3.195E-13:54:56:25:4:21:12
ST4.03ch04	67829927	.	C	T	.	PASS	ADP=74;WT=1;HET=1;HOM=0;NC=0	GT:GQ:SDP:DP:RD:AD:FREQ:PVAL:RBQ:ABQ:RDF:RDR:ADF:ADR	0/0:179:95:95:95:0:0%:1E0:62:0:74:21:0:0	0/1:100:54:54:27:27:50%:9.2779E-11:61:58:22:5:21:6
ST4.03ch04	67833903	.	G	A	.	PASS	ADP=55;WT=1;HET=1;HOM=0;NC=0	GT:GQ:SDP:DP:RD:AD:FREQ:PVAL:RBQ:ABQ:RDF:RDR:ADF:ADR	0/0:107:58:58:58:0:0%:1E0:61:0:56:2:0:0	0/1:105:53:53:25:28:52.83%:2.7227E-11:55:63:25:0:27:1
ST4.03ch04	67833906	.	A	T	.	PASS	ADP=55;WT=1;HET=1;HOM=0;NC=0	GT:GQ:SDP:DP:RD:AD:FREQ:PVAL:RBQ:ABQ:RDF:RDR:ADF:ADR	0/0:107:58:58:58:0:0%:1E0:65:0:56:2:0:0	0/1:105:53:53:25:28:52.83%:2.7227E-11:57:62:24:1:27:1
ST4.03ch04	67834573	.	A	G	.	PASS	ADP=58;WT=1;HET=1;HOM=0;NC=0	GT:GQ:SDP:DP:RD:AD:FREQ:PVAL:RBQ:ABQ:RDF:RDR:ADF:ADR	0/0:113:67:67:66:1:1.49%:5E-1:55:17:53:13:1:0	0/1:112:50:50:21:29:58%:5.4249E-12:55:64:17:4:28:1
ST4.03ch04	67835318	.	A	G	.	PASS	ADP=76;WT=1;HET=1;HOM=0;NC=0	GT:GQ:SDP:DP:RD:AD:FREQ:PVAL:RBQ:ABQ:RDF:RDR:ADF:ADR	0/0:179:95:95:95:0:0%:1E0:62:0:83:12:0:0	0/1:94:57:57:31:26:45.61%:3.594E-10:63:63:25:6:24:2
ST4.03ch04	68746587	.	A	G	.	PASS	ADP=88;WT=1;HET=1;HOM=0;NC=0	GT:GQ:SDP:DP:RD:AD:FREQ:PVAL:RBQ:ABQ:RDF:RDR:ADF:ADR	0/0:187:115:115:113:2:1.74%:2.4891E-1:59:34:93:20:2:0	0/1:120:62:62:30:32:51.61%:9.798E-13:54:69:25:5:31:1
ST4.03ch04	68746757	.	A	T	.	PASS	ADP=68;WT=1;HET=1;HOM=0;NC=0	GT:GQ:SDP:DP:RD:AD:FREQ:PVAL:RBQ:ABQ:RDF:RDR:ADF:ADR	0/0:157:83:83:83:0:0%:1E0:58:0:58:25:0:0	0/1:86:54:53:29:24:45.28%:2.005E-9:59:58:22:7:19:5
ST4.03ch04	68746780	.	A	G	.	PASS	ADP=66;WT=1;HET=1;HOM=0;NC=0	GT:GQ:SDP:DP:RD:AD:FREQ:PVAL:RBQ:ABQ:RDF:RDR:ADF:ADR	0/0:149:80:80:80:0:0%:1E0:57:0:53:27:0:0	0/1:86:53:53:29:24:45.28%:2.005E-9:54:55:18:11:19:5
ST4.03ch04	68747144	.	G	T	.	PASS	ADP=71;WT=1;HET=1;HOM=0;NC=0	GT:GQ:SDP:DP:RD:AD:FREQ:PVAL:RBQ:ABQ:RDF:RDR:ADF:ADR	0/0:142:75:75:75:0:0%:1E0:57:0:62:13:0:0	0/1:127:67:67:33:34:50.75%:1.9669E-13:59:56:29:4:27:7
ST4.03ch04	68749262	.	T	C	.	PASS	ADP=71;WT=1;HET=1;HOM=0;NC=0	GT:GQ:SDP:DP:RD:AD:FREQ:PVAL:RBQ:ABQ:RDF:RDR:ADF:ADR	0/0:152:82:82:82:0:0%:1E0:58:0:64:18:0:0	0/1:116:60:60:29:31:51.67%:2.3224E-12:60:59:21:8:25:6
ST4.03ch04	68749862	.	A	T	.	PASS	ADP=70;WT=1;HET=1;HOM=0;NC=0	GT:GQ:SDP:DP:RD:AD:FREQ:PVAL:RBQ:ABQ:RDF:RDR:ADF:ADR	0/0:127:79:76:75:1:1.32%:5E-1:57:39:60:15:1:0	0/1:113:67:65:34:31:47.69%:4.0316E-12:60:56:31:3:26:5
ST4.03ch04	68749932	.	A	T	.	PASS	ADP=87;WT=1;HET=1;HOM=0;NC=0	GT:GQ:SDP:DP:RD:AD:FREQ:PVAL:RBQ:ABQ:RDF:RDR:ADF:ADR	0/0:157:93:91:90:1:1.1%:5E-1:61:38:72:18:0:1	0/1:161:85:84:41:43:51.19%:7.3839E-17:59:60:34:7:38:5
ST4.03ch04	68750047	.	A	G	.	PASS	ADP=92;WT=1;HET=1;HOM=0;NC=0	GT:GQ:SDP:DP:RD:AD:FREQ:PVAL:RBQ:ABQ:RDF:RDR:ADF:ADR	0/0:175:98:94:94:0:0%:1E0:60:0:66:28:0:0	0/1:181:91:91:43:48:52.75%:6.7391E-19:59:58:32:11:37:11
ST4.03ch04	68750238	.	A	G	.	PASS	ADP=54;WT=1;HET=1;HOM=0;NC=0	GT:GQ:SDP:DP:RD:AD:FREQ:PVAL:RBQ:ABQ:RDF:RDR:ADF:ADR	0/0:104:56:56:56:0:0%:1E0:61:0:42:14:0:0	0/1:100:53:53:26:27:50.94%:8.2728E-11:55:55:21:5:16:11
ST4.03ch04	68763814	.	A	G	.	PASS	ADP=80;WT=1;HET=1;HOM=0;NC=0	GT:GQ:SDP:DP:RD:AD:FREQ:PVAL:RBQ:ABQ:RDF:RDR:ADF:ADR	0/0:145:77:77:77:0:0%:1E0:61:0:71:6:0:0	0/1:157:83:83:41:42:50.6%:1.973E-16:59:65:37:4:39:3
ST4.03ch04	68763867	.	G	T	.	PASS	ADP=93;WT=1;HET=1;HOM=0;NC=0	GT:GQ:SDP:DP:RD:AD:FREQ:PVAL:RBQ:ABQ:RDF:RDR:ADF:ADR	0/0:167:90:90:90:0:0%:1E0:61:0:80:10:0:0	0/1:179:96:96:48:48:50%:1.249E-18:58:61:40:8:44:4
ST4.03ch04	68763923	.	A	G	.	PASS	ADP=99;WT=1;HET=1;HOM=0;NC=0	GT:GQ:SDP:DP:RD:AD:FREQ:PVAL:RBQ:ABQ:RDF:RDR:ADF:ADR	0/0:194:104:104:104:0:0%:1E0:61:0:91:13:0:0	0/1:184:94:94:45:49:52.13%:3.2424E-19:60:59:39:6:43:6
ST4.03ch04	68764186	.	A	T	.	PASS	ADP=82;WT=1;HET=1;HOM=0;NC=0	GT:GQ:SDP:DP:RD:AD:FREQ:PVAL:RBQ:ABQ:RDF:RDR:ADF:ADR	0/0:168:90:89:89:0:0%:1E0:58:0:67:22:0:0	0/1:151:77:76:36:40:52.63%:7.6319E-16:61:60:30:6:31:9
ST4.03ch04	68764381	.	A	G	.	PASS	ADP=82;WT=1;HET=1;HOM=0;NC=0	GT:GQ:SDP:DP:RD:AD:FREQ:PVAL:RBQ:ABQ:RDF:RDR:ADF:ADR	0/0:160:86:86:86:0:0%:1E0:59:0:69:17:0:0	0/1:159:79:79:37:42:53.16%:1.19E-16:58:55:29:8:30:12
ST4.03ch04	68764872	.	C	T	.	PASS	ADP=63;WT=1;HET=1;HOM=0;NC=0	GT:GQ:SDP:DP:RD:AD:FREQ:PVAL:RBQ:ABQ:RDF:RDR:ADF:ADR	0/0:126:68:68:68:0:0%:1E0:56:0:57:11:0:0	0/1:107:59:58:29:29:50%:1.6514E-11:57:53:24:5:22:7
ST4.03ch04	68764974	.	A	G	.	PASS	ADP=73;WT=1;HET=1;HOM=0;NC=0	GT:GQ:SDP:DP:RD:AD:FREQ:PVAL:RBQ:ABQ:RDF:RDR:ADF:ADR	0/0:138:81:81:80:1:1.23%:5E-1:60:26:67:13:1:0	0/1:95:66:66:39:27:40.91%:2.5807E-10:57:55:35:4:20:7
ST4.03ch04	68765538	.	G	A	.	PASS	ADP=64;WT=1;HET=1;HOM=0;NC=0	GT:GQ:SDP:DP:RD:AD:FREQ:PVAL:RBQ:ABQ:RDF:RDR:ADF:ADR	0/0:130:69:69:69:0:0%:1E0:62:0:56:13:0:0	0/1:107:59:59:30:29:49.15%:1.8424E-11:54:62:22:8:27:2
ST4.03ch04	69076020	.	G	A	.	PASS	ADP=91;WT=1;HET=1;HOM=0;NC=0	GT:GQ:SDP:DP:RD:AD:FREQ:PVAL:RBQ:ABQ:RDF:RDR:ADF:ADR	0/0:197:106:106:106:0:0%:1E0:60:0:85:21:0:0	0/1:127:77:77:42:35:45.45%:1.8643E-13:54:62:32:10:30:5
ST4.03ch04	69076110	.	A	G	.	PASS	ADP=79;WT=1;HET=1;HOM=0;NC=0	GT:GQ:SDP:DP:RD:AD:FREQ:PVAL:RBQ:ABQ:RDF:RDR:ADF:ADR	0/0:164:87:87:87:0:0%:1E0:55:0:62:25:0:0	0/1:154:71:71:31:40:56.34%:3.6893E-16:55:54:26:5:31:9
ST4.03ch04	69078861	.	C	T	.	PASS	ADP=58;WT=1;HET=1;HOM=0;NC=0	GT:GQ:SDP:DP:RD:AD:FREQ:PVAL:RBQ:ABQ:RDF:RDR:ADF:ADR	0/0:119:63:63:63:0:0%:1E0:53:0:49:14:0:0	0/1:115:53:53:23:30:56.6%:2.72E-12:44:61:14:9:25:5
ST4.03ch04	69078996	.	C	A	.	PASS	ADP=65;WT=1;HET=1;HOM=0;NC=0	GT:GQ:SDP:DP:RD:AD:FREQ:PVAL:RBQ:ABQ:RDF:RDR:ADF:ADR	0/0:120:72:72:71:1:1.39%:5E-1:60:35:57:14:1:0	0/1:107:59:59:30:29:49.15%:1.8424E-11:56:62:23:7:25:4
ST4.03ch04	69079224	.	G	A	.	PASS	ADP=72;WT=1;HET=1;HOM=0;NC=0	GT:GQ:SDP:DP:RD:AD:FREQ:PVAL:RBQ:ABQ:RDF:RDR:ADF:ADR	0/0:130:69:69:69:0:0%:1E0:60:0:54:15:0:0	0/1:166:76:76:33:43:56.58%:2.3908E-17:62:63:26:7:37:6
ST4.03ch04	69121957	.	T	C	.	PASS	ADP=67;WT=1;HET=1;HOM=0;NC=0	GT:GQ:SDP:DP:RD:AD:FREQ:PVAL:RBQ:ABQ:RDF:RDR:ADF:ADR	0/0:122:66:66:66:0:0%:1E0:55:0:50:16:0:0	0/1:121:68:68:35:33:48.53%:6.4956E-13:62:56:27:8:27:6
ST4.03ch04	69122686	.	G	A	.	PASS	ADP=81;WT=1;HET=1;HOM=0;NC=0	GT:GQ:SDP:DP:RD:AD:FREQ:PVAL:RBQ:ABQ:RDF:RDR:ADF:ADR	0/0:164:91:88:88:0:0%:1E0:61:0:71:17:0:0	0/1:106:74:74:44:30:40.54%:2.2803E-11:61:61:41:3:23:7
ST4.03ch04	69122906	.	G	A	.	PASS	ADP=69;WT=1;HET=1;HOM=0;NC=0	GT:GQ:SDP:DP:RD:AD:FREQ:PVAL:RBQ:ABQ:RDF:RDR:ADF:ADR	0/0:134:71:71:71:0:0%:1E0:60:0:59:12:0:0	0/1:156:68:68:28:40:58.82%:2.2046E-16:61:60:25:3:27:13
ST4.03ch04	69124437	.	G	A	.	PASS	ADP=61;WT=1;HET=1;HOM=0;NC=0	GT:GQ:SDP:DP:RD:AD:FREQ:PVAL:RBQ:ABQ:RDF:RDR:ADF:ADR	0/0:112:59:59:59:0:0%:1E0:58:0:48:11:0:0	0/1:110:65:63:33:30:47.62%:9.545E-12:54:60:25:8:24:6
ST4.03ch04	69124563	.	G	A	.	PASS	ADP=61;WT=1;HET=1;HOM=0;NC=0	GT:GQ:SDP:DP:RD:AD:FREQ:PVAL:RBQ:ABQ:RDF:RDR:ADF:ADR	0/0:111:60:60:60:0:0%:1E0:58:0:50:10:0:0	0/1:110:64:63:33:30:47.62%:9.545E-12:60:51:28:5:20:10
ST4.03ch04	69124902	.	C	T	.	PASS	ADP=65;WT=1;HET=1;HOM=0;NC=0	GT:GQ:SDP:DP:RD:AD:FREQ:PVAL:RBQ:ABQ:RDF:RDR:ADF:ADR	0/0:134:71:71:71:0:0%:1E0:53:0:56:15:0:0	0/1:102:60:60:32:28:46.67%:5.88E-11:56:59:25:7:21:7
ST4.03ch04	69125241	.	A	G	.	PASS	ADP=87;WT=1;HET=1;HOM=0;NC=0	GT:GQ:SDP:DP:RD:AD:FREQ:PVAL:RBQ:ABQ:RDF:RDR:ADF:ADR	0/0:175:93:93:93:0:0%:1E0:57:0:71:22:0:0	0/1:143:82:81:42:39:48.15%:4.0755E-15:54:58:32:10:32:7
ST4.03ch04	69125248	.	C	T	.	PASS	ADP=88;WT=1;HET=1;HOM=0;NC=0	GT:GQ:SDP:DP:RD:AD:FREQ:PVAL:RBQ:ABQ:RDF:RDR:ADF:ADR	0/0:171:93:92:92:0:0%:1E0:59:0:71:21:0:0	0/1:142:84:84:45:39:46.43%:5.456E-15:55:59:32:13:30:9
ST4.03ch04	69125390	.	T	C	.	PASS	ADP=81;WT=1;HET=1;HOM=0;NC=0	GT:GQ:SDP:DP:RD:AD:FREQ:PVAL:RBQ:ABQ:RDF:RDR:ADF:ADR	0/0:167:90:90:90:0:0%:1E0:57:0:66:24:0:0	0/1:158:72:72:31:41:56.94%:1.3287E-16:59:58:26:5:31:10
ST4.03ch04	69125531	.	A	T	.	PASS	ADP=56;WT=1;HET=1;HOM=0;NC=0	GT:GQ:SDP:DP:RD:AD:FREQ:PVAL:RBQ:ABQ:RDF:RDR:ADF:ADR	0/0:111:60:60:60:0:0%:1E0:58:0:42:18:0:0	0/1:96:52:52:26:26:50%:2.1991E-10:58:55:20:6:18:8
ST4.03ch04	69127005	.	G	C	.	PASS	ADP=64;WT=1;HET=1;HOM=0;NC=0	GT:GQ:SDP:DP:RD:AD:FREQ:PVAL:RBQ:ABQ:RDF:RDR:ADF:ADR	0/0:137:74:74:74:0:0%:1E0:64:0:62:12:0:0	0/1:77:54:54:32:22:40.74%:1.6045E-8:66:65:28:4:18:4
ST4.03ch04	69127067	.	A	G	.	PASS	ADP=58;WT=1;HET=1;HOM=0;NC=0	GT:GQ:SDP:DP:RD:AD:FREQ:PVAL:RBQ:ABQ:RDF:RDR:ADF:ADR	0/0:122:66:66:66:0:0%:1E0:58:0:45:21:0:0	0/1:83:50:50:27:23:46%:4.3451E-9:62:64:22:5:19:4
ST4.03ch04	70488773	.	G	C	.	PASS	ADP=60;WT=1;HET=1;HOM=0;NC=0	GT:GQ:SDP:DP:RD:AD:FREQ:PVAL:RBQ:ABQ:RDF:RDR:ADF:ADR	0/0:107:59:58:58:0:0%:1E0:52:0:50:8:0:0	0/1:114:63:63:32:31:49.21%:3.2811E-12:57:53:26:6:20:11
ST4.03ch04	70489479	.	G	C	.	PASS	ADP=57;WT=1;HET=1;HOM=0;NC=0	GT:GQ:SDP:DP:RD:AD:FREQ:PVAL:RBQ:ABQ:RDF:RDR:ADF:ADR	0/0:119:64:64:64:0:0%:1E0:55:0:46:18:0:0	0/1:102:50:50:23:27:54%:5.635E-11:54:61:17:6:24:3
ST4.03ch04	70489846	.	T	C	.	PASS	ADP=111;WT=1;HET=1;HOM=0;NC=0	GT:GQ:SDP:DP:RD:AD:FREQ:PVAL:RBQ:ABQ:RDF:RDR:ADF:ADR	0/0:216:116:116:116:0:0%:1E0:58:0:94:22:0:0	0/1:212:107:106:50:56:52.83%:5.9484E-22:66:58:42:8:45:11
ST4.03ch04	70489920	.	C	T	.	PASS	ADP=107;WT=1;HET=1;HOM=0;NC=0	GT:GQ:SDP:DP:RD:AD:FREQ:PVAL:RBQ:ABQ:RDF:RDR:ADF:ADR	0/0:216:117:116:116:0:0%:1E0:57:0:86:30:0:0	0/1:168:99:99:52:46:46.46%:1.3144E-17:53:59:37:15:34:12
ST4.03ch04	70490220	.	G	A	.	PASS	ADP=64;WT=1;HET=1;HOM=0;NC=0	GT:GQ:SDP:DP:RD:AD:FREQ:PVAL:RBQ:ABQ:RDF:RDR:ADF:ADR	0/0:119:64:64:64:0:0%:1E0:57:0:47:17:0:0	0/1:104:65:65:36:29:44.62%:3.2317E-11:56:62:27:9:23:6
ST4.03ch04	70490669	.	C	T	.	PASS	ADP=84;WT=1;HET=1;HOM=0;NC=0	GT:GQ:SDP:DP:RD:AD:FREQ:PVAL:RBQ:ABQ:RDF:RDR:ADF:ADR	0/0:167:90:90:90:0:0%:1E0:60:0:80:10:0:0	0/1:131:79:79:43:36:45.57%:7.8903E-14:62:59:36:7:30:6
ST4.03ch04	70490709	.	T	C	.	PASS	ADP=94;WT=1;HET=1;HOM=0;NC=0	GT:GQ:SDP:DP:RD:AD:FREQ:PVAL:RBQ:ABQ:RDF:RDR:ADF:ADR	0/0:175:95:94:94:0:0%:1E0:57:0:81:13:0:0	0/1:143:94:94:54:40:42.55%:4.4668E-15:56:58:45:9:34:6
ST4.03ch04	70490712	.	C	T	.	PASS	ADP=93;WT=1;HET=1;HOM=0;NC=0	GT:GQ:SDP:DP:RD:AD:FREQ:PVAL:RBQ:ABQ:RDF:RDR:ADF:ADR	0/0:175:94:94:94:0:0%:1E0:57:0:80:14:0:0	0/1:144:93:92:52:40:43.48%:3.841E-15:56:56:44:8:34:6
ST4.03ch04	70490775	.	C	T	.	PASS	ADP=88;WT=1;HET=1;HOM=0;NC=0	GT:GQ:SDP:DP:RD:AD:FREQ:PVAL:RBQ:ABQ:RDF:RDR:ADF:ADR	0/0:168:89:89:89:0:0%:1E0:57:0:71:18:0:0	0/1:132:87:87:50:37:42.53%:5.4067E-14:54:62:40:10:33:4
ST4.03ch04	70491207	.	C	T	.	PASS	ADP=57;WT=1;HET=1;HOM=0;NC=0	GT:GQ:SDP:DP:RD:AD:FREQ:PVAL:RBQ:ABQ:RDF:RDR:ADF:ADR	0/0:112:59:59:59:0:0%:1E0:56:0:38:21:0:0	0/1:99:55:55:28:27:49.09%:1.0345E-10:49:55:18:10:17:10
ST4.03ch04	70491606	.	T	C	.	PASS	ADP=72;WT=1;HET=1;HOM=0;NC=0	GT:GQ:SDP:DP:RD:AD:FREQ:PVAL:RBQ:ABQ:RDF:RDR:ADF:ADR	0/0:134:72:71:71:0:0%:1E0:62:0:61:10:0:0	0/1:133:74:74:38:36:48.65%:4.8851E-14:56:58:32:6:27:9
ST4.03ch04	70491807	.	C	T	.	PASS	ADP=57;WT=1;HET=1;HOM=0;NC=0	GT:GQ:SDP:DP:RD:AD:FREQ:PVAL:RBQ:ABQ:RDF:RDR:ADF:ADR	0/0:91:56:56:55:1:1.79%:5E-1:59:77:40:15:1:0	0/1:89:58:58:33:25:43.1%:1.0786E-9:56:62:20:13:18:7
ST4.03ch04	70953797	.	T	A	.	PASS	ADP=57;WT=1;HET=1;HOM=0;NC=0	GT:GQ:SDP:DP:RD:AD:FREQ:PVAL:RBQ:ABQ:RDF:RDR:ADF:ADR	0/0:107:58:58:58:0:0%:1E0:66:0:46:12:0:0	0/1:118:58:56:25:31:55.36%:1.3458E-12:58:60:21:4:27:4
ST4.03ch04	70954386	.	T	C	.	PASS	ADP=62;WT=1;HET=1;HOM=0;NC=0	GT:GQ:SDP:DP:RD:AD:FREQ:PVAL:RBQ:ABQ:RDF:RDR:ADF:ADR	0/0:127:67:67:67:0:0%:1E0:60:0:65:2:0:0	0/1:85:57:57:33:24:42.11%:2.7262E-9:53:58:31:2:22:2
ST4.03ch04	70954545	.	A	T	.	PASS	ADP=95;WT=1;HET=1;HOM=0;NC=0	GT:GQ:SDP:DP:RD:AD:FREQ:PVAL:RBQ:ABQ:RDF:RDR:ADF:ADR	0/0:213:113:113:113:0:0%:1E0:60:0:93:20:0:0	0/1:145:78:78:39:39:50%:2.95E-15:61:65:30:9:33:6
ST4.03ch04	70954836	.	T	A	.	PASS	ADP=96;WT=1;HET=1;HOM=0;NC=0	GT:GQ:SDP:DP:RD:AD:FREQ:PVAL:RBQ:ABQ:RDF:RDR:ADF:ADR	0/0:209:112:112:112:0:0%:1E0:58:0:85:27:0:0	0/1:158:80:80:38:42:52.5%:1.3596E-16:63:63:34:4:41:1
ST4.03ch04	71480479	.	A	G	.	PASS	ADP=64;WT=1;HET=1;HOM=0;NC=0	GT:GQ:SDP:DP:RD:AD:FREQ:PVAL:RBQ:ABQ:RDF:RDR:ADF:ADR	0/0:137:74:74:74:0:0%:1E0:54:0:60:14:0:0	0/1:95:55:55:29:26:47.27%:2.9965E-10:61:59:23:6:22:4
ST4.03ch04	71480524	.	G	A	.	PASS	ADP=64;WT=1;HET=1;HOM=0;NC=0	GT:GQ:SDP:DP:RD:AD:FREQ:PVAL:RBQ:ABQ:RDF:RDR:ADF:ADR	0/0:127:67:67:67:0:0%:1E0:55:0:60:7:0:0	0/1:129:62:62:28:34:54.84%:1.0182E-13:59:60:23:5:29:5
ST4.03ch04	71480562	.	G	A	.	PASS	ADP=68;WT=1;HET=1;HOM=0;NC=0	GT:GQ:SDP:DP:RD:AD:FREQ:PVAL:RBQ:ABQ:RDF:RDR:ADF:ADR	0/0:134:72:72:72:0:0%:1E0:57:0:65:7:0:0	0/1:96:65:65:38:27:41.54%:2.4148E-10:61:57:33:5:25:2
ST4.03ch04	71480636	.	C	T	.	PASS	ADP=79;WT=1;HET=1;HOM=0;NC=0	GT:GQ:SDP:DP:RD:AD:FREQ:PVAL:RBQ:ABQ:RDF:RDR:ADF:ADR	0/0:160:85:85:85:0:0%:1E0:58:0:75:10:0:0	0/1:157:74:74:33:41:55.41%:1.8278E-16:62:59:27:6:33:8
ST4.03ch04	71480665	.	A	C	.	PASS	ADP=85;WT=1;HET=1;HOM=0;NC=0	GT:GQ:SDP:DP:RD:AD:FREQ:PVAL:RBQ:ABQ:RDF:RDR:ADF:ADR	0/0:179:96:96:96:0:0%:1E0:56:0:79:17:0:0	0/1:119:75:74:41:33:44.59%:1.1315E-12:56:55:33:8:27:6
ST4.03ch04	71480793	.	T	G	.	PASS	ADP=81;WT=1;HET=1;HOM=0;NC=0	GT:GQ:SDP:DP:RD:AD:FREQ:PVAL:RBQ:ABQ:RDF:RDR:ADF:ADR	0/0:167:90:90:90:0:0%:1E0:57:0:69:21:0:0	0/1:102:72:72:43:29:40.28%:5.3416E-11:59:59:34:9:24:5
ST4.03ch05	83708	.	C	A	.	PASS	ADP=66;WT=1;HET=1;HOM=0;NC=0	GT:GQ:SDP:DP:RD:AD:FREQ:PVAL:RBQ:ABQ:RDF:RDR:ADF:ADR	0/0:141:76:76:76:0:0%:1E0:56:0:58:18:0:0	0/1:108:57:57:28:29:50.88%:1.4722E-11:58:60:22:6:24:5
ST4.03ch05	86565	.	C	T	.	PASS	ADP=66;WT=1;HET=1;HOM=0;NC=0	GT:GQ:SDP:DP:RD:AD:FREQ:PVAL:RBQ:ABQ:RDF:RDR:ADF:ADR	0/0:122:66:66:66:0:0%:1E0:61:0:50:16:0:0	0/1:122:67:67:34:33:49.25%:5.8427E-13:59:55:25:9:23:10
ST4.03ch05	87245	.	G	C	.	PASS	ADP=53;WT=1;HET=1;HOM=0;NC=0	GT:GQ:SDP:DP:RD:AD:FREQ:PVAL:RBQ:ABQ:RDF:RDR:ADF:ADR	0/0:104:57:56:56:0:0%:1E0:56:0:41:15:0:0	0/1:101:51:51:24:27:52.94%:6.451E-11:53:60:21:3:21:6
ST4.03ch05	87878	.	C	T	.	PASS	ADP=76;WT=1;HET=1;HOM=0;NC=0	GT:GQ:SDP:DP:RD:AD:FREQ:PVAL:RBQ:ABQ:RDF:RDR:ADF:ADR	0/0:138:82:82:81:1:1.22%:5E-1:60:35:68:13:0:1	0/1:99:70:70:42:28:40%:1.2505E-10:60:56:37:5:20:8
ST4.03ch05	1821576	.	T	A	.	PASS	ADP=82;WT=1;HET=1;HOM=0;NC=0	GT:GQ:SDP:DP:RD:AD:FREQ:PVAL:RBQ:ABQ:RDF:RDR:ADF:ADR	0/0:160:93:93:92:1:1.08%:5E-1:59:16:76:16:1:0	0/1:134:71:71:35:36:50.7%:3.5003E-14:55:55:28:7:31:5
ST4.03ch05	1821798	.	G	A	.	PASS	ADP=67;WT=1;HET=1;HOM=0;NC=0	GT:GQ:SDP:DP:RD:AD:FREQ:PVAL:RBQ:ABQ:RDF:RDR:ADF:ADR	0/0:142:75:75:75:0:0%:1E0:55:0:50:25:0:0	0/1:116:59:59:28:31:52.54%:2.0466E-12:51:56:19:9:21:10
ST4.03ch05	1821833	.	A	T	.	PASS	ADP=61;WT=1;HET=1;HOM=0;NC=0	GT:GQ:SDP:DP:RD:AD:FREQ:PVAL:RBQ:ABQ:RDF:RDR:ADF:ADR	0/0:126:68:68:68:0:0%:1E0:55:0:45:23:0:0	0/1:120:54:54:23:31:57.41%:9.7868E-13:51:53:15:8:18:13
ST4.03ch05	1822178	.	C	T	.	PASS	ADP=52;WT=1;HET=1;HOM=0;NC=0	GT:GQ:SDP:DP:RD:AD:FREQ:PVAL:RBQ:ABQ:RDF:RDR:ADF:ADR	0/0:96:53:52:52:0:0%:1E0:61:0:43:9:0:0	0/1:91:52:52:27:25:48.08%:6.4344E-10:60:59:21:6:21:4
ST4.03ch05	1996824	.	G	A	.	PASS	ADP=69;WT=1;HET=1;HOM=0;NC=0	GT:GQ:SDP:DP:RD:AD:FREQ:PVAL:RBQ:ABQ:RDF:RDR:ADF:ADR	0/0:138:73:73:73:0:0%:1E0:57:0:61:12:0:0	0/1:127:66:66:32:34:51.52%:1.7439E-13:51:59:27:5:29:5
ST4.03ch05	1997647	.	G	A	.	PASS	ADP=126;WT=1;HET=1;HOM=0;NC=0	GT:GQ:SDP:DP:RD:AD:FREQ:PVAL:RBQ:ABQ:RDF:RDR:ADF:ADR	0/0:261:140:139:139:0:0%:1E0:62:0:117:22:0:0	0/1:232:114:114:53:61:53.51%:6.0734E-24:61:59:44:9:50:11
ST4.03ch05	1997778	.	T	C	.	PASS	ADP=112;WT=1;HET=1;HOM=0;NC=0	GT:GQ:SDP:DP:RD:AD:FREQ:PVAL:RBQ:ABQ:RDF:RDR:ADF:ADR	0/0:190:109:109:108:1:0.92%:5E-1:62:16:88:20:1:0	0/1:226:117:116:56:60:51.72%:2.4499E-23:57:58:36:20:42:18
ST4.03ch05	1997977	.	T	C	.	PASS	ADP=59;WT=1;HET=1;HOM=0;NC=0	GT:GQ:SDP:DP:RD:AD:FREQ:PVAL:RBQ:ABQ:RDF:RDR:ADF:ADR	0/0:112:59:59:59:0:0%:1E0:55:0:43:16:0:0	0/1:126:60:60:27:33:55%:2.4078E-13:58:54:19:8:23:10
ST4.03ch05	1998253	.	C	T	.	PASS	ADP=63;WT=1;HET=1;HOM=0;NC=0	GT:GQ:SDP:DP:RD:AD:FREQ:PVAL:RBQ:ABQ:RDF:RDR:ADF:ADR	0/0:131:77:77:76:1:1.3%:5E-1:60:36:64:12:1:0	0/1:83:50:50:27:23:46%:4.3451E-9:58:51:21:6:15:8
ST4.03ch05	1998615	.	G	A	.	PASS	ADP=66;WT=1;HET=1;HOM=0;NC=0	GT:GQ:SDP:DP:RD:AD:FREQ:PVAL:RBQ:ABQ:RDF:RDR:ADF:ADR	0/0:115:62:62:62:0:0%:1E0:62:0:49:13:0:0	0/1:103:70:70:41:29:41.43%:4.6893E-11:61:55:34:7:20:9
ST4.03ch05	1999367	.	T	C	.	PASS	ADP=58;WT=1;HET=1;HOM=0;NC=0	GT:GQ:SDP:DP:RD:AD:FREQ:PVAL:RBQ:ABQ:RDF:RDR:ADF:ADR	0/0:98:59:59:58:1:1.69%:5E-1:56:72:46:12:1:0	0/1:89:58:58:33:25:43.1%:1.0786E-9:56:64:19:14:22:3
ST4.03ch05	2000389	.	G	A	.	PASS	ADP=64;WT=1;HET=1;HOM=0;NC=0	GT:GQ:SDP:DP:RD:AD:FREQ:PVAL:RBQ:ABQ:RDF:RDR:ADF:ADR	0/0:126:68:68:68:0:0%:1E0:61:0:53:15:0:0	0/1:97:61:61:33:27:44.26%:1.6571E-10:63:60:30:3:18:9
ST4.03ch05	2001006	.	T	C	.	PASS	ADP=69;WT=1;HET=1;HOM=0;NC=0	GT:GQ:SDP:DP:RD:AD:FREQ:PVAL:RBQ:ABQ:RDF:RDR:ADF:ADR	0/0:137:74:74:74:0:0%:1E0:59:0:60:14:0:0	0/1:128:65:65:31:34:52.31%:1.5381E-13:59:60:25:6:25:9
ST4.03ch05	2001172	.	T	C	.	PASS	ADP=66;WT=1;HET=1;HOM=0;NC=0	GT:GQ:SDP:DP:RD:AD:FREQ:PVAL:RBQ:ABQ:RDF:RDR:ADF:ADR	0/0:141:76:76:76:0:0%:1E0:58:0:57:19:0:0	0/1:94:56:56:30:26:46.43%:3.2889E-10:60:61:22:8:22:4
ST4.03ch05	2001954	.	C	T	.	PASS	ADP=57;WT=1;HET=1;HOM=0;NC=0	GT:GQ:SDP:DP:RD:AD:FREQ:PVAL:RBQ:ABQ:RDF:RDR:ADF:ADR	0/0:98:60:60:59:1:1.67%:5E-1:63:16:48:11:1:0	0/1:110:54:54:24:29:53.7%:8.7266E-12:65:58:20:4:20:9
ST4.03ch05	2002725	.	G	A	.	PASS	ADP=92;WT=1;HET=1;HOM=0;NC=0	GT:GQ:SDP:DP:RD:AD:FREQ:PVAL:RBQ:ABQ:RDF:RDR:ADF:ADR	0/0:190:101:101:101:0:0%:1E0:56:0:84:17:0:0	0/1:156:86:84:42:42:50%:2.2152E-16:54:59:35:7:35:7
ST4.03ch05	2002850	.	T	A	.	PASS	ADP=97;WT=1;HET=1;HOM=0;NC=0	GT:GQ:SDP:DP:RD:AD:FREQ:PVAL:RBQ:ABQ:RDF:RDR:ADF:ADR	0/0:205:110:110:110:0:0%:1E0:63:0:95:15:0:0	0/1:120:85:85:51:34:40%:9.1568E-13:67:54:47:4:23:11
ST4.03ch05	2003768	.	A	T	.	PASS	ADP=57;WT=1;HET=1;HOM=0;NC=0	GT:GQ:SDP:DP:RD:AD:FREQ:PVAL:RBQ:ABQ:RDF:RDR:ADF:ADR	0/0:115:62:62:62:0:0%:1E0:59:0:56:6:0:0	0/1:91:52:52:27:25:48.08%:6.4344E-10:64:54:25:2:23:2
ST4.03ch05	3150111	.	G	T	.	PASS	ADP=62;WT=1;HET=1;HOM=0;NC=0	GT:GQ:SDP:DP:RD:AD:FREQ:PVAL:RBQ:ABQ:RDF:RDR:ADF:ADR	0/0:123:67:65:65:0:0%:1E0:58:0:59:6:0:0	0/1:102:60:60:32:28:46.67%:5.88E-11:56:62:26:6:26:2
ST4.03ch05	3150153	.	G	A	.	PASS	ADP=58;WT=1;HET=1;HOM=0;NC=0	GT:GQ:SDP:DP:RD:AD:FREQ:PVAL:RBQ:ABQ:RDF:RDR:ADF:ADR	0/0:115:62:62:62:0:0%:1E0:55:0:52:10:0:0	0/1:99:56:55:28:27:49.09%:1.0345E-10:59:64:24:4:23:4
ST4.03ch05	3150167	.	T	C	.	PASS	ADP=57;WT=1;HET=1;HOM=0;NC=0	GT:GQ:SDP:DP:RD:AD:FREQ:PVAL:RBQ:ABQ:RDF:RDR:ADF:ADR	0/0:115:63:62:62:0:0%:1E0:56:0:51:11:0:0	0/1:106:52:52:24:28:53.85%:2.38E-11:60:54:19:5:20:8
ST4.03ch05	3150179	.	C	T	.	PASS	ADP=57;WT=1;HET=1;HOM=0;NC=0	GT:GQ:SDP:DP:RD:AD:FREQ:PVAL:RBQ:ABQ:RDF:RDR:ADF:ADR	0/0:115:61:61:61:0:0%:1E0:57:0:47:14:0:0	0/1:96:53:53:27:26:49.06%:2.4512E-10:54:64:20:7:21:5
ST4.03ch05	3151696	.	C	T	.	PASS	ADP=56;WT=1;HET=1;HOM=0;NC=0	GT:GQ:SDP:DP:RD:AD:FREQ:PVAL:RBQ:ABQ:RDF:RDR:ADF:ADR	0/0:112:59:59:59:0:0%:1E0:63:0:52:7:0:0	0/1:109:54:54:25:29:53.7%:1.0051E-11:62:53:20:5:25:4
ST4.03ch05	3151755	.	A	G	.	PASS	ADP=60;WT=1;HET=1;HOM=0;NC=0	GT:GQ:SDP:DP:RD:AD:FREQ:PVAL:RBQ:ABQ:RDF:RDR:ADF:ADR	0/0:107:59:58:58:0:0%:1E0:58:0:52:6:0:0	0/1:124:63:63:30:33:52.38%:3.6448E-13:54:59:27:3:30:3
ST4.03ch05	3151781	.	G	A	.	PASS	ADP=62;WT=1;HET=1;HOM=0;NC=0	GT:GQ:SDP:DP:RD:AD:FREQ:PVAL:RBQ:ABQ:RDF:RDR:ADF:ADR	0/0:119:65:63:63:0:0%:1E0:58:0:57:6:0:0	0/1:106:62:62:33:29:46.77%:2.4857E-11:57:58:26:7:26:3
ST4.03ch05	3151818	.	G	T	.	PASS	ADP=72;WT=1;HET=1;HOM=0;NC=0	GT:GQ:SDP:DP:RD:AD:FREQ:PVAL:RBQ:ABQ:RDF:RDR:ADF:ADR	0/0:149:81:79:79:0:0%:1E0:60:0:72:7:0:0	0/1:109:65:65:35:30:46.15%:1.1519E-11:60:58:28:7:26:4
ST4.03ch05	3151895	.	C	G	.	PASS	ADP=81;WT=1;HET=1;HOM=0;NC=0	GT:GQ:SDP:DP:RD:AD:FREQ:PVAL:RBQ:ABQ:RDF:RDR:ADF:ADR	0/0:172:91:91:91:0:0%:1E0:64:0:77:14:0:0	0/1:129:72:72:37:35:48.61%:1.1574E-13:63:57:32:5:24:11
ST4.03ch05	3153633	.	G	A	.	PASS	ADP=63;WT=1;HET=1;HOM=0;NC=0	GT:GQ:SDP:DP:RD:AD:FREQ:PVAL:RBQ:ABQ:RDF:RDR:ADF:ADR	0/0:119:64:63:63:0:0%:1E0:54:0:56:7:0:0	0/1:134:63:63:28:35:55.56%:3.7062E-14:54:57:24:4:32:3
ST4.03ch05	3153708	.	A	G	.	PASS	ADP=71;WT=1;HET=1;HOM=0;NC=0	GT:GQ:SDP:DP:RD:AD:FREQ:PVAL:RBQ:ABQ:RDF:RDR:ADF:ADR	0/0:145:77:77:77:0:0%:1E0:58:0:62:15:0:0	0/1:132:67:66:31:35:53.03%:5.6945E-14:56:58:25:6:29:6
ST4.03ch05	3153819	.	T	C	.	PASS	ADP=97;WT=1;HET=1;HOM=0;NC=0	GT:GQ:SDP:DP:RD:AD:FREQ:PVAL:RBQ:ABQ:RDF:RDR:ADF:ADR	0/0:201:108:108:108:0:0%:1E0:61:0:90:18:0:0	0/1:150:87:87:46:41:47.13%:8.8662E-16:64:59:40:6:30:11
ST4.03ch05	3153900	.	G	A	.	PASS	ADP=109;WT=1;HET=1;HOM=0;NC=0	GT:GQ:SDP:DP:RD:AD:FREQ:PVAL:RBQ:ABQ:RDF:RDR:ADF:ADR	0/0:227:122:122:122:0:0%:1E0:65:0:98:24:0:0	0/1:151:96:96:53:42:43.75%:6.3812E-16:66:62:44:9:31:11
ST4.03ch05	3160887	.	T	G	.	PASS	ADP=128;WT=1;HET=1;HOM=0;NC=0	GT:GQ:SDP:DP:RD:AD:FREQ:PVAL:RBQ:ABQ:RDF:RDR:ADF:ADR	0/0:145:77:77:77:0:0%:1E0:59:0:63:14:0:0	0/1:255:184:179:104:75:41.9%:1.3225E-27:56:57:87:17:67:8
ST4.03ch05	3160899	.	T	G	.	PASS	ADP=131;WT=1;HET=1;HOM=0;NC=0	GT:GQ:SDP:DP:RD:AD:FREQ:PVAL:RBQ:ABQ:RDF:RDR:ADF:ADR	0/0:145:77:77:77:0:0%:1E0:59:0:62:15:0:0	0/1:255:185:185:108:77:41.62%:2.7585E-28:56:57:87:21:67:10
ST4.03ch05	3160974	.	A	T	.	PASS	ADP=134;WT=1;HET=1;HOM=0;NC=0	GT:GQ:SDP:DP:RD:AD:FREQ:PVAL:RBQ:ABQ:RDF:RDR:ADF:ADR	0/0:113:68:67:66:1:1.49%:5E-1:55:16:51:15:0:1	0/1:255:202:201:120:81:40.3%:1.5594E-29:56:55:94:26:72:9
ST4.03ch05	3160998	.	A	T	.	PASS	ADP=132;WT=1;HET=1;HOM=0;NC=0	GT:GQ:SDP:DP:RD:AD:FREQ:PVAL:RBQ:ABQ:RDF:RDR:ADF:ADR	0/0:127:68:67:67:0:0%:1E0:53:0:52:15:0:0	0/1:255:199:197:114:83:42.13%:1.6329E-30:57:56:93:21:73:10
ST4.03ch05	3161067	.	T	C	.	PASS	ADP=164;WT=1;HET=1;HOM=0;NC=0	GT:GQ:SDP:DP:RD:AD:FREQ:PVAL:RBQ:ABQ:RDF:RDR:ADF:ADR	0/0:142:76:75:75:0:0%:1E0:57:0:63:12:0:0	0/1:255:254:254:142:112:44.09%:2.4179E-41:60:62:119:23:100:12
ST4.03ch05	3161115	.	G	A	.	PASS	ADP=166;WT=1;HET=1;HOM=0;NC=0	GT:GQ:SDP:DP:RD:AD:FREQ:PVAL:RBQ:ABQ:RDF:RDR:ADF:ADR	0/0:130:70:69:69:0:0%:1E0:60:0:59:10:0:0	0/1:255:264:263:148:115:43.73%:2.3513E-42:59:61:118:30:96:19
ST4.03ch05	3161156	.	C	T	.	PASS	ADP=175;WT=1;HET=1;HOM=0;NC=0	GT:GQ:SDP:DP:RD:AD:FREQ:PVAL:RBQ:ABQ:RDF:RDR:ADF:ADR	0/0:152:82:82:82:0:0%:1E0:61:0:69:13:0:0	0/1:255:269:269:151:118:43.87%:1.7915E-43:61:62:121:30:98:20
ST4.03ch05	3161205	.	A	G	.	PASS	ADP=184;WT=1;HET=1;HOM=0;NC=0	GT:GQ:SDP:DP:RD:AD:FREQ:PVAL:RBQ:ABQ:RDF:RDR:ADF:ADR	0/0:172:91:91:91:0:0%:1E0:62:0:78:13:0:0	0/1:255:278:278:143:135:48.56%:7.5237E-51:61:63:116:27:115:20
ST4.03ch05	3161301	.	T	A	.	PASS	ADP=167;WT=1;HET=1;HOM=0;NC=0	GT:GQ:SDP:DP:RD:AD:FREQ:PVAL:RBQ:ABQ:RDF:RDR:ADF:ADR	0/0:160:88:85:85:0:0%:1E0:59:0:69:16:0:0	0/1:255:252:249:129:120:48.19%:3.484E-45:58:55:102:27:101:19
ST4.03ch05	3162109	.	A	C	.	PASS	ADP=130;WT=1;HET=1;HOM=0;NC=0	GT:GQ:SDP:DP:RD:AD:FREQ:PVAL:RBQ:ABQ:RDF:RDR:ADF:ADR	0/0:134:71:71:71:0:0%:1E0:58:0:57:14:0:0	0/1:255:190:189:102:87:46.03%:1.4191E-32:63:59:91:11:66:21
ST4.03ch05	3199097	.	A	T	.	PASS	ADP=63;WT=1;HET=1;HOM=0;NC=0	GT:GQ:SDP:DP:RD:AD:FREQ:PVAL:RBQ:ABQ:RDF:RDR:ADF:ADR	0/0:91:56:56:55:1:1.79%:5E-1:61:78:51:4:1:0	0/1:112:70:70:39:31:44.29%:6.2985E-12:60:61:30:9:20:11
ST4.03ch05	3199132	.	A	G	.	PASS	ADP=60;WT=1;HET=1;HOM=0;NC=0	GT:GQ:SDP:DP:RD:AD:FREQ:PVAL:RBQ:ABQ:RDF:RDR:ADF:ADR	0/0:102:61:61:60:1:1.64%:5E-1:58:78:50:10:1:0	0/1:93:60:60:34:26:43.33%:4.5813E-10:57:56:24:10:16:10
ST4.03ch05	3243307	.	T	C	.	PASS	ADP=95;WT=1;HET=1;HOM=0;NC=0	GT:GQ:SDP:DP:RD:AD:FREQ:PVAL:RBQ:ABQ:RDF:RDR:ADF:ADR	0/0:138:73:73:73:0:0%:1E0:65:0:65:8:0:0	0/1:175:117:117:67:49:41.88%:2.7098E-18:67:64:61:6:48:1
ST4.03ch05	3340263	.	C	T	.	PASS	ADP=145;WT=1;HET=1;HOM=0;NC=0	GT:GQ:SDP:DP:RD:AD:FREQ:PVAL:RBQ:ABQ:RDF:RDR:ADF:ADR	0/0:216:208:207:190:17:8.21%:5.4182E-6:62:42:146:44:3:14	0/1:120:83:83:49:34:40.96%:8.056E-13:62:47:37:12:17:17
ST4.03ch05	3342220	.	A	T	.	PASS	ADP=139;WT=1;HET=1;HOM=0;NC=0	GT:GQ:SDP:DP:RD:AD:FREQ:PVAL:RBQ:ABQ:RDF:RDR:ADF:ADR	0/0:175:94:94:94:0:0%:1E0:65:0:91:3:0:0	0/1:255:187:185:98:87:47.03%:9.7087E-33:64:58:92:6:70:17
ST4.03ch05	3376902	.	G	A	.	PASS	ADP=74;WT=1;HET=1;HOM=0;NC=0	GT:GQ:SDP:DP:RD:AD:FREQ:PVAL:RBQ:ABQ:RDF:RDR:ADF:ADR	0/0:145:77:77:77:0:0%:1E0:62:0:62:15:0:0	0/1:115:72:72:40:32:44.44%:2.6699E-12:62:55:32:8:21:11
ST4.03ch05	3376971	.	A	G	.	PASS	ADP=64;WT=1;HET=1;HOM=0;NC=0	GT:GQ:SDP:DP:RD:AD:FREQ:PVAL:RBQ:ABQ:RDF:RDR:ADF:ADR	0/0:111:60:60:60:0:0%:1E0:59:0:49:11:0:0	0/1:135:69:69:33:36:52.17%:2.7389E-14:61:52:28:5:27:9
ST4.03ch05	3377049	.	G	A	.	PASS	ADP=62;WT=1;HET=1;HOM=0;NC=0	GT:GQ:SDP:DP:RD:AD:FREQ:PVAL:RBQ:ABQ:RDF:RDR:ADF:ADR	0/0:119:64:63:63:0:0%:1E0:62:0:53:10:0:0	0/1:120:62:62:30:32:51.61%:9.798E-13:58:54:26:4:26:6
ST4.03ch05	3378568	.	A	G	.	PASS	ADP=75;WT=1;HET=1;HOM=0;NC=0	GT:GQ:SDP:DP:RD:AD:FREQ:PVAL:RBQ:ABQ:RDF:RDR:ADF:ADR	0/0:97:51:51:51:0:0%:1E0:63:0:51:0:0:0	0/1:150:99:99:57:42:42.42%:8.6823E-16:66:61:57:0:42:0
ST4.03ch05	3381948	.	G	A	.	PASS	ADP=59;WT=1;HET=1;HOM=0;NC=0	GT:GQ:SDP:DP:RD:AD:FREQ:PVAL:RBQ:ABQ:RDF:RDR:ADF:ADR	0/0:126:68:68:68:0:0%:1E0:56:0:54:14:0:0	0/1:92:50:50:25:25:50%:5.2124E-10:60:61:21:4:24:1
ST4.03ch05	3381954	.	G	T	.	PASS	ADP=59;WT=1;HET=1;HOM=0;NC=0	GT:GQ:SDP:DP:RD:AD:FREQ:PVAL:RBQ:ABQ:RDF:RDR:ADF:ADR	0/0:126:68:68:68:0:0%:1E0:57:0:55:13:0:0	0/1:97:51:51:25:26:50.98%:1.9611E-10:58:59:21:4:25:1
ST4.03ch05	3383330	.	A	C	.	PASS	ADP=60;WT=1;HET=1;HOM=0;NC=0	GT:GQ:SDP:DP:RD:AD:FREQ:PVAL:RBQ:ABQ:RDF:RDR:ADF:ADR	0/0:123:65:65:65:0:0%:1E0:64:0:63:2:0:0	0/1:94:56:56:30:26:46.43%:3.2889E-10:56:66:24:6:23:3
ST4.03ch05	3383345	.	T	C	.	PASS	ADP=62;WT=1;HET=1;HOM=0;NC=0	GT:GQ:SDP:DP:RD:AD:FREQ:PVAL:RBQ:ABQ:RDF:RDR:ADF:ADR	0/0:134:71:71:71:0:0%:1E0:60:0:66:5:0:0	0/1:77:54:54:32:22:40.74%:1.6045E-8:54:64:26:6:20:2
ST4.03ch05	3386166	.	C	T	.	PASS	ADP=73;WT=1;HET=1;HOM=0;NC=0	GT:GQ:SDP:DP:RD:AD:FREQ:PVAL:RBQ:ABQ:RDF:RDR:ADF:ADR	0/0:134:80:80:79:1:1.25%:5E-1:58:18:71:8:1:0	0/1:127:66:66:32:34:51.52%:1.7439E-13:60:64:29:3:32:2
ST4.03ch05	3386209	.	A	T	.	PASS	ADP=82;WT=1;HET=1;HOM=0;NC=0	GT:GQ:SDP:DP:RD:AD:FREQ:PVAL:RBQ:ABQ:RDF:RDR:ADF:ADR	0/0:172:91:91:91:0:0%:1E0:58:0:80:11:0:0	0/1:124:73:73:39:34:46.58%:3.6826E-13:58:68:36:3:34:0
ST4.03ch05	3386227	.	A	T	.	PASS	ADP=89;WT=1;HET=1;HOM=0;NC=0	GT:GQ:SDP:DP:RD:AD:FREQ:PVAL:RBQ:ABQ:RDF:RDR:ADF:ADR	0/0:190:102:102:102:0:0%:1E0:58:0:90:12:0:0	0/1:131:77:77:41:36:46.75%:6.58E-14:61:64:39:2:34:2
ST4.03ch05	3386263	.	C	T	.	PASS	ADP=96;WT=1;HET=1;HOM=0;NC=0	GT:GQ:SDP:DP:RD:AD:FREQ:PVAL:RBQ:ABQ:RDF:RDR:ADF:ADR	0/0:209:112:112:112:0:0%:1E0:59:0:97:15:0:0	0/1:130:80:80:44:36:45%:8.6008E-14:59:60:43:1:32:4
ST4.03ch05	3386689	.	C	T	.	PASS	ADP=54;WT=1;HET=1;HOM=0;NC=0	GT:GQ:SDP:DP:RD:AD:FREQ:PVAL:RBQ:ABQ:RDF:RDR:ADF:ADR	0/0:108:57:57:57:0:0%:1E0:58:0:41:16:0:0	0/1:87:52:52:28:24:46.15%:1.8384E-9:45:57:14:14:18:6
ST4.03ch05	3388267	.	G	A	.	PASS	ADP=65;WT=1;HET=1;HOM=0;NC=0	GT:GQ:SDP:DP:RD:AD:FREQ:PVAL:RBQ:ABQ:RDF:RDR:ADF:ADR	0/0:149:79:79:79:0:0%:1E0:66:0:67:12:0:0	0/1:74:52:52:31:21:40.38%:3.7578E-8:69:70:26:5:20:1
ST4.03ch05	3389421	.	T	C	.	PASS	ADP=79;WT=1;HET=1;HOM=0;NC=0	GT:GQ:SDP:DP:RD:AD:FREQ:PVAL:RBQ:ABQ:RDF:RDR:ADF:ADR	0/0:171:92:92:92:0:0%:1E0:57:0:83:9:0:0	0/1:104:67:67:38:29:43.28%:3.7837E-11:64:73:31:7:28:1
ST4.03ch05	3389958	.	A	C	.	PASS	ADP=95;WT=1;HET=1;HOM=0;NC=0	GT:GQ:SDP:DP:RD:AD:FREQ:PVAL:RBQ:ABQ:RDF:RDR:ADF:ADR	0/0:187:99:99:99:0:0%:1E0:61:0:87:12:0:0	0/1:191:91:91:41:50:54.95%:6.8291E-20:56:59:39:2:43:7
ST4.03ch05	3389977	.	C	A	.	PASS	ADP=102;WT=1;HET=1;HOM=0;NC=0	GT:GQ:SDP:DP:RD:AD:FREQ:PVAL:RBQ:ABQ:RDF:RDR:ADF:ADR	0/0:198:106:105:105:0:0%:1E0:61:0:92:13:0:0	0/1:196:99:99:47:52:52.53%:2.1398E-20:55:59:45:2:45:7
ST4.03ch05	3390260	.	A	T	.	PASS	ADP=76;WT=1;HET=1;HOM=0;NC=0	GT:GQ:SDP:DP:RD:AD:FREQ:PVAL:RBQ:ABQ:RDF:RDR:ADF:ADR	0/0:145:78:78:78:0:0%:1E0:61:0:56:22:0:0	0/1:128:74:74:39:35:47.3%:1.4154E-13:60:61:27:12:28:7
ST4.03ch05	3390328	.	G	T	.	PASS	ADP=59;WT=1;HET=1;HOM=0;NC=0	GT:GQ:SDP:DP:RD:AD:FREQ:PVAL:RBQ:ABQ:RDF:RDR:ADF:ADR	0/0:115:61:61:61:0:0%:1E0:57:0:39:22:0:0	0/1:98:58:58:31:27:46.55%:1.3907E-10:57:52:17:14:18:9
ST4.03ch05	3390367	.	G	A	.	PASS	ADP=53;WT=1;HET=1;HOM=0;NC=0	GT:GQ:SDP:DP:RD:AD:FREQ:PVAL:RBQ:ABQ:RDF:RDR:ADF:ADR	0/0:108:57:57:57:0:0%:1E0:54:0:36:21:0:0	0/1:79:51:50:28:22:44%:1.2104E-8:56:50:13:15:15:7
ST4.03ch05	3393213	.	G	A	.	PASS	ADP=85;WT=1;HET=1;HOM=0;NC=0	GT:GQ:SDP:DP:RD:AD:FREQ:PVAL:RBQ:ABQ:RDF:RDR:ADF:ADR	0/0:123:65:65:65:0:0%:1E0:61:0:65:0:0:0	0/1:170:106:105:58:47:44.76%:8.714E-18:56:55:54:4:41:6
ST4.03ch05	3393285	.	G	A	.	PASS	ADP=122;WT=1;HET=1;HOM=0;NC=0	GT:GQ:SDP:DP:RD:AD:FREQ:PVAL:RBQ:ABQ:RDF:RDR:ADF:ADR	0/0:204:118:117:116:1:0.85%:5E-1:61:16:116:0:0:1	0/1:255:128:128:58:70:54.69%:1.4665E-27:62:55:56:2:58:12
ST4.03ch05	3399444	.	A	C	.	PASS	ADP=65;WT=1;HET=1;HOM=0;NC=0	GT:GQ:SDP:DP:RD:AD:FREQ:PVAL:RBQ:ABQ:RDF:RDR:ADF:ADR	0/0:115:61:61:61:0:0%:1E0:61:0:59:2:0:0	0/1:99:70:70:42:28:40%:1.2505E-10:62:60:38:4:28:0
ST4.03ch05	3399775	.	C	T	.	PASS	ADP=131;WT=1;HET=1;HOM=0;NC=0	GT:GQ:SDP:DP:RD:AD:FREQ:PVAL:RBQ:ABQ:RDF:RDR:ADF:ADR	0/0:287:156:154:154:0:0%:1E0:60:0:141:13:0:0	0/1:216:109:108:51:57:52.78%:2.5113E-22:56:61:41:10:49:8
ST4.03ch05	3399851	.	T	A	.	PASS	ADP=153;WT=1;HET=1;HOM=0;NC=0	GT:GQ:SDP:DP:RD:AD:FREQ:PVAL:RBQ:ABQ:RDF:RDR:ADF:ADR	0/0:308:173:173:172:1:0.58%:5E-1:59:39:153:19:1:0	0/1:232:133:133:70:63:47.37%:6.296E-24:62:58:66:4:47:16
ST4.03ch05	3399913	.	C	T	.	PASS	ADP=165;WT=1;HET=1;HOM=0;NC=0	GT:GQ:SDP:DP:RD:AD:FREQ:PVAL:RBQ:ABQ:RDF:RDR:ADF:ADR	0/0:333:188:188:187:1:0.53%:5E-1:59:39:164:23:1:0	0/1:241:144:143:76:66:46.15%:6.3437E-25:60:61:66:10:52:14
ST4.03ch05	3400094	.	C	T	.	PASS	ADP=159;WT=1;HET=1;HOM=0;NC=0	GT:GQ:SDP:DP:RD:AD:FREQ:PVAL:RBQ:ABQ:RDF:RDR:ADF:ADR	0/0:370:198:198:198:0:0%:1E0:57:0:155:43:0:0	0/1:174:121:121:72:49:40.5%:3.8174E-18:57:62:53:19:38:11
ST4.03ch05	3400363	.	G	A	.	PASS	ADP=147;WT=1;HET=1;HOM=0;NC=0	GT:GQ:SDP:DP:RD:AD:FREQ:PVAL:RBQ:ABQ:RDF:RDR:ADF:ADR	0/0:326:183:183:182:1:0.55%:5E-1:58:38:141:41:0:1	0/1:177:111:111:62:49:44.14%:1.8462E-18:61:58:52:10:43:6
ST4.03ch05	3400393	.	C	T	.	PASS	ADP=147;WT=1;HET=1;HOM=0;NC=0	GT:GQ:SDP:DP:RD:AD:FREQ:PVAL:RBQ:ABQ:RDF:RDR:ADF:ADR	0/0:319:180:179:178:1:0.56%:5E-1:56:37:132:46:0:1	0/1:184:115:115:64:51:44.35%:3.3162E-19:58:61:51:13:45:6
ST4.03ch05	3400472	.	T	A	.	PASS	ADP=130;WT=1;HET=1;HOM=0;NC=0	GT:GQ:SDP:DP:RD:AD:FREQ:PVAL:RBQ:ABQ:RDF:RDR:ADF:ADR	0/0:269:145:143:143:0:0%:1E0:55:0:112:31:0:0	0/1:197:117:117:63:54:46.15%:1.7744E-20:56:52:49:14:40:14
ST4.03ch05	3400496	.	C	T	.	PASS	ADP=137;WT=1;HET=1;HOM=0;NC=0	GT:GQ:SDP:DP:RD:AD:FREQ:PVAL:RBQ:ABQ:RDF:RDR:ADF:ADR	0/0:295:158:158:158:0:0%:1E0:55:0:129:29:0:0	0/1:197:116:116:62:54:46.55%:1.6168E-20:56:54:46:16:43:11
ST4.03ch05	3400820	.	T	C	.	PASS	ADP=199;WT=1;HET=1;HOM=0;NC=0	GT:GQ:SDP:DP:RD:AD:FREQ:PVAL:RBQ:ABQ:RDF:RDR:ADF:ADR	0/0:482:258:258:258:0:0%:1E0:58:0:210:48:0:0	0/1:207:142:140:82:58:41.43%:1.8919E-21:59:56:66:16:40:18
ST4.03ch05	3400825	.	T	C	.	PASS	ADP=196;WT=1;HET=1;HOM=0;NC=0	GT:GQ:SDP:DP:RD:AD:FREQ:PVAL:RBQ:ABQ:RDF:RDR:ADF:ADR	0/0:471:252:252:252:0:0%:1E0:60:0:206:46:0:0	0/1:220:141:141:79:61:43.26%:9.3138E-23:61:54:63:16:42:19
ST4.03ch05	3402758	.	G	A	.	PASS	ADP=173;WT=1;HET=1;HOM=0;NC=0	GT:GQ:SDP:DP:RD:AD:FREQ:PVAL:RBQ:ABQ:RDF:RDR:ADF:ADR	0/0:418:234:234:233:1:0.43%:5E-1:59:77:218:15:1:0	0/1:172:113:113:65:48:42.48%:5.9264E-18:62:66:62:3:47:1
ST4.03ch05	3403579	.	C	T	.	PASS	ADP=114;WT=1;HET=1;HOM=0;NC=0	GT:GQ:SDP:DP:RD:AD:FREQ:PVAL:RBQ:ABQ:RDF:RDR:ADF:ADR	0/0:255:147:146:145:1:0.68%:5E-1:53:78:104:41:1:0	0/1:116:82:82:49:33:40.24%:2.014E-12:49:62:30:19:25:8
ST4.03ch05	3404038	.	A	C	.	PASS	ADP=123;WT=1;HET=1;HOM=0;NC=0	GT:GQ:SDP:DP:RD:AD:FREQ:PVAL:RBQ:ABQ:RDF:RDR:ADF:ADR	0/0:299:159:159:159:0:0%:1E0:57:0:123:36:0:0	0/1:124:87:87:52:35:40.23%:3.9107E-13:57:53:37:15:22:13
ST4.03ch05	3404072	.	A	T	.	PASS	ADP=106;WT=1;HET=1;HOM=0;NC=0	GT:GQ:SDP:DP:RD:AD:FREQ:PVAL:RBQ:ABQ:RDF:RDR:ADF:ADR	0/0:280:149:149:149:0:0%:1E0:58:0:115:34:0:0	0/1:109:64:64:34:30:46.88%:1.0507E-11:56:50:22:12:19:11
ST4.03ch05	3404120	.	A	G	.	PASS	ADP=101;WT=1;HET=1;HOM=0;NC=0	GT:GQ:SDP:DP:RD:AD:FREQ:PVAL:RBQ:ABQ:RDF:RDR:ADF:ADR	0/0:265:144:142:142:0:0%:1E0:57:0:99:43:0:0	0/1:93:60:60:34:26:43.33%:4.5813E-10:55:52:22:12:18:8
ST4.03ch05	3404213	.	C	A	.	PASS	ADP=100;WT=1;HET=1;HOM=0;NC=0	GT:GQ:SDP:DP:RD:AD:FREQ:PVAL:RBQ:ABQ:RDF:RDR:ADF:ADR	0/0:258:137:137:137:0:0%:1E0:59:0:100:37:0:0	0/1:119:63:63:31:32:50.79%:1.1052E-12:55:51:21:10:23:9
ST4.03ch05	3404238	.	C	T	.	PASS	ADP=97;WT=1;HET=1;HOM=0;NC=0	GT:GQ:SDP:DP:RD:AD:FREQ:PVAL:RBQ:ABQ:RDF:RDR:ADF:ADR	0/0:246:132:132:132:0:0%:1E0:57:0:96:36:0:0	0/1:129:62:62:28:34:54.84%:1.0182E-13:58:52:18:10:25:9
ST4.03ch05	3408726	.	T	A	.	PASS	ADP=55;WT=1;HET=1;HOM=0;NC=0	GT:GQ:SDP:DP:RD:AD:FREQ:PVAL:RBQ:ABQ:RDF:RDR:ADF:ADR	0/0:108:57:57:57:0:0%:1E0:59:0:56:1:0:0	0/1:86:54:54:30:24:44.44%:2.1774E-9:64:62:24:6:23:1
ST4.03ch05	3408870	.	C	T	.	PASS	ADP=63;WT=1;HET=1;HOM=0;NC=0	GT:GQ:SDP:DP:RD:AD:FREQ:PVAL:RBQ:ABQ:RDF:RDR:ADF:ADR	0/0:130:70:70:70:0:0%:1E0:56:0:57:13:0:0	0/1:123:56:56:24:32:57.14%:4.1537E-13:55:61:17:7:26:6
ST4.03ch05	3409083	.	G	A	.	PASS	ADP=56;WT=1;HET=1;HOM=0;NC=0	GT:GQ:SDP:DP:RD:AD:FREQ:PVAL:RBQ:ABQ:RDF:RDR:ADF:ADR	0/0:115:62:62:62:0:0%:1E0:53:0:43:19:0:0	0/1:97:50:50:24:26:52%:1.7375E-10:64:53:21:3:18:8
ST4.03ch05	3409202	.	T	C	.	PASS	ADP=54;WT=1;HET=1;HOM=0;NC=0	GT:GQ:SDP:DP:RD:AD:FREQ:PVAL:RBQ:ABQ:RDF:RDR:ADF:ADR	0/0:108:57:57:57:0:0%:1E0:60:0:44:13:0:0	0/1:87:52:51:27:24:47.06%:1.6778E-9:62:52:24:3:18:6
ST4.03ch05	3410644	.	G	A	.	PASS	ADP=59;WT=1;HET=1;HOM=0;NC=0	GT:GQ:SDP:DP:RD:AD:FREQ:PVAL:RBQ:ABQ:RDF:RDR:ADF:ADR	0/0:119:64:64:64:0:0%:1E0:58:0:51:13:0:0	0/1:104:55:55:27:28:50.91%:3.4899E-11:63:56:23:4:23:5
ST4.03ch05	3410677	.	A	T	.	PASS	ADP=61;WT=1;HET=1;HOM=0;NC=0	GT:GQ:SDP:DP:RD:AD:FREQ:PVAL:RBQ:ABQ:RDF:RDR:ADF:ADR	0/0:123:65:65:65:0:0%:1E0:61:0:51:14:0:0	0/1:112:58:58:28:30:51.72%:5.5047E-12:65:60:24:4:27:3
ST4.03ch05	3413415	.	C	T	.	PASS	ADP=52;WT=1;HET=1;HOM=0;NC=0	GT:GQ:SDP:DP:RD:AD:FREQ:PVAL:RBQ:ABQ:RDF:RDR:ADF:ADR	0/0:92:50:50:50:0:0%:1E0:60:0:38:12:0:0	0/1:109:55:55:26:29:52.73%:1.1491E-11:58:55:24:2:22:7
ST4.03ch05	3413511	.	T	G	.	PASS	ADP=56;WT=1;HET=1;HOM=0;NC=0	GT:GQ:SDP:DP:RD:AD:FREQ:PVAL:RBQ:ABQ:RDF:RDR:ADF:ADR	0/0:115:61:61:61:0:0%:1E0:59:0:45:16:0:0	0/1:97:51:51:25:26:50.98%:1.9611E-10:57:53:21:4:22:4
ST4.03ch05	3413523	.	G	T	.	PASS	ADP=56;WT=1;HET=1;HOM=0;NC=0	GT:GQ:SDP:DP:RD:AD:FREQ:PVAL:RBQ:ABQ:RDF:RDR:ADF:ADR	0/0:111:60:60:60:0:0%:1E0:59:0:47:13:0:0	0/1:91:52:52:27:25:48.08%:6.4344E-10:55:59:23:4:23:2
ST4.03ch05	3413541	.	G	A	.	PASS	ADP=60;WT=1;HET=1;HOM=0;NC=0	GT:GQ:SDP:DP:RD:AD:FREQ:PVAL:RBQ:ABQ:RDF:RDR:ADF:ADR	0/0:115:61:61:61:0:0%:1E0:61:0:49:12:0:0	0/1:111:60:60:30:30:50%:6.9672E-12:55:60:27:3:27:3
ST4.03ch05	3413544	.	T	C	.	PASS	ADP=61;WT=1;HET=1;HOM=0;NC=0	GT:GQ:SDP:DP:RD:AD:FREQ:PVAL:RBQ:ABQ:RDF:RDR:ADF:ADR	0/0:115:61:61:61:0:0%:1E0:58:0:49:12:0:0	0/1:115:62:62:31:31:50%:2.9394E-12:54:54:27:4:28:3
ST4.03ch05	3413610	.	C	T	.	PASS	ADP=60;WT=1;HET=1;HOM=0;NC=0	GT:GQ:SDP:DP:RD:AD:FREQ:PVAL:RBQ:ABQ:RDF:RDR:ADF:ADR	0/0:112:59:59:59:0:0%:1E0:60:0:45:14:0:0	0/1:110:62:62:32:30:48.39%:8.6344E-12:56:56:26:6:26:4
ST4.03ch05	3413645	.	C	T	.	PASS	ADP=64;WT=1;HET=1;HOM=0;NC=0	GT:GQ:SDP:DP:RD:AD:FREQ:PVAL:RBQ:ABQ:RDF:RDR:ADF:ADR	0/0:112:59:59:59:0:0%:1E0:61:0:49:10:0:0	0/1:126:69:69:35:34:49.28%:2.4655E-13:60:53:28:7:28:6
ST4.03ch05	3413712	.	C	T	.	PASS	ADP=74;WT=1;HET=1;HOM=0;NC=0	GT:GQ:SDP:DP:RD:AD:FREQ:PVAL:RBQ:ABQ:RDF:RDR:ADF:ADR	0/0:119:64:64:64:0:0%:1E0:61:0:53:11:0:0	0/1:151:85:85:44:41:48.24%:7.2639E-16:59:54:34:10:35:6
ST4.03ch05	3413724	.	C	T	.	PASS	ADP=75;WT=1;HET=1;HOM=0;NC=0	GT:GQ:SDP:DP:RD:AD:FREQ:PVAL:RBQ:ABQ:RDF:RDR:ADF:ADR	0/0:122:66:66:66:0:0%:1E0:60:0:56:10:0:0	0/1:156:85:85:43:42:49.41%:2.4776E-16:57:57:35:8:31:11
ST4.03ch05	3414196	.	C	T	.	PASS	ADP=65;WT=1;HET=1;HOM=0;NC=0	GT:GQ:SDP:DP:RD:AD:FREQ:PVAL:RBQ:ABQ:RDF:RDR:ADF:ADR	0/0:112:60:59:59:0:0%:1E0:55:0:51:8:0:0	0/1:120:72:72:39:33:45.83%:9.5353E-13:60:60:36:3:32:1
ST4.03ch05	3414433	.	G	A	.	PASS	ADP=74;WT=1;HET=1;HOM=0;NC=0	GT:GQ:SDP:DP:RD:AD:FREQ:PVAL:RBQ:ABQ:RDF:RDR:ADF:ADR	0/0:156:84:84:84:0:0%:1E0:57:0:66:18:0:0	0/1:96:64:64:37:27:42.19%:2.2534E-10:58:60:26:11:18:9
ST4.03ch05	3414747	.	T	C	.	PASS	ADP=62;WT=1;HET=1;HOM=0;NC=0	GT:GQ:SDP:DP:RD:AD:FREQ:PVAL:RBQ:ABQ:RDF:RDR:ADF:ADR	0/0:130:70:70:70:0:0%:1E0:62:0:57:13:0:0	0/1:82:54:54:31:23:42.59%:5.9704E-9:55:60:24:7:19:4
ST4.03ch05	3414856	.	C	T	.	PASS	ADP=57;WT=1;HET=1;HOM=0;NC=0	GT:GQ:SDP:DP:RD:AD:FREQ:PVAL:RBQ:ABQ:RDF:RDR:ADF:ADR	0/0:108:57:57:57:0:0%:1E0:57:0:44:13:0:0	0/1:128:57:57:24:33:57.89%:1.4887E-13:64:59:19:5:25:8
ST4.03ch05	3416681	.	T	G	.	PASS	ADP=53;WT=1;HET=1;HOM=0;NC=0	GT:GQ:SDP:DP:RD:AD:FREQ:PVAL:RBQ:ABQ:RDF:RDR:ADF:ADR	0/0:97:51:51:51:0:0%:1E0:60:0:49:2:0:0	0/1:109:55:55:26:29:52.73%:1.1491E-11:58:62:24:2:27:2
ST4.03ch05	3416923	.	G	A	.	PASS	ADP=71;WT=1;HET=1;HOM=0;NC=0	GT:GQ:SDP:DP:RD:AD:FREQ:PVAL:RBQ:ABQ:RDF:RDR:ADF:ADR	0/0:156:84:84:84:0:0%:1E0:69:0:72:12:0:0	0/1:93:59:59:33:26:44.07%:4.2407E-10:65:60:29:4:18:8
ST4.03ch05	3416954	.	T	A	.	PASS	ADP=62;WT=1;HET=1;HOM=0;NC=0	GT:GQ:SDP:DP:RD:AD:FREQ:PVAL:RBQ:ABQ:RDF:RDR:ADF:ADR	0/0:120:71:71:70:1:1.41%:5E-1:68:78:58:12:1:0	0/1:111:53:53:23:29:54.72%:7.5157E-12:59:69:16:7:26:3
ST4.03ch05	3483509	.	G	A	.	PASS	ADP=57;WT=1;HET=1;HOM=0;NC=0	GT:GQ:SDP:DP:RD:AD:FREQ:PVAL:RBQ:ABQ:RDF:RDR:ADF:ADR	0/0:111:60:60:60:0:0%:1E0:50:0:36:24:0:0	0/1:82:55:54:31:23:42.59%:5.9704E-9:55:50:26:5:16:7
ST4.03ch05	3801717	.	T	C	.	PASS	ADP=65;WT=1;HET=1;HOM=0;NC=0	GT:GQ:SDP:DP:RD:AD:FREQ:PVAL:RBQ:ABQ:RDF:RDR:ADF:ADR	0/0:120:72:72:71:1:1.39%:5E-1:61:77:60:11:1:0	0/1:89:58:58:33:25:43.1%:1.0786E-9:59:57:28:5:22:3
ST4.03ch05	3801817	.	A	G	.	PASS	ADP=75;WT=1;HET=1;HOM=0;NC=0	GT:GQ:SDP:DP:RD:AD:FREQ:PVAL:RBQ:ABQ:RDF:RDR:ADF:ADR	0/0:149:80:80:80:0:0%:1E0:60:0:65:15:0:0	0/1:144:70:70:32:38:54.29%:3.2512E-15:61:64:27:5:32:6
ST4.03ch05	3802489	.	A	C	.	PASS	ADP=64;WT=1;HET=1;HOM=0;NC=0	GT:GQ:SDP:DP:RD:AD:FREQ:PVAL:RBQ:ABQ:RDF:RDR:ADF:ADR	0/0:119:63:63:63:0:0%:1E0:56:0:46:17:0:0	0/1:142:67:66:29:37:56.06%:5.6872E-15:57:54:22:7:29:8
ST4.03ch05	3802717	.	T	C	.	PASS	ADP=75;WT=1;HET=1;HOM=0;NC=0	GT:GQ:SDP:DP:RD:AD:FREQ:PVAL:RBQ:ABQ:RDF:RDR:ADF:ADR	0/0:141:76:76:76:0:0%:1E0:58:0:63:13:0:0	0/1:132:75:75:39:36:48%:5.4147E-14:53:52:30:9:29:7
ST4.03ch05	3802726	.	A	T	.	PASS	ADP=78;WT=1;HET=1;HOM=0;NC=0	GT:GQ:SDP:DP:RD:AD:FREQ:PVAL:RBQ:ABQ:RDF:RDR:ADF:ADR	0/0:149:79:79:79:0:0%:1E0:58:0:63:16:0:0	0/1:127:77:77:42:35:45.45%:1.8643E-13:54:56:32:10:29:6
ST4.03ch05	3802783	.	T	C	.	PASS	ADP=90;WT=1;HET=1;HOM=0;NC=0	GT:GQ:SDP:DP:RD:AD:FREQ:PVAL:RBQ:ABQ:RDF:RDR:ADF:ADR	0/0:175:95:94:94:0:0%:1E0:57:0:73:21:0:0	0/1:145:87:87:47:40:45.98%:2.5278E-15:60:60:40:7:36:4
ST4.03ch05	3802972	.	G	C	.	PASS	ADP=81;WT=1;HET=1;HOM=0;NC=0	GT:GQ:SDP:DP:RD:AD:FREQ:PVAL:RBQ:ABQ:RDF:RDR:ADF:ADR	0/0:156:84:84:84:0:0%:1E0:60:0:65:19:0:0	0/1:131:79:79:43:36:45.57%:7.8903E-14:56:54:30:13:23:13
ST4.03ch05	3976099	.	C	T	.	PASS	ADP=69;WT=1;HET=1;HOM=0;NC=0	GT:GQ:SDP:DP:RD:AD:FREQ:PVAL:RBQ:ABQ:RDF:RDR:ADF:ADR	0/0:126:68:68:68:0:0%:1E0:55:0:51:17:0:0	0/1:107:71:71:41:30:42.25%:1.8624E-11:57:58:32:9:24:6
ST4.03ch05	3976347	.	C	T	.	PASS	ADP=80;WT=1;HET=1;HOM=0;NC=0	GT:GQ:SDP:DP:RD:AD:FREQ:PVAL:RBQ:ABQ:RDF:RDR:ADF:ADR	0/0:175:94:94:94:0:0%:1E0:60:0:80:14:0:0	0/1:127:66:66:32:34:51.52%:1.7439E-13:64:55:28:4:27:7
ST4.03ch05	3976563	.	T	G	.	PASS	ADP=86;WT=1;HET=1;HOM=0;NC=0	GT:GQ:SDP:DP:RD:AD:FREQ:PVAL:RBQ:ABQ:RDF:RDR:ADF:ADR	0/0:190:101:101:101:0:0%:1E0:58:0:81:20:0:0	0/1:129:74:72:37:35:48.61%:1.1574E-13:61:60:31:6:32:3
ST4.03ch05	3976809	.	T	A	.	PASS	ADP=146;WT=1;HET=1;HOM=0;NC=0	GT:GQ:SDP:DP:RD:AD:FREQ:PVAL:RBQ:ABQ:RDF:RDR:ADF:ADR	0/0:298:160:160:160:0:0%:1E0:62:0:139:21:0:0	0/1:255:132:132:62:70:53.03%:2.5972E-27:62:60:54:8:61:9
ST4.03ch05	3976866	.	G	C	.	PASS	ADP=136;WT=1;HET=1;HOM=0;NC=0	GT:GQ:SDP:DP:RD:AD:FREQ:PVAL:RBQ:ABQ:RDF:RDR:ADF:ADR	0/0:280:149:149:149:0:0%:1E0:60:0:129:20:0:0	0/1:222:124:124:64:60:48.39%:6.1614E-23:63:58:57:7:48:12
ST4.03ch05	3976965	.	T	C	.	PASS	ADP=99;WT=1;HET=1;HOM=0;NC=0	GT:GQ:SDP:DP:RD:AD:FREQ:PVAL:RBQ:ABQ:RDF:RDR:ADF:ADR	0/0:202:107:107:107:0:0%:1E0:57:0:81:26:0:0	0/1:171:93:92:46:46:50%:7.0173E-18:60:60:38:8:37:9
ST4.03ch05	3977117	.	T	A	.	PASS	ADP=77;WT=1;HET=1;HOM=0;NC=0	GT:GQ:SDP:DP:RD:AD:FREQ:PVAL:RBQ:ABQ:RDF:RDR:ADF:ADR	0/0:152:83:82:82:0:0%:1E0:50:0:48:34:0:0	0/1:106:72:72:42:30:41.67%:1.9973E-11:53:53:29:13:19:11
ST4.03ch05	3977289	.	T	G	.	PASS	ADP=63;WT=1;HET=1;HOM=0;NC=0	GT:GQ:SDP:DP:RD:AD:FREQ:PVAL:RBQ:ABQ:RDF:RDR:ADF:ADR	0/0:115:61:61:61:0:0%:1E0:60:0:44:17:0:0	0/1:109:66:66:36:30:45.45%:1.2581E-11:58:61:27:9:24:6
ST4.03ch05	3977312	.	C	A	.	PASS	ADP=65;WT=1;HET=1;HOM=0;NC=0	GT:GQ:SDP:DP:RD:AD:FREQ:PVAL:RBQ:ABQ:RDF:RDR:ADF:ADR	0/0:107:58:58:58:0:0%:1E0:60:0:44:14:0:0	0/1:138:73:73:36:37:50.68%:1.4766E-14:56:60:26:10:30:7
ST4.03ch05	3977398	.	C	T	.	PASS	ADP=56;WT=1;HET=1;HOM=0;NC=0	GT:GQ:SDP:DP:RD:AD:FREQ:PVAL:RBQ:ABQ:RDF:RDR:ADF:ADR	0/0:96:52:52:52:0:0%:1E0:61:0:39:13:0:0	0/1:115:61:61:30:31:50.82%:2.6199E-12:63:60:26:4:26:5
ST4.03ch05	3978916	.	T	C	.	PASS	ADP=67;WT=1;HET=1;HOM=0;NC=0	GT:GQ:SDP:DP:RD:AD:FREQ:PVAL:RBQ:ABQ:RDF:RDR:ADF:ADR	0/0:134:72:72:72:0:0%:1E0:61:0:62:10:0:0	0/1:105:63:63:34:29:46.03%:2.7231E-11:60:62:29:5:26:3
ST4.03ch05	3978925	.	C	T	.	PASS	ADP=68;WT=1;HET=1;HOM=0;NC=0	GT:GQ:SDP:DP:RD:AD:FREQ:PVAL:RBQ:ABQ:RDF:RDR:ADF:ADR	0/0:116:70:70:69:1:1.43%:5E-1:61:44:58:11:1:0	0/1:118:66:66:34:32:48.48%:1.5388E-12:62:59:30:4:29:3
ST4.03ch05	4233567	.	G	A	.	PASS	ADP=73;WT=1;HET=1;HOM=0;NC=0	GT:GQ:SDP:DP:RD:AD:FREQ:PVAL:RBQ:ABQ:RDF:RDR:ADF:ADR	0/0:157:83:83:83:0:0%:1E0:60:0:83:0:0:0	0/1:92:64:64:38:26:40.62%:6.0487E-10:57:53:38:0:20:6
ST4.03ch05	5189977	.	G	T	.	PASS	ADP=57;WT=1;HET=1;HOM=0;NC=0	GT:GQ:SDP:DP:RD:AD:FREQ:PVAL:RBQ:ABQ:RDF:RDR:ADF:ADR	0/0:119:63:63:63:0:0%:1E0:50:0:62:1:0:0	0/1:78:53:52:30:22:42.31%:1.4035E-8:52:57:30:0:22:0
ST4.03ch05	5302466	.	G	A	.	PASS	ADP=70;WT=1;HET=1;HOM=0;NC=0	GT:GQ:SDP:DP:RD:AD:FREQ:PVAL:RBQ:ABQ:RDF:RDR:ADF:ADR	0/0:172:91:91:91:0:0%:1E0:64:0:79:12:0:0	0/1:88:50:50:26:24:48%:1.5236E-9:60:68:25:1:22:2
ST4.03ch05	5302467	.	C	T	.	PASS	ADP=70;WT=1;HET=1;HOM=0;NC=0	GT:GQ:SDP:DP:RD:AD:FREQ:PVAL:RBQ:ABQ:RDF:RDR:ADF:ADR	0/0:172:91:91:91:0:0%:1E0:64:0:79:12:0:0	0/1:83:50:50:27:23:46%:4.3451E-9:59:70:26:1:21:2
ST4.03ch05	5334069	.	A	G	.	PASS	ADP=110;WT=1;HET=1;HOM=0;NC=0	GT:GQ:SDP:DP:RD:AD:FREQ:PVAL:RBQ:ABQ:RDF:RDR:ADF:ADR	0/0:145:78:78:78:0:0%:1E0:59:0:67:11:0:0	0/1:255:142:142:67:75:52.82%:3.4864E-29:59:62:56:11:68:7
ST4.03ch05	5334523	.	T	A	.	PASS	ADP=137;WT=1;HET=1;HOM=0;NC=0	GT:GQ:SDP:DP:RD:AD:FREQ:PVAL:RBQ:ABQ:RDF:RDR:ADF:ADR	0/0:164:95:95:94:1:1.05%:5E-1:57:27:77:17:1:0	0/1:255:179:179:104:75:41.9%:1.3225E-27:59:63:89:15:69:6
ST4.03ch05	5334553	.	G	A	.	PASS	ADP=140;WT=1;HET=1;HOM=0;NC=0	GT:GQ:SDP:DP:RD:AD:FREQ:PVAL:RBQ:ABQ:RDF:RDR:ADF:ADR	0/0:98:98:97:88:9:9.28%:1.6085E-3:55:50:70:18:7:2	0/1:255:184:183:108:75:40.98%:1.7465E-27:58:63:93:15:69:6
ST4.03ch05	5564205	.	T	C	.	PASS	ADP=82;WT=1;HET=1;HOM=0;NC=0	GT:GQ:SDP:DP:RD:AD:FREQ:PVAL:RBQ:ABQ:RDF:RDR:ADF:ADR	0/0:179:95:95:95:0:0%:1E0:62:0:81:14:0:0	0/1:99:70:70:42:28:40%:1.2505E-10:62:65:39:3:26:2
ST4.03ch05	5564505	.	A	G	.	PASS	ADP=75;WT=1;HET=1;HOM=0;NC=0	GT:GQ:SDP:DP:RD:AD:FREQ:PVAL:RBQ:ABQ:RDF:RDR:ADF:ADR	0/0:134:71:71:71:0:0%:1E0:57:0:59:12:0:0	0/1:135:82:80:43:37:46.25%:3.0519E-14:54:59:32:11:33:4
ST4.03ch05	5564516	.	G	C	.	PASS	ADP=75;WT=1;HET=1;HOM=0;NC=0	GT:GQ:SDP:DP:RD:AD:FREQ:PVAL:RBQ:ABQ:RDF:RDR:ADF:ADR	0/0:130:70:70:70:0:0%:1E0:56:0:57:13:0:0	0/1:126:80:80:45:35:43.75%:2.3891E-13:52:59:33:12:32:3
ST4.03ch05	5564562	.	T	C	.	PASS	ADP=74;WT=1;HET=1;HOM=0;NC=0	GT:GQ:SDP:DP:RD:AD:FREQ:PVAL:RBQ:ABQ:RDF:RDR:ADF:ADR	0/0:119:64:64:64:0:0%:1E0:61:0:54:10:0:0	0/1:170:85:85:40:45:52.94%:8.9568E-18:51:56:29:11:38:7
ST4.03ch05	5564580	.	T	A	.	PASS	ADP=73;WT=1;HET=1;HOM=0;NC=0	GT:GQ:SDP:DP:RD:AD:FREQ:PVAL:RBQ:ABQ:RDF:RDR:ADF:ADR	0/0:119:63:63:63:0:0%:1E0:62:0:52:11:0:0	0/1:156:84:84:42:42:50%:2.2152E-16:53:53:29:13:34:8
ST4.03ch05	5564745	.	T	G	.	PASS	ADP=72;WT=1;HET=1;HOM=0;NC=0	GT:GQ:SDP:DP:RD:AD:FREQ:PVAL:RBQ:ABQ:RDF:RDR:ADF:ADR	0/0:134:72:72:72:0:0%:1E0:55:0:52:20:0:0	0/1:133:73:73:37:36:49.32%:4.39E-14:59:56:27:10:24:12
ST4.03ch05	5564763	.	G	T	.	PASS	ADP=69;WT=1;HET=1;HOM=0;NC=0	GT:GQ:SDP:DP:RD:AD:FREQ:PVAL:RBQ:ABQ:RDF:RDR:ADF:ADR	0/0:130:70:70:70:0:0%:1E0:54:0:52:18:0:0	0/1:121:68:68:35:33:48.53%:6.4956E-13:58:58:24:11:24:9
ST4.03ch05	5565171	.	A	T	.	PASS	ADP=66;WT=1;HET=1;HOM=0;NC=0	GT:GQ:SDP:DP:RD:AD:FREQ:PVAL:RBQ:ABQ:RDF:RDR:ADF:ADR	0/0:130:69:69:69:0:0%:1E0:57:0:52:17:0:0	0/1:149:65:64:26:38:59.38%:1.2122E-15:55:56:20:6:32:6
ST4.03ch05	5565557	.	A	C	.	PASS	ADP=55;WT=1;HET=1;HOM=0;NC=0	GT:GQ:SDP:DP:RD:AD:FREQ:PVAL:RBQ:ABQ:RDF:RDR:ADF:ADR	0/0:112:59:59:59:0:0%:1E0:52:0:33:26:0:0	0/1:106:53:52:24:28:53.85%:2.38E-11:57:51:19:5:18:10
ST4.03ch05	5566698	.	C	T	.	PASS	ADP=57;WT=1;HET=1;HOM=0;NC=0	GT:GQ:SDP:DP:RD:AD:FREQ:PVAL:RBQ:ABQ:RDF:RDR:ADF:ADR	0/0:119:63:63:63:0:0%:1E0:58:0:51:12:0:0	0/1:92:51:51:26:25:49.02%:5.8079E-10:61:58:23:3:20:5
ST4.03ch05	5566779	.	T	G	.	PASS	ADP=63;WT=1;HET=1;HOM=0;NC=0	GT:GQ:SDP:DP:RD:AD:FREQ:PVAL:RBQ:ABQ:RDF:RDR:ADF:ADR	0/0:130:70:70:70:0:0%:1E0:57:0:53:17:0:0	0/1:104:56:56:28:28:50%:3.9143E-11:61:49:26:2:20:8
ST4.03ch05	5567136	.	G	C	.	PASS	ADP=96;WT=1;HET=1;HOM=0;NC=0	GT:GQ:SDP:DP:RD:AD:FREQ:PVAL:RBQ:ABQ:RDF:RDR:ADF:ADR	0/0:213:113:113:113:0:0%:1E0:57:0:89:24:0:0	0/1:131:79:79:43:36:45.57%:7.8903E-14:57:56:36:7:30:6
ST4.03ch05	5567193	.	T	C	.	PASS	ADP=95;WT=1;HET=1;HOM=0;NC=0	GT:GQ:SDP:DP:RD:AD:FREQ:PVAL:RBQ:ABQ:RDF:RDR:ADF:ADR	0/0:198:106:105:105:0:0%:1E0:60:0:84:21:0:0	0/1:165:86:86:41:44:51.16%:2.7526E-17:62:61:35:6:38:6
ST4.03ch05	5889502	.	C	T	.	PASS	ADP=77;WT=1;HET=1;HOM=0;NC=0	GT:GQ:SDP:DP:RD:AD:FREQ:PVAL:RBQ:ABQ:RDF:RDR:ADF:ADR	0/0:149:87:87:86:1:1.15%:5E-1:59:38:79:7:1:0	0/1:121:68:68:35:33:48.53%:6.4956E-13:56:60:29:6:29:4
ST4.03ch05	5889838	.	A	T	.	PASS	ADP=76;WT=1;HET=1;HOM=0;NC=0	GT:GQ:SDP:DP:RD:AD:FREQ:PVAL:RBQ:ABQ:RDF:RDR:ADF:ADR	0/0:164:88:88:88:0:0%:1E0:56:0:66:22:0:0	0/1:100:65:65:37:28:43.08%:8.9089E-11:55:55:31:6:21:7
ST4.03ch05	5890770	.	T	C	.	PASS	ADP=68;WT=1;HET=1;HOM=0;NC=0	GT:GQ:SDP:DP:RD:AD:FREQ:PVAL:RBQ:ABQ:RDF:RDR:ADF:ADR	0/0:134:72:72:72:0:0%:1E0:60:0:49:23:0:0	0/1:109:65:65:35:30:46.15%:1.1519E-11:58:61:23:12:26:4
ST4.03ch05	5891040	.	G	A	.	PASS	ADP=59;WT=1;HET=1;HOM=0;NC=0	GT:GQ:SDP:DP:RD:AD:FREQ:PVAL:RBQ:ABQ:RDF:RDR:ADF:ADR	0/0:108:57:57:57:0:0%:1E0:67:0:53:4:0:0	0/1:111:61:61:31:30:49.18%:7.7752E-12:67:68:26:5:27:3
ST4.03ch05	5891186	.	A	C	.	PASS	ADP=59;WT=1;HET=1;HOM=0;NC=0	GT:GQ:SDP:DP:RD:AD:FREQ:PVAL:RBQ:ABQ:RDF:RDR:ADF:ADR	0/0:107:58:58:58:0:0%:1E0:65:0:52:6:0:0	0/1:102:60:60:32:28:46.67%:5.88E-11:67:54:29:3:17:11
ST4.03ch05	5891204	.	A	C	.	PASS	ADP=55;WT=1;HET=1;HOM=0;NC=0	GT:GQ:SDP:DP:RD:AD:FREQ:PVAL:RBQ:ABQ:RDF:RDR:ADF:ADR	0/0:108:57:57:57:0:0%:1E0:62:0:48:9:0:0	0/1:82:54:54:31:23:42.59%:5.9704E-9:65:57:26:5:16:7
ST4.03ch05	6428289	.	G	A	.	PASS	ADP=62;WT=1;HET=1;HOM=0;NC=0	GT:GQ:SDP:DP:RD:AD:FREQ:PVAL:RBQ:ABQ:RDF:RDR:ADF:ADR	0/0:111:60:60:60:0:0%:1E0:61:0:49:11:0:0	0/1:104:65:65:36:29:44.62%:3.2317E-11:64:56:31:5:22:7
ST4.03ch05	6428336	.	T	A	.	PASS	ADP=66;WT=1;HET=1;HOM=0;NC=0	GT:GQ:SDP:DP:RD:AD:FREQ:PVAL:RBQ:ABQ:RDF:RDR:ADF:ADR	0/0:123:65:65:65:0:0%:1E0:53:0:47:18:0:0	0/1:118:67:67:34:32:47.76%:1.5388E-12:54:61:27:7:27:5
ST4.03ch05	6428572	.	G	A	.	PASS	ADP=80;WT=1;HET=1;HOM=0;NC=0	GT:GQ:SDP:DP:RD:AD:FREQ:PVAL:RBQ:ABQ:RDF:RDR:ADF:ADR	0/0:175:95:94:94:0:0%:1E0:59:0:81:13:0:0	0/1:109:66:66:36:30:45.45%:1.2581E-11:58:53:29:7:24:6
ST4.03ch05	6428693	.	A	G	.	PASS	ADP=95;WT=1;HET=1;HOM=0;NC=0	GT:GQ:SDP:DP:RD:AD:FREQ:PVAL:RBQ:ABQ:RDF:RDR:ADF:ADR	0/0:205:110:110:110:0:0%:1E0:60:0:88:22:0:0	0/1:153:81:81:40:41:50.62%:4.6768E-16:63:64:33:7:37:4
ST4.03ch05	6428762	.	A	G	.	PASS	ADP=101;WT=1;HET=1;HOM=0;NC=0	GT:GQ:SDP:DP:RD:AD:FREQ:PVAL:RBQ:ABQ:RDF:RDR:ADF:ADR	0/0:202:107:107:107:0:0%:1E0:61:0:85:22:0:0	0/1:184:95:95:46:49:51.58%:3.681E-19:64:62:39:7:38:11
ST4.03ch05	6429734	.	A	T	.	PASS	ADP=67;WT=1;HET=1;HOM=0;NC=0	GT:GQ:SDP:DP:RD:AD:FREQ:PVAL:RBQ:ABQ:RDF:RDR:ADF:ADR	0/0:126:68:68:68:0:0%:1E0:62:0:59:9:0:0	0/1:137:66:66:30:36:54.55%:1.8199E-14:58:63:24:6:34:2
ST4.03ch05	6570725	.	A	G	.	PASS	ADP=82;WT=1;HET=1;HOM=0;NC=0	GT:GQ:SDP:DP:RD:AD:FREQ:PVAL:RBQ:ABQ:RDF:RDR:ADF:ADR	0/0:146:85:85:84:1:1.18%:5E-1:59:38:72:12:1:0	0/1:158:81:80:38:42:52.5%:1.3596E-16:60:55:32:6:32:10
ST4.03ch05	6571240	.	G	C	.	PASS	ADP=99;WT=1;HET=1;HOM=0;NC=0	GT:GQ:SDP:DP:RD:AD:FREQ:PVAL:RBQ:ABQ:RDF:RDR:ADF:ADR	0/0:216:117:116:116:0:0%:1E0:58:0:92:24:0:0	0/1:129:84:83:47:36:43.37%:1.0957E-13:52:58:35:12:32:4
ST4.03ch05	6571857	.	C	T	.	PASS	ADP=117;WT=1;HET=1;HOM=0;NC=0	GT:GQ:SDP:DP:RD:AD:FREQ:PVAL:RBQ:ABQ:RDF:RDR:ADF:ADR	0/0:239:131:128:128:0:0%:1E0:60:0:105:23:0:0	0/1:206:107:107:52:55:51.4%:2.0767E-21:60:61:45:7:46:9
ST4.03ch05	6572159	.	C	T	.	PASS	ADP=88;WT=1;HET=1;HOM=0;NC=0	GT:GQ:SDP:DP:RD:AD:FREQ:PVAL:RBQ:ABQ:RDF:RDR:ADF:ADR	0/0:220:118:117:117:0:0%:1E0:59:0:91:26:0:0	0/1:102:60:60:32:28:46.67%:5.88E-11:59:54:25:7:19:9
ST4.03ch05	6572178	.	A	G	.	PASS	ADP=85;WT=1;HET=1;HOM=0;NC=0	GT:GQ:SDP:DP:RD:AD:FREQ:PVAL:RBQ:ABQ:RDF:RDR:ADF:ADR	0/0:209:112:112:112:0:0%:1E0:58:0:86:26:0:0	0/1:121:59:59:27:32:54.24%:6.5868E-13:55:58:18:9:25:7
ST4.03ch05	6572403	.	G	A	.	PASS	ADP=87;WT=1;HET=1;HOM=0;NC=0	GT:GQ:SDP:DP:RD:AD:FREQ:PVAL:RBQ:ABQ:RDF:RDR:ADF:ADR	0/0:231:124:124:124:0:0%:1E0:62:0:103:21:0:0	0/1:79:50:50:28:22:44%:1.2104E-8:65:58:24:4:16:6
ST4.03ch05	6796467	.	C	T	.	PASS	ADP=69;WT=1;HET=1;HOM=0;NC=0	GT:GQ:SDP:DP:RD:AD:FREQ:PVAL:RBQ:ABQ:RDF:RDR:ADF:ADR	0/0:130:70:70:70:0:0%:1E0:56:0:58:12:0:0	0/1:126:69:69:35:34:49.28%:2.4655E-13:54:56:26:9:27:7
ST4.03ch05	6796687	.	C	G	.	PASS	ADP=86;WT=1;HET=1;HOM=0;NC=0	GT:GQ:SDP:DP:RD:AD:FREQ:PVAL:RBQ:ABQ:RDF:RDR:ADF:ADR	0/0:179:96:96:96:0:0%:1E0:61:0:79:17:0:0	0/1:136:77:76:39:37:48.68%:2.0619E-14:59:54:27:12:29:8
ST4.03ch05	6796710	.	A	C	.	PASS	ADP=84;WT=1;HET=1;HOM=0;NC=0	GT:GQ:SDP:DP:RD:AD:FREQ:PVAL:RBQ:ABQ:RDF:RDR:ADF:ADR	0/0:179:96:96:96:0:0%:1E0:60:0:77:19:0:0	0/1:119:73:73:40:33:45.21%:1.0403E-12:56:57:33:7:20:13
ST4.03ch05	7164557	.	C	G	.	PASS	ADP=57;WT=1;HET=1;HOM=0;NC=0	GT:GQ:SDP:DP:RD:AD:FREQ:PVAL:RBQ:ABQ:RDF:RDR:ADF:ADR	0/0:107:58:58:58:0:0%:1E0:63:0:57:1:0:0	0/1:98:57:57:30:27:47.37%:1.2661E-10:57:65:27:3:27:0
ST4.03ch05	7164569	.	C	T	.	PASS	ADP=63;WT=1;HET=1;HOM=0;NC=0	GT:GQ:SDP:DP:RD:AD:FREQ:PVAL:RBQ:ABQ:RDF:RDR:ADF:ADR	0/0:123:65:65:65:0:0%:1E0:62:0:62:3:0:0	0/1:110:62:62:32:30:48.39%:8.6344E-12:54:64:29:3:30:0
ST4.03ch05	7164720	.	C	T	.	PASS	ADP=77;WT=1;HET=1;HOM=0;NC=0	GT:GQ:SDP:DP:RD:AD:FREQ:PVAL:RBQ:ABQ:RDF:RDR:ADF:ADR	0/0:153:81:81:81:0:0%:1E0:63:0:69:12:0:0	0/1:115:73:73:41:32:43.84%:2.8926E-12:64:60:38:3:25:7
ST4.03ch05	7165722	.	A	T	.	PASS	ADP=56;WT=1;HET=1;HOM=0;NC=0	GT:GQ:SDP:DP:RD:AD:FREQ:PVAL:RBQ:ABQ:RDF:RDR:ADF:ADR	0/0:115:61:61:61:0:0%:1E0:56:0:44:17:0:0	0/1:78:52:52:29:22:42.31%:1.3059E-8:58:60:22:7:15:7
ST4.03ch05	7166281	.	G	A	.	PASS	ADP=63;WT=1;HET=1;HOM=0;NC=0	GT:GQ:SDP:DP:RD:AD:FREQ:PVAL:RBQ:ABQ:RDF:RDR:ADF:ADR	0/0:115:62:61:61:0:0%:1E0:54:0:50:11:0:0	0/1:123:65:65:32:33:50.77%:4.6624E-13:51:56:22:10:26:7
ST4.03ch05	7167660	.	A	T	.	PASS	ADP=64;WT=1;HET=1;HOM=0;NC=0	GT:GQ:SDP:DP:RD:AD:FREQ:PVAL:RBQ:ABQ:RDF:RDR:ADF:ADR	0/0:145:78:78:78:0:0%:1E0:57:0:64:14:0:0	0/1:92:50:50:25:25:50%:5.2124E-10:55:55:21:4:22:3
ST4.03ch05	7167668	.	G	A	.	PASS	ADP=65;WT=1;HET=1;HOM=0;NC=0	GT:GQ:SDP:DP:RD:AD:FREQ:PVAL:RBQ:ABQ:RDF:RDR:ADF:ADR	0/0:149:80:79:79:0:0%:1E0:56:0:64:15:0:0	0/1:97:51:51:25:26:50.98%:1.9611E-10:56:56:22:3:21:5
ST4.03ch05	7168105	.	T	C	.	PASS	ADP=96;WT=1;HET=1;HOM=0;NC=0	GT:GQ:SDP:DP:RD:AD:FREQ:PVAL:RBQ:ABQ:RDF:RDR:ADF:ADR	0/0:205:109:109:109:0:0%:1E0:58:0:91:18:0:0	0/1:171:84:84:39:45:53.57%:7.8126E-18:62:58:30:9:37:8
ST4.03ch05	7168242	.	G	A	.	PASS	ADP=90;WT=1;HET=1;HOM=0;NC=0	GT:GQ:SDP:DP:RD:AD:FREQ:PVAL:RBQ:ABQ:RDF:RDR:ADF:ADR	0/0:202:107:107:107:0:0%:1E0:56:0:87:20:0:0	0/1:115:74:74:42:32:43.24%:3.125E-12:54:66:34:8:29:3
ST4.03ch05	7168491	.	C	T	.	PASS	ADP=65;WT=1;HET=1;HOM=0;NC=0	GT:GQ:SDP:DP:RD:AD:FREQ:PVAL:RBQ:ABQ:RDF:RDR:ADF:ADR	0/0:138:73:73:73:0:0%:1E0:52:0:52:21:0:0	0/1:85:60:58:34:24:41.38%:2.9186E-9:60:61:24:10:20:4
ST4.03ch05	7169268	.	G	A	.	PASS	ADP=58;WT=1;HET=1;HOM=0;NC=0	GT:GQ:SDP:DP:RD:AD:FREQ:PVAL:RBQ:ABQ:RDF:RDR:ADF:ADR	0/0:108:57:57:57:0:0%:1E0:57:0:42:15:0:0	0/1:93:60:60:34:26:43.33%:4.5813E-10:54:55:29:5:20:6
ST4.03ch05	7169750	.	A	C	.	PASS	ADP=83;WT=1;HET=1;HOM=0;NC=0	GT:GQ:SDP:DP:RD:AD:FREQ:PVAL:RBQ:ABQ:RDF:RDR:ADF:ADR	0/0:175:93:93:93:0:0%:1E0:61:0:74:19:0:0	0/1:148:73:73:34:39:53.42%:1.5805E-15:65:60:28:6:32:7
ST4.03ch05	7169913	.	A	G	.	PASS	ADP=64;WT=1;HET=1;HOM=0;NC=0	GT:GQ:SDP:DP:RD:AD:FREQ:PVAL:RBQ:ABQ:RDF:RDR:ADF:ADR	0/0:112:59:59:59:0:0%:1E0:56:0:40:19:0:0	0/1:161:69:69:28:41:59.42%:7.8044E-17:59:62:25:3:32:9
ST4.03ch05	7170523	.	T	G	.	PASS	ADP=63;WT=1;HET=1;HOM=0;NC=0	GT:GQ:SDP:DP:RD:AD:FREQ:PVAL:RBQ:ABQ:RDF:RDR:ADF:ADR	0/0:141:76:76:76:0:0%:1E0:57:0:57:19:0:0	0/1:83:51:51:28:23:45.1%:4.7339E-9:58:60:23:5:20:3
ST4.03ch05	7171057	.	C	T	.	PASS	ADP=79;WT=1;HET=1;HOM=0;NC=0	GT:GQ:SDP:DP:RD:AD:FREQ:PVAL:RBQ:ABQ:RDF:RDR:ADF:ADR	0/0:172:91:91:91:0:0%:1E0:60:0:77:14:0:0	0/1:108:68:68:38:30:44.12%:1.4855E-11:58:64:31:7:25:5
ST4.03ch05	7171380	.	T	A	.	PASS	ADP=64;WT=1;HET=1;HOM=0;NC=0	GT:GQ:SDP:DP:RD:AD:FREQ:PVAL:RBQ:ABQ:RDF:RDR:ADF:ADR	0/0:145:78:78:78:0:0%:1E0:58:0:69:9:0:0	0/1:102:50:50:23:27:54%:5.635E-11:62:57:20:3:21:6
ST4.03ch05	7171711	.	T	A	.	PASS	ADP=69;WT=1;HET=1;HOM=0;NC=0	GT:GQ:SDP:DP:RD:AD:FREQ:PVAL:RBQ:ABQ:RDF:RDR:ADF:ADR	0/0:130:70:70:70:0:0%:1E0:56:0:47:23:0:0	0/1:126:69:69:35:34:49.28%:2.4655E-13:63:67:31:4:30:4
ST4.03ch05	7172129	.	G	A	.	PASS	ADP=87;WT=1;HET=1;HOM=0;NC=0	GT:GQ:SDP:DP:RD:AD:FREQ:PVAL:RBQ:ABQ:RDF:RDR:ADF:ADR	0/0:183:97:97:97:0:0%:1E0:61:0:84:13:0:0	0/1:114:77:77:45:32:41.56%:3.879E-12:63:63:37:8:26:6
ST4.03ch05	7172146	.	T	A	.	PASS	ADP=85;WT=1;HET=1;HOM=0;NC=0	GT:GQ:SDP:DP:RD:AD:FREQ:PVAL:RBQ:ABQ:RDF:RDR:ADF:ADR	0/0:175:93:93:93:0:0%:1E0:60:0:78:15:0:0	0/1:118:78:77:44:33:42.86%:1.4308E-12:64:62:37:7:26:7
ST4.03ch05	8500464	.	T	A	.	PASS	ADP=66;WT=1;HET=1;HOM=0;NC=0	GT:GQ:SDP:DP:RD:AD:FREQ:PVAL:RBQ:ABQ:RDF:RDR:ADF:ADR	0/0:138:73:73:73:0:0%:1E0:61:0:61:12:0:0	0/1:89:59:59:34:25:42.37%:1.16E-9:56:58:27:7:21:4
ST4.03ch05	8500537	.	G	C	.	PASS	ADP=61;WT=1;HET=1;HOM=0;NC=0	GT:GQ:SDP:DP:RD:AD:FREQ:PVAL:RBQ:ABQ:RDF:RDR:ADF:ADR	0/0:122:67:66:66:0:0%:1E0:55:0:51:15:0:0	0/1:90:57:57:32:25:43.86%:9.9959E-10:54:52:26:6:18:7
ST4.03ch05	8523907	.	T	A	.	PASS	ADP=68;WT=1;HET=1;HOM=0;NC=0	GT:GQ:SDP:DP:RD:AD:FREQ:PVAL:RBQ:ABQ:RDF:RDR:ADF:ADR	0/0:138:82:82:81:1:1.22%:5E-1:60:15:70:11:0:1	0/1:82:54:54:31:23:42.59%:5.9704E-9:59:59:25:6:18:5
ST4.03ch05	8523915	.	C	T	.	PASS	ADP=67;WT=1;HET=1;HOM=0;NC=0	GT:GQ:SDP:DP:RD:AD:FREQ:PVAL:RBQ:ABQ:RDF:RDR:ADF:ADR	0/0:152:84:82:82:0:0%:1E0:60:0:73:9:0:0	0/1:105:53:53:25:28:52.83%:2.7227E-11:58:60:18:7:24:4
ST4.03ch05	8523995	.	T	C	.	PASS	ADP=74;WT=1;HET=1;HOM=0;NC=0	GT:GQ:SDP:DP:RD:AD:FREQ:PVAL:RBQ:ABQ:RDF:RDR:ADF:ADR	0/0:160:94:94:92:1:1.06%:5E-1:60:16:75:17:1:0	0/1:86:55:55:31:24:43.64%:2.3553E-9:63:63:29:2:19:5
ST4.03ch05	9131750	.	T	C	.	PASS	ADP=69;WT=1;HET=1;HOM=0;NC=0	GT:GQ:SDP:DP:RD:AD:FREQ:PVAL:RBQ:ABQ:RDF:RDR:ADF:ADR	0/0:153:81:81:81:0:0%:1E0:60:0:70:11:0:0	0/1:103:58:57:29:28:49.12%:4.3658E-11:66:59:27:2:25:3
ST4.03ch05	9131798	.	A	G	.	PASS	ADP=75;WT=1;HET=1;HOM=0;NC=0	GT:GQ:SDP:DP:RD:AD:FREQ:PVAL:RBQ:ABQ:RDF:RDR:ADF:ADR	0/0:160:86:86:86:0:0%:1E0:61:0:74:12:0:0	0/1:119:64:64:32:32:50%:1.2401E-12:65:62:27:5:27:5
ST4.03ch05	9132205	.	G	T	.	PASS	ADP=81;WT=1;HET=1;HOM=0;NC=0	GT:GQ:SDP:DP:RD:AD:FREQ:PVAL:RBQ:ABQ:RDF:RDR:ADF:ADR	0/0:183:97:97:97:0:0%:1E0:60:0:80:17:0:0	0/1:109:65:65:35:30:46.15%:1.1519E-11:62:58:32:3:28:2
ST4.03ch05	9132290	.	G	A	.	PASS	ADP=87;WT=1;HET=1;HOM=0;NC=0	GT:GQ:SDP:DP:RD:AD:FREQ:PVAL:RBQ:ABQ:RDF:RDR:ADF:ADR	0/0:175:93:93:93:0:0%:1E0:59:0:78:15:0:0	0/1:116:82:82:49:33:40.24%:2.014E-12:64:60:48:1:28:5
ST4.03ch05	9132341	.	T	G	.	PASS	ADP=84;WT=1;HET=1;HOM=0;NC=0	GT:GQ:SDP:DP:RD:AD:FREQ:PVAL:RBQ:ABQ:RDF:RDR:ADF:ADR	0/0:152:82:82:82:0:0%:1E0:59:0:69:13:0:0	0/1:174:87:86:40:46:53.49%:3.2999E-18:55:60:31:9:43:3
ST4.03ch05	9132498	.	G	A	.	PASS	ADP=80;WT=1;HET=1;HOM=0;NC=0	GT:GQ:SDP:DP:RD:AD:FREQ:PVAL:RBQ:ABQ:RDF:RDR:ADF:ADR	0/0:167:91:90:90:0:0%:1E0:61:0:77:13:0:0	0/1:120:71:71:38:33:46.48%:8.7106E-13:59:55:30:8:26:7
ST4.03ch05	9133226	.	T	C	.	PASS	ADP=66;WT=1;HET=1;HOM=0;NC=0	GT:GQ:SDP:DP:RD:AD:FREQ:PVAL:RBQ:ABQ:RDF:RDR:ADF:ADR	0/0:134:72:72:72:0:0%:1E0:60:0:62:10:0:0	0/1:102:61:60:32:28:46.67%:5.88E-11:60:60:25:7:25:3
ST4.03ch05	9133398	.	A	C	.	PASS	ADP=81;WT=1;HET=1;HOM=0;NC=0	GT:GQ:SDP:DP:RD:AD:FREQ:PVAL:RBQ:ABQ:RDF:RDR:ADF:ADR	0/0:160:85:85:85:0:0%:1E0:64:0:77:8:0:0	0/1:113:78:78:46:32:41.03%:4.1488E-12:60:58:40:6:24:8
ST4.03ch05	9133408	.	T	C	.	PASS	ADP=83;WT=1;HET=1;HOM=0;NC=0	GT:GQ:SDP:DP:RD:AD:FREQ:PVAL:RBQ:ABQ:RDF:RDR:ADF:ADR	0/0:164:88:88:88:0:0%:1E0:64:0:78:10:0:0	0/1:118:78:78:45:33:42.31%:1.5391E-12:57:59:36:9:29:4
ST4.03ch05	9133444	.	A	T	.	PASS	ADP=83;WT=1;HET=1;HOM=0;NC=0	GT:GQ:SDP:DP:RD:AD:FREQ:PVAL:RBQ:ABQ:RDF:RDR:ADF:ADR	0/0:167:90:90:90:0:0%:1E0:60:0:81:9:0:0	0/1:122:79:77:43:34:44.16%:5.2028E-13:62:53:39:4:26:8
ST4.03ch05	9133485	.	C	T	.	PASS	ADP=87;WT=1;HET=1;HOM=0;NC=0	GT:GQ:SDP:DP:RD:AD:FREQ:PVAL:RBQ:ABQ:RDF:RDR:ADF:ADR	0/0:156:84:84:84:0:0%:1E0:61:0:73:11:0:0	0/1:131:91:91:54:37:40.66%:7.1223E-14:59:60:44:10:32:5
ST4.03ch05	9133502	.	T	A	.	PASS	ADP=87;WT=1;HET=1;HOM=0;NC=0	GT:GQ:SDP:DP:RD:AD:FREQ:PVAL:RBQ:ABQ:RDF:RDR:ADF:ADR	0/0:160:85:85:85:0:0%:1E0:63:0:71:14:0:0	0/1:132:89:89:52:37:41.57%:6.2306E-14:64:56:45:7:29:8
ST4.03ch05	9133866	.	G	A	.	PASS	ADP=77;WT=1;HET=1;HOM=0;NC=0	GT:GQ:SDP:DP:RD:AD:FREQ:PVAL:RBQ:ABQ:RDF:RDR:ADF:ADR	0/0:156:87:84:84:0:0%:1E0:57:0:66:18:0:0	0/1:121:71:70:37:33:47.14%:7.9293E-13:54:56:28:9:24:9
ST4.03ch05	9133887	.	C	G	.	PASS	ADP=79;WT=1;HET=1;HOM=0;NC=0	GT:GQ:SDP:DP:RD:AD:FREQ:PVAL:RBQ:ABQ:RDF:RDR:ADF:ADR	0/0:175:94:93:93:0:0%:1E0:55:0:73:20:0:0	0/1:100:67:65:37:28:43.08%:8.9089E-11:55:54:30:7:20:8
ST4.03ch05	9134446	.	G	C	.	PASS	ADP=64;WT=1;HET=1;HOM=0;NC=0	GT:GQ:SDP:DP:RD:AD:FREQ:PVAL:RBQ:ABQ:RDF:RDR:ADF:ADR	0/0:142:76:75:75:0:0%:1E0:57:0:59:16:0:0	0/1:91:54:54:29:25:46.3%:7.7765E-10:57:54:21:8:17:8
ST4.03ch05	9134691	.	C	T	.	PASS	ADP=66;WT=1;HET=1;HOM=0;NC=0	GT:GQ:SDP:DP:RD:AD:FREQ:PVAL:RBQ:ABQ:RDF:RDR:ADF:ADR	0/0:152:83:82:82:0:0%:1E0:58:0:71:11:0:0	0/1:83:50:50:27:23:46%:4.3451E-9:63:64:21:6:20:3
ST4.03ch05	9136358	.	C	T	.	PASS	ADP=107;WT=1;HET=1;HOM=0;NC=0	GT:GQ:SDP:DP:RD:AD:FREQ:PVAL:RBQ:ABQ:RDF:RDR:ADF:ADR	0/0:239:128:127:127:0:0%:1E0:59:0:112:15:0:0	0/1:189:88:88:38:49:56.32%:1.1808E-19:63:60:34:4:41:8
ST4.03ch05	9136364	.	C	T	.	PASS	ADP=112;WT=1;HET=1;HOM=0;NC=0	GT:GQ:SDP:DP:RD:AD:FREQ:PVAL:RBQ:ABQ:RDF:RDR:ADF:ADR	0/0:243:129:129:129:0:0%:1E0:58:0:114:15:0:0	0/1:179:96:95:47:48:50.53%:1.1121E-18:57:57:43:4:38:10
ST4.03ch05	9455765	.	A	T	.	PASS	ADP=68;WT=1;HET=1;HOM=0;NC=0	GT:GQ:SDP:DP:RD:AD:FREQ:PVAL:RBQ:ABQ:RDF:RDR:ADF:ADR	0/0:137:74:74:74:0:0%:1E0:60:0:58:16:0:0	0/1:114:63:63:32:31:49.21%:3.2811E-12:60:61:26:6:24:7
ST4.03ch05	9466588	.	A	T	.	PASS	ADP=65;WT=1;HET=1;HOM=0;NC=0	GT:GQ:SDP:DP:RD:AD:FREQ:PVAL:RBQ:ABQ:RDF:RDR:ADF:ADR	0/0:142:75:75:75:0:0%:1E0:57:0:63:12:0:0	0/1:99:55:55:28:27:49.09%:1.0345E-10:58:60:24:4:24:3
ST4.03ch05	9466749	.	G	A	.	PASS	ADP=74;WT=1;HET=1;HOM=0;NC=0	GT:GQ:SDP:DP:RD:AD:FREQ:PVAL:RBQ:ABQ:RDF:RDR:ADF:ADR	0/0:160:85:85:85:0:0%:1E0:60:0:68:17:0:0	0/1:143:65:64:27:37:57.81%:4.0856E-15:62:56:23:4:31:6
ST4.03ch05	9466752	.	A	T	.	PASS	ADP=76;WT=1;HET=1;HOM=0;NC=0	GT:GQ:SDP:DP:RD:AD:FREQ:PVAL:RBQ:ABQ:RDF:RDR:ADF:ADR	0/0:164:87:87:87:0:0%:1E0:58:0:69:18:0:0	0/1:147:66:66:28:38:57.58%:1.7361E-15:59:52:23:5:30:8
ST4.03ch05	9466791	.	A	G	.	PASS	ADP=82;WT=1;HET=1;HOM=0;NC=0	GT:GQ:SDP:DP:RD:AD:FREQ:PVAL:RBQ:ABQ:RDF:RDR:ADF:ADR	0/0:182:99:98:98:0:0%:1E0:61:0:79:19:0:0	0/1:146:67:67:29:38:56.72%:2.0525E-15:59:57:21:8:30:8
ST4.03ch05	9466848	.	C	T	.	PASS	ADP=78;WT=1;HET=1;HOM=0;NC=0	GT:GQ:SDP:DP:RD:AD:FREQ:PVAL:RBQ:ABQ:RDF:RDR:ADF:ADR	0/0:175:93:93:93:0:0%:1E0:57:0:69:24:0:0	0/1:119:63:63:31:32:50.79%:1.1052E-12:58:59:24:7:27:5
ST4.03ch05	9466961	.	C	T	.	PASS	ADP=71;WT=1;HET=1;HOM=0;NC=0	GT:GQ:SDP:DP:RD:AD:FREQ:PVAL:RBQ:ABQ:RDF:RDR:ADF:ADR	0/0:141:76:76:76:0:0%:1E0:56:0:56:20:0:0	0/1:131:67:67:32:35:52.24%:6.4906E-14:53:53:23:9:21:14
ST4.03ch05	9467040	.	C	T	.	PASS	ADP=70;WT=1;HET=1;HOM=0;NC=0	GT:GQ:SDP:DP:RD:AD:FREQ:PVAL:RBQ:ABQ:RDF:RDR:ADF:ADR	0/0:145:78:78:78:0:0%:1E0:58:0:62:16:0:0	0/1:120:62:62:30:32:51.61%:9.798E-13:59:54:26:4:22:10
ST4.03ch05	9467065	.	C	T	.	PASS	ADP=75;WT=1;HET=1;HOM=0;NC=0	GT:GQ:SDP:DP:RD:AD:FREQ:PVAL:RBQ:ABQ:RDF:RDR:ADF:ADR	0/0:152:82:82:82:0:0%:1E0:57:0:67:15:0:0	0/1:135:69:69:33:36:52.17%:2.7389E-14:56:55:27:6:25:11
ST4.03ch05	9467209	.	A	T	.	PASS	ADP=64;WT=1;HET=1;HOM=0;NC=0	GT:GQ:SDP:DP:RD:AD:FREQ:PVAL:RBQ:ABQ:RDF:RDR:ADF:ADR	0/0:123:65:65:65:0:0%:1E0:60:0:55:10:0:0	0/1:124:63:63:30:33:52.38%:3.6448E-13:61:60:23:7:27:6
ST4.03ch05	9467275	.	T	C	.	PASS	ADP=61;WT=1;HET=1;HOM=0;NC=0	GT:GQ:SDP:DP:RD:AD:FREQ:PVAL:RBQ:ABQ:RDF:RDR:ADF:ADR	0/0:115:63:62:62:0:0%:1E0:56:0:52:10:0:0	0/1:116:60:60:29:31:51.67%:2.3224E-12:56:55:21:8:25:6
ST4.03ch05	9467684	.	T	C	.	PASS	ADP=57;WT=1;HET=1;HOM=0;NC=0	GT:GQ:SDP:DP:RD:AD:FREQ:PVAL:RBQ:ABQ:RDF:RDR:ADF:ADR	0/0:122:66:66:66:0:0%:1E0:61:0:51:15:0:0	0/1:113:50:49:20:29:59.18%:4.5386E-12:68:62:17:3:22:7
ST4.03ch05	9468312	.	C	T	.	PASS	ADP=65;WT=1;HET=1;HOM=0;NC=0	GT:GQ:SDP:DP:RD:AD:FREQ:PVAL:RBQ:ABQ:RDF:RDR:ADF:ADR	0/0:134:73:72:72:0:0%:1E0:55:0:65:7:0:0	0/1:85:59:59:35:24:40.68%:3.1153E-9:55:55:29:6:20:4
ST4.03ch05	9468404	.	C	T	.	PASS	ADP=91;WT=1;HET=1;HOM=0;NC=0	GT:GQ:SDP:DP:RD:AD:FREQ:PVAL:RBQ:ABQ:RDF:RDR:ADF:ADR	0/0:186:100:100:100:0:0%:1E0:59:0:90:10:0:0	0/1:162:82:82:39:43:52.44%:5.7384E-17:60:53:38:1:38:5
ST4.03ch05	9468554	.	A	T	.	PASS	ADP=119;WT=1;HET=1;HOM=0;NC=0	GT:GQ:SDP:DP:RD:AD:FREQ:PVAL:RBQ:ABQ:RDF:RDR:ADF:ADR	0/0:257:138:138:138:0:0%:1E0:60:0:115:23:0:0	0/1:159:103:100:56:44:44%:1.2435E-16:58:58:46:10:38:6
ST4.03ch05	9468597	.	C	T	.	PASS	ADP=129;WT=1;HET=1;HOM=0;NC=0	GT:GQ:SDP:DP:RD:AD:FREQ:PVAL:RBQ:ABQ:RDF:RDR:ADF:ADR	0/0:288:153:153:153:0:0%:1E0:59:0:124:29:0:0	0/1:217:105:105:48:57:54.29%:1.6516E-22:50:55:31:17:46:11
ST4.03ch05	9468723	.	G	A	.	PASS	ADP=130;WT=1;HET=1;HOM=0;NC=0	GT:GQ:SDP:DP:RD:AD:FREQ:PVAL:RBQ:ABQ:RDF:RDR:ADF:ADR	0/0:250:134:134:134:0:0%:1E0:59:0:110:24:0:0	0/1:255:128:127:56:71:55.91%:3.9052E-28:60:59:46:10:61:10
ST4.03ch05	9468729	.	T	C	.	PASS	ADP=129;WT=1;HET=1;HOM=0;NC=0	GT:GQ:SDP:DP:RD:AD:FREQ:PVAL:RBQ:ABQ:RDF:RDR:ADF:ADR	0/0:246:132:132:132:0:0%:1E0:58:0:109:23:0:0	0/1:255:127:126:58:68:53.97%:1.0998E-26:61:61:48:10:61:7
ST4.03ch05	9468788	.	C	T	.	PASS	ADP=126;WT=1;HET=1;HOM=0;NC=0	GT:GQ:SDP:DP:RD:AD:FREQ:PVAL:RBQ:ABQ:RDF:RDR:ADF:ADR	0/0:247:132:131:131:0:0%:1E0:61:0:107:24:0:0	0/1:255:124:122:53:69:56.56%:1.8465E-27:62:60:45:8:57:12
ST4.03ch05	9468844	.	G	A	.	PASS	ADP=119;WT=1;HET=1;HOM=0;NC=0	GT:GQ:SDP:DP:RD:AD:FREQ:PVAL:RBQ:ABQ:RDF:RDR:ADF:ADR	0/0:227:122:122:122:0:0%:1E0:64:0:99:23:0:0	0/1:240:117:117:54:63:53.85%:9.4143E-25:56:61:42:12:46:17
ST4.03ch05	9468904	.	G	T	.	PASS	ADP=104;WT=1;HET=1;HOM=0;NC=0	GT:GQ:SDP:DP:RD:AD:FREQ:PVAL:RBQ:ABQ:RDF:RDR:ADF:ADR	0/0:198:105:105:105:0:0%:1E0:59:0:77:28:0:0	0/1:199:103:103:50:53:51.46%:1.1666E-20:59:58:40:10:37:16
ST4.03ch05	9468907	.	G	A	.	PASS	ADP=102;WT=1;HET=1;HOM=0;NC=0	GT:GQ:SDP:DP:RD:AD:FREQ:PVAL:RBQ:ABQ:RDF:RDR:ADF:ADR	0/0:194:103:103:103:0:0%:1E0:59:0:76:27:0:0	0/1:199:102:102:49:53:51.96%:1.0283E-20:58:57:39:10:35:18
ST4.03ch05	9468992	.	A	G	.	PASS	ADP=79;WT=1;HET=1;HOM=0;NC=0	GT:GQ:SDP:DP:RD:AD:FREQ:PVAL:RBQ:ABQ:RDF:RDR:ADF:ADR	0/0:168:89:89:89:0:0%:1E0:57:0:65:24:0:0	0/1:155:70:70:30:40:57.14%:3.1307E-16:58:59:23:7:29:11
ST4.03ch05	9469046	.	C	A	.	PASS	ADP=67;WT=1;HET=1;HOM=0;NC=0	GT:GQ:SDP:DP:RD:AD:FREQ:PVAL:RBQ:ABQ:RDF:RDR:ADF:ADR	0/0:134:71:71:71:0:0%:1E0:57:0:59:12:0:0	0/1:134:64:63:28:35:55.56%:3.7062E-14:58:59:23:5:26:9
ST4.03ch05	11414476	.	G	A	.	PASS	ADP=75;WT=1;HET=1;HOM=0;NC=0	GT:GQ:SDP:DP:RD:AD:FREQ:PVAL:RBQ:ABQ:RDF:RDR:ADF:ADR	0/0:156:84:84:84:0:0%:1E0:65:0:82:2:0:0	0/1:113:66:66:35:31:46.97%:4.4405E-12:65:68:34:1:30:1
ST4.03ch05	11414563	.	T	G	.	PASS	ADP=73;WT=1;HET=1;HOM=0;NC=0	GT:GQ:SDP:DP:RD:AD:FREQ:PVAL:RBQ:ABQ:RDF:RDR:ADF:ADR	0/0:157:83:83:83:0:0%:1E0:60:0:72:11:0:0	0/1:109:64:64:34:30:46.88%:1.0507E-11:61:63:33:1:28:2
ST4.03ch05	11414602	.	T	C	.	PASS	ADP=68;WT=1;HET=1;HOM=0;NC=0	GT:GQ:SDP:DP:RD:AD:FREQ:PVAL:RBQ:ABQ:RDF:RDR:ADF:ADR	0/0:141:76:76:76:0:0%:1E0:57:0:63:13:0:0	0/1:111:61:61:31:30:49.18%:7.7752E-12:63:57:28:3:24:6
ST4.03ch05	11414921	.	C	A	.	PASS	ADP=71;WT=1;HET=1;HOM=0;NC=0	GT:GQ:SDP:DP:RD:AD:FREQ:PVAL:RBQ:ABQ:RDF:RDR:ADF:ADR	0/0:152:84:82:82:0:0%:1E0:59:0:68:14:0:0	0/1:111:63:61:31:30:49.18%:7.7752E-12:56:55:26:5:25:5
ST4.03ch05	11415373	.	G	A	.	PASS	ADP=74;WT=1;HET=1;HOM=0;NC=0	GT:GQ:SDP:DP:RD:AD:FREQ:PVAL:RBQ:ABQ:RDF:RDR:ADF:ADR	0/0:142:76:75:75:0:0%:1E0:58:0:54:21:0:0	0/1:106:73:73:43:30:41.1%:2.1366E-11:59:57:35:8:22:8
ST4.03ch05	11416256	.	T	C	.	PASS	ADP=60;WT=1;HET=1;HOM=0;NC=0	GT:GQ:SDP:DP:RD:AD:FREQ:PVAL:RBQ:ABQ:RDF:RDR:ADF:ADR	0/0:127:67:67:67:0:0%:1E0:58:0:54:13:0:0	0/1:105:54:54:26:28:51.85%:3.0926E-11:60:56:19:7:20:8
ST4.03ch05	11416810	.	A	G	.	PASS	ADP=64;WT=1;HET=1;HOM=0;NC=0	GT:GQ:SDP:DP:RD:AD:FREQ:PVAL:RBQ:ABQ:RDF:RDR:ADF:ADR	0/0:130:69:69:69:0:0%:1E0:57:0:52:17:0:0	0/1:116:59:59:28:31:52.54%:2.0466E-12:56:50:22:6:19:12
ST4.03ch05	11416845	.	T	G	.	PASS	ADP=65;WT=1;HET=1;HOM=0;NC=0	GT:GQ:SDP:DP:RD:AD:FREQ:PVAL:RBQ:ABQ:RDF:RDR:ADF:ADR	0/0:137:74:74:74:0:0%:1E0:57:0:56:18:0:0	0/1:103:57:57:29:28:49.12%:4.3658E-11:60:52:25:4:20:8
ST4.03ch05	11417960	.	C	T	.	PASS	ADP=58;WT=1;HET=1;HOM=0;NC=0	GT:GQ:SDP:DP:RD:AD:FREQ:PVAL:RBQ:ABQ:RDF:RDR:ADF:ADR	0/0:109:67:66:65:1:1.52%:5E-1:55:38:54:11:0:1	0/1:92:51:51:26:25:49.02%:5.8079E-10:62:51:23:3:20:5
ST4.03ch05	11418524	.	A	G	.	PASS	ADP=64;WT=1;HET=1;HOM=0;NC=0	GT:GQ:SDP:DP:RD:AD:FREQ:PVAL:RBQ:ABQ:RDF:RDR:ADF:ADR	0/0:119:63:63:63:0:0%:1E0:60:0:54:9:0:0	0/1:122:67:66:33:33:50%:5.2318E-13:59:58:28:5:30:3
ST4.03ch05	11418731	.	T	C	.	PASS	ADP=73;WT=1;HET=1;HOM=0;NC=0	GT:GQ:SDP:DP:RD:AD:FREQ:PVAL:RBQ:ABQ:RDF:RDR:ADF:ADR	0/0:130:69:69:69:0:0%:1E0:61:0:59:10:0:0	0/1:154:78:78:37:41:52.56%:3.2213E-16:56:58:27:10:32:9
ST4.03ch05	11419366	.	C	G	.	PASS	ADP=103;WT=1;HET=1;HOM=0;NC=0	GT:GQ:SDP:DP:RD:AD:FREQ:PVAL:RBQ:ABQ:RDF:RDR:ADF:ADR	0/0:205:110:110:110:0:0%:1E0:61:0:88:22:0:0	0/1:188:97:96:46:50:52.08%:1.3683E-19:61:65:36:10:45:5
ST4.03ch05	11419461	.	G	T	.	PASS	ADP=84;WT=1;HET=1;HOM=0;NC=0	GT:GQ:SDP:DP:RD:AD:FREQ:PVAL:RBQ:ABQ:RDF:RDR:ADF:ADR	0/0:167:90:90:90:0:0%:1E0:58:0:69:21:0:0	0/1:140:79:79:41:38:48.1%:9.653E-15:60:58:32:9:27:11
ST4.03ch05	11419464	.	C	T	.	PASS	ADP=83;WT=1;HET=1;HOM=0;NC=0	GT:GQ:SDP:DP:RD:AD:FREQ:PVAL:RBQ:ABQ:RDF:RDR:ADF:ADR	0/0:153:89:89:88:1:1.12%:5E-1:60:22:68:20:0:1	0/1:135:79:78:41:37:47.44%:2.5259E-14:63:57:32:9:26:11
ST4.03ch05	11420359	.	T	G	.	PASS	ADP=58;WT=1;HET=1;HOM=0;NC=0	GT:GQ:SDP:DP:RD:AD:FREQ:PVAL:RBQ:ABQ:RDF:RDR:ADF:ADR	0/0:119:64:64:64:0:0%:1E0:63:0:53:11:0:0	0/1:121:52:52:21:31:59.62%:6.8522E-13:68:63:19:2:25:6
ST4.03ch05	12735394	.	T	A	.	PASS	ADP=79;WT=1;HET=1;HOM=0;NC=0	GT:GQ:SDP:DP:RD:AD:FREQ:PVAL:RBQ:ABQ:RDF:RDR:ADF:ADR	0/0:202:107:107:107:0:0%:1E0:67:0:103:4:0:0	0/1:91:52:52:27:25:48.08%:6.4344E-10:62:54:26:1:23:2
ST4.03ch05	12735471	.	C	A	.	PASS	ADP=72;WT=1;HET=1;HOM=0;NC=0	GT:GQ:SDP:DP:RD:AD:FREQ:PVAL:RBQ:ABQ:RDF:RDR:ADF:ADR	0/0:164:88:88:88:0:0%:1E0:63:0:73:15:0:0	0/1:90:57:57:32:25:43.86%:9.9959E-10:63:64:29:3:23:2
ST4.03ch05	12785050	.	T	C	.	PASS	ADP=175;WT=1;HET=1;HOM=0;NC=0	GT:GQ:SDP:DP:RD:AD:FREQ:PVAL:RBQ:ABQ:RDF:RDR:ADF:ADR	0/0:328:176:176:176:0:0%:1E0:64:0:159:17:0:0	0/1:252:175:175:104:71:40.57%:5.2918E-26:63:62:92:12:61:10
ST4.03ch05	12785576	.	G	A	.	PASS	ADP=76;WT=1;HET=1;HOM=0;NC=0	GT:GQ:SDP:DP:RD:AD:FREQ:PVAL:RBQ:ABQ:RDF:RDR:ADF:ADR	0/0:119:64:64:64:0:0%:1E0:61:0:60:4:0:0	0/1:183:88:88:40:48:54.55%:4.4296E-19:62:59:40:0:44:4
ST4.03ch05	12785723	.	A	G	.	PASS	ADP=82;WT=1;HET=1;HOM=0;NC=0	GT:GQ:SDP:DP:RD:AD:FREQ:PVAL:RBQ:ABQ:RDF:RDR:ADF:ADR	0/0:157:83:83:83:0:0%:1E0:62:0:65:18:0:0	0/1:148:83:82:42:40:48.78%:1.5502E-15:74:60:41:1:31:9
ST4.03ch05	13162067	.	G	A	.	PASS	ADP=83;WT=1;HET=1;HOM=0;NC=0	GT:GQ:SDP:DP:RD:AD:FREQ:PVAL:RBQ:ABQ:RDF:RDR:ADF:ADR	0/0:190:102:102:102:0:0%:1E0:64:0:90:12:0:0	0/1:138:64:64:28:36:56.25%:1.3424E-14:61:58:24:4:31:5
ST4.03ch05	13162331	.	C	T	.	PASS	ADP=79;WT=1;HET=1;HOM=0;NC=0	GT:GQ:SDP:DP:RD:AD:FREQ:PVAL:RBQ:ABQ:RDF:RDR:ADF:ADR	0/0:145:79:78:78:0:0%:1E0:58:0:65:13:0:0	0/1:178:82:81:35:46:56.79%:1.548E-18:58:61:29:6:38:8
ST4.03ch05	13162657	.	T	A	.	PASS	ADP=97;WT=1;HET=1;HOM=0;NC=0	GT:GQ:SDP:DP:RD:AD:FREQ:PVAL:RBQ:ABQ:RDF:RDR:ADF:ADR	0/0:152:90:90:89:1:1.11%:5E-1:65:76:81:8:1:0	0/1:166:105:104:58:46:44.23%:2.2346E-17:58:60:48:10:34:12
ST4.03ch05	13162728	.	G	A	.	PASS	ADP=105;WT=1;HET=1;HOM=0;NC=0	GT:GQ:SDP:DP:RD:AD:FREQ:PVAL:RBQ:ABQ:RDF:RDR:ADF:ADR	0/0:185:109:108:107:1:0.93%:5E-1:60:73:82:25:1:0	0/1:149:102:102:60:42:41.18%:1.0715E-15:57:61:46:14:36:6
ST4.03ch05	13162781	.	T	A	.	PASS	ADP=96;WT=1;HET=1;HOM=0;NC=0	GT:GQ:SDP:DP:RD:AD:FREQ:PVAL:RBQ:ABQ:RDF:RDR:ADF:ADR	0/0:174:102:102:101:1:0.98%:5E-1:60:74:83:18:1:0	0/1:136:91:90:52:38:42.22%:2.4713E-14:57:62:39:13:31:7
ST4.03ch05	13162794	.	C	T	.	PASS	ADP=97;WT=1;HET=1;HOM=0;NC=0	GT:GQ:SDP:DP:RD:AD:FREQ:PVAL:RBQ:ABQ:RDF:RDR:ADF:ADR	0/0:182:106:106:105:1:0.94%:5E-1:57:56:83:22:1:0	0/1:127:90:89:53:36:40.45%:1.6693E-13:56:59:41:12:30:6
ST4.03ch05	13162827	.	A	G	.	PASS	ADP=95;WT=1;HET=1;HOM=0;NC=0	GT:GQ:SDP:DP:RD:AD:FREQ:PVAL:RBQ:ABQ:RDF:RDR:ADF:ADR	0/0:171:99:99:98:1:1.01%:5E-1:59:39:78:20:0:1	0/1:140:91:91:52:39:42.86%:9.7625E-15:58:59:41:11:32:7
ST4.03ch05	13163234	.	C	T	.	PASS	ADP=65;WT=1;HET=1;HOM=0;NC=0	GT:GQ:SDP:DP:RD:AD:FREQ:PVAL:RBQ:ABQ:RDF:RDR:ADF:ADR	0/0:131:78:77:76:1:1.3%:5E-1:54:39:58:18:1:0	0/1:91:54:54:29:25:46.3%:7.7765E-10:58:50:23:6:17:8
ST4.03ch05	16292449	.	T	A	.	PASS	ADP=75;WT=1;HET=1;HOM=0;NC=0	GT:GQ:SDP:DP:RD:AD:FREQ:PVAL:RBQ:ABQ:RDF:RDR:ADF:ADR	0/0:123:65:65:65:0:0%:1E0:60:0:63:2:0:0	0/1:170:86:85:40:45:52.94%:8.9568E-18:67:61:40:0:42:3
ST4.03ch05	16292457	.	T	C	.	PASS	ADP=78;WT=1;HET=1;HOM=0;NC=0	GT:GQ:SDP:DP:RD:AD:FREQ:PVAL:RBQ:ABQ:RDF:RDR:ADF:ADR	0/0:126:68:68:68:0:0%:1E0:58:0:64:4:0:0	0/1:173:89:89:42:46:51.69%:4.3139E-18:63:63:40:2:43:3
ST4.03ch05	16292469	.	C	T	.	PASS	ADP=82;WT=1;HET=1;HOM=0;NC=0	GT:GQ:SDP:DP:RD:AD:FREQ:PVAL:RBQ:ABQ:RDF:RDR:ADF:ADR	0/0:134:71:71:71:0:0%:1E0:61:0:67:4:0:0	0/1:190:93:93:43:50:53.76%:9.1368E-20:62:63:39:4:43:7
ST4.03ch05	16292470	.	A	T	.	PASS	ADP=82;WT=1;HET=1;HOM=0;NC=0	GT:GQ:SDP:DP:RD:AD:FREQ:PVAL:RBQ:ABQ:RDF:RDR:ADF:ADR	0/0:134:72:72:72:0:0%:1E0:61:0:68:4:0:0	0/1:190:93:93:43:50:53.76%:9.1368E-20:62:62:39:4:43:7
ST4.03ch05	18338923	.	G	A	.	PASS	ADP=65;WT=1;HET=1;HOM=0;NC=0	GT:GQ:SDP:DP:RD:AD:FREQ:PVAL:RBQ:ABQ:RDF:RDR:ADF:ADR	0/0:134:72:71:71:0:0%:1E0:55:0:57:14:0:0	0/1:97:60:60:33:27:45%:1.6571E-10:61:50:31:2:22:5
ST4.03ch05	18338971	.	G	A	.	PASS	ADP=62;WT=1;HET=1;HOM=0;NC=0	GT:GQ:SDP:DP:RD:AD:FREQ:PVAL:RBQ:ABQ:RDF:RDR:ADF:ADR	0/0:122:66:66:66:0:0%:1E0:56:0:48:18:0:0	0/1:107:60:59:30:29:49.15%:1.8424E-11:58:49:26:4:21:8
ST4.03ch05	18339000	.	C	T	.	PASS	ADP=65;WT=1;HET=1;HOM=0;NC=0	GT:GQ:SDP:DP:RD:AD:FREQ:PVAL:RBQ:ABQ:RDF:RDR:ADF:ADR	0/0:122:66:66:66:0:0%:1E0:58:0:55:11:0:0	0/1:128:65:65:31:34:52.31%:1.5381E-13:60:52:25:6:25:9
ST4.03ch05	18339061	.	C	T	.	PASS	ADP=68;WT=1;HET=1;HOM=0;NC=0	GT:GQ:SDP:DP:RD:AD:FREQ:PVAL:RBQ:ABQ:RDF:RDR:ADF:ADR	0/0:138:73:73:73:0:0%:1E0:59:0:58:15:0:0	0/1:114:64:64:33:31:48.44%:3.6451E-12:56:53:24:9:21:10
ST4.03ch05	18339076	.	G	A	.	PASS	ADP=70;WT=1;HET=1;HOM=0;NC=0	GT:GQ:SDP:DP:RD:AD:FREQ:PVAL:RBQ:ABQ:RDF:RDR:ADF:ADR	0/0:141:76:76:76:0:0%:1E0:58:0:62:14:0:0	0/1:128:65:65:31:34:52.31%:1.5381E-13:52:55:21:10:24:10
ST4.03ch05	18339134	.	A	G	.	PASS	ADP=60;WT=1;HET=1;HOM=0;NC=0	GT:GQ:SDP:DP:RD:AD:FREQ:PVAL:RBQ:ABQ:RDF:RDR:ADF:ADR	0/0:119:63:63:63:0:0%:1E0:56:0:44:19:0:0	0/1:81:57:57:34:23:40.35%:7.2965E-9:51:50:21:13:16:7
ST4.03ch05	18339173	.	G	A	.	PASS	ADP=57;WT=1;HET=1;HOM=0;NC=0	GT:GQ:SDP:DP:RD:AD:FREQ:PVAL:RBQ:ABQ:RDF:RDR:ADF:ADR	0/0:108:57:57:57:0:0%:1E0:55:0:39:18:0:0	0/1:117:58:58:27:31:53.45%:1.7922E-12:50:50:18:9:18:13
ST4.03ch05	18339220	.	G	T	.	PASS	ADP=53;WT=1;HET=1;HOM=0;NC=0	GT:GQ:SDP:DP:RD:AD:FREQ:PVAL:RBQ:ABQ:RDF:RDR:ADF:ADR	0/0:100:53:53:53:0:0%:1E0:54:0:40:13:0:0	0/1:109:55:54:25:29:53.7%:1.0051E-11:49:54:15:10:21:8
ST4.03ch05	18340717	.	G	A	.	PASS	ADP=51;WT=1;HET=1;HOM=0;NC=0	GT:GQ:SDP:DP:RD:AD:FREQ:PVAL:RBQ:ABQ:RDF:RDR:ADF:ADR	0/0:96:53:52:52:0:0%:1E0:57:0:39:13:0:0	0/1:117:51:51:21:30:58.82%:1.9336E-12:59:60:16:5:24:6
ST4.03ch05	21723281	.	G	C	.	PASS	ADP=78;WT=1;HET=1;HOM=0;NC=0	GT:GQ:SDP:DP:RD:AD:FREQ:PVAL:RBQ:ABQ:RDF:RDR:ADF:ADR	0/0:160:87:86:86:0:0%:1E0:58:0:75:11:0:0	0/1:130:70:70:35:35:50%:9.3121E-14:62:61:33:2:33:2
ST4.03ch05	25639740	.	G	C	.	PASS	ADP=79;WT=1;HET=1;HOM=0;NC=0	GT:GQ:SDP:DP:RD:AD:FREQ:PVAL:RBQ:ABQ:RDF:RDR:ADF:ADR	0/0:164:88:88:88:0:0%:1E0:62:0:74:14:0:0	0/1:116:70:70:38:32:45.71%:2.2536E-12:59:62:29:9:27:5
ST4.03ch05	30193966	.	G	C	.	PASS	ADP=60;WT=1;HET=1;HOM=0;NC=0	GT:GQ:SDP:DP:RD:AD:FREQ:PVAL:RBQ:ABQ:RDF:RDR:ADF:ADR	0/0:115:63:62:62:0:0%:1E0:59:0:46:16:0:0	0/1:131:59:59:25:34:57.63%:6.3255E-14:71:65:25:0:29:5
ST4.03ch05	35220233	.	G	A	.	PASS	ADP=59;WT=1;HET=1;HOM=0;NC=0	GT:GQ:SDP:DP:RD:AD:FREQ:PVAL:RBQ:ABQ:RDF:RDR:ADF:ADR	0/0:68:61:61:56:5:8.2%:2.87E-2:59:73:46:10:5:0	0/1:85:57:57:33:24:42.11%:2.7262E-9:58:63:22:11:24:0
ST4.03ch05	41173473	.	G	A	.	PASS	ADP=63;WT=1;HET=1;HOM=0;NC=0	GT:GQ:SDP:DP:RD:AD:FREQ:PVAL:RBQ:ABQ:RDF:RDR:ADF:ADR	0/0:134:72:72:72:0:0%:1E0:61:0:63:9:0:0	0/1:90:55:55:30:25:45.45%:8.49E-10:59:66:25:5:23:2
ST4.03ch05	43245154	.	G	A	.	PASS	ADP=110;WT=1;HET=1;HOM=0;NC=0	GT:GQ:SDP:DP:RD:AD:FREQ:PVAL:RBQ:ABQ:RDF:RDR:ADF:ADR	0/0:220:117:117:117:0:0%:1E0:63:0:105:12:0:0	0/1:214:105:103:47:56:54.37%:3.9067E-22:58:64:46:1:51:5
ST4.03ch05	45139076	.	G	T	.	PASS	ADP=62;WT=1;HET=1;HOM=0;NC=0	GT:GQ:SDP:DP:RD:AD:FREQ:PVAL:RBQ:ABQ:RDF:RDR:ADF:ADR	0/0:127:67:67:67:0:0%:1E0:63:0:67:0:0:0	0/1:107:58:58:29:29:50%:1.6514E-11:59:56:29:0:29:0
ST4.03ch05	45139539	.	G	A	.	PASS	ADP=66;WT=1;HET=1;HOM=0;NC=0	GT:GQ:SDP:DP:RD:AD:FREQ:PVAL:RBQ:ABQ:RDF:RDR:ADF:ADR	0/0:137:74:74:74:0:0%:1E0:52:0:50:24:0:0	0/1:126:60:59:26:33:55.93%:2.068E-13:55:60:17:9:29:4
ST4.03ch05	45139652	.	C	T	.	PASS	ADP=70;WT=1;HET=1;HOM=0;NC=0	GT:GQ:SDP:DP:RD:AD:FREQ:PVAL:RBQ:ABQ:RDF:RDR:ADF:ADR	0/0:134:71:71:71:0:0%:1E0:56:0:52:19:0:0	0/1:125:70:70:36:34:48.57%:2.7419E-13:58:56:30:6:27:7
ST4.03ch05	45928486	.	A	G	.	PASS	ADP=61;WT=1;HET=1;HOM=0;NC=0	GT:GQ:SDP:DP:RD:AD:FREQ:PVAL:RBQ:ABQ:RDF:RDR:ADF:ADR	0/0:119:63:63:63:0:0%:1E0:66:0:59:4:0:0	0/1:107:59:59:30:29:49.15%:1.8424E-11:64:68:29:1:25:4
ST4.03ch05	45929437	.	T	A	.	PASS	ADP=61;WT=1;HET=1;HOM=0;NC=0	GT:GQ:SDP:DP:RD:AD:FREQ:PVAL:RBQ:ABQ:RDF:RDR:ADF:ADR	0/0:130:69:69:69:0:0%:1E0:61:0:61:8:0:0	0/1:114:54:54:24:30:55.56%:3.1807E-12:58:61:21:3:26:4
ST4.03ch05	45929473	.	C	T	.	PASS	ADP=67;WT=1;HET=1;HOM=0;NC=0	GT:GQ:SDP:DP:RD:AD:FREQ:PVAL:RBQ:ABQ:RDF:RDR:ADF:ADR	0/0:141:76:76:76:0:0%:1E0:63:0:65:11:0:0	0/1:93:59:59:33:26:44.07%:4.2407E-10:60:57:28:5:22:4
ST4.03ch05	45929607	.	T	C	.	PASS	ADP=65;WT=1;HET=1;HOM=0;NC=0	GT:GQ:SDP:DP:RD:AD:FREQ:PVAL:RBQ:ABQ:RDF:RDR:ADF:ADR	0/0:145:78:78:78:0:0%:1E0:58:0:65:13:0:0	0/1:101:52:52:25:27:51.92%:7.3303E-11:60:58:21:4:20:7
ST4.03ch05	45930260	.	A	G	.	PASS	ADP=59;WT=1;HET=1;HOM=0;NC=0	GT:GQ:SDP:DP:RD:AD:FREQ:PVAL:RBQ:ABQ:RDF:RDR:ADF:ADR	0/0:130:69:69:69:0:0%:1E0:59:0:61:8:0:0	0/1:102:50:50:23:27:54%:5.635E-11:60:55:20:3:20:7
ST4.03ch05	45930287	.	C	T	.	PASS	ADP=65;WT=1;HET=1;HOM=0;NC=0	GT:GQ:SDP:DP:RD:AD:FREQ:PVAL:RBQ:ABQ:RDF:RDR:ADF:ADR	0/0:145:79:77:77:0:0%:1E0:60:0:69:8:0:0	0/1:82:53:53:30:23:43.4%:5.5473E-9:57:61:21:9:20:3
ST4.03ch05	46637768	.	G	A	.	PASS	ADP=119;WT=1;HET=1;HOM=0;NC=0	GT:GQ:SDP:DP:RD:AD:FREQ:PVAL:RBQ:ABQ:RDF:RDR:ADF:ADR	0/0:245:140:139:138:1:0.72%:5E-1:61:54:115:23:1:0	0/1:221:100:100:43:57:57%:7.5496E-23:63:55:35:8:47:10
ST4.03ch05	46637791	.	T	C	.	PASS	ADP=110;WT=1;HET=1;HOM=0;NC=0	GT:GQ:SDP:DP:RD:AD:FREQ:PVAL:RBQ:ABQ:RDF:RDR:ADF:ADR	0/0:222:128:128:127:1:0.78%:5E-1:58:76:98:29:1:0	0/1:157:93:92:49:43:46.74%:1.7418E-16:60:57:41:8:35:8
ST4.03ch05	46737958	.	A	G	.	PASS	ADP=59;WT=1;HET=1;HOM=0;NC=0	GT:GQ:SDP:DP:RD:AD:FREQ:PVAL:RBQ:ABQ:RDF:RDR:ADF:ADR	0/0:102:61:61:60:1:1.64%:5E-1:61:39:46:14:0:1	0/1:85:57:57:33:24:42.11%:2.7262E-9:59:58:27:6:17:7
ST4.03ch05	46738075	.	T	C	.	PASS	ADP=58;WT=1;HET=1;HOM=0;NC=0	GT:GQ:SDP:DP:RD:AD:FREQ:PVAL:RBQ:ABQ:RDF:RDR:ADF:ADR	0/0:94:58:58:57:1:1.72%:5E-1:55:39:41:16:0:1	0/1:107:59:59:30:29:49.15%:1.8424E-11:49:50:18:12:19:10
ST4.03ch05	46740267	.	G	A	.	PASS	ADP=79;WT=1;HET=1;HOM=0;NC=0	GT:GQ:SDP:DP:RD:AD:FREQ:PVAL:RBQ:ABQ:RDF:RDR:ADF:ADR	0/0:175:93:93:93:0:0%:1E0:62:0:81:12:0:0	0/1:109:65:65:35:30:46.15%:1.1519E-11:58:65:28:7:30:0
ST4.03ch05	47876610	.	C	A	.	PASS	ADP=93;WT=1;HET=1;HOM=0;NC=0	GT:GQ:SDP:DP:RD:AD:FREQ:PVAL:RBQ:ABQ:RDF:RDR:ADF:ADR	0/0:198:106:105:105:0:0%:1E0:57:0:91:14:0:0	0/1:167:81:81:37:44:54.32%:1.6045E-17:51:59:25:12:39:5
ST4.03ch05	47876879	.	A	G	.	PASS	ADP=64;WT=1;HET=1;HOM=0;NC=0	GT:GQ:SDP:DP:RD:AD:FREQ:PVAL:RBQ:ABQ:RDF:RDR:ADF:ADR	0/0:134:71:71:71:0:0%:1E0:53:0:46:25:0:0	0/1:94:58:58:32:26:44.83%:3.9115E-10:56:58:19:13:20:6
ST4.03ch05	48291085	.	T	C	.	PASS	ADP=72;WT=1;HET=1;HOM=0;NC=0	GT:GQ:SDP:DP:RD:AD:FREQ:PVAL:RBQ:ABQ:RDF:RDR:ADF:ADR	0/0:157:83:83:83:0:0%:1E0:60:0:72:11:0:0	0/1:136:61:61:25:35:57.38%:2.2591E-14:57:59:21:4:31:4
ST4.03ch05	48291496	.	C	T	.	PASS	ADP=86;WT=1;HET=1;HOM=0;NC=0	GT:GQ:SDP:DP:RD:AD:FREQ:PVAL:RBQ:ABQ:RDF:RDR:ADF:ADR	0/0:168:89:89:89:0:0%:1E0:55:0:65:24:0:0	0/1:147:83:83:43:40:48.19%:1.7206E-15:63:65:34:9:36:4
ST4.03ch05	48291571	.	T	C	.	PASS	ADP=78;WT=1;HET=1;HOM=0;NC=0	GT:GQ:SDP:DP:RD:AD:FREQ:PVAL:RBQ:ABQ:RDF:RDR:ADF:ADR	0/0:156:84:84:84:0:0%:1E0:58:0:65:19:0:0	0/1:115:74:73:41:32:43.84%:2.8926E-12:54:58:31:10:25:7
ST4.03ch05	48291578	.	T	G	.	PASS	ADP=77;WT=1;HET=1;HOM=0;NC=0	GT:GQ:SDP:DP:RD:AD:FREQ:PVAL:RBQ:ABQ:RDF:RDR:ADF:ADR	0/0:157:83:83:83:0:0%:1E0:59:0:65:18:0:0	0/1:120:71:71:38:33:46.48%:8.7106E-13:56:60:30:8:25:8
ST4.03ch05	50432664	.	G	A	.	PASS	ADP=65;WT=1;HET=1;HOM=0;NC=0	GT:GQ:SDP:DP:RD:AD:FREQ:PVAL:RBQ:ABQ:RDF:RDR:ADF:ADR	0/0:126:68:68:68:0:0%:1E0:57:0:49:19:0:0	0/1:120:62:62:30:32:51.61%:9.798E-13:67:58:28:2:26:6
ST4.03ch05	50432677	.	T	G	.	PASS	ADP=63;WT=1;HET=1;HOM=0;NC=0	GT:GQ:SDP:DP:RD:AD:FREQ:PVAL:RBQ:ABQ:RDF:RDR:ADF:ADR	0/0:123:65:65:65:0:0%:1E0:57:0:48:17:0:0	0/1:110:62:62:32:30:48.39%:8.6344E-12:59:64:26:6:27:3
ST4.03ch05	50432680	.	G	A	.	PASS	ADP=62;WT=1;HET=1;HOM=0;NC=0	GT:GQ:SDP:DP:RD:AD:FREQ:PVAL:RBQ:ABQ:RDF:RDR:ADF:ADR	0/0:119:64:63:63:0:0%:1E0:57:0:46:17:0:0	0/1:124:62:62:29:33:53.23%:3.195E-13:65:57:27:2:26:7
ST4.03ch05	50433397	.	C	G	.	PASS	ADP=79;WT=1;HET=1;HOM=0;NC=0	GT:GQ:SDP:DP:RD:AD:FREQ:PVAL:RBQ:ABQ:RDF:RDR:ADF:ADR	0/0:164:88:88:88:0:0%:1E0:58:0:69:19:0:0	0/1:116:71:71:39:32:45.07%:2.4568E-12:61:65:35:4:26:6
ST4.03ch05	50433431	.	G	A	.	PASS	ADP=75;WT=1;HET=1;HOM=0;NC=0	GT:GQ:SDP:DP:RD:AD:FREQ:PVAL:RBQ:ABQ:RDF:RDR:ADF:ADR	0/0:145:78:77:77:0:0%:1E0:59:0:62:15:0:0	0/1:115:73:73:41:32:43.84%:2.8926E-12:63:68:39:2:28:4
ST4.03ch05	50433450	.	C	T	.	PASS	ADP=71;WT=1;HET=1;HOM=0;NC=0	GT:GQ:SDP:DP:RD:AD:FREQ:PVAL:RBQ:ABQ:RDF:RDR:ADF:ADR	0/0:137:74:74:74:0:0%:1E0:57:0:57:17:0:0	0/1:103:70:69:40:29:42.03%:4.3774E-11:64:66:37:3:26:3
ST4.03ch05	50433547	.	C	T	.	PASS	ADP=63;WT=1;HET=1;HOM=0;NC=0	GT:GQ:SDP:DP:RD:AD:FREQ:PVAL:RBQ:ABQ:RDF:RDR:ADF:ADR	0/0:122:66:66:66:0:0%:1E0:56:0:51:15:0:0	0/1:101:61:61:33:28:45.9%:6.4366E-11:58:59:27:6:20:8
ST4.03ch05	50433568	.	A	G	.	PASS	ADP=61;WT=1;HET=1;HOM=0;NC=0	GT:GQ:SDP:DP:RD:AD:FREQ:PVAL:RBQ:ABQ:RDF:RDR:ADF:ADR	0/0:123:66:65:65:0:0%:1E0:56:0:47:18:0:0	0/1:90:57:57:32:25:43.86%:9.9959E-10:62:54:28:4:16:9
ST4.03ch05	50434193	.	T	A	.	PASS	ADP=83;WT=1;HET=1;HOM=0;NC=0	GT:GQ:SDP:DP:RD:AD:FREQ:PVAL:RBQ:ABQ:RDF:RDR:ADF:ADR	0/0:149:79:79:79:0:0%:1E0:56:0:64:15:0:0	0/1:141:88:87:48:39:44.83%:7.1095E-15:58:59:36:12:29:10
ST4.03ch05	50434209	.	A	G	.	PASS	ADP=87;WT=1;HET=1;HOM=0;NC=0	GT:GQ:SDP:DP:RD:AD:FREQ:PVAL:RBQ:ABQ:RDF:RDR:ADF:ADR	0/0:156:84:84:84:0:0%:1E0:60:0:69:15:0:0	0/1:131:90:90:53:37:41.11%:6.668E-14:59:56:42:11:27:10
ST4.03ch05	50434212	.	A	G	.	PASS	ADP=87;WT=1;HET=1;HOM=0;NC=0	GT:GQ:SDP:DP:RD:AD:FREQ:PVAL:RBQ:ABQ:RDF:RDR:ADF:ADR	0/0:160:85:85:85:0:0%:1E0:60:0:68:17:0:0	0/1:132:89:89:52:37:41.57%:6.2306E-14:61:56:41:11:28:9
ST4.03ch05	50434241	.	C	T	.	PASS	ADP=86;WT=1;HET=1;HOM=0;NC=0	GT:GQ:SDP:DP:RD:AD:FREQ:PVAL:RBQ:ABQ:RDF:RDR:ADF:ADR	0/0:168:89:89:89:0:0%:1E0:59:0:71:18:0:0	0/1:197:85:84:33:50:59.52%:1.7124E-20:58:57:26:7:38:12
ST4.03ch05	50434286	.	T	G	.	PASS	ADP=79;WT=1;HET=1;HOM=0;NC=0	GT:GQ:SDP:DP:RD:AD:FREQ:PVAL:RBQ:ABQ:RDF:RDR:ADF:ADR	0/0:141:84:84:83:1:1.19%:5E-1:60:17:72:11:0:1	0/1:110:75:75:44:31:41.33%:9.1061E-12:55:57:34:10:24:7
ST4.03ch05	50434322	.	A	T	.	PASS	ADP=74;WT=1;HET=1;HOM=0;NC=0	GT:GQ:SDP:DP:RD:AD:FREQ:PVAL:RBQ:ABQ:RDF:RDR:ADF:ADR	0/0:160:85:85:85:0:0%:1E0:61:0:70:15:0:0	0/1:92:63:63:37:26:41.27%:5.6671E-10:59:54:27:10:20:6
ST4.03ch05	50434358	.	A	T	.	PASS	ADP=68;WT=1;HET=1;HOM=0;NC=0	GT:GQ:SDP:DP:RD:AD:FREQ:PVAL:RBQ:ABQ:RDF:RDR:ADF:ADR	0/0:141:76:76:76:0:0%:1E0:60:0:62:14:0:0	0/1:97:61:61:34:27:44.26%:1.7985E-10:58:52:24:10:18:9
ST4.03ch05	50583137	.	T	A	.	PASS	ADP=63;WT=1;HET=1;HOM=0;NC=0	GT:GQ:SDP:DP:RD:AD:FREQ:PVAL:RBQ:ABQ:RDF:RDR:ADF:ADR	0/0:130:71:70:70:0:0%:1E0:57:0:60:10:0:0	0/1:113:56:56:26:30:53.57%:4.2444E-12:56:60:20:6:23:7
ST4.03ch05	50583146	.	C	T	.	PASS	ADP=60;WT=1;HET=1;HOM=0;NC=0	GT:GQ:SDP:DP:RD:AD:FREQ:PVAL:RBQ:ABQ:RDF:RDR:ADF:ADR	0/0:130:71:70:70:0:0%:1E0:56:0:60:10:0:0	0/1:101:51:51:24:27:52.94%:6.451E-11:54:58:16:8:20:7
ST4.03ch05	50583151	.	G	T	.	PASS	ADP=60;WT=1;HET=1;HOM=0;NC=0	GT:GQ:SDP:DP:RD:AD:FREQ:PVAL:RBQ:ABQ:RDF:RDR:ADF:ADR	0/0:134:71:71:71:0:0%:1E0:55:0:60:11:0:0	0/1:93:50:49:23:25:51.02%:4.1182E-10:54:54:16:7:19:6
ST4.03ch05	50583345	.	C	A	.	PASS	ADP=57;WT=1;HET=1;HOM=0;NC=0	GT:GQ:SDP:DP:RD:AD:FREQ:PVAL:RBQ:ABQ:RDF:RDR:ADF:ADR	0/0:115:62:62:62:0:0%:1E0:61:0:50:12:0:0	0/1:78:52:52:30:22:42.31%:1.4035E-8:52:56:24:6:16:6
ST4.03ch05	50583350	.	T	G	.	PASS	ADP=59;WT=1;HET=1;HOM=0;NC=0	GT:GQ:SDP:DP:RD:AD:FREQ:PVAL:RBQ:ABQ:RDF:RDR:ADF:ADR	0/0:123:65:65:65:0:0%:1E0:57:0:51:14:0:0	0/1:82:53:53:29:23:43.4%:5.1348E-9:52:53:23:6:17:6
ST4.03ch05	50584092	.	C	T	.	PASS	ADP=62;WT=1;HET=1;HOM=0;NC=0	GT:GQ:SDP:DP:RD:AD:FREQ:PVAL:RBQ:ABQ:RDF:RDR:ADF:ADR	0/0:134:71:71:71:0:0%:1E0:56:0:52:19:0:0	0/1:105:53:53:25:28:52.83%:2.7227E-11:59:59:19:6:24:4
ST4.03ch05	50584470	.	C	T	.	PASS	ADP=65;WT=1;HET=1;HOM=0;NC=0	GT:GQ:SDP:DP:RD:AD:FREQ:PVAL:RBQ:ABQ:RDF:RDR:ADF:ADR	0/0:141:77:76:76:0:0%:1E0:59:0:65:11:0:0	0/1:129:56:55:22:33:60%:1.0326E-13:61:57:21:1:28:5
ST4.03ch05	50584576	.	C	T	.	PASS	ADP=79;WT=1;HET=1;HOM=0;NC=0	GT:GQ:SDP:DP:RD:AD:FREQ:PVAL:RBQ:ABQ:RDF:RDR:ADF:ADR	0/0:160:86:86:86:0:0%:1E0:56:0:69:17:0:0	0/1:115:72:72:40:32:44.44%:2.6699E-12:62:52:35:5:26:6
ST4.03ch05	50584688	.	A	C	.	PASS	ADP=90;WT=1;HET=1;HOM=0;NC=0	GT:GQ:SDP:DP:RD:AD:FREQ:PVAL:RBQ:ABQ:RDF:RDR:ADF:ADR	0/0:156:84:84:84:0:0%:1E0:63:0:67:17:0:0	0/1:151:96:96:54:42:43.75%:6.9139E-16:63:68:47:7:38:4
ST4.03ch05	50899837	.	G	A	.	PASS	ADP=63;WT=1;HET=1;HOM=0;NC=0	GT:GQ:SDP:DP:RD:AD:FREQ:PVAL:RBQ:ABQ:RDF:RDR:ADF:ADR	0/0:137:74:74:74:0:0%:1E0:59:0:62:12:0:0	0/1:96:53:53:27:26:49.06%:2.4512E-10:59:52:23:4:22:4
ST4.03ch05	50899953	.	G	A	.	PASS	ADP=74;WT=1;HET=1;HOM=0;NC=0	GT:GQ:SDP:DP:RD:AD:FREQ:PVAL:RBQ:ABQ:RDF:RDR:ADF:ADR	0/0:160:86:86:86:0:0%:1E0:55:0:62:24:0:0	0/1:124:63:63:30:33:52.38%:3.6448E-13:62:53:26:4:30:3
ST4.03ch05	50899994	.	G	A	.	PASS	ADP=80;WT=1;HET=1;HOM=0;NC=0	GT:GQ:SDP:DP:RD:AD:FREQ:PVAL:RBQ:ABQ:RDF:RDR:ADF:ADR	0/0:168:89:89:89:0:0%:1E0:56:0:67:22:0:0	0/1:134:72:71:35:36:50.7%:3.5003E-14:64:58:34:1:32:4
ST4.03ch05	50900967	.	T	C	.	PASS	ADP=64;WT=1;HET=1;HOM=0;NC=0	GT:GQ:SDP:DP:RD:AD:FREQ:PVAL:RBQ:ABQ:RDF:RDR:ADF:ADR	0/0:116:69:69:68:1:1.45%:5E-1:55:15:56:12:0:1	0/1:89:59:59:34:25:42.37%:1.16E-9:57:59:26:8:23:2
ST4.03ch05	50901263	.	G	A	.	PASS	ADP=73;WT=1;HET=1;HOM=0;NC=0	GT:GQ:SDP:DP:RD:AD:FREQ:PVAL:RBQ:ABQ:RDF:RDR:ADF:ADR	0/0:142:75:75:75:0:0%:1E0:58:0:63:12:0:0	0/1:143:72:72:34:38:52.78%:4.2836E-15:52:62:25:9:30:8
ST4.03ch05	50901272	.	G	A	.	PASS	ADP=76;WT=1;HET=1;HOM=0;NC=0	GT:GQ:SDP:DP:RD:AD:FREQ:PVAL:RBQ:ABQ:RDF:RDR:ADF:ADR	0/0:145:77:77:77:0:0%:1E0:57:0:62:15:0:0	0/1:119:75:75:42:33:44%:1.2269E-12:59:54:34:8:25:8
ST4.03ch05	50902080	.	C	T	.	PASS	ADP=81;WT=1;HET=1;HOM=0;NC=0	GT:GQ:SDP:DP:RD:AD:FREQ:PVAL:RBQ:ABQ:RDF:RDR:ADF:ADR	0/0:164:88:88:88:0:0%:1E0:66:0:72:16:0:0	0/1:114:75:75:43:32:42.67%:3.367E-12:67:69:38:5:30:2
ST4.03ch05	50902965	.	A	T	.	PASS	ADP=51;WT=1;HET=1;HOM=0;NC=0	GT:GQ:SDP:DP:RD:AD:FREQ:PVAL:RBQ:ABQ:RDF:RDR:ADF:ADR	0/0:96:52:52:52:0:0%:1E0:56:0:46:6:0:0	0/1:87:51:51:27:24:47.06%:1.6778E-9:66:57:24:3:23:1
ST4.03ch05	50903166	.	G	A	.	PASS	ADP=77;WT=1;HET=1;HOM=0;NC=0	GT:GQ:SDP:DP:RD:AD:FREQ:PVAL:RBQ:ABQ:RDF:RDR:ADF:ADR	0/0:149:80:80:80:0:0%:1E0:58:0:58:22:0:0	0/1:115:74:74:42:32:43.24%:3.125E-12:61:65:34:8:26:6
ST4.03ch05	50903181	.	A	T	.	PASS	ADP=74;WT=1;HET=1;HOM=0;NC=0	GT:GQ:SDP:DP:RD:AD:FREQ:PVAL:RBQ:ABQ:RDF:RDR:ADF:ADR	0/0:149:79:79:79:0:0%:1E0:58:0:59:20:0:0	0/1:156:69:69:28:40:57.97%:2.2046E-16:67:61:22:6:32:8
ST4.03ch05	50903550	.	G	A	.	PASS	ADP=52;WT=1;HET=1;HOM=0;NC=0	GT:GQ:SDP:DP:RD:AD:FREQ:PVAL:RBQ:ABQ:RDF:RDR:ADF:ADR	0/0:100:53:53:53:0:0%:1E0:57:0:42:11:0:0	0/1:106:51:51:23:28:54.9%:2.0643E-11:55:65:18:5:25:3
ST4.03ch05	50903879	.	C	T	.	PASS	ADP=68;WT=1;HET=1;HOM=0;NC=0	GT:GQ:SDP:DP:RD:AD:FREQ:PVAL:RBQ:ABQ:RDF:RDR:ADF:ADR	0/0:153:81:81:81:0:0%:1E0:55:0:66:15:0:0	0/1:114:55:55:25:30:54.55%:3.6885E-12:55:63:24:1:28:2
ST4.03ch05	50903887	.	T	A	.	PASS	ADP=69;WT=1;HET=1;HOM=0;NC=0	GT:GQ:SDP:DP:RD:AD:FREQ:PVAL:RBQ:ABQ:RDF:RDR:ADF:ADR	0/0:157:83:83:83:0:0%:1E0:55:0:69:14:0:0	0/1:90:55:55:30:25:45.45%:8.49E-10:63:58:27:3:23:2
ST4.03ch05	50903982	.	G	A	.	PASS	ADP=72;WT=1;HET=1;HOM=0;NC=0	GT:GQ:SDP:DP:RD:AD:FREQ:PVAL:RBQ:ABQ:RDF:RDR:ADF:ADR	0/0:156:88:84:84:0:0%:1E0:56:0:70:14:0:0	0/1:106:61:61:32:29:47.54%:2.2597E-11:57:58:25:7:28:1
ST4.03ch05	50904270	.	G	A	.	PASS	ADP=68;WT=1;HET=1;HOM=0;NC=0	GT:GQ:SDP:DP:RD:AD:FREQ:PVAL:RBQ:ABQ:RDF:RDR:ADF:ADR	0/0:134:71:71:71:0:0%:1E0:53:0:54:17:0:0	0/1:147:67:66:28:38:57.58%:1.7361E-15:56:56:25:3:26:12
ST4.03ch05	50904328	.	A	T	.	PASS	ADP=62;WT=1;HET=1;HOM=0;NC=0	GT:GQ:SDP:DP:RD:AD:FREQ:PVAL:RBQ:ABQ:RDF:RDR:ADF:ADR	0/0:119:64:64:64:0:0%:1E0:54:0:46:18:0:0	0/1:106:62:61:32:29:47.54%:2.2597E-11:58:55:21:11:27:2
ST4.03ch05	50905014	.	A	T	.	PASS	ADP=77;WT=1;HET=1;HOM=0;NC=0	GT:GQ:SDP:DP:RD:AD:FREQ:PVAL:RBQ:ABQ:RDF:RDR:ADF:ADR	0/0:156:84:84:84:0:0%:1E0:60:0:70:14:0:0	0/1:112:70:70:39:31:44.29%:6.2985E-12:60:53:34:5:27:4
ST4.03ch05	50905212	.	C	T	.	PASS	ADP=69;WT=1;HET=1;HOM=0;NC=0	GT:GQ:SDP:DP:RD:AD:FREQ:PVAL:RBQ:ABQ:RDF:RDR:ADF:ADR	0/0:141:76:76:76:0:0%:1E0:54:0:53:23:0:0	0/1:124:63:63:30:33:52.38%:3.6448E-13:65:60:26:4:27:6
ST4.03ch05	50905231	.	G	A	.	PASS	ADP=66;WT=1;HET=1;HOM=0;NC=0	GT:GQ:SDP:DP:RD:AD:FREQ:PVAL:RBQ:ABQ:RDF:RDR:ADF:ADR	0/0:134:71:71:71:0:0%:1E0:57:0:55:16:0:0	0/1:125:61:61:28:33:54.1%:2.783E-13:56:59:20:8:25:8
ST4.03ch05	50905349	.	T	A	.	PASS	ADP=58;WT=1;HET=1;HOM=0;NC=0	GT:GQ:SDP:DP:RD:AD:FREQ:PVAL:RBQ:ABQ:RDF:RDR:ADF:ADR	0/0:115:62:62:62:0:0%:1E0:58:0:46:16:0:0	0/1:100:54:54:27:27:50%:9.2779E-11:62:59:20:7:21:6
ST4.03ch05	50905684	.	G	A	.	PASS	ADP=64;WT=1;HET=1;HOM=0;NC=0	GT:GQ:SDP:DP:RD:AD:FREQ:PVAL:RBQ:ABQ:RDF:RDR:ADF:ADR	0/0:134:71:71:71:0:0%:1E0:58:0:54:17:0:0	0/1:85:58:58:34:24:41.38%:2.9186E-9:66:56:30:4:18:6
ST4.03ch05	50905694	.	C	T	.	PASS	ADP=61;WT=1;HET=1;HOM=0;NC=0	GT:GQ:SDP:DP:RD:AD:FREQ:PVAL:RBQ:ABQ:RDF:RDR:ADF:ADR	0/0:130:69:69:69:0:0%:1E0:59:0:52:17:0:0	0/1:78:54:53:31:22:41.51%:1.5031E-8:68:57:27:4:16:6
ST4.03ch05	50905710	.	C	T	.	PASS	ADP=64;WT=1;HET=1;HOM=0;NC=0	GT:GQ:SDP:DP:RD:AD:FREQ:PVAL:RBQ:ABQ:RDF:RDR:ADF:ADR	0/0:127:75:75:74:1:1.33%:5E-1:59:39:56:18:1:0	0/1:120:53:53:22:31:58.49%:8.2315E-13:61:63:16:6:22:9
ST4.03ch05	51840227	.	T	C	.	PASS	ADP=68;WT=1;HET=1;HOM=0;NC=0	GT:GQ:SDP:DP:RD:AD:FREQ:PVAL:RBQ:ABQ:RDF:RDR:ADF:ADR	0/0:138:73:73:73:0:0%:1E0:59:0:57:16:0:0	0/1:96:64:64:37:27:42.19%:2.2534E-10:58:62:26:11:23:4
ST4.03ch05	51843320	.	C	T	.	PASS	ADP=59;WT=1;HET=1;HOM=0;NC=0	GT:GQ:SDP:DP:RD:AD:FREQ:PVAL:RBQ:ABQ:RDF:RDR:ADF:ADR	0/0:130:69:69:69:0:0%:1E0:59:0:54:15:0:0	0/1:88:50:50:26:24:48%:1.5236E-9:60:59:19:7:21:3
ST4.03ch05	51843348	.	C	A	.	PASS	ADP=60;WT=1;HET=1;HOM=0;NC=0	GT:GQ:SDP:DP:RD:AD:FREQ:PVAL:RBQ:ABQ:RDF:RDR:ADF:ADR	0/0:127:67:67:67:0:0%:1E0:60:0:51:16:0:0	0/1:82:53:53:30:23:43.4%:5.5473E-9:60:58:22:8:20:3
ST4.03ch06	214672	.	C	A	.	PASS	ADP=71;WT=1;HET=1;HOM=0;NC=0	GT:GQ:SDP:DP:RD:AD:FREQ:PVAL:RBQ:ABQ:RDF:RDR:ADF:ADR	0/0:149:79:79:79:0:0%:1E0:62:0:67:12:0:0	0/1:96:63:63:36:27:42.86%:2.0968E-10:62:56:32:4:24:3
ST4.03ch06	215731	.	C	T	.	PASS	ADP=80;WT=1;HET=1;HOM=0;NC=0	GT:GQ:SDP:DP:RD:AD:FREQ:PVAL:RBQ:ABQ:RDF:RDR:ADF:ADR	0/0:160:86:86:86:0:0%:1E0:56:0:65:21:0:0	0/1:161:75:75:33:42:56%:6.6242E-17:55:58:25:8:31:11
ST4.03ch06	220609	.	A	G	.	PASS	ADP=66;WT=1;HET=1;HOM=0;NC=0	GT:GQ:SDP:DP:RD:AD:FREQ:PVAL:RBQ:ABQ:RDF:RDR:ADF:ADR	0/0:130:70:70:70:0:0%:1E0:54:0:62:8:0:0	0/1:101:62:62:34:28:45.16%:7.0184E-11:55:66:27:7:26:2
ST4.03ch06	221177	.	C	T	.	PASS	ADP=78;WT=1;HET=1;HOM=0;NC=0	GT:GQ:SDP:DP:RD:AD:FREQ:PVAL:RBQ:ABQ:RDF:RDR:ADF:ADR	0/0:164:88:88:88:0:0%:1E0:52:0:66:22:0:0	0/1:136:68:68:32:36:52.94%:2.4039E-14:53:57:28:4:27:9
ST4.03ch06	221190	.	C	T	.	PASS	ADP=82;WT=1;HET=1;HOM=0;NC=0	GT:GQ:SDP:DP:RD:AD:FREQ:PVAL:RBQ:ABQ:RDF:RDR:ADF:ADR	0/0:172:91:91:91:0:0%:1E0:56:0:69:22:0:0	0/1:120:73:73:39:33:45.21%:9.5353E-13:55:56:28:11:29:4
ST4.03ch06	221427	.	C	T	.	PASS	ADP=95;WT=1;HET=1;HOM=0;NC=0	GT:GQ:SDP:DP:RD:AD:FREQ:PVAL:RBQ:ABQ:RDF:RDR:ADF:ADR	0/0:209:112:112:112:0:0%:1E0:56:0:88:24:0:0	0/1:131:78:78:42:36:46.15%:7.2168E-14:60:54:33:9:26:10
ST4.03ch06	221595	.	G	A	.	PASS	ADP=72;WT=1;HET=1;HOM=0;NC=0	GT:GQ:SDP:DP:RD:AD:FREQ:PVAL:RBQ:ABQ:RDF:RDR:ADF:ADR	0/0:149:80:80:80:0:0%:1E0:54:0:54:26:0:0	0/1:118:65:65:33:32:49.23%:1.3846E-12:56:59:26:7:25:7
ST4.03ch06	273797	.	A	C	.	PASS	ADP=110;WT=1;HET=1;HOM=0;NC=0	GT:GQ:SDP:DP:RD:AD:FREQ:PVAL:RBQ:ABQ:RDF:RDR:ADF:ADR	0/0:280:151:150:150:0:0%:1E0:63:0:125:25:0:0	0/1:103:70:70:41:29:41.43%:4.6893E-11:62:64:33:8:23:6
ST4.03ch06	890324	.	C	T	.	PASS	ADP=101;WT=1;HET=1;HOM=0;NC=0	GT:GQ:SDP:DP:RD:AD:FREQ:PVAL:RBQ:ABQ:RDF:RDR:ADF:ADR	0/0:163:131:131:123:7:5.34%:7.1913E-3:68:25:115:8:7:0	0/1:102:72:72:43:29:40.28%:5.3416E-11:70:20:40:3:28:1
ST4.03ch06	940251	.	G	A	.	PASS	ADP=146;WT=1;HET=1;HOM=0;NC=0	GT:GQ:SDP:DP:RD:AD:FREQ:PVAL:RBQ:ABQ:RDF:RDR:ADF:ADR	0/0:214:197:197:182:15:7.61%:2.314E-5:61:67:146:36:13:2	0/1:142:97:96:56:40:41.67%:5.1522E-15:64:64:46:10:33:7
ST4.03ch06	2570789	.	C	T	.	PASS	ADP=77;WT=1;HET=1;HOM=0;NC=0	GT:GQ:SDP:DP:RD:AD:FREQ:PVAL:RBQ:ABQ:RDF:RDR:ADF:ADR	0/0:130:78:78:77:1:1.28%:5E-1:56:37:62:15:1:0	0/1:132:76:76:40:36:47.37%:5.9795E-14:59:53:39:1:31:5
ST4.03ch06	2570969	.	C	T	.	PASS	ADP=130;WT=1;HET=1;HOM=0;NC=0	GT:GQ:SDP:DP:RD:AD:FREQ:PVAL:RBQ:ABQ:RDF:RDR:ADF:ADR	0/0:254:136:135:135:0:0%:1E0:59:0:114:21:0:0	0/1:231:125:125:63:62:49.6%:7.9182E-24:57:59:49:14:47:15
ST4.03ch06	2571119	.	G	A	.	PASS	ADP=111;WT=1;HET=1;HOM=0;NC=0	GT:GQ:SDP:DP:RD:AD:FREQ:PVAL:RBQ:ABQ:RDF:RDR:ADF:ADR	0/0:220:118:118:118:0:0%:1E0:59:0:96:22:0:0	0/1:233:105:105:45:60:57.14%:4.8807E-24:61:57:31:14:45:15
ST4.03ch06	2571538	.	A	G	.	PASS	ADP=61;WT=1;HET=1;HOM=0;NC=0	GT:GQ:SDP:DP:RD:AD:FREQ:PVAL:RBQ:ABQ:RDF:RDR:ADF:ADR	0/0:107:58:58:58:0:0%:1E0:57:0:47:11:0:0	0/1:149:64:64:26:38:59.38%:1.2122E-15:54:51:20:6:29:9
ST4.03ch06	2574169	.	G	T	.	PASS	ADP=59;WT=1;HET=1;HOM=0;NC=0	GT:GQ:SDP:DP:RD:AD:FREQ:PVAL:RBQ:ABQ:RDF:RDR:ADF:ADR	0/0:102:62:61:60:1:1.64%:5E-1:56:20:46:14:1:0	0/1:108:60:57:28:29:50.88%:1.4722E-11:55:56:21:7:25:4
ST4.03ch06	2574215	.	T	C	.	PASS	ADP=67;WT=1;HET=1;HOM=0;NC=0	GT:GQ:SDP:DP:RD:AD:FREQ:PVAL:RBQ:ABQ:RDF:RDR:ADF:ADR	0/0:126:68:68:68:0:0%:1E0:55:0:53:15:0:0	0/1:127:67:67:33:34:50.75%:1.9669E-13:58:57:24:9:29:5
ST4.03ch06	2775110	.	A	T	.	PASS	ADP=65;WT=1;HET=1;HOM=0;NC=0	GT:GQ:SDP:DP:RD:AD:FREQ:PVAL:RBQ:ABQ:RDF:RDR:ADF:ADR	0/0:134:72:72:72:0:0%:1E0:66:0:70:2:0:0	0/1:103:58:58:30:28:48.28%:4.8441E-11:63:63:28:2:26:2
ST4.03ch06	2775167	.	C	T	.	PASS	ADP=83;WT=1;HET=1;HOM=0;NC=0	GT:GQ:SDP:DP:RD:AD:FREQ:PVAL:RBQ:ABQ:RDF:RDR:ADF:ADR	0/0:160:86:86:86:0:0%:1E0:65:0:78:8:0:0	0/1:153:81:81:40:41:50.62%:4.6768E-16:63:61:34:6:37:4
ST4.03ch06	2775274	.	G	A	.	PASS	ADP=71;WT=1;HET=1;HOM=0;NC=0	GT:GQ:SDP:DP:RD:AD:FREQ:PVAL:RBQ:ABQ:RDF:RDR:ADF:ADR	0/0:130:70:69:69:0:0%:1E0:61:0:48:21:0:0	0/1:128:73:73:38:35:47.95%:1.2823E-13:61:63:26:12:28:7
ST4.03ch06	2775284	.	G	A	.	PASS	ADP=67;WT=1;HET=1;HOM=0;NC=0	GT:GQ:SDP:DP:RD:AD:FREQ:PVAL:RBQ:ABQ:RDF:RDR:ADF:ADR	0/0:123:65:65:65:0:0%:1E0:63:0:44:21:0:0	0/1:130:69:69:34:35:50.72%:8.2973E-14:63:61:28:6:24:11
ST4.03ch06	2775321	.	G	A	.	PASS	ADP=52;WT=1;HET=1;HOM=0;NC=0	GT:GQ:SDP:DP:RD:AD:FREQ:PVAL:RBQ:ABQ:RDF:RDR:ADF:ADR	0/0:96:52:52:52:0:0%:1E0:62:0:34:18:0:0	0/1:91:53:53:28:25:47.17%:7.091E-10:60:59:21:7:14:11
ST4.03ch06	3102118	.	G	A	.	PASS	ADP=60;WT=1;HET=1;HOM=0;NC=0	GT:GQ:SDP:DP:RD:AD:FREQ:PVAL:RBQ:ABQ:RDF:RDR:ADF:ADR	0/0:126:69:68:68:0:0%:1E0:52:0:53:15:0:0	0/1:96:54:52:26:26:50%:2.1991E-10:61:48:24:2:19:7
ST4.03ch06	3102253	.	A	C	.	PASS	ADP=69;WT=1;HET=1;HOM=0;NC=0	GT:GQ:SDP:DP:RD:AD:FREQ:PVAL:RBQ:ABQ:RDF:RDR:ADF:ADR	0/0:145:77:77:77:0:0%:1E0:57:0:55:22:0:0	0/1:88:61:61:36:25:40.98%:1.3291E-9:62:54:30:6:18:7
ST4.03ch06	3102721	.	C	G	.	PASS	ADP=63;WT=1;HET=1;HOM=0;NC=0	GT:GQ:SDP:DP:RD:AD:FREQ:PVAL:RBQ:ABQ:RDF:RDR:ADF:ADR	0/0:138:73:73:73:0:0%:1E0:58:0:66:7:0:0	0/1:96:53:53:27:26:49.06%:2.4512E-10:45:55:18:9:20:6
ST4.03ch06	3103019	.	T	A	.	PASS	ADP=65;WT=1;HET=1;HOM=0;NC=0	GT:GQ:SDP:DP:RD:AD:FREQ:PVAL:RBQ:ABQ:RDF:RDR:ADF:ADR	0/0:119:63:63:63:0:0%:1E0:59:0:49:14:0:0	0/1:131:67:67:32:35:52.24%:6.4906E-14:57:54:25:7:29:6
ST4.03ch06	3103693	.	G	A	.	PASS	ADP=65;WT=1;HET=1;HOM=0;NC=0	GT:GQ:SDP:DP:RD:AD:FREQ:PVAL:RBQ:ABQ:RDF:RDR:ADF:ADR	0/0:137:74:74:74:0:0%:1E0:61:0:63:11:0:0	0/1:85:57:57:33:24:42.11%:2.7262E-9:55:64:24:9:23:1
ST4.03ch06	3103759	.	A	T	.	PASS	ADP=74;WT=1;HET=1;HOM=0;NC=0	GT:GQ:SDP:DP:RD:AD:FREQ:PVAL:RBQ:ABQ:RDF:RDR:ADF:ADR	0/0:145:78:78:78:0:0%:1E0:61:0:58:20:0:0	0/1:134:71:71:35:36:50.7%:3.5003E-14:59:66:28:7:30:6
ST4.03ch06	3103931	.	T	C	.	PASS	ADP=57;WT=1;HET=1;HOM=0;NC=0	GT:GQ:SDP:DP:RD:AD:FREQ:PVAL:RBQ:ABQ:RDF:RDR:ADF:ADR	0/0:119:63:63:63:0:0%:1E0:62:0:49:14:0:0	0/1:82:52:52:29:23:44.23%:5.1348E-9:52:63:19:10:19:4
ST4.03ch06	3107291	.	G	A	.	PASS	ADP=83;WT=1;HET=1;HOM=0;NC=0	GT:GQ:SDP:DP:RD:AD:FREQ:PVAL:RBQ:ABQ:RDF:RDR:ADF:ADR	0/0:179:95:95:95:0:0%:1E0:61:0:80:15:0:0	0/1:120:72:72:39:33:45.83%:9.5353E-13:60:64:31:8:27:6
ST4.03ch06	3107333	.	G	A	.	PASS	ADP=86;WT=1;HET=1;HOM=0;NC=0	GT:GQ:SDP:DP:RD:AD:FREQ:PVAL:RBQ:ABQ:RDF:RDR:ADF:ADR	0/0:187:99:99:99:0:0%:1E0:58:0:82:17:0:0	0/1:158:75:74:32:41:55.41%:1.5635E-16:57:55:21:11:28:13
ST4.03ch06	3107414	.	T	A	.	PASS	ADP=72;WT=1;HET=1;HOM=0;NC=0	GT:GQ:SDP:DP:RD:AD:FREQ:PVAL:RBQ:ABQ:RDF:RDR:ADF:ADR	0/0:157:83:83:83:0:0%:1E0:58:0:64:19:0:0	0/1:120:61:61:29:32:52.46%:8.637E-13:57:52:21:8:23:9
ST4.03ch06	3107648	.	C	A	.	PASS	ADP=66;WT=1;HET=1;HOM=0;NC=0	GT:GQ:SDP:DP:RD:AD:FREQ:PVAL:RBQ:ABQ:RDF:RDR:ADF:ADR	0/0:153:81:81:81:0:0%:1E0:60:0:63:18:0:0	0/1:111:52:52:23:29:55.77%:7.5157E-12:63:60:18:5:22:7
ST4.03ch06	3940470	.	T	C	.	PASS	ADP=85;WT=1;HET=1;HOM=0;NC=0	GT:GQ:SDP:DP:RD:AD:FREQ:PVAL:RBQ:ABQ:RDF:RDR:ADF:ADR	0/0:209:112:112:112:0:0%:1E0:59:0:102:10:0:0	0/1:89:58:58:33:25:43.1%:1.0786E-9:59:57:33:0:24:1
ST4.03ch06	3955243	.	T	C	.	PASS	ADP=102;WT=1;HET=1;HOM=0;NC=0	GT:GQ:SDP:DP:RD:AD:FREQ:PVAL:RBQ:ABQ:RDF:RDR:ADF:ADR	0/0:134:80:80:79:1:1.25%:5E-1:65:78:79:0:1:0	0/1:194:125:125:71:54:43.2%:3.4786E-20:62:65:71:0:54:0
ST4.03ch06	3955992	.	C	T	.	PASS	ADP=168;WT=1;HET=1;HOM=0;NC=0	GT:GQ:SDP:DP:RD:AD:FREQ:PVAL:RBQ:ABQ:RDF:RDR:ADF:ADR	0/0:276:147:147:147:0:0%:1E0:59:0:121:26:0:0	0/1:255:189:189:85:104:55.03%:1.0136E-40:60:58:73:12:88:16
ST4.03ch06	3956538	.	T	A	.	PASS	ADP=135;WT=1;HET=1;HOM=0;NC=0	GT:GQ:SDP:DP:RD:AD:FREQ:PVAL:RBQ:ABQ:RDF:RDR:ADF:ADR	0/0:153:81:81:81:0:0%:1E0:60:0:69:12:0:0	0/1:255:191:189:95:94:49.74%:8.0384E-36:58:59:75:20:78:16
ST4.03ch06	3956634	.	A	C	.	PASS	ADP=164;WT=1;HET=1;HOM=0;NC=0	GT:GQ:SDP:DP:RD:AD:FREQ:PVAL:RBQ:ABQ:RDF:RDR:ADF:ADR	0/0:209:112:112:112:0:0%:1E0:59:0:94:18:0:0	0/1:255:218:217:121:96:44.24%:1.4807E-35:60:58:101:20:81:15
ST4.03ch06	3956737	.	G	C	.	PASS	ADP=171;WT=1;HET=1;HOM=0;NC=0	GT:GQ:SDP:DP:RD:AD:FREQ:PVAL:RBQ:ABQ:RDF:RDR:ADF:ADR	0/0:212:114:114:114:0:0%:1E0:60:0:90:24:0:0	0/1:255:228:228:129:99:43.42%:1.6908E-36:60:55:101:28:73:26
ST4.03ch06	3956867	.	A	T	.	PASS	ADP=155;WT=1;HET=1;HOM=0;NC=0	GT:GQ:SDP:DP:RD:AD:FREQ:PVAL:RBQ:ABQ:RDF:RDR:ADF:ADR	0/0:185:108:108:107:1:0.93%:5E-1:58:72:83:24:1:0	0/1:255:203:203:119:84:41.38%:9.2292E-31:59:57:92:27:62:22
ST4.03ch06	3957048	.	A	T	.	PASS	ADP=135;WT=1;HET=1;HOM=0;NC=0	GT:GQ:SDP:DP:RD:AD:FREQ:PVAL:RBQ:ABQ:RDF:RDR:ADF:ADR	0/0:194:104:104:104:0:0%:1E0:63:0:89:15:0:0	0/1:255:167:167:75:92:55.09%:4.1657E-36:60:57:65:10:70:22
ST4.03ch06	3957052	.	A	G	.	PASS	ADP=137;WT=1;HET=1;HOM=0;NC=0	GT:GQ:SDP:DP:RD:AD:FREQ:PVAL:RBQ:ABQ:RDF:RDR:ADF:ADR	0/0:197:106:106:106:0:0%:1E0:62:0:87:19:0:0	0/1:241:168:168:100:68:40.48%:6.3903E-25:58:56:79:21:53:15
ST4.03ch06	3957332	.	G	T	.	PASS	ADP=124;WT=1;HET=1;HOM=0;NC=0	GT:GQ:SDP:DP:RD:AD:FREQ:PVAL:RBQ:ABQ:RDF:RDR:ADF:ADR	0/0:156:84:84:84:0:0%:1E0:59:0:61:23:0:0	0/1:255:164:164:92:72:43.9%:8.7155E-27:54:61:63:29:60:12
ST4.03ch06	3957865	.	C	T	.	PASS	ADP=72;WT=1;HET=1;HOM=0;NC=0	GT:GQ:SDP:DP:RD:AD:FREQ:PVAL:RBQ:ABQ:RDF:RDR:ADF:ADR	0/0:100:53:53:53:0:0%:1E0:56:0:47:6:0:0	0/1:158:91:91:48:43:47.25%:1.5824E-16:58:51:38:10:32:11
ST4.03ch06	3958234	.	C	A	.	PASS	ADP=85;WT=1;HET=1;HOM=0;NC=0	GT:GQ:SDP:DP:RD:AD:FREQ:PVAL:RBQ:ABQ:RDF:RDR:ADF:ADR	0/0:126:68:68:68:0:0%:1E0:56:0:50:18:0:0	0/1:153:103:103:60:43:41.75%:4.2598E-16:63:53:46:14:22:21
ST4.03ch06	4049911	.	C	T	.	PASS	ADP=63;WT=1;HET=1;HOM=0;NC=0	GT:GQ:SDP:DP:RD:AD:FREQ:PVAL:RBQ:ABQ:RDF:RDR:ADF:ADR	0/0:127:68:67:67:0:0%:1E0:59:0:57:10:0:0	0/1:107:60:59:30:29:49.15%:1.8424E-11:63:59:24:6:22:7
ST4.03ch06	4069649	.	A	G	.	PASS	ADP=79;WT=1;HET=1;HOM=0;NC=0	GT:GQ:SDP:DP:RD:AD:FREQ:PVAL:RBQ:ABQ:RDF:RDR:ADF:ADR	0/0:149:80:80:80:0:0%:1E0:58:0:63:17:0:0	0/1:145:78:78:39:39:50%:2.95E-15:62:54:34:5:35:4
ST4.03ch06	4069868	.	G	A	.	PASS	ADP=147;WT=1;HET=1;HOM=0;NC=0	GT:GQ:SDP:DP:RD:AD:FREQ:PVAL:RBQ:ABQ:RDF:RDR:ADF:ADR	0/0:180:168:168:154:13:7.74%:9.5768E-5:62:49:137:17:13:0	0/1:198:128:127:72:55:43.31%:1.4764E-20:55:50:63:9:40:15
ST4.03ch06	4070484	.	T	G	.	PASS	ADP=91;WT=1;HET=1;HOM=0;NC=0	GT:GQ:SDP:DP:RD:AD:FREQ:PVAL:RBQ:ABQ:RDF:RDR:ADF:ADR	0/0:190:103:102:102:0:0%:1E0:59:0:83:19:0:0	0/1:153:81:81:40:41:50.62%:4.6768E-16:64:58:29:11:35:6
ST4.03ch06	4070873	.	G	C	.	PASS	ADP=69;WT=1;HET=1;HOM=0;NC=0	GT:GQ:SDP:DP:RD:AD:FREQ:PVAL:RBQ:ABQ:RDF:RDR:ADF:ADR	0/0:164:88:88:88:0:0%:1E0:64:0:70:18:0:0	0/1:84:50:50:26:23:46%:3.9694E-9:59:71:18:8:23:0
ST4.03ch06	4399174	.	T	C	.	PASS	ADP=98;WT=1;HET=1;HOM=0;NC=0	GT:GQ:SDP:DP:RD:AD:FREQ:PVAL:RBQ:ABQ:RDF:RDR:ADF:ADR	0/0:157:83:83:83:0:0%:1E0:62:0:77:6:0:0	0/1:255:113:113:47:66:58.41%:1.4291E-26:63:52:39:8:43:23
ST4.03ch06	4399218	.	A	G	.	PASS	ADP=100;WT=1;HET=1;HOM=0;NC=0	GT:GQ:SDP:DP:RD:AD:FREQ:PVAL:RBQ:ABQ:RDF:RDR:ADF:ADR	0/0:160:86:86:86:0:0%:1E0:62:0:73:13:0:0	0/1:237:116:114:52:62:54.39%:1.9275E-24:57:52:39:13:42:20
ST4.03ch06	4399269	.	T	A	.	PASS	ADP=89;WT=1;HET=1;HOM=0;NC=0	GT:GQ:SDP:DP:RD:AD:FREQ:PVAL:RBQ:ABQ:RDF:RDR:ADF:ADR	0/0:141:76:76:76:0:0%:1E0:60:0:60:16:0:0	0/1:149:102:102:60:42:41.18%:1.0715E-15:55:62:47:13:33:9
ST4.03ch06	4399290	.	G	A	.	PASS	ADP=87;WT=1;HET=1;HOM=0;NC=0	GT:GQ:SDP:DP:RD:AD:FREQ:PVAL:RBQ:ABQ:RDF:RDR:ADF:ADR	0/0:142:75:75:75:0:0%:1E0:59:0:61:14:0:0	0/1:142:100:99:59:40:40.4%:6.2938E-15:54:58:44:15:30:10
ST4.03ch06	4399388	.	T	A	.	PASS	ADP=98;WT=1;HET=1;HOM=0;NC=0	GT:GQ:SDP:DP:RD:AD:FREQ:PVAL:RBQ:ABQ:RDF:RDR:ADF:ADR	0/0:175:94:94:94:0:0%:1E0:57:0:77:17:0:0	0/1:199:104:103:50:53:51.46%:1.1666E-20:56:57:39:11:38:15
ST4.03ch06	4399390	.	T	G	.	PASS	ADP=98;WT=1;HET=1;HOM=0;NC=0	GT:GQ:SDP:DP:RD:AD:FREQ:PVAL:RBQ:ABQ:RDF:RDR:ADF:ADR	0/0:175:94:94:94:0:0%:1E0:58:0:77:17:0:0	0/1:199:103:102:49:53:51.96%:1.0283E-20:57:57:38:11:38:15
ST4.03ch06	4399480	.	T	A	.	PASS	ADP=106;WT=1;HET=1;HOM=0;NC=0	GT:GQ:SDP:DP:RD:AD:FREQ:PVAL:RBQ:ABQ:RDF:RDR:ADF:ADR	0/0:172:114:114:111:3:2.63%:1.2335E-1:59:70:97:14:3:0	0/1:169:98:98:51:46:46.94%:1.1927E-17:62:52:44:7:31:15
ST4.03ch06	5786814	.	T	C	.	PASS	ADP=74;WT=1;HET=1;HOM=0;NC=0	GT:GQ:SDP:DP:RD:AD:FREQ:PVAL:RBQ:ABQ:RDF:RDR:ADF:ADR	0/0:164:88:88:88:0:0%:1E0:64:0:70:18:0:0	0/1:141:60:60:24:36:60%:6.6445E-15:64:60:20:4:25:11
ST4.03ch06	5786867	.	A	T	.	PASS	ADP=71;WT=1;HET=1;HOM=0;NC=0	GT:GQ:SDP:DP:RD:AD:FREQ:PVAL:RBQ:ABQ:RDF:RDR:ADF:ADR	0/0:157:83:83:83:0:0%:1E0:65:0:69:14:0:0	0/1:84:60:60:36:24:40%:3.316E-9:59:65:27:9:20:4
ST4.03ch06	6421803	.	T	C	.	PASS	ADP=66;WT=1;HET=1;HOM=0;NC=0	GT:GQ:SDP:DP:RD:AD:FREQ:PVAL:RBQ:ABQ:RDF:RDR:ADF:ADR	0/0:145:77:77:77:0:0%:1E0:64:0:71:6:0:0	0/1:99:55:55:28:27:49.09%:1.0345E-10:64:62:27:1:23:4
ST4.03ch06	7165924	.	A	T	.	PASS	ADP=197;WT=1;HET=1;HOM=0;NC=0	GT:GQ:SDP:DP:RD:AD:FREQ:PVAL:RBQ:ABQ:RDF:RDR:ADF:ADR	0/0:415:222:222:222:0:0%:1E0:61:0:187:35:0:0	0/1:255:173:172:90:81:47.09%:1.4037E-30:65:64:79:11:72:9
ST4.03ch06	7168167	.	T	C	.	PASS	ADP=64;WT=1;HET=1;HOM=0;NC=0	GT:GQ:SDP:DP:RD:AD:FREQ:PVAL:RBQ:ABQ:RDF:RDR:ADF:ADR	0/0:83:53:52:51:1:1.92%:5E-1:63:34:45:6:0:1	0/1:136:78:77:40:37:48.05%:2.2863E-14:59:56:35:5:32:5
ST4.03ch06	7168175	.	C	G	.	PASS	ADP=65;WT=1;HET=1;HOM=0;NC=0	GT:GQ:SDP:DP:RD:AD:FREQ:PVAL:RBQ:ABQ:RDF:RDR:ADF:ADR	0/0:96:53:52:52:0:0%:1E0:61:0:44:8:0:0	0/1:131:78:78:42:36:46.15%:7.2168E-14:61:54:37:5:31:5
ST4.03ch06	26493320	.	C	T	.	PASS	ADP=66;WT=1;HET=1;HOM=0;NC=0	GT:GQ:SDP:DP:RD:AD:FREQ:PVAL:RBQ:ABQ:RDF:RDR:ADF:ADR	0/0:130:69:69:69:0:0%:1E0:60:0:54:15:0:0	0/1:119:63:63:31:32:50.79%:1.1052E-12:65:59:28:3:23:9
ST4.03ch06	26493428	.	C	T	.	PASS	ADP=58;WT=1;HET=1;HOM=0;NC=0	GT:GQ:SDP:DP:RD:AD:FREQ:PVAL:RBQ:ABQ:RDF:RDR:ADF:ADR	0/0:104:55:55:55:0:0%:1E0:62:0:46:9:0:0	0/1:97:63:62:35:27:43.55%:1.9451E-10:56:56:26:9:23:4
ST4.03ch06	26726747	.	C	T	.	PASS	ADP=89;WT=1;HET=1;HOM=0;NC=0	GT:GQ:SDP:DP:RD:AD:FREQ:PVAL:RBQ:ABQ:RDF:RDR:ADF:ADR	0/0:190:101:101:101:0:0%:1E0:59:0:89:12:0:0	0/1:131:80:78:42:36:46.15%:7.2168E-14:59:55:36:6:33:3
ST4.03ch06	26727365	.	C	T	.	PASS	ADP=65;WT=1;HET=1;HOM=0;NC=0	GT:GQ:SDP:DP:RD:AD:FREQ:PVAL:RBQ:ABQ:RDF:RDR:ADF:ADR	0/0:134:72:72:72:0:0%:1E0:56:0:58:14:0:0	0/1:117:58:58:27:31:53.45%:1.7922E-12:55:55:19:8:24:7
ST4.03ch06	30445169	.	A	G	.	PASS	ADP=64;WT=1;HET=1;HOM=0;NC=0	GT:GQ:SDP:DP:RD:AD:FREQ:PVAL:RBQ:ABQ:RDF:RDR:ADF:ADR	0/0:134:71:71:71:0:0%:1E0:59:0:57:14:0:0	0/1:89:58:58:33:25:43.1%:1.0786E-9:60:64:31:2:21:4
ST4.03ch06	30446237	.	C	T	.	PASS	ADP=72;WT=1;HET=1;HOM=0;NC=0	GT:GQ:SDP:DP:RD:AD:FREQ:PVAL:RBQ:ABQ:RDF:RDR:ADF:ADR	0/0:164:89:88:88:0:0%:1E0:60:0:71:17:0:0	0/1:85:57:57:33:24:42.11%:2.7262E-9:59:59:27:6:19:5
ST4.03ch06	34801437	.	A	G	.	PASS	ADP=77;WT=1;HET=1;HOM=0;NC=0	GT:GQ:SDP:DP:RD:AD:FREQ:PVAL:RBQ:ABQ:RDF:RDR:ADF:ADR	0/0:149:87:87:86:1:1.15%:5E-1:55:74:70:16:1:0	0/1:131:68:68:33:35:51.47%:7.3575E-14:50:59:23:10:31:4
ST4.03ch06	34803793	.	G	T	.	PASS	ADP=66;WT=1;HET=1;HOM=0;NC=0	GT:GQ:SDP:DP:RD:AD:FREQ:PVAL:RBQ:ABQ:RDF:RDR:ADF:ADR	0/0:149:79:79:79:0:0%:1E0:63:0:75:4:0:0	0/1:86:53:53:29:24:45.28%:2.005E-9:70:60:28:1:23:1
ST4.03ch06	34803802	.	A	G	.	PASS	ADP=66;WT=1;HET=1;HOM=0;NC=0	GT:GQ:SDP:DP:RD:AD:FREQ:PVAL:RBQ:ABQ:RDF:RDR:ADF:ADR	0/0:130:78:78:77:1:1.28%:5E-1:64:16:73:4:1:0	0/1:86:55:55:30:24:43.64%:2.1774E-9:69:59:29:1:22:2
ST4.03ch06	34804079	.	G	C	.	PASS	ADP=61;WT=1;HET=1;HOM=0;NC=0	GT:GQ:SDP:DP:RD:AD:FREQ:PVAL:RBQ:ABQ:RDF:RDR:ADF:ADR	0/0:130:71:70:70:0:0%:1E0:57:0:57:13:0:0	0/1:91:55:53:28:25:47.17%:7.091E-10:60:59:24:4:19:6
ST4.03ch06	35080862	.	C	T	.	PASS	ADP=64;WT=1;HET=1;HOM=0;NC=0	GT:GQ:SDP:DP:RD:AD:FREQ:PVAL:RBQ:ABQ:RDF:RDR:ADF:ADR	0/0:137:74:74:74:0:0%:1E0:58:0:58:16:0:0	0/1:86:55:54:30:24:44.44%:2.1774E-9:59:55:25:5:16:8
ST4.03ch06	35081986	.	G	A	.	PASS	ADP=78;WT=1;HET=1;HOM=0;NC=0	GT:GQ:SDP:DP:RD:AD:FREQ:PVAL:RBQ:ABQ:RDF:RDR:ADF:ADR	0/0:157:83:83:83:0:0%:1E0:56:0:65:18:0:0	0/1:147:74:74:35:39:52.7%:1.8081E-15:64:64:31:4:35:4
ST4.03ch06	37736905	.	C	T	.	PASS	ADP=130;WT=1;HET=1;HOM=0;NC=0	GT:GQ:SDP:DP:RD:AD:FREQ:PVAL:RBQ:ABQ:RDF:RDR:ADF:ADR	0/0:266:152:152:151:1:0.66%:5E-1:61:39:137:14:1:0	0/1:156:110:109:65:44:40.37%:2.373E-16:63:62:55:10:41:3
ST4.03ch06	37737016	.	C	T	.	PASS	ADP=144;WT=1;HET=1;HOM=0;NC=0	GT:GQ:SDP:DP:RD:AD:FREQ:PVAL:RBQ:ABQ:RDF:RDR:ADF:ADR	0/0:283:152:152:152:0:0%:1E0:57:0:122:30:0:0	0/1:253:138:136:68:68:50%:3.984E-26:61:42:52:16:55:13
ST4.03ch06	37737530	.	T	A	.	PASS	ADP=137;WT=1;HET=1;HOM=0;NC=0	GT:GQ:SDP:DP:RD:AD:FREQ:PVAL:RBQ:ABQ:RDF:RDR:ADF:ADR	0/0:288:153:153:153:0:0%:1E0:65:0:117:36:0:0	0/1:178:122:122:72:50:40.98%:1.5238E-18:73:60:70:2:35:15
ST4.03ch06	38025424	.	C	T	.	PASS	ADP=88;WT=1;HET=1;HOM=0;NC=0	GT:GQ:SDP:DP:RD:AD:FREQ:PVAL:RBQ:ABQ:RDF:RDR:ADF:ADR	0/0:175:94:93:93:0:0%:1E0:59:0:75:18:0:0	0/1:188:83:83:33:48:57.83%:1.3809E-19:59:58:27:6:42:6
ST4.03ch06	38025723	.	C	G	.	PASS	ADP=82;WT=1;HET=1;HOM=0;NC=0	GT:GQ:SDP:DP:RD:AD:FREQ:PVAL:RBQ:ABQ:RDF:RDR:ADF:ADR	0/0:186:100:100:100:0:0%:1E0:62:0:86:14:0:0	0/1:128:64:64:30:34:53.12%:1.3489E-13:64:59:27:3:26:8
ST4.03ch06	38025987	.	A	T	.	PASS	ADP=95;WT=1;HET=1;HOM=0;NC=0	GT:GQ:SDP:DP:RD:AD:FREQ:PVAL:RBQ:ABQ:RDF:RDR:ADF:ADR	0/0:205:110:110:110:0:0%:1E0:62:0:85:25:0:0	0/1:113:80:80:48:32:40%:4.7154E-12:66:61:43:5:26:6
ST4.03ch06	38026000	.	C	A	.	PASS	ADP=92;WT=1;HET=1;HOM=0;NC=0	GT:GQ:SDP:DP:RD:AD:FREQ:PVAL:RBQ:ABQ:RDF:RDR:ADF:ADR	0/0:205:110:110:110:0:0%:1E0:61:0:88:22:0:0	0/1:172:75:75:31:44:58.67%:6.0532E-18:60:70:25:6:41:3
ST4.03ch06	38026069	.	C	T	.	PASS	ADP=73;WT=1;HET=1;HOM=0;NC=0	GT:GQ:SDP:DP:RD:AD:FREQ:PVAL:RBQ:ABQ:RDF:RDR:ADF:ADR	0/0:153:81:81:81:0:0%:1E0:59:0:64:17:0:0	0/1:142:66:66:29:37:56.06%:5.6872E-15:54:67:25:4:32:5
ST4.03ch06	38027274	.	T	C	.	PASS	ADP=89;WT=1;HET=1;HOM=0;NC=0	GT:GQ:SDP:DP:RD:AD:FREQ:PVAL:RBQ:ABQ:RDF:RDR:ADF:ADR	0/0:164:88:88:88:0:0%:1E0:60:0:77:11:0:0	0/1:181:92:91:43:48:52.75%:6.7391E-19:61:57:37:6:39:9
ST4.03ch06	40781309	.	C	A	.	PASS	ADP=95;WT=1;HET=1;HOM=0;NC=0	GT:GQ:SDP:DP:RD:AD:FREQ:PVAL:RBQ:ABQ:RDF:RDR:ADF:ADR	0/0:190:102:102:102:0:0%:1E0:62:0:87:15:0:0	0/1:173:89:89:43:46:51.69%:4.9005E-18:64:56:39:4:40:6
ST4.03ch06	40781765	.	A	G	.	PASS	ADP=61;WT=1;HET=1;HOM=0;NC=0	GT:GQ:SDP:DP:RD:AD:FREQ:PVAL:RBQ:ABQ:RDF:RDR:ADF:ADR	0/0:98:59:59:58:1:1.69%:5E-1:59:76:45:13:1:0	0/1:119:63:63:31:32:50.79%:1.1052E-12:59:59:25:6:26:6
ST4.03ch06	40782713	.	C	T	.	PASS	ADP=73;WT=1;HET=1;HOM=0;NC=0	GT:GQ:SDP:DP:RD:AD:FREQ:PVAL:RBQ:ABQ:RDF:RDR:ADF:ADR	0/0:149:80:79:79:0:0%:1E0:55:0:57:22:0:0	0/1:117:67:67:35:32:47.76%:1.7027E-12:57:61:26:9:29:3
ST4.03ch06	40784098	.	C	T	.	PASS	ADP=57;WT=1;HET=1;HOM=0;NC=0	GT:GQ:SDP:DP:RD:AD:FREQ:PVAL:RBQ:ABQ:RDF:RDR:ADF:ADR	0/0:115:63:62:62:0:0%:1E0:56:0:54:8:0:0	0/1:86:54:53:29:24:45.28%:2.005E-9:58:57:24:5:19:5
ST4.03ch06	40784120	.	C	A	.	PASS	ADP=58;WT=1;HET=1;HOM=0;NC=0	GT:GQ:SDP:DP:RD:AD:FREQ:PVAL:RBQ:ABQ:RDF:RDR:ADF:ADR	0/0:122:66:66:66:0:0%:1E0:58:0:58:8:0:0	0/1:97:51:51:24:26:50.98%:1.7375E-10:60:60:19:5:22:4
ST4.03ch06	40784191	.	T	G	.	PASS	ADP=64;WT=1;HET=1;HOM=0;NC=0	GT:GQ:SDP:DP:RD:AD:FREQ:PVAL:RBQ:ABQ:RDF:RDR:ADF:ADR	0/0:142:75:75:75:0:0%:1E0:59:0:63:12:0:0	0/1:86:54:54:30:24:44.44%:2.1774E-9:61:63:24:6:20:4
ST4.03ch06	40784291	.	T	A	.	PASS	ADP=73;WT=1;HET=1;HOM=0;NC=0	GT:GQ:SDP:DP:RD:AD:FREQ:PVAL:RBQ:ABQ:RDF:RDR:ADF:ADR	0/0:153:81:81:81:0:0%:1E0:57:0:67:14:0:0	0/1:147:66:66:28:38:57.58%:1.7361E-15:57:53:25:3:33:5
ST4.03ch06	40784312	.	T	A	.	PASS	ADP=76;WT=1;HET=1;HOM=0;NC=0	GT:GQ:SDP:DP:RD:AD:FREQ:PVAL:RBQ:ABQ:RDF:RDR:ADF:ADR	0/0:164:87:87:87:0:0%:1E0:57:0:68:19:0:0	0/1:152:66:66:27:39:59.09%:5.1713E-16:60:56:25:2:34:5
ST4.03ch06	40785556	.	A	G	.	PASS	ADP=72;WT=1;HET=1;HOM=0;NC=0	GT:GQ:SDP:DP:RD:AD:FREQ:PVAL:RBQ:ABQ:RDF:RDR:ADF:ADR	0/0:149:80:80:80:0:0%:1E0:57:0:67:13:0:0	0/1:109:65:65:35:30:46.15%:1.1519E-11:63:57:30:5:25:5
ST4.03ch06	40785627	.	G	A	.	PASS	ADP=67;WT=1;HET=1;HOM=0;NC=0	GT:GQ:SDP:DP:RD:AD:FREQ:PVAL:RBQ:ABQ:RDF:RDR:ADF:ADR	0/0:145:77:77:77:0:0%:1E0:55:0:56:21:0:0	0/1:112:58:58:28:30:51.72%:5.5047E-12:63:62:25:3:25:5
ST4.03ch06	40785636	.	G	A	.	PASS	ADP=68;WT=1;HET=1;HOM=0;NC=0	GT:GQ:SDP:DP:RD:AD:FREQ:PVAL:RBQ:ABQ:RDF:RDR:ADF:ADR	0/0:145:78:77:77:0:0%:1E0:55:0:53:24:0:0	0/1:112:59:59:29:30:50.85%:6.2104E-12:60:61:24:5:25:5
ST4.03ch06	40785646	.	T	A	.	PASS	ADP=67;WT=1;HET=1;HOM=0;NC=0	GT:GQ:SDP:DP:RD:AD:FREQ:PVAL:RBQ:ABQ:RDF:RDR:ADF:ADR	0/0:137:77:74:74:0:0%:1E0:56:0:53:21:0:0	0/1:111:61:61:31:30:49.18%:7.7752E-12:60:58:25:6:27:3
ST4.03ch06	40785666	.	C	A	.	PASS	ADP=70;WT=1;HET=1;HOM=0;NC=0	GT:GQ:SDP:DP:RD:AD:FREQ:PVAL:RBQ:ABQ:RDF:RDR:ADF:ADR	0/0:153:81:81:81:0:0%:1E0:54:0:59:22:0:0	0/1:116:60:60:29:31:51.67%:2.3224E-12:61:59:24:5:28:3
ST4.03ch06	40785938	.	C	T	.	PASS	ADP=83;WT=1;HET=1;HOM=0;NC=0	GT:GQ:SDP:DP:RD:AD:FREQ:PVAL:RBQ:ABQ:RDF:RDR:ADF:ADR	0/0:160:85:85:85:0:0%:1E0:57:0:63:22:0:0	0/1:182:83:82:35:47:57.32%:5.5558E-19:58:58:30:5:37:10
ST4.03ch06	46615275	.	A	G	.	PASS	ADP=67;WT=1;HET=1;HOM=0;NC=0	GT:GQ:SDP:DP:RD:AD:FREQ:PVAL:RBQ:ABQ:RDF:RDR:ADF:ADR	0/0:134:71:71:71:0:0%:1E0:59:0:59:12:0:0	0/1:96:64:64:37:27:42.19%:2.2534E-10:58:56:33:4:26:1
ST4.03ch06	46705134	.	C	G	.	PASS	ADP=68;WT=1;HET=1;HOM=0;NC=0	GT:GQ:SDP:DP:RD:AD:FREQ:PVAL:RBQ:ABQ:RDF:RDR:ADF:ADR	0/0:145:77:77:77:0:0%:1E0:61:0:72:5:0:0	0/1:93:61:60:34:26:43.33%:4.5813E-10:59:52:31:3:22:4
ST4.03ch06	46705239	.	C	T	.	PASS	ADP=79;WT=1;HET=1;HOM=0;NC=0	GT:GQ:SDP:DP:RD:AD:FREQ:PVAL:RBQ:ABQ:RDF:RDR:ADF:ADR	0/0:187:100:99:99:0:0%:1E0:58:0:85:14:0:0	0/1:97:61:60:33:27:45%:1.6571E-10:63:60:30:3:23:4
ST4.03ch06	46705288	.	T	G	.	PASS	ADP=73;WT=1;HET=1;HOM=0;NC=0	GT:GQ:SDP:DP:RD:AD:FREQ:PVAL:RBQ:ABQ:RDF:RDR:ADF:ADR	0/0:164:87:87:87:0:0%:1E0:56:0:61:26:0:0	0/1:97:60:60:33:27:45%:1.6571E-10:62:58:27:6:21:6
ST4.03ch06	46705315	.	C	T	.	PASS	ADP=77;WT=1;HET=1;HOM=0;NC=0	GT:GQ:SDP:DP:RD:AD:FREQ:PVAL:RBQ:ABQ:RDF:RDR:ADF:ADR	0/0:171:92:92:92:0:0%:1E0:56:0:68:24:0:0	0/1:101:63:63:35:28:44.44%:7.6248E-11:57:53:27:8:19:9
ST4.03ch06	46799897	.	C	T	.	PASS	ADP=66;WT=1;HET=1;HOM=0;NC=0	GT:GQ:SDP:DP:RD:AD:FREQ:PVAL:RBQ:ABQ:RDF:RDR:ADF:ADR	0/0:112:68:68:67:1:1.47%:5E-1:64:73:62:5:1:0	0/1:128:66:65:31:34:52.31%:1.5381E-13:61:62:25:6:26:8
ST4.03ch06	47343905	.	T	C	.	PASS	ADP=60;WT=1;HET=1;HOM=0;NC=0	GT:GQ:SDP:DP:RD:AD:FREQ:PVAL:RBQ:ABQ:RDF:RDR:ADF:ADR	0/0:130:70:70:70:0:0%:1E0:62:0:60:10:0:0	0/1:79:50:50:28:22:44%:1.2104E-8:66:68:26:2:18:4
ST4.03ch06	47344148	.	G	T	.	PASS	ADP=52;WT=1;HET=1;HOM=0;NC=0	GT:GQ:SDP:DP:RD:AD:FREQ:PVAL:RBQ:ABQ:RDF:RDR:ADF:ADR	0/0:100:54:54:54:0:0%:1E0:58:0:42:12:0:0	0/1:117:51:51:21:30:58.82%:1.9336E-12:61:57:19:2:27:3
ST4.03ch06	47344160	.	A	C	.	PASS	ADP=54;WT=1;HET=1;HOM=0;NC=0	GT:GQ:SDP:DP:RD:AD:FREQ:PVAL:RBQ:ABQ:RDF:RDR:ADF:ADR	0/0:107:58:58:58:0:0%:1E0:56:0:45:13:0:0	0/1:117:52:51:21:30:58.82%:1.9336E-12:60:57:19:2:27:3
ST4.03ch06	47409036	.	T	A	.	PASS	ADP=69;WT=1;HET=1;HOM=0;NC=0	GT:GQ:SDP:DP:RD:AD:FREQ:PVAL:RBQ:ABQ:RDF:RDR:ADF:ADR	0/0:126:68:68:68:0:0%:1E0:62:0:55:13:0:0	0/1:111:70:70:23:29:41.43%:7.5157E-12:61:56:16:7:21:8
ST4.03ch06	47409037	.	G	A	.	PASS	ADP=69;WT=1;HET=1;HOM=0;NC=0	GT:GQ:SDP:DP:RD:AD:FREQ:PVAL:RBQ:ABQ:RDF:RDR:ADF:ADR	0/0:116:69:69:68:1:1.45%:5E-1:63:39:55:13:1:0	0/1:103:69:69:40:29:42.03%:4.3774E-11:59:56:28:12:21:8
ST4.03ch06	47417926	.	C	G	.	PASS	ADP=69;WT=1;HET=1;HOM=0;NC=0	GT:GQ:SDP:DP:RD:AD:FREQ:PVAL:RBQ:ABQ:RDF:RDR:ADF:ADR	0/0:149:79:79:79:0:0%:1E0:57:0:70:9:0:0	0/1:93:61:60:34:26:43.33%:4.5813E-10:56:59:34:0:23:3
ST4.03ch06	47417945	.	T	C	.	PASS	ADP=73;WT=1;HET=1;HOM=0;NC=0	GT:GQ:SDP:DP:RD:AD:FREQ:PVAL:RBQ:ABQ:RDF:RDR:ADF:ADR	0/0:160:86:86:86:0:0%:1E0:58:0:74:12:0:0	0/1:97:61:61:34:27:44.26%:1.7985E-10:58:58:34:0:22:5
ST4.03ch06	47443368	.	T	C	.	PASS	ADP=69;WT=1;HET=1;HOM=0;NC=0	GT:GQ:SDP:DP:RD:AD:FREQ:PVAL:RBQ:ABQ:RDF:RDR:ADF:ADR	0/0:127:87:87:84:3:3.45%:1.2283E-1:64:51:78:6:3:0	0/1:74:51:51:30:21:41.18%:3.5259E-8:64:61:27:3:18:3
ST4.03ch06	47443398	.	C	G	.	PASS	ADP=77;WT=1;HET=1;HOM=0;NC=0	GT:GQ:SDP:DP:RD:AD:FREQ:PVAL:RBQ:ABQ:RDF:RDR:ADF:ADR	0/0:128:93:93:89:4:4.3%:6.0479E-2:64:44:79:10:4:0	0/1:97:61:61:34:27:44.26%:1.7985E-10:63:58:30:4:23:4
ST4.03ch06	47443587	.	C	A	.	PASS	ADP=71;WT=1;HET=1;HOM=0;NC=0	GT:GQ:SDP:DP:RD:AD:FREQ:PVAL:RBQ:ABQ:RDF:RDR:ADF:ADR	0/0:160:85:85:85:0:0%:1E0:58:0:61:24:0:0	0/1:94:57:57:31:26:45.61%:3.594E-10:61:55:23:8:21:5
ST4.03ch06	47524434	.	T	C	.	PASS	ADP=84;WT=1;HET=1;HOM=0;NC=0	GT:GQ:SDP:DP:RD:AD:FREQ:PVAL:RBQ:ABQ:RDF:RDR:ADF:ADR	0/0:175:94:94:94:0:0%:1E0:58:0:61:33:0:0	0/1:128:74:74:39:35:47.3%:1.4154E-13:58:67:26:13:32:3
ST4.03ch06	47528915	.	A	G	.	PASS	ADP=65;WT=1;HET=1;HOM=0;NC=0	GT:GQ:SDP:DP:RD:AD:FREQ:PVAL:RBQ:ABQ:RDF:RDR:ADF:ADR	0/0:127:67:67:67:0:0%:1E0:59:0:55:12:0:0	0/1:92:63:63:37:26:41.27%:5.6671E-10:64:56:34:3:22:4
ST4.03ch06	47528941	.	G	A	.	PASS	ADP=74;WT=1;HET=1;HOM=0;NC=0	GT:GQ:SDP:DP:RD:AD:FREQ:PVAL:RBQ:ABQ:RDF:RDR:ADF:ADR	0/0:145:78:78:78:0:0%:1E0:60:0:66:12:0:0	0/1:107:71:71:41:30:42.25%:1.8624E-11:63:60:37:4:26:4
ST4.03ch06	47529068	.	A	G	.	PASS	ADP=70;WT=1;HET=1;HOM=0;NC=0	GT:GQ:SDP:DP:RD:AD:FREQ:PVAL:RBQ:ABQ:RDF:RDR:ADF:ADR	0/0:130:69:69:69:0:0%:1E0:60:0:59:10:0:0	0/1:125:71:71:37:34:47.89%:3.0367E-13:59:59:29:8:27:7
ST4.03ch06	47529076	.	G	A	.	PASS	ADP=68;WT=1;HET=1;HOM=0;NC=0	GT:GQ:SDP:DP:RD:AD:FREQ:PVAL:RBQ:ABQ:RDF:RDR:ADF:ADR	0/0:122:66:66:66:0:0%:1E0:60:0:57:9:0:0	0/1:129:71:71:36:35:49.3%:1.0404E-13:57:57:28:8:28:7
ST4.03ch06	47535641	.	G	A	.	PASS	ADP=63;WT=1;HET=1;HOM=0;NC=0	GT:GQ:SDP:DP:RD:AD:FREQ:PVAL:RBQ:ABQ:RDF:RDR:ADF:ADR	0/0:137:74:74:74:0:0%:1E0:57:0:55:19:0:0	0/1:121:52:52:21:31:59.62%:6.8522E-13:59:55:18:3:21:10
ST4.03ch06	47535644	.	G	A	.	PASS	ADP=63;WT=1;HET=1;HOM=0;NC=0	GT:GQ:SDP:DP:RD:AD:FREQ:PVAL:RBQ:ABQ:RDF:RDR:ADF:ADR	0/0:142:77:75:75:0:0%:1E0:56:0:56:19:0:0	0/1:121:52:52:21:31:59.62%:6.8522E-13:58:52:18:3:21:10
ST4.03ch06	47535740	.	C	A	.	PASS	ADP=80;WT=1;HET=1;HOM=0;NC=0	GT:GQ:SDP:DP:RD:AD:FREQ:PVAL:RBQ:ABQ:RDF:RDR:ADF:ADR	0/0:182:98:98:98:0:0%:1E0:62:0:83:15:0:0	0/1:105:63:63:34:29:46.03%:2.7231E-11:55:52:21:13:22:7
ST4.03ch06	47536262	.	A	G	.	PASS	ADP=80;WT=1;HET=1;HOM=0;NC=0	GT:GQ:SDP:DP:RD:AD:FREQ:PVAL:RBQ:ABQ:RDF:RDR:ADF:ADR	0/0:194:104:104:104:0:0%:1E0:56:0:74:30:0:0	0/1:104:56:56:28:28:50%:3.9143E-11:57:58:19:9:23:5
ST4.03ch06	47536339	.	C	T	.	PASS	ADP=82;WT=1;HET=1;HOM=0;NC=0	GT:GQ:SDP:DP:RD:AD:FREQ:PVAL:RBQ:ABQ:RDF:RDR:ADF:ADR	0/0:183:97:97:97:0:0%:1E0:58:0:75:22:0:0	0/1:131:67:67:32:35:52.24%:6.4906E-14:57:62:26:6:28:7
ST4.03ch06	47536480	.	C	T	.	PASS	ADP=75;WT=1;HET=1;HOM=0;NC=0	GT:GQ:SDP:DP:RD:AD:FREQ:PVAL:RBQ:ABQ:RDF:RDR:ADF:ADR	0/0:157:85:83:83:0:0%:1E0:60:0:72:11:0:0	0/1:117:68:68:36:32:47.06%:1.8765E-12:57:57:30:6:28:4
ST4.03ch06	47536496	.	A	C	.	PASS	ADP=72;WT=1;HET=1;HOM=0;NC=0	GT:GQ:SDP:DP:RD:AD:FREQ:PVAL:RBQ:ABQ:RDF:RDR:ADF:ADR	0/0:160:85:85:85:0:0%:1E0:60:0:73:12:0:0	0/1:116:60:60:29:31:51.67%:2.3224E-12:59:58:24:5:27:4
ST4.03ch06	47536499	.	G	A	.	PASS	ADP=72;WT=1;HET=1;HOM=0;NC=0	GT:GQ:SDP:DP:RD:AD:FREQ:PVAL:RBQ:ABQ:RDF:RDR:ADF:ADR	0/0:141:84:84:83:1:1.19%:5E-1:58:15:71:12:1:0	0/1:115:61:61:30:31:50.82%:2.6199E-12:54:58:25:5:27:4
ST4.03ch06	47536795	.	G	C	.	PASS	ADP=104;WT=1;HET=1;HOM=0;NC=0	GT:GQ:SDP:DP:RD:AD:FREQ:PVAL:RBQ:ABQ:RDF:RDR:ADF:ADR	0/0:215:125:124:123:1:0.81%:5E-1:55:74:106:17:1:0	0/1:166:84:84:40:44:52.38%:2.4219E-17:51:56:32:8:34:10
ST4.03ch06	47537177	.	A	T	.	PASS	ADP=118;WT=1;HET=1;HOM=0;NC=0	GT:GQ:SDP:DP:RD:AD:FREQ:PVAL:RBQ:ABQ:RDF:RDR:ADF:ADR	0/0:218:152:152:147:5:3.29%:3.0224E-2:62:38:114:33:0:5	0/1:151:84:84:43:41:48.81%:6.5425E-16:57:59:30:13:35:6
ST4.03ch06	47537305	.	C	T	.	PASS	ADP=75;WT=1;HET=1;HOM=0;NC=0	GT:GQ:SDP:DP:RD:AD:FREQ:PVAL:RBQ:ABQ:RDF:RDR:ADF:ADR	0/0:153:89:89:88:1:1.12%:5E-1:58:15:55:33:1:0	0/1:140:61:61:25:36:59.02%:8.0283E-15:53:58:16:9:28:8
ST4.03ch06	47537320	.	G	T	.	PASS	ADP=72;WT=1;HET=1;HOM=0;NC=0	GT:GQ:SDP:DP:RD:AD:FREQ:PVAL:RBQ:ABQ:RDF:RDR:ADF:ADR	0/0:160:86:86:86:0:0%:1E0:55:0:55:31:0:0	0/1:137:60:59:24:35:59.32%:1.8826E-14:55:55:16:8:27:8
ST4.03ch06	47551960	.	C	T	.	PASS	ADP=68;WT=1;HET=1;HOM=0;NC=0	GT:GQ:SDP:DP:RD:AD:FREQ:PVAL:RBQ:ABQ:RDF:RDR:ADF:ADR	0/0:149:82:80:80:0:0%:1E0:60:0:60:20:0:0	0/1:108:56:56:27:29:51.79%:1.3048E-11:68:68:26:1:27:2
ST4.03ch06	48279739	.	G	A	.	PASS	ADP=59;WT=1;HET=1;HOM=0;NC=0	GT:GQ:SDP:DP:RD:AD:FREQ:PVAL:RBQ:ABQ:RDF:RDR:ADF:ADR	0/0:113:68:68:66:1:1.47%:5E-1:55:39:44:22:0:1	0/1:117:51:51:21:30:58.82%:1.9336E-12:57:60:15:6:25:5
ST4.03ch06	48282526	.	G	A	.	PASS	ADP=69;WT=1;HET=1;HOM=0;NC=0	GT:GQ:SDP:DP:RD:AD:FREQ:PVAL:RBQ:ABQ:RDF:RDR:ADF:ADR	0/0:145:78:77:77:0:0%:1E0:53:0:67:10:0:0	0/1:140:62:62:26:36:58.06%:9.6098E-15:59:54:22:4:31:5
ST4.03ch06	51503962	.	A	G	.	PASS	ADP=65;WT=1;HET=1;HOM=0;NC=0	GT:GQ:SDP:DP:RD:AD:FREQ:PVAL:RBQ:ABQ:RDF:RDR:ADF:ADR	0/0:130:70:70:70:0:0%:1E0:59:0:56:14:0:0	0/1:106:60:60:31:29:48.33%:2.0452E-11:56:59:26:5:26:3
ST4.03ch06	51504829	.	A	G	.	PASS	ADP=62;WT=1;HET=1;HOM=0;NC=0	GT:GQ:SDP:DP:RD:AD:FREQ:PVAL:RBQ:ABQ:RDF:RDR:ADF:ADR	0/0:112:59:59:59:0:0%:1E0:59:0:49:10:0:0	0/1:127:66:66:32:34:51.52%:1.7439E-13:58:55:25:7:24:10
ST4.03ch06	51504834	.	G	A	.	PASS	ADP=63;WT=1;HET=1;HOM=0;NC=0	GT:GQ:SDP:DP:RD:AD:FREQ:PVAL:RBQ:ABQ:RDF:RDR:ADF:ADR	0/0:111:60:60:60:0:0%:1E0:60:0:50:10:0:0	0/1:131:67:67:32:35:52.24%:6.4906E-14:58:55:25:7:25:10
ST4.03ch06	52621113	.	A	G	.	PASS	ADP=74;WT=1;HET=1;HOM=0;NC=0	GT:GQ:SDP:DP:RD:AD:FREQ:PVAL:RBQ:ABQ:RDF:RDR:ADF:ADR	0/0:138:82:82:81:1:1.22%:5E-1:64:73:70:11:1:0	0/1:117:67:67:35:32:47.76%:1.7027E-12:61:58:27:8:24:8
ST4.03ch06	54653453	.	A	T	.	PASS	ADP=71;WT=1;HET=1;HOM=0;NC=0	GT:GQ:SDP:DP:RD:AD:FREQ:PVAL:RBQ:ABQ:RDF:RDR:ADF:ADR	0/0:164:87:87:87:0:0%:1E0:58:0:70:17:0:0	0/1:94:56:56:30:26:46.43%:3.2889E-10:65:61:24:6:22:4
ST4.03ch06	54653468	.	G	C	.	PASS	ADP=67;WT=1;HET=1;HOM=0;NC=0	GT:GQ:SDP:DP:RD:AD:FREQ:PVAL:RBQ:ABQ:RDF:RDR:ADF:ADR	0/0:152:82:82:82:0:0%:1E0:57:0:66:16:0:0	0/1:116:53:53:22:30:56.6%:2.3048E-12:57:64:17:5:24:6
[truncated: 2,553 more rows]

## Sheet: Inf1_Both_SNPs
ST4.03ch07	50450772	.	C	T	.	PASS	ADP=66;WT=1;HET=1;HOM=0;NC=0	GT:GQ:SDP:DP:RD:AD:FREQ:PVAL:RBQ:ABQ:RDF:RDR:ADF:ADR	0/0:115:62:62:62:0:0%:1E0:56:0:54:8:0:0	0/1:111:72:71:40:31:43.66%:6.8178E-12:49:60:34:6:26:5
[truncated: 47 more rows]

[truncated: 5 more sheets: Inf1_Variant_Genes, Scr74_Bulk_SNPs, Scr74_Parental_SNPs, Scr74_Both_SNPs, Scr74_Variant_Genes]
