# Supplementary material for: RLP/K enrichment sequencing; a novel method to identify receptor‐like protein (RLP) and receptor‐like kinase (RLK) genes
Source: New Phytol. 2020 May 22;227(4):1264–76. doi: 10.1111/nph.16608 (PMC7383770; doi:10.1111/nph.16608)
Supplement: Supplementary file 4 — Table S5 Using the Solyntus genome for mapping and SNP calling. Please note: Wiley Blackwell are not responsible for the content or functionality of any Supporting Information supplied by the authors. Any queries (other than missing material) should be directed to the New Phytologist Central Office. [file NPH-227-1264-s004.xlsx]

## Sheet: New Phytologist Supporting Info
New Phytologist Supporting Information
Article title: RLP/K enrichment sequencing; a novel method to identify receptor-like protein (RLP) and receptor-like kinase (RLK) genes
Authors: Xiao Lin, Miles Armstrong, Katie Baker, Doret Wouters, Richard G.F. Visser, Pieter J. Wolters, Ingo Hein and Vivianne G.A.A. Vleeshouwers
Article acceptance date: 27 March 2020

## Sheet: Table S5.Solyntus_bulk_SNPs_9mm
Table S5. SNPs of INF1 responsive and non-responsive bulks following mapping of enriched reads to the Solyntus genome at a 9% mismatch rate.
ST4.03ch04_RaGOO	66523995	.	G	C	.	PASS	ADP=39;WT=1;HET=1;HOM=0;NC=0	GT:GQ:SDP:DP:RD:AD:FREQ:PVAL:RBQ:ABQ:RDF:RDR:ADF:ADR	0/0:50:38:38:36:2:5.26%:2.4667E-1:62:57:31:5:2:0	0/1:60:40:40:23:17:42.5%:8.743E-7:62:59:22:1:15:2
ST4.03ch11_RaGOO	35847142	.	T	A	.	PASS	ADP=41;WT=1;HET=1;HOM=0;NC=0	GT:GQ:SDP:DP:RD:AD:FREQ:PVAL:RBQ:ABQ:RDF:RDR:ADF:ADR	0/0:85:46:46:46:0:0%:1E0:54:0:31:15:0:0	0/1:61:36:36:19:17:47.22%:6.3405E-7:55:60:14:5:17:0
ST4.03ch11_RaGOO	35847156	.	C	T	.	PASS	ADP=42;WT=1;HET=1;HOM=0;NC=0	GT:GQ:SDP:DP:RD:AD:FREQ:PVAL:RBQ:ABQ:RDF:RDR:ADF:ADR	0/0:85:45:45:45:0:0%:1E0:53:0:31:14:0:0	0/1:69:40:39:20:19:48.72%:1.0268E-7:55:57:17:3:19:0
ST4.03ch11_RaGOO	35847161	.	T	A	.	PASS	ADP=40;WT=1;HET=1;HOM=0;NC=0	GT:GQ:SDP:DP:RD:AD:FREQ:PVAL:RBQ:ABQ:RDF:RDR:ADF:ADR	0/0:82:43:43:43:0:0%:1E0:53:0:28:15:0:0	0/1:61:38:38:21:17:44.74%:7.5297E-7:51:58:17:4:17:0
ST4.03ch11_RaGOO	35847174	.	A	C	.	PASS	ADP=42;WT=1;HET=1;HOM=0;NC=0	GT:GQ:SDP:DP:RD:AD:FREQ:PVAL:RBQ:ABQ:RDF:RDR:ADF:ADR	0/0:82:43:43:43:0:0%:1E0:53:0:27:16:0:0	0/1:64:41:41:23:18:43.9%:3.454E-7:60:58:19:4:18:0
ST4.03ch11_RaGOO	35847175	.	A	G	.	PASS	ADP=42;WT=1;HET=1;HOM=0;NC=0	GT:GQ:SDP:DP:RD:AD:FREQ:PVAL:RBQ:ABQ:RDF:RDR:ADF:ADR	0/0:81:44:44:44:0:0%:1E0:53:0:28:16:0:0	0/1:60:41:41:24:17:41.46%:9.3546E-7:59:60:20:4:17:0
ST4.03ch11_RaGOO	35847297	.	T	G	.	PASS	ADP=52;WT=1;HET=1;HOM=0;NC=0	GT:GQ:SDP:DP:RD:AD:FREQ:PVAL:RBQ:ABQ:RDF:RDR:ADF:ADR	0/0:58:38:38:37:1:2.63%:5E-1:54:75:27:10:1:0	0/1:104:66:66:37:29:43.94%:3.5024E-11:62:64:34:3:25:4
ST4.03ch11_RaGOO	35847299	.	T	A	.	PASS	ADP=52;WT=1;HET=1;HOM=0;NC=0	GT:GQ:SDP:DP:RD:AD:FREQ:PVAL:RBQ:ABQ:RDF:RDR:ADF:ADR	0/0:58:38:38:37:1:2.63%:5E-1:55:69:27:10:1:0	0/1:104:67:67:37:29:43.28%:3.5024E-11:64:63:34:3:25:4
ST4.03ch11_RaGOO	35847311	.	T	G	.	PASS	ADP=53;WT=1;HET=1;HOM=0;NC=0	GT:GQ:SDP:DP:RD:AD:FREQ:PVAL:RBQ:ABQ:RDF:RDR:ADF:ADR	0/0:58:38:38:37:1:2.63%:5E-1:53:54:29:8:1:0	0/1:112:69:69:38:31:44.93%:5.8009E-12:64:63:35:3:27:4
ST4.03ch11_RaGOO	35847435	.	G	A	.	PASS	ADP=54;WT=1;HET=1;HOM=0;NC=0	GT:GQ:SDP:DP:RD:AD:FREQ:PVAL:RBQ:ABQ:RDF:RDR:ADF:ADR	0/0:46:40:40:37:3:7.5%:1.2025E-1:58:49:30:7:3:0	0/1:135:69:69:33:36:52.17%:2.7389E-14:57:55:27:6:29:7
ST4.03ch11_RaGOO	35847437	.	G	A	.	PASS	ADP=54;WT=1;HET=1;HOM=0;NC=0	GT:GQ:SDP:DP:RD:AD:FREQ:PVAL:RBQ:ABQ:RDF:RDR:ADF:ADR	0/0:53:40:40:38:2:5%:2.4684E-1:56:73:31:7:2:0	0/1:126:68:68:34:34:50%:2.2072E-13:58:51:29:5:27:7
ST4.03ch11_RaGOO	35847441	.	T	A	.	PASS	ADP=52;WT=1;HET=1;HOM=0;NC=0	GT:GQ:SDP:DP:RD:AD:FREQ:PVAL:RBQ:ABQ:RDF:RDR:ADF:ADR	0/0:54:39:39:37:2:5.13%:2.4675E-1:58:77:30:7:2:0	0/1:127:66:66:32:34:51.52%:1.7439E-13:59:56:27:5:28:6
ST4.03ch11_RaGOO	35847445	.	T	C	.	PASS	ADP=52;WT=1;HET=1;HOM=0;NC=0	GT:GQ:SDP:DP:RD:AD:FREQ:PVAL:RBQ:ABQ:RDF:RDR:ADF:ADR	0/0:50:38:38:36:2:5.26%:2.4667E-1:61:77:29:7:2:0	0/1:117:67:67:35:32:47.76%:1.7027E-12:59:55:30:5:26:6
ST4.03ch11_RaGOO	35847522	.	A	C	.	PASS	ADP=55;WT=1;HET=1;HOM=0;NC=0	GT:GQ:SDP:DP:RD:AD:FREQ:PVAL:RBQ:ABQ:RDF:RDR:ADF:ADR	0/0:47:36:36:34:2:5.56%:2.4648E-1:61:74:28:6:2:0	0/1:142:74:74:36:38:51.35%:5.5248E-15:59:63:26:10:34:4
ST4.03ch11_RaGOO	35847580	.	C	A	.	PASS	ADP=72;WT=1;HET=1;HOM=0;NC=0	GT:GQ:SDP:DP:RD:AD:FREQ:PVAL:RBQ:ABQ:RDF:RDR:ADF:ADR	0/0:68:60:60:53:4:6.67%:5.9196E-2:58:54:45:8:4:0	0/1:129:84:84:48:36:42.86%:1.1819E-13:64:45:41:7:29:7
ST4.03ch06_RaGOO	58501489	.	C	A	.	PASS	ADP=43;WT=1;HET=1;HOM=0;NC=0	GT:GQ:SDP:DP:RD:AD:FREQ:PVAL:RBQ:ABQ:RDF:RDR:ADF:ADR	0/0:70:50:50:48:2:4%:2.4747E-1:54:38:30:18:1:1	0/1:52:37:37:22:15:40.54%:5.1339E-6:54:52:14:8:7:8
ST4.03ch12_RaGOO	213463	.	C	T	.	PASS	ADP=67;WT=1;HET=1;HOM=0;NC=0	GT:GQ:SDP:DP:RD:AD:FREQ:PVAL:RBQ:ABQ:RDF:RDR:ADF:ADR	0/0:99:85:85:79:6:7.06%:1.4263E-2:58:63:70:9:5:1	0/1:93:49:49:24:25:51.02%:4.6489E-10:61:61:19:5:21:4
ST4.03ch12_RaGOO	1570758	.	C	T	.	PASS	ADP=52;WT=1;HET=1;HOM=0;NC=0	GT:GQ:SDP:DP:RD:AD:FREQ:PVAL:RBQ:ABQ:RDF:RDR:ADF:ADR	0/0:62:54:53:49:4:7.55%:5.8946E-2:54:57:45:4:2:2	0/1:82:52:52:29:23:44.23%:5.1348E-9:58:51:23:6:17:6
ST4.03ch12_RaGOO	1571621	.	C	A	.	PASS	ADP=74;WT=1;HET=1;HOM=0;NC=0	GT:GQ:SDP:DP:RD:AD:FREQ:PVAL:RBQ:ABQ:RDF:RDR:ADF:ADR	0/0:113:89:89:84:5:5.62%:2.95E-2:60:69:64:20:4:1	0/1:106:60:60:31:29:48.33%:2.0452E-11:58:55:26:5:20:9
ST4.03ch12_RaGOO	1571671	.	A	T	.	PASS	ADP=59;WT=1;HET=1;HOM=0;NC=0	GT:GQ:SDP:DP:RD:AD:FREQ:PVAL:RBQ:ABQ:RDF:RDR:ADF:ADR	0/0:96:70:69:66:3:4.35%:1.2226E-1:53:47:48:18:3:0	0/1:84:50:49:26:23:46.94%:3.9694E-9:56:34:22:4:16:7
ST4.03ch12_RaGOO	1571676	.	G	A	.	PASS	ADP=56;WT=1;HET=1;HOM=0;NC=0	GT:GQ:SDP:DP:RD:AD:FREQ:PVAL:RBQ:ABQ:RDF:RDR:ADF:ADR	0/0:86:65:64:61:3:4.69%:1.2205E-1:53:76:43:18:3:0	0/1:84:48:48:25:23:47.92%:3.6075E-9:58:51:21:4:16:7
ST4.03ch12_RaGOO	1571810	.	C	A	.	PASS	ADP=55;WT=1;HET=1;HOM=0;NC=0	GT:GQ:SDP:DP:RD:AD:FREQ:PVAL:RBQ:ABQ:RDF:RDR:ADF:ADR	0/0:89:65:65:62:3:4.62%:1.2209E-1:54:61:44:18:3:0	0/1:95:45:45:20:25:55.56%:2.7295E-10:59:61:17:3:24:1
ST4.03ch12_RaGOO	1571828	.	G	A	.	PASS	ADP=60;WT=1;HET=1;HOM=0;NC=0	GT:GQ:SDP:DP:RD:AD:FREQ:PVAL:RBQ:ABQ:RDF:RDR:ADF:ADR	0/0:92:68:68:65:3:4.41%:1.2222E-1:54:62:47:18:3:0	0/1:111:52:52:23:29:55.77%:7.5157E-12:57:59:18:5:26:3
ST4.03ch12_RaGOO	1572298	.	A	C	.	PASS	ADP=42;WT=1;HET=1;HOM=0;NC=0	GT:GQ:SDP:DP:RD:AD:FREQ:PVAL:RBQ:ABQ:RDF:RDR:ADF:ADR	0/0:59:47:47:44:3:6.38%:1.2097E-1:57:43:38:6:2:1	0/1:80:37:37:16:21:56.76%:8.5014E-9:61:60:13:3:19:2
ST4.03ch12_RaGOO	1573044	.	A	G	.	PASS	ADP=84;WT=1;HET=1;HOM=0;NC=0	GT:GQ:SDP:DP:RD:AD:FREQ:PVAL:RBQ:ABQ:RDF:RDR:ADF:ADR	0/0:130:90:90:87:3:3.33%:1.2291E-1:58:72:68:19:3:0	0/1:169:80:79:35:44:55.7%:1.1883E-17:60:63:30:5:38:6
ST4.03ch12_RaGOO	1573231	.	C	G	.	PASS	ADP=72;WT=1;HET=1;HOM=0;NC=0	GT:GQ:SDP:DP:RD:AD:FREQ:PVAL:RBQ:ABQ:RDF:RDR:ADF:ADR	0/0:106:76:76:73:3:3.95%:1.2252E-1:53:46:54:19:3:0	0/1:99:69:69:41:28:40.58%:1.1744E-10:64:56:32:9:19:9
ST4.03ch12_RaGOO	1573689	.	G	C	.	PASS	ADP=68;WT=1;HET=1;HOM=0;NC=0	GT:GQ:SDP:DP:RD:AD:FREQ:PVAL:RBQ:ABQ:RDF:RDR:ADF:ADR	0/0:92:86:86:79:7:8.14%:6.8813E-3:61:63:64:15:5:2	0/1:74:50:50:29:21:42%:3.2974E-8:61:49:27:2:17:4
ST4.03ch12_RaGOO	1573707	.	G	A	.	PASS	ADP=70;WT=1;HET=1;HOM=0;NC=0	GT:GQ:SDP:DP:RD:AD:FREQ:PVAL:RBQ:ABQ:RDF:RDR:ADF:ADR	0/0:102:87:87:81:6:6.9%:1.4294E-2:55:62:58:23:4:2	0/1:77:54:54:32:22:40.74%:1.6045E-8:58:50:28:4:17:5
ST4.03ch12_RaGOO	1573746	.	T	C	.	PASS	ADP=77;WT=1;HET=1;HOM=0;NC=0	GT:GQ:SDP:DP:RD:AD:FREQ:PVAL:RBQ:ABQ:RDF:RDR:ADF:ADR	0/0:127:90:89:85:3:3.37%:1.2286E-1:55:63:63:22:2:1	0/1:100:66:65:37:28:43.08%:8.9089E-11:54:50:31:6:26:2
ST4.03ch12_RaGOO	1573777	.	T	G	.	PASS	ADP=80;WT=1;HET=1;HOM=0;NC=0	GT:GQ:SDP:DP:RD:AD:FREQ:PVAL:RBQ:ABQ:RDF:RDR:ADF:ADR	0/0:118:88:88:84:4:4.55%:6.0363E-2:56:55:61:23:4:0	0/1:133:73:73:37:36:49.32%:4.39E-14:55:52:30:7:31:5
ST4.03ch12_RaGOO	1574056	.	A	G	.	PASS	ADP=60;WT=1;HET=1;HOM=0;NC=0	GT:GQ:SDP:DP:RD:AD:FREQ:PVAL:RBQ:ABQ:RDF:RDR:ADF:ADR	0/0:74:74:74:67:7:9.46%:6.7346E-3:59:55:50:17:4:3	0/1:76:46:46:25:21:45.65%:2.4256E-8:55:55:17:8:15:6
ST4.03ch12_RaGOO	1574313	.	C	T	.	PASS	ADP=39;WT=1;HET=1;HOM=0;NC=0	GT:GQ:SDP:DP:RD:AD:FREQ:PVAL:RBQ:ABQ:RDF:RDR:ADF:ADR	0/0:57:41:41:39:2:4.88%:2.4691E-1:58:56:29:10:1:1	0/1:52:37:37:22:15:40.54%:5.1339E-6:54:49:16:6:13:2
ST4.03ch12_RaGOO	1574362	.	T	C	.	PASS	ADP=36;WT=1;HET=1;HOM=0;NC=0	GT:GQ:SDP:DP:RD:AD:FREQ:PVAL:RBQ:ABQ:RDF:RDR:ADF:ADR	0/0:50:38:38:36:2:5.26%:2.4667E-1:59:49:26:10:1:1	0/1:53:35:35:20:15:42.86%:4.5018E-6:55:64:15:5:15:0
ST4.03ch12_RaGOO	1575644	.	G	T	.	PASS	ADP=56;WT=1;HET=1;HOM=0;NC=0	GT:GQ:SDP:DP:RD:AD:FREQ:PVAL:RBQ:ABQ:RDF:RDR:ADF:ADR	0/0:88:70:70:66:4:5.71%:5.9812E-2:56:53:51:15:3:1	0/1:86:43:43:20:23:53.49%:2.0322E-9:56:54:16:4:19:4
ST4.03ch12_RaGOO	1575679	.	T	C	.	PASS	ADP=57;WT=1;HET=1;HOM=0;NC=0	GT:GQ:SDP:DP:RD:AD:FREQ:PVAL:RBQ:ABQ:RDF:RDR:ADF:ADR	0/0:91:72:72:68:4:5.56%:5.9887E-2:58:68:53:15:3:1	0/1:77:42:42:21:21:50%:1.6451E-8:58:54:17:4:16:5
ST4.03ch12_RaGOO	1575684	.	C	T	.	PASS	ADP=57;WT=1;HET=1;HOM=0;NC=0	GT:GQ:SDP:DP:RD:AD:FREQ:PVAL:RBQ:ABQ:RDF:RDR:ADF:ADR	0/0:91:71:71:67:4:5.63%:5.985E-2:55:67:54:13:3:1	0/1:86:44:44:21:23:52.27%:2.3136E-9:55:53:16:5:18:5
ST4.03ch12_RaGOO	1575693	.	A	G	.	PASS	ADP=57;WT=1;HET=1;HOM=0;NC=0	GT:GQ:SDP:DP:RD:AD:FREQ:PVAL:RBQ:ABQ:RDF:RDR:ADF:ADR	0/0:91:71:71:67:4:5.63%:5.985E-2:58:68:56:11:3:1	0/1:91:44:44:20:24:54.55%:7.4746E-10:60:55:16:4:20:4
ST4.03ch12_RaGOO	1575731	.	T	C	.	PASS	ADP=57;WT=1;HET=1;HOM=0;NC=0	GT:GQ:SDP:DP:RD:AD:FREQ:PVAL:RBQ:ABQ:RDF:RDR:ADF:ADR	0/0:96:70:70:67:3:4.29%:1.223E-1:57:63:52:15:2:1	0/1:96:45:44:19:25:56.82%:2.3358E-10:58:55:14:5:21:4
ST4.03ch12_RaGOO	1575789	.	T	C	.	PASS	ADP=52;WT=1;HET=1;HOM=0;NC=0	GT:GQ:SDP:DP:RD:AD:FREQ:PVAL:RBQ:ABQ:RDF:RDR:ADF:ADR	0/0:94:58:58:57:1:1.72%:5E-1:58:77:44:13:1:0	0/1:104:47:47:20:27:57.45%:3.5655E-11:54:55:14:6:21:6
ST4.03ch12_RaGOO	1575813	.	A	T	.	PASS	ADP=54;WT=1;HET=1;HOM=0;NC=0	GT:GQ:SDP:DP:RD:AD:FREQ:PVAL:RBQ:ABQ:RDF:RDR:ADF:ADR	0/0:102:61:61:60:1:1.64%:5E-1:54:76:42:18:1:0	0/1:99:47:47:21:26:55.32%:1.1545E-10:55:59:13:8:21:5
ST4.03ch12_RaGOO	1575967	.	T	G	.	PASS	ADP=53;WT=1;HET=1;HOM=0;NC=0	GT:GQ:SDP:DP:RD:AD:FREQ:PVAL:RBQ:ABQ:RDF:RDR:ADF:ADR	0/0:66:52:52:49:3:5.77%:1.2136E-1:53:46:33:16:3:0	0/1:105:54:54:26:28:51.85%:3.0926E-11:60:55:21:5:20:8
ST4.03ch12_RaGOO	1576012	.	G	A	.	PASS	ADP=46;WT=1;HET=1;HOM=0;NC=0	GT:GQ:SDP:DP:RD:AD:FREQ:PVAL:RBQ:ABQ:RDF:RDR:ADF:ADR	0/0:63:49:49:46:3:6.12%:1.2113E-1:55:64:38:8:3:0	0/1:86:44:44:21:23:52.27%:2.3136E-9:59:61:18:3:17:6
ST4.03ch12_RaGOO	1576023	.	G	T	.	PASS	ADP=45;WT=1;HET=1;HOM=0;NC=0	GT:GQ:SDP:DP:RD:AD:FREQ:PVAL:RBQ:ABQ:RDF:RDR:ADF:ADR	0/0:63:49:49:46:3:6.12%:1.2113E-1:58:65:38:8:3:0	0/1:77:42:42:21:21:50%:1.6451E-8:56:62:18:3:16:5
ST4.03ch12_RaGOO	1576041	.	G	A	.	PASS	ADP=46;WT=1;HET=1;HOM=0;NC=0	GT:GQ:SDP:DP:RD:AD:FREQ:PVAL:RBQ:ABQ:RDF:RDR:ADF:ADR	0/0:62:53:53:49:4:7.55%:5.8946E-2:55:67:38:11:4:0	0/1:74:40:40:20:20:50%:3.8991E-8:59:60:17:3:15:5
ST4.03ch12_RaGOO	1576359	.	A	C	.	PASS	ADP=64;WT=1;HET=1;HOM=0;NC=0	GT:GQ:SDP:DP:RD:AD:FREQ:PVAL:RBQ:ABQ:RDF:RDR:ADF:ADR	0/0:120:84:84:81:3:3.57%:1.2275E-1:58:64:70:11:2:1	0/1:67:45:45:26:19:42.22%:1.6979E-7:64:59:24:2:16:3
ST4.03ch12_RaGOO	1576670	.	T	C	.	PASS	ADP=62;WT=1;HET=1;HOM=0;NC=0	GT:GQ:SDP:DP:RD:AD:FREQ:PVAL:RBQ:ABQ:RDF:RDR:ADF:ADR	0/0:105:70:70:68:2:2.86%:2.482E-1:58:76:53:15:2:0	0/1:77:54:54:32:22:40.74%:1.6045E-8:54:52:23:9:17:5
ST4.03ch12_RaGOO	1576820	.	G	T	.	PASS	ADP=62;WT=1;HET=1;HOM=0;NC=0	GT:GQ:SDP:DP:RD:AD:FREQ:PVAL:RBQ:ABQ:RDF:RDR:ADF:ADR	0/0:96:69:69:66:3:4.35%:1.2226E-1:59:77:56:10:3:0	0/1:90:55:55:30:25:45.45%:8.49E-10:56:54:20:10:18:7
ST4.03ch12_RaGOO	1577087	.	C	T	.	PASS	ADP=46;WT=1;HET=1;HOM=0;NC=0	GT:GQ:SDP:DP:RD:AD:FREQ:PVAL:RBQ:ABQ:RDF:RDR:ADF:ADR	0/0:66:52:52:49:3:5.77%:1.2136E-1:53:63:31:18:2:1	0/1:64:41:41:23:18:43.9%:3.454E-7:57:57:21:2:10:8
ST4.03ch12_RaGOO	1577325	.	C	T	.	PASS	ADP=52;WT=1;HET=1;HOM=0;NC=0	GT:GQ:SDP:DP:RD:AD:FREQ:PVAL:RBQ:ABQ:RDF:RDR:ADF:ADR	0/0:77:54:54:52:2:3.7%:2.4766E-1:58:58:41:11:2:0	0/1:87:51:51:27:24:47.06%:1.6778E-9:61:58:19:8:23:1
ST4.03ch12_RaGOO	1577344	.	A	T	.	PASS	ADP=55;WT=1;HET=1;HOM=0;NC=0	GT:GQ:SDP:DP:RD:AD:FREQ:PVAL:RBQ:ABQ:RDF:RDR:ADF:ADR	0/0:84:58:58:56:2:3.45%:2.4783E-1:61:46:44:12:2:0	0/1:91:53:53:28:25:47.17%:7.091E-10:61:61:19:9:25:0
ST4.03ch12_RaGOO	1577355	.	T	A	.	PASS	ADP=55;WT=1;HET=1;HOM=0;NC=0	GT:GQ:SDP:DP:RD:AD:FREQ:PVAL:RBQ:ABQ:RDF:RDR:ADF:ADR	0/0:81:56:56:54:2:3.57%:2.4775E-1:60:56:44:10:2:0	0/1:100:55:55:27:27:49.09%:9.2779E-11:57:60:17:10:27:0
ST4.03ch12_RaGOO	1577358	.	A	G	.	PASS	ADP=55;WT=1;HET=1;HOM=0;NC=0	GT:GQ:SDP:DP:RD:AD:FREQ:PVAL:RBQ:ABQ:RDF:RDR:ADF:ADR	0/0:81:57:57:54:2:3.51%:2.4775E-1:60:46:43:11:2:0	0/1:100:54:54:27:27:50%:9.2779E-11:58:61:17:10:26:1
ST4.03ch12_RaGOO	1578167	.	G	A	.	PASS	ADP=53;WT=1;HET=1;HOM=0;NC=0	GT:GQ:SDP:DP:RD:AD:FREQ:PVAL:RBQ:ABQ:RDF:RDR:ADF:ADR	0/0:52:48:48:44:4:8.33%:5.8574E-2:55:67:31:13:4:0	0/1:93:59:59:33:26:44.07%:4.2407E-10:61:61:28:5:22:4
ST4.03ch12_RaGOO	1578515	.	G	T	.	PASS	ADP=50;WT=1;HET=1;HOM=0;NC=0	GT:GQ:SDP:DP:RD:AD:FREQ:PVAL:RBQ:ABQ:RDF:RDR:ADF:ADR	0/0:59:51:51:47:4:7.84%:5.8806E-2:50:38:36:11:2:2	0/1:75:50:50:28:21:42%:3.0726E-8:61:61:24:4:20:1
ST4.03ch12_RaGOO	1578595	.	G	A	.	PASS	ADP=55;WT=1;HET=1;HOM=0;NC=0	GT:GQ:SDP:DP:RD:AD:FREQ:PVAL:RBQ:ABQ:RDF:RDR:ADF:ADR	0/0:72:56:56:53:3:5.36%:1.2162E-1:56:50:43:10:2:1	0/1:104:55:55:27:28:50.91%:3.4899E-11:55:62:22:5:24:4
ST4.03ch12_RaGOO	1578613	.	C	T	.	PASS	ADP=59;WT=1;HET=1;HOM=0;NC=0	GT:GQ:SDP:DP:RD:AD:FREQ:PVAL:RBQ:ABQ:RDF:RDR:ADF:ADR	0/0:77:68:68:63:5:7.35%:2.8961E-2:53:25:52:11:4:1	0/1:97:50:50:24:26:52%:1.7375E-10:57:29:21:3:23:3
ST4.03ch12_RaGOO	1578668	.	C	T	.	PASS	ADP=70;WT=1;HET=1;HOM=0;NC=0	GT:GQ:SDP:DP:RD:AD:FREQ:PVAL:RBQ:ABQ:RDF:RDR:ADF:ADR	0/0:94:77:77:72:5:6.49%:2.9228E-2:57:49:58:14:3:2	0/1:133:64:64:29:35:54.69%:4.3049E-14:67:67:27:2:31:4
ST4.03ch12_RaGOO	1578755	.	T	C	.	PASS	ADP=75;WT=1;HET=1;HOM=0;NC=0	GT:GQ:SDP:DP:RD:AD:FREQ:PVAL:RBQ:ABQ:RDF:RDR:ADF:ADR	0/0:104:80:80:76:4:5%:6.0149E-2:61:57:63:13:3:1	0/1:129:71:71:36:35:49.3%:1.0404E-13:60:62:29:7:28:7
ST4.03ch12_RaGOO	1578817	.	C	G	.	PASS	ADP=73;WT=1;HET=1;HOM=0;NC=0	GT:GQ:SDP:DP:RD:AD:FREQ:PVAL:RBQ:ABQ:RDF:RDR:ADF:ADR	0/0:120:77:77:75:2:2.6%:2.4837E-1:60:58:58:17:1:1	0/1:121:70:70:37:33:47.14%:7.9293E-13:61:56:32:5:29:4
ST4.03ch12_RaGOO	1579196	.	T	C	.	PASS	ADP=51;WT=1;HET=1;HOM=0;NC=0	GT:GQ:SDP:DP:RD:AD:FREQ:PVAL:RBQ:ABQ:RDF:RDR:ADF:ADR	0/0:96:52:52:52:0:0%:1E0:56:0:38:14:0:0	0/1:107:51:50:22:28:56%:1.7754E-11:62:59:19:3:21:7
ST4.03ch12_RaGOO	1805826	.	G	A	.	PASS	ADP=52;WT=1;HET=1;HOM=0;NC=0	GT:GQ:SDP:DP:RD:AD:FREQ:PVAL:RBQ:ABQ:RDF:RDR:ADF:ADR	0/0:95:64:63:61:2:3.17%:2.48E-1:59:51:47:14:2:0	0/1:64:41:41:23:18:43.9%:3.454E-7:62:55:17:6:14:4
ST4.03ch12_RaGOO	1806601	.	C	G	.	PASS	ADP=105;WT=1;HET=1;HOM=0;NC=0	GT:GQ:SDP:DP:RD:AD:FREQ:PVAL:RBQ:ABQ:RDF:RDR:ADF:ADR	0/0:155:119:119:113:6:5.04%:1.4649E-2:57:56:87:26:5:1	0/1:167:92:91:46:45:49.45%:1.8611E-17:55:59:35:11:38:7
ST4.03ch12_RaGOO	2185983	.	A	G	.	PASS	ADP=58;WT=1;HET=1;HOM=0;NC=0	GT:GQ:SDP:DP:RD:AD:FREQ:PVAL:RBQ:ABQ:RDF:RDR:ADF:ADR	0/0:102:61:61:60:1:1.64%:5E-1:59:74:49:11:1:0	0/1:113:56:56:26:30:53.57%:4.2444E-12:52:61:21:5:27:3
ST4.03ch12_RaGOO	2186561	.	A	T	.	PASS	ADP=37;WT=1;HET=1;HOM=0;NC=0	GT:GQ:SDP:DP:RD:AD:FREQ:PVAL:RBQ:ABQ:RDF:RDR:ADF:ADR	0/0:74:41:40:40:0:0%:1E0:51:0:24:16:0:0	0/1:67:36:35:17:18:51.43%:1.9562E-7:54:57:14:3:15:3
ST4.03ch12_RaGOO	2488681	.	A	T	.	PASS	ADP=44;WT=1;HET=1;HOM=0;NC=0	GT:GQ:SDP:DP:RD:AD:FREQ:PVAL:RBQ:ABQ:RDF:RDR:ADF:ADR	0/0:55:36:36:35:1:2.78%:5E-1:62:75:33:2:1:0	0/1:91:52:52:27:25:48.08%:6.4344E-10:51:62:20:7:22:3
ST4.03ch12_RaGOO	2493665	.	G	A	.	PASS	ADP=50;WT=1;HET=1;HOM=0;NC=0	GT:GQ:SDP:DP:RD:AD:FREQ:PVAL:RBQ:ABQ:RDF:RDR:ADF:ADR	0/0:50:38:38:36:2:5.26%:2.4667E-1:59:48:29:7:2:0	0/1:119:63:63:31:32:50.79%:1.1052E-12:62:66:24:7:29:3
ST4.03ch12_RaGOO	2493872	.	T	A	.	PASS	ADP=90;WT=1;HET=1;HOM=0;NC=0	GT:GQ:SDP:DP:RD:AD:FREQ:PVAL:RBQ:ABQ:RDF:RDR:ADF:ADR	0/0:101:78:78:74:4:5.13%:6.0089E-2:62:62:68:6:4:0	0/1:176:102:102:54:48:47.06%:2.3465E-18:68:53:51:3:38:10
ST4.03ch12_RaGOO	2493902	.	A	G	.	PASS	ADP=81;WT=1;HET=1;HOM=0;NC=0	GT:GQ:SDP:DP:RD:AD:FREQ:PVAL:RBQ:ABQ:RDF:RDR:ADF:ADR	0/0:113:67:67:66:1:1.49%:5E-1:64:78:62:4:1:0	0/1:147:96:96:55:41:42.71%:1.8982E-15:65:56:51:4:36:5
ST4.03ch12_RaGOO	2516591	.	C	G	.	PASS	ADP=70;WT=1;HET=1;HOM=0;NC=0	GT:GQ:SDP:DP:RD:AD:FREQ:PVAL:RBQ:ABQ:RDF:RDR:ADF:ADR	0/0:105:97:97:89:8:8.25%:3.3616E-3:58:35:76:13:3:5	0/1:63:44:44:25:18:40.91%:3.9871E-7:54:55:22:3:13:5
ST4.03ch12_RaGOO	2588227	.	T	G	.	PASS	ADP=39;WT=1;HET=1;HOM=0;NC=0	GT:GQ:SDP:DP:RD:AD:FREQ:PVAL:RBQ:ABQ:RDF:RDR:ADF:ADR	0/0:47:43:43:39:4:9.3%:5.8115E-2:62:76:32:7:4:0	0/1:53:35:35:20:15:42.86%:4.5018E-6:65:53:19:1:10:5
ST4.03ch12_RaGOO	2604435	.	T	G	.	PASS	ADP=44;WT=1;HET=1;HOM=0;NC=0	GT:GQ:SDP:DP:RD:AD:FREQ:PVAL:RBQ:ABQ:RDF:RDR:ADF:ADR	0/0:81:44:44:44:0:0%:1E0:49:0:38:6:0:0	0/1:68:44:44:23:19:45.24%:1.3525E-7:53:58:20:3:18:1
ST4.03ch12_RaGOO	2604439	.	G	A	.	PASS	ADP=43;WT=1;HET=1;HOM=0;NC=0	GT:GQ:SDP:DP:RD:AD:FREQ:PVAL:RBQ:ABQ:RDF:RDR:ADF:ADR	0/0:82:44:43:43:0:0%:1E0:50:0:38:5:0:0	0/1:64:44:43:23:18:41.86%:3.454E-7:48:56:18:5:18:0
ST4.03ch12_RaGOO	2604461	.	A	T	.	PASS	ADP=52;WT=1;HET=1;HOM=0;NC=0	GT:GQ:SDP:DP:RD:AD:FREQ:PVAL:RBQ:ABQ:RDF:RDR:ADF:ADR	0/0:95:58:57:56:1:1.75%:5E-1:52:19:46:10:1:0	0/1:79:50:48:26:22:45.83%:1.0268E-8:47:60:22:4:22:0
ST4.03ch12_RaGOO	2604467	.	G	A	.	PASS	ADP=55;WT=1;HET=1;HOM=0;NC=0	GT:GQ:SDP:DP:RD:AD:FREQ:PVAL:RBQ:ABQ:RDF:RDR:ADF:ADR	0/0:95:57:57:56:1:1.75%:5E-1:53:53:45:11:1:0	0/1:82:55:54:31:23:42.59%:5.9704E-9:46:59:25:6:22:1
ST4.03ch12_RaGOO	2604891	.	A	C	.	PASS	ADP=79;WT=1;HET=1;HOM=0;NC=0	GT:GQ:SDP:DP:RD:AD:FREQ:PVAL:RBQ:ABQ:RDF:RDR:ADF:ADR	0/0:145:87:87:85:1:1.15%:5E-1:57:43:66:19:1:0	0/1:103:71:71:41:29:40.85%:4.6893E-11:56:59:25:16:22:7
ST4.03ch12_RaGOO	2604911	.	G	T	.	PASS	ADP=76;WT=1;HET=1;HOM=0;NC=0	GT:GQ:SDP:DP:RD:AD:FREQ:PVAL:RBQ:ABQ:RDF:RDR:ADF:ADR	0/0:133:88:87:84:2:2.3%:2.4854E-1:57:54:67:17:2:0	0/1:104:67:66:37:29:43.94%:3.5024E-11:55:60:22:15:22:7
ST4.03ch12_RaGOO	2605170	.	T	G	.	PASS	ADP=54;WT=1;HET=1;HOM=0;NC=0	GT:GQ:SDP:DP:RD:AD:FREQ:PVAL:RBQ:ABQ:RDF:RDR:ADF:ADR	0/0:120:72:72:71:1:1.39%:5E-1:57:38:54:17:0:1	0/1:81:37:36:15:21:58.33%:7.2058E-9:60:52:12:3:17:4
ST4.03ch12_RaGOO	2605400	.	C	T	.	PASS	ADP=63;WT=1;HET=1;HOM=0;NC=0	GT:GQ:SDP:DP:RD:AD:FREQ:PVAL:RBQ:ABQ:RDF:RDR:ADF:ADR	0/0:116:84:83:79:3:3.61%:1.227E-1:54:37:62:17:3:0	0/1:94:44:44:15:24:54.55%:3.1797E-10:36:51:11:4:15:9
ST4.03ch12_RaGOO	2606251	.	T	G	.	PASS	ADP=102;WT=1;HET=1;HOM=0;NC=0	GT:GQ:SDP:DP:RD:AD:FREQ:PVAL:RBQ:ABQ:RDF:RDR:ADF:ADR	0/0:145:128:128:119:9:7.03%:1.6887E-3:60:51:97:22:8:1	0/1:118:77:77:43:33:42.86%:1.3267E-12:60:64:41:2:30:3
ST4.03ch12_RaGOO	2606496	.	G	C	.	PASS	ADP=51;WT=1;HET=1;HOM=0;NC=0	GT:GQ:SDP:DP:RD:AD:FREQ:PVAL:RBQ:ABQ:RDF:RDR:ADF:ADR	0/0:79:60:60:56:3:5%:1.2179E-1:52:76:30:26:3:0	0/1:97:43:43:18:25:58.14%:1.977E-10:49:59:7:11:18:7
ST4.03ch12_RaGOO	2606813	.	G	C	.	PASS	ADP=56;WT=1;HET=1;HOM=0;NC=0	GT:GQ:SDP:DP:RD:AD:FREQ:PVAL:RBQ:ABQ:RDF:RDR:ADF:ADR	0/0:101:68:68:66:2:2.94%:2.4815E-1:60:57:55:11:1:1	0/1:106:45:45:18:27:60%:2.4933E-11:56:63:16:2:24:3
ST4.03ch12_RaGOO	2644681	.	T	C	.	PASS	ADP=43;WT=1;HET=1;HOM=0;NC=0	GT:GQ:SDP:DP:RD:AD:FREQ:PVAL:RBQ:ABQ:RDF:RDR:ADF:ADR	0/0:59:52:52:47:4:7.69%:5.8806E-2:60:57:44:3:2:2	0/1:57:35:35:19:16:45.71%:1.637E-6:55:68:16:3:13:3
ST4.03ch12_RaGOO	2803089	.	T	A	.	PASS	ADP=90;WT=1;HET=1;HOM=0;NC=0	GT:GQ:SDP:DP:RD:AD:FREQ:PVAL:RBQ:ABQ:RDF:RDR:ADF:ADR	0/0:127:88:88:85:3:3.41%:1.2286E-1:63:49:78:7:1:2	0/1:167:92:92:46:45:48.91%:1.8611E-17:57:60:30:16:38:7
ST4.03ch12_RaGOO	2804052	.	T	A	.	PASS	ADP=54;WT=1;HET=1;HOM=0;NC=0	GT:GQ:SDP:DP:RD:AD:FREQ:PVAL:RBQ:ABQ:RDF:RDR:ADF:ADR	0/0:77:54:54:52:2:3.7%:2.4766E-1:57:58:38:14:1:1	0/1:104:56:55:27:28:50.91%:3.4899E-11:51:61:16:11:21:7
ST4.03ch12_RaGOO	2816585	.	C	A	.	PASS	ADP=77;WT=1;HET=1;HOM=0;NC=0	GT:GQ:SDP:DP:RD:AD:FREQ:PVAL:RBQ:ABQ:RDF:RDR:ADF:ADR	0/0:120:74:71:70:1:1.41%:5E-1:54:39:53:17:1:0	0/1:138:84:83:45:38:45.78%:1.4126E-14:55:53:36:9:32:6
ST4.03ch12_RaGOO	2817429	.	A	G	.	PASS	ADP=79;WT=1;HET=1;HOM=0;NC=0	GT:GQ:SDP:DP:RD:AD:FREQ:PVAL:RBQ:ABQ:RDF:RDR:ADF:ADR	0/0:168:97:97:96:1:1.03%:5E-1:53:39:72:24:0:1	0/1:134:63:62:27:35:56.45%:3.1677E-14:49:61:15:12:28:7
ST4.03ch12_RaGOO	2817481	.	G	A	.	PASS	ADP=83;WT=1;HET=1;HOM=0;NC=0	GT:GQ:SDP:DP:RD:AD:FREQ:PVAL:RBQ:ABQ:RDF:RDR:ADF:ADR	0/0:173:109:107:105:2:1.87%:2.4883E-1:52:55:69:36:1:1	0/1:106:60:60:31:29:48.33%:2.0452E-11:44:57:21:10:19:10
ST4.03ch12_RaGOO	2817711	.	A	T	.	PASS	ADP=83;WT=1;HET=1;HOM=0;NC=0	GT:GQ:SDP:DP:RD:AD:FREQ:PVAL:RBQ:ABQ:RDF:RDR:ADF:ADR	0/0:155:110:110:106:4:3.64%:6.0792E-2:58:69:74:32:4:0	0/1:90:56:56:31:25:44.64%:9.2302E-10:58:55:28:3:17:8
ST4.03ch12_RaGOO	2817745	.	T	C	.	PASS	ADP=69;WT=1;HET=1;HOM=0;NC=0	GT:GQ:SDP:DP:RD:AD:FREQ:PVAL:RBQ:ABQ:RDF:RDR:ADF:ADR	0/0:125:93:91:87:4:4.4%:6.0434E-2:59:69:63:24:4:0	0/1:75:48:47:26:21:44.68%:2.6363E-8:57:50:23:3:12:9
ST4.03ch12_RaGOO	2817779	.	A	G	.	PASS	ADP=61;WT=1;HET=1;HOM=0;NC=0	GT:GQ:SDP:DP:RD:AD:FREQ:PVAL:RBQ:ABQ:RDF:RDR:ADF:ADR	0/0:101:77:77:73:4:5.19%:6.0057E-2:57:64:46:27:3:1	0/1:67:47:46:27:19:41.3%:1.8161E-7:57:48:20:7:11:8
ST4.03ch12_RaGOO	2817786	.	C	T	.	PASS	ADP=59;WT=1;HET=1;HOM=0;NC=0	GT:GQ:SDP:DP:RD:AD:FREQ:PVAL:RBQ:ABQ:RDF:RDR:ADF:ADR	0/0:91:71:71:67:4:5.63%:5.985E-2:56:73:41:26:4:0	0/1:71:47:47:27:20:42.55%:7.2254E-8:57:46:20:7:12:8
ST4.03ch12_RaGOO	2818320	.	C	T	.	PASS	ADP=37;WT=1;HET=1;HOM=0;NC=0	GT:GQ:SDP:DP:RD:AD:FREQ:PVAL:RBQ:ABQ:RDF:RDR:ADF:ADR	0/0:55:35:35:34:1:2.86%:5E-1:63:78:30:4:1:0	0/1:60:40:40:23:17:42.5%:8.743E-7:66:60:22:1:12:5
ST4.03ch12_RaGOO	2819668	.	G	A	.	PASS	ADP=42;WT=1;HET=1;HOM=0;NC=0	GT:GQ:SDP:DP:RD:AD:FREQ:PVAL:RBQ:ABQ:RDF:RDR:ADF:ADR	0/0:70:44:43:42:1:2.33%:5E-1:60:39:40:2:1:0	0/1:60:43:42:25:17:40.48%:9.9678E-7:55:66:24:1:17:0
ST4.03ch12_RaGOO	2819883	.	C	A	.	PASS	ADP=41;WT=1;HET=1;HOM=0;NC=0	GT:GQ:SDP:DP:RD:AD:FREQ:PVAL:RBQ:ABQ:RDF:RDR:ADF:ADR	0/0:74:39:39:39:0:0%:1E0:59:0:30:9:0:0	0/1:63:44:44:26:18:40.91%:4.2568E-7:57:62:18:8:13:5
ST4.03ch12_RaGOO	2819884	.	C	T	.	PASS	ADP=41;WT=1;HET=1;HOM=0;NC=0	GT:GQ:SDP:DP:RD:AD:FREQ:PVAL:RBQ:ABQ:RDF:RDR:ADF:ADR	0/0:74:39:39:39:0:0%:1E0:60:0:29:10:0:0	0/1:63:44:44:26:18:40.91%:4.2568E-7:56:63:18:8:13:5
ST4.03ch12_RaGOO	2820718	.	C	A	.	PASS	ADP=47;WT=1;HET=1;HOM=0;NC=0	GT:GQ:SDP:DP:RD:AD:FREQ:PVAL:RBQ:ABQ:RDF:RDR:ADF:ADR	0/0:62:50:50:47:3:6%:1.2121E-1:60:64:36:11:3:0	0/1:82:44:44:20:22:50%:5.4836E-9:57:61:13:7:20:2
ST4.03ch12_RaGOO	2820745	.	C	T	.	PASS	ADP=48;WT=1;HET=1;HOM=0;NC=0	GT:GQ:SDP:DP:RD:AD:FREQ:PVAL:RBQ:ABQ:RDF:RDR:ADF:ADR	0/0:69:53:53:50:3:5.66%:1.2143E-1:63:65:43:7:3:0	0/1:96:44:44:19:25:56.82%:2.3358E-10:59:64:14:5:23:2
ST4.03ch12_RaGOO	2820746	.	G	A	.	PASS	ADP=47;WT=1;HET=1;HOM=0;NC=0	GT:GQ:SDP:DP:RD:AD:FREQ:PVAL:RBQ:ABQ:RDF:RDR:ADF:ADR	0/0:52:52:52:47:5:9.62%:2.8261E-2:63:60:42:5:3:2	0/1:63:43:43:25:18:41.86%:3.9871E-7:64:61:23:2:14:4
ST4.03ch12_RaGOO	2822167	.	G	A	.	PASS	ADP=58;WT=1;HET=1;HOM=0;NC=0	GT:GQ:SDP:DP:RD:AD:FREQ:PVAL:RBQ:ABQ:RDF:RDR:ADF:ADR	0/0:81:55:55:53:2:3.64%:2.4771E-1:55:57:47:6:2:0	0/1:115:62:62:31:31:50%:2.9394E-12:60:60:27:4:27:4
ST4.03ch12_RaGOO	2942436	.	G	T	.	PASS	ADP=48;WT=1;HET=1;HOM=0;NC=0	GT:GQ:SDP:DP:RD:AD:FREQ:PVAL:RBQ:ABQ:RDF:RDR:ADF:ADR	0/0:91:61:61:59:2:3.28%:2.4793E-1:61:68:54:5:2:0	0/1:53:35:35:20:15:42.86%:4.5018E-6:60:59:19:1:13:2
ST4.03ch12_RaGOO	2944088	.	G	C	.	PASS	ADP=83;WT=1;HET=1;HOM=0;NC=0	GT:GQ:SDP:DP:RD:AD:FREQ:PVAL:RBQ:ABQ:RDF:RDR:ADF:ADR	0/0:198:106:105:105:0:0%:1E0:57:0:87:18:0:0	0/1:97:61:61:34:27:44.26%:1.7985E-10:55:57:21:13:22:5
ST4.03ch12_RaGOO	2944473	.	G	T	.	PASS	ADP=44;WT=1;HET=1;HOM=0;NC=0	GT:GQ:SDP:DP:RD:AD:FREQ:PVAL:RBQ:ABQ:RDF:RDR:ADF:ADR	0/0:83:52:52:51:1:1.92%:5E-1:60:39:33:18:0:1	0/1:66:36:36:18:18:50%:2.1904E-7:66:57:14:4:12:6
ST4.03ch12_RaGOO	3064358	.	T	G	.	PASS	ADP=80;WT=1;HET=1;HOM=0;NC=0	GT:GQ:SDP:DP:RD:AD:FREQ:PVAL:RBQ:ABQ:RDF:RDR:ADF:ADR	0/0:134:91:91:88:3:3.3%:1.2293E-1:58:64:76:12:3:0	0/1:135:70:70:34:36:51.43%:3.104E-14:60:57:31:3:27:9
ST4.03ch12_RaGOO	3064651	.	A	G	.	PASS	ADP=55;WT=1;HET=1;HOM=0;NC=0	GT:GQ:SDP:DP:RD:AD:FREQ:PVAL:RBQ:ABQ:RDF:RDR:ADF:ADR	0/0:80:50:50:49:1:2%:5E-1:57:77:31:18:1:0	0/1:125:61:61:28:33:54.1%:2.783E-13:52:59:21:7:27:6
ST4.03ch12_RaGOO	3069398	.	G	A	.	PASS	ADP=82;WT=1;HET=1;HOM=0;NC=0	GT:GQ:SDP:DP:RD:AD:FREQ:PVAL:RBQ:ABQ:RDF:RDR:ADF:ADR	0/0:130:84:84:82:2:2.38%:2.485E-1:60:58:71:11:1:1	0/1:121:82:81:47:34:41.98%:7.0292E-13:64:64:43:4:30:4
ST4.03ch12_RaGOO	3069638	.	C	T	.	PASS	ADP=76;WT=1;HET=1;HOM=0;NC=0	GT:GQ:SDP:DP:RD:AD:FREQ:PVAL:RBQ:ABQ:RDF:RDR:ADF:ADR	0/0:144:92:92:90:2:2.17%:2.4863E-1:57:46:75:15:2:0	0/1:111:62:61:31:30:49.18%:7.7752E-12:62:50:25:6:22:8
ST4.03ch12_RaGOO	3072479	.	C	T	.	PASS	ADP=66;WT=1;HET=1;HOM=0;NC=0	GT:GQ:SDP:DP:RD:AD:FREQ:PVAL:RBQ:ABQ:RDF:RDR:ADF:ADR	0/0:134:74:72:72:0:0%:1E0:54:0:52:20:0:0	0/1:93:61:61:35:26:42.62%:4.9329E-10:52:59:23:12:23:3
ST4.03ch12_RaGOO	3073771	.	T	A	.	PASS	ADP=65;WT=1;HET=1;HOM=0;NC=0	GT:GQ:SDP:DP:RD:AD:FREQ:PVAL:RBQ:ABQ:RDF:RDR:ADF:ADR	0/0:105:69:69:67:2:2.9%:2.4818E-1:57:45:60:7:2:0	0/1:111:63:61:30:30:49.18%:6.9672E-12:49:59:19:11:26:4
ST4.03ch12_RaGOO	3075347	.	G	A	.	PASS	ADP=90;WT=1;HET=1;HOM=0;NC=0	GT:GQ:SDP:DP:RD:AD:FREQ:PVAL:RBQ:ABQ:RDF:RDR:ADF:ADR	0/0:127:91:88:85:3:3.41%:1.2286E-1:56:43:69:16:1:2	0/1:166:95:93:48:45:48.39%:2.3067E-17:57:58:39:9:35:10
ST4.03ch12_RaGOO	3075436	.	C	A	.	PASS	ADP=78;WT=1;HET=1;HOM=0;NC=0	GT:GQ:SDP:DP:RD:AD:FREQ:PVAL:RBQ:ABQ:RDF:RDR:ADF:ADR	0/0:149:80:79:79:0:0%:1E0:57:0:63:16:0:0	0/1:150:77:77:37:40:51.95%:8.6835E-16:57:60:28:9:35:5
ST4.03ch12_RaGOO	3081382	.	A	T	.	PASS	ADP=60;WT=1;HET=1;HOM=0;NC=0	GT:GQ:SDP:DP:RD:AD:FREQ:PVAL:RBQ:ABQ:RDF:RDR:ADF:ADR	0/0:120:71:71:70:1:1.41%:5E-1:55:38:55:15:0:1	0/1:70:50:50:30:20:40%:8.793E-8:63:43:27:3:12:8
ST4.03ch12_RaGOO	3081547	.	C	G	.	PASS	ADP=82;WT=1;HET=1;HOM=0;NC=0	GT:GQ:SDP:DP:RD:AD:FREQ:PVAL:RBQ:ABQ:RDF:RDR:ADF:ADR	0/0:113:82:80:77:3:3.75%:1.2264E-1:55:78:61:16:3:0	0/1:142:85:85:45:39:45.88%:5.456E-15:57:57:37:8:31:8
ST4.03ch12_RaGOO	3084156	.	A	C	.	PASS	ADP=65;WT=1;HET=1;HOM=0;NC=0	GT:GQ:SDP:DP:RD:AD:FREQ:PVAL:RBQ:ABQ:RDF:RDR:ADF:ADR	0/0:106:75:75:72:3:4%:1.2248E-1:62:64:68:4:2:1	0/1:86:55:55:31:24:43.64%:2.3553E-9:62:55:28:3:17:7
ST4.03ch12_RaGOO	3084429	.	G	A	.	PASS	ADP=69;WT=1;HET=1;HOM=0;NC=0	GT:GQ:SDP:DP:RD:AD:FREQ:PVAL:RBQ:ABQ:RDF:RDR:ADF:ADR	0/0:119:78:78:76:2:2.56%:2.4839E-1:56:74:58:18:2:0	0/1:97:61:61:34:27:44.26%:1.7985E-10:55:56:24:10:21:6
ST4.03ch12_RaGOO	4814700	.	T	C	.	PASS	ADP=61;WT=1;HET=1;HOM=0;NC=0	GT:GQ:SDP:DP:RD:AD:FREQ:PVAL:RBQ:ABQ:RDF:RDR:ADF:ADR	0/0:135:79:79:78:1:1.27%:5E-1:56:77:64:14:1:0	0/1:91:44:44:20:24:54.55%:7.4746E-10:56:58:19:1:21:3
ST4.03ch12_RaGOO	4814843	.	A	T	.	PASS	ADP=60;WT=1;HET=1;HOM=0;NC=0	GT:GQ:SDP:DP:RD:AD:FREQ:PVAL:RBQ:ABQ:RDF:RDR:ADF:ADR	0/0:112:73:73:71:2:2.74%:2.4828E-1:61:71:54:17:2:0	0/1:93:48:48:23:25:52.08%:4.1182E-10:61:60:19:4:20:5
ST4.03ch12_RaGOO	6232921	.	A	T	.	PASS	ADP=65;WT=1;HET=1;HOM=0;NC=0	GT:GQ:SDP:DP:RD:AD:FREQ:PVAL:RBQ:ABQ:RDF:RDR:ADF:ADR	0/0:109:78:78:75:3:3.85%:1.2258E-1:62:44:65:10:3:0	0/1:96:54:53:27:26:49.06%:2.4512E-10:65:60:23:4:22:4
ST4.03ch12_RaGOO	6232960	.	T	A	.	PASS	ADP=68;WT=1;HET=1;HOM=0;NC=0	GT:GQ:SDP:DP:RD:AD:FREQ:PVAL:RBQ:ABQ:RDF:RDR:ADF:ADR	0/0:116:82:82:79:3:3.66%:1.227E-1:63:62:71:8:3:0	0/1:99:55:55:28:27:49.09%:1.0345E-10:65:63:23:5:21:6
ST4.03ch12_RaGOO	6233007	.	T	A	.	PASS	ADP=69;WT=1;HET=1;HOM=0;NC=0	GT:GQ:SDP:DP:RD:AD:FREQ:PVAL:RBQ:ABQ:RDF:RDR:ADF:ADR	0/0:113:80:80:77:3:3.75%:1.2264E-1:62:62:65:12:2:1	0/1:112:60:59:28:30:50.85%:5.5047E-12:66:56:27:1:24:6
ST4.03ch12_RaGOO	6233016	.	T	A	.	PASS	ADP=67;WT=1;HET=1;HOM=0;NC=0	GT:GQ:SDP:DP:RD:AD:FREQ:PVAL:RBQ:ABQ:RDF:RDR:ADF:ADR	0/0:106:76:76:73:3:3.95%:1.2252E-1:60:64:60:13:2:1	0/1:116:60:59:28:31:52.54%:2.0466E-12:66:60:27:1:25:6
ST4.03ch12_RaGOO	6233078	.	T	G	.	PASS	ADP=70;WT=1;HET=1;HOM=0;NC=0	GT:GQ:SDP:DP:RD:AD:FREQ:PVAL:RBQ:ABQ:RDF:RDR:ADF:ADR	0/0:103:74:74:70:3:4.05%:1.2241E-1:62:51:55:15:1:2	0/1:127:66:66:32:34:51.52%:1.7439E-13:63:59:28:4:29:5
ST4.03ch12_RaGOO	7681183	.	G	A	.	PASS	ADP=60;WT=1;HET=1;HOM=0;NC=0	GT:GQ:SDP:DP:RD:AD:FREQ:PVAL:RBQ:ABQ:RDF:RDR:ADF:ADR	0/0:68:63:61:56:5:8.2%:2.87E-2:57:52:49:7:3:2	0/1:98:60:59:32:27:45.76%:1.5211E-10:62:65:28:4:23:4
ST4.03ch12_RaGOO	7682607	.	G	A	.	PASS	ADP=59;WT=1;HET=1;HOM=0;NC=0	GT:GQ:SDP:DP:RD:AD:FREQ:PVAL:RBQ:ABQ:RDF:RDR:ADF:ADR	0/0:71:72:72:65:7:9.72%:6.7056E-3:51:49:56:9:5:2	0/1:80:47:47:25:22:46.81%:9.3895E-9:58:55:22:3:19:3
ST4.03ch12_RaGOO	7684031	.	G	A	.	PASS	ADP=74;WT=1;HET=1;HOM=0;NC=0	GT:GQ:SDP:DP:RD:AD:FREQ:PVAL:RBQ:ABQ:RDF:RDR:ADF:ADR	0/0:80:74:74:68:6:8.11%:1.4064E-2:57:63:51:17:4:2	0/1:142:75:75:37:38:50.67%:6.2293E-15:58:57:31:6:27:11
ST4.03ch12_RaGOO	7684354	.	C	G	.	PASS	ADP=73;WT=1;HET=1;HOM=0;NC=0	GT:GQ:SDP:DP:RD:AD:FREQ:PVAL:RBQ:ABQ:RDF:RDR:ADF:ADR	0/0:103:74:73:70:3:4.11%:1.2241E-1:60:77:58:12:3:0	0/1:128:74:74:39:35:47.3%:1.4154E-13:63:61:32:7:31:4
ST4.03ch12_RaGOO	8176519	.	G	A	.	PASS	ADP=56;WT=1;HET=1;HOM=0;NC=0	GT:GQ:SDP:DP:RD:AD:FREQ:PVAL:RBQ:ABQ:RDF:RDR:ADF:ADR	0/0:82:64:63:59:3:4.76%:1.2195E-1:54:76:44:15:3:0	0/1:107:51:50:22:28:56%:1.7754E-11:61:63:21:1:24:4
ST4.03ch12_RaGOO	12783275	.	T	G	.	PASS	ADP=65;WT=1;HET=1;HOM=0;NC=0	GT:GQ:SDP:DP:RD:AD:FREQ:PVAL:RBQ:ABQ:RDF:RDR:ADF:ADR	0/0:74:65:65:60:5:7.69%:2.8856E-2:63:68:49:11:5:0	0/1:96:65:65:37:27:41.54%:2.2534E-10:64:57:36:1:24:3
ST4.03ch12_RaGOO	37336580	.	G	A	.	PASS	ADP=56;WT=1;HET=1;HOM=0;NC=0	GT:GQ:SDP:DP:RD:AD:FREQ:PVAL:RBQ:ABQ:RDF:RDR:ADF:ADR	0/0:79:60:60:57:3:5%:1.2185E-1:60:75:44:13:3:0	0/1:82:53:53:30:23:43.4%:5.5473E-9:64:59:23:7:19:4
ST4.03ch12_RaGOO	37342011	.	C	T	.	PASS	ADP=53;WT=1;HET=1;HOM=0;NC=0	GT:GQ:SDP:DP:RD:AD:FREQ:PVAL:RBQ:ABQ:RDF:RDR:ADF:ADR	0/0:68:57:57:53:4:7.02%:5.9196E-2:60:53:41:12:3:1	0/1:88:51:50:26:24:48%:1.5236E-9:51:56:17:9:17:7
ST4.03ch12_RaGOO	41794480	.	A	G	.	PASS	ADP=53;WT=1;HET=1;HOM=0;NC=0	GT:GQ:SDP:DP:RD:AD:FREQ:PVAL:RBQ:ABQ:RDF:RDR:ADF:ADR	0/0:72:56:56:53:3:5.36%:1.2162E-1:63:50:50:3:3:0	0/1:79:50:50:27:22:44%:1.1173E-8:65:60:25:2:20:2
ST4.03ch12_RaGOO	41794757	.	C	G	.	PASS	ADP=81;WT=1;HET=1;HOM=0;NC=0	GT:GQ:SDP:DP:RD:AD:FREQ:PVAL:RBQ:ABQ:RDF:RDR:ADF:ADR	0/0:96:83:83:77:6:7.23%:1.4231E-2:59:60:64:13:5:1	0/1:164:80:79:36:43:54.43%:3.7958E-17:63:61:30:6:37:6
ST4.03ch12_RaGOO	41795257	.	G	A	.	PASS	ADP=63;WT=1;HET=1;HOM=0;NC=0	GT:GQ:SDP:DP:RD:AD:FREQ:PVAL:RBQ:ABQ:RDF:RDR:ADF:ADR	0/0:78:67:67:62:5:7.46%:2.8927E-2:51:52:44:18:3:2	0/1:93:59:59:33:26:44.07%:4.2407E-10:60:53:26:7:16:10
ST4.03ch12_RaGOO	41795262	.	C	A	.	PASS	ADP=64;WT=1;HET=1;HOM=0;NC=0	GT:GQ:SDP:DP:RD:AD:FREQ:PVAL:RBQ:ABQ:RDF:RDR:ADF:ADR	0/0:81:69:69:64:5:7.25%:2.8994E-2:52:53:44:20:3:2	0/1:93:59:59:33:26:44.07%:4.2407E-10:61:55:26:7:16:10
ST4.03ch12_RaGOO	41795302	.	C	T	.	PASS	ADP=58;WT=1;HET=1;HOM=0;NC=0	GT:GQ:SDP:DP:RD:AD:FREQ:PVAL:RBQ:ABQ:RDF:RDR:ADF:ADR	0/0:78:66:64:60:4:6.25%:5.9559E-2:50:57:45:15:3:1	0/1:74:52:52:31:21:40.38%:3.7578E-8:60:49:29:2:12:9
ST4.03ch12_RaGOO	41795318	.	T	A	.	PASS	ADP=60;WT=1;HET=1;HOM=0;NC=0	GT:GQ:SDP:DP:RD:AD:FREQ:PVAL:RBQ:ABQ:RDF:RDR:ADF:ADR	0/0:71:69:69:62:6:8.7%:1.3928E-2:51:48:47:15:5:1	0/1:74:51:51:30:21:41.18%:3.5259E-8:61:49:27:3:12:9
ST4.03ch12_RaGOO	41795797	.	G	A	.	PASS	ADP=60;WT=1;HET=1;HOM=0;NC=0	GT:GQ:SDP:DP:RD:AD:FREQ:PVAL:RBQ:ABQ:RDF:RDR:ADF:ADR	0/0:72:59:59:55:4:6.78%:5.9309E-2:61:56:48:7:3:1	0/1:101:62:61:33:28:45.9%:6.4366E-11:56:53:24:9:20:8
ST4.03ch12_RaGOO	41795834	.	C	T	.	PASS	ADP=53;WT=1;HET=1;HOM=0;NC=0	GT:GQ:SDP:DP:RD:AD:FREQ:PVAL:RBQ:ABQ:RDF:RDR:ADF:ADR	0/0:65:56:56:52:4:7.14%:5.9137E-2:60:58:42:10:3:1	0/1:87:51:51:27:24:47.06%:1.6778E-9:58:56:18:9:16:8
ST4.03ch12_RaGOO	41795850	.	G	A	.	PASS	ADP=52;WT=1;HET=1;HOM=0;NC=0	GT:GQ:SDP:DP:RD:AD:FREQ:PVAL:RBQ:ABQ:RDF:RDR:ADF:ADR	0/0:68:58:58:54:4:6.9%:5.9254E-2:56:61:43:11:3:1	0/1:71:47:47:27:20:42.55%:7.2254E-8:56:59:21:6:15:5
ST4.03ch12_RaGOO	41795853	.	G	A	.	PASS	ADP=51;WT=1;HET=1;HOM=0;NC=0	GT:GQ:SDP:DP:RD:AD:FREQ:PVAL:RBQ:ABQ:RDF:RDR:ADF:ADR	0/0:68:58:58:54:4:6.9%:5.9254E-2:58:67:44:10:3:1	0/1:67:46:45:26:19:42.22%:1.6979E-7:56:61:20:6:14:5
ST4.03ch12_RaGOO	41795856	.	T	C	.	PASS	ADP=51;WT=1;HET=1;HOM=0;NC=0	GT:GQ:SDP:DP:RD:AD:FREQ:PVAL:RBQ:ABQ:RDF:RDR:ADF:ADR	0/0:68:57:57:53:4:7.02%:5.9196E-2:57:66:44:9:3:1	0/1:67:46:45:26:19:42.22%:1.6979E-7:55:57:20:6:14:5
ST4.03ch12_RaGOO	41795859	.	G	A	.	PASS	ADP=51;WT=1;HET=1;HOM=0;NC=0	GT:GQ:SDP:DP:RD:AD:FREQ:PVAL:RBQ:ABQ:RDF:RDR:ADF:ADR	0/0:68:57:57:53:4:7.02%:5.9196E-2:58:59:43:10:3:1	0/1:67:46:45:26:19:42.22%:1.6979E-7:56:61:20:6:14:5
ST4.03ch12_RaGOO	41795972	.	G	A	.	PASS	ADP=50;WT=1;HET=1;HOM=0;NC=0	GT:GQ:SDP:DP:RD:AD:FREQ:PVAL:RBQ:ABQ:RDF:RDR:ADF:ADR	0/0:59:55:55:50:5:9.09%:2.8423E-2:57:57:37:13:4:1	0/1:76:46:46:25:21:45.65%:2.4256E-8:57:56:19:6:15:6
ST4.03ch12_RaGOO	41796015	.	C	A	.	PASS	ADP=53;WT=1;HET=1;HOM=0;NC=0	GT:GQ:SDP:DP:RD:AD:FREQ:PVAL:RBQ:ABQ:RDF:RDR:ADF:ADR	0/0:62:58:58:53:5:8.62%:2.8569E-2:60:53:45:8:3:2	0/1:70:49:49:29:20:40.82%:8.2643E-8:64:62:24:5:15:5
ST4.03ch12_RaGOO	41796023	.	C	T	.	PASS	ADP=53;WT=1;HET=1;HOM=0;NC=0	GT:GQ:SDP:DP:RD:AD:FREQ:PVAL:RBQ:ABQ:RDF:RDR:ADF:ADR	0/0:62:58:58:53:5:8.62%:2.8569E-2:61:50:44:9:3:2	0/1:71:48:48:28:20:41.67%:7.7415E-8:64:62:23:5:15:5
ST4.03ch12_RaGOO	43177852	.	T	C	.	PASS	ADP=59;WT=1;HET=1;HOM=0;NC=0	GT:GQ:SDP:DP:RD:AD:FREQ:PVAL:RBQ:ABQ:RDF:RDR:ADF:ADR	0/0:59:60:60:54:6:10%:1.3706E-2:61:57:46:8:5:1	0/1:121:59:59:27:32:54.24%:6.5868E-13:63:59:22:5:26:6
ST4.03ch12_RaGOO	43934781	.	C	T	.	PASS	ADP=77;WT=1;HET=1;HOM=0;NC=0	GT:GQ:SDP:DP:RD:AD:FREQ:PVAL:RBQ:ABQ:RDF:RDR:ADF:ADR	0/0:121:89:89:85:4:4.49%:6.0387E-2:55:57:68:17:3:1	0/1:133:67:65:30:35:53.85%:4.9668E-14:58:61:26:4:31:4
ST4.03ch12_RaGOO	43935116	.	C	T	.	PASS	ADP=106;WT=1;HET=1;HOM=0;NC=0	GT:GQ:SDP:DP:RD:AD:FREQ:PVAL:RBQ:ABQ:RDF:RDR:ADF:ADR	0/0:128:129:129:117:12:9.3%:1.8677E-4:63:66:101:16:10:2	0/1:124:84:84:49:35:41.67%:3.2079E-13:63:61:40:9:28:7
ST4.03ch12_RaGOO	43935292	.	T	A	.	PASS	ADP=45;WT=1;HET=1;HOM=0;NC=0	GT:GQ:SDP:DP:RD:AD:FREQ:PVAL:RBQ:ABQ:RDF:RDR:ADF:ADR	0/0:70:50:50:48:2:4%:2.4747E-1:50:66:27:21:2:0	0/1:60:40:40:23:17:42.5%:8.743E-7:53:52:14:9:11:6
ST4.03ch12_RaGOO	43936799	.	T	G	.	PASS	ADP=56;WT=1;HET=1;HOM=0;NC=0	GT:GQ:SDP:DP:RD:AD:FREQ:PVAL:RBQ:ABQ:RDF:RDR:ADF:ADR	0/0:74:51:51:49:2:3.92%:2.4752E-1:58:52:44:5:1:1	0/1:140:61:61:25:36:59.02%:8.0283E-15:60:62:24:1:35:1
ST4.03ch12_RaGOO	44015369	.	G	T	.	PASS	ADP=62;WT=1;HET=1;HOM=0;NC=0	GT:GQ:SDP:DP:RD:AD:FREQ:PVAL:RBQ:ABQ:RDF:RDR:ADF:ADR	0/0:88:59:59:57:2:3.39%:2.4786E-1:62:56:46:11:1:1	0/1:109:65:65:35:30:46.15%:1.1519E-11:64:69:30:5:29:1
ST4.03ch12_RaGOO	44015408	.	T	C	.	PASS	ADP=65;WT=1;HET=1;HOM=0;NC=0	GT:GQ:SDP:DP:RD:AD:FREQ:PVAL:RBQ:ABQ:RDF:RDR:ADF:ADR	0/0:98:66:66:64:2:3.03%:2.4809E-1:57:77:50:14:2:0	0/1:96:65:65:38:27:41.54%:2.4148E-10:60:67:28:10:27:0
ST4.03ch12_RaGOO	44243811	.	C	G	.	PASS	ADP=65;WT=1;HET=1;HOM=0;NC=0	GT:GQ:SDP:DP:RD:AD:FREQ:PVAL:RBQ:ABQ:RDF:RDR:ADF:ADR	0/0:86:63:63:60:3:4.76%:1.22E-1:50:52:45:15:2:1	0/1:151:68:68:29:39:57.35%:7.3738E-16:60:58:24:5:35:4
ST4.03ch12_RaGOO	44244321	.	C	T	.	PASS	ADP=94;WT=1;HET=1;HOM=0;NC=0	GT:GQ:SDP:DP:RD:AD:FREQ:PVAL:RBQ:ABQ:RDF:RDR:ADF:ADR	0/0:101:92:92:85:7:7.61%:6.9406E-3:62:47:77:8:5:2	0/1:138:96:96:57:39:40.62%:1.383E-14:64:59:51:6:34:5
ST4.03ch12_RaGOO	44244567	.	G	T	.	PASS	ADP=94;WT=1;HET=1;HOM=0;NC=0	GT:GQ:SDP:DP:RD:AD:FREQ:PVAL:RBQ:ABQ:RDF:RDR:ADF:ADR	0/0:95:95:95:86:9:9.47%:1.6016E-3:56:56:68:18:7:2	0/1:175:94:93:46:47:50.54%:2.6362E-18:63:57:39:7:35:12
ST4.03ch12_RaGOO	44244668	.	G	A	.	PASS	ADP=83;WT=1;HET=1;HOM=0;NC=0	GT:GQ:SDP:DP:RD:AD:FREQ:PVAL:RBQ:ABQ:RDF:RDR:ADF:ADR	0/0:86:90:90:81:9:10%:1.5832E-3:57:45:67:14:5:4	0/1:123:78:76:42:34:44.74%:4.794E-13:60:57:31:11:29:5
ST4.03ch12_RaGOO	44244800	.	T	A	.	PASS	ADP=94;WT=1;HET=1;HOM=0;NC=0	GT:GQ:SDP:DP:RD:AD:FREQ:PVAL:RBQ:ABQ:RDF:RDR:ADF:ADR	0/0:114:104:103:95:8:7.77%:3.3922E-3:60:59:78:17:7:1	0/1:174:86:86:40:46:53.49%:3.2999E-18:63:60:35:5:42:4
ST4.03ch12_RaGOO	44244871	.	G	T	.	PASS	ADP=93;WT=1;HET=1;HOM=0;NC=0	GT:GQ:SDP:DP:RD:AD:FREQ:PVAL:RBQ:ABQ:RDF:RDR:ADF:ADR	0/0:107:103:103:94:9:8.74%:1.6276E-3:60:61:76:18:7:2	0/1:176:83:83:37:46:55.42%:2.1298E-18:65:62:33:4:39:7
ST4.03ch12_RaGOO	44244899	.	A	G	.	PASS	ADP=88;WT=1;HET=1;HOM=0;NC=0	GT:GQ:SDP:DP:RD:AD:FREQ:PVAL:RBQ:ABQ:RDF:RDR:ADF:ADR	0/0:101:99:99:90:9:9.09%:1.6151E-3:61:51:73:17:6:3	0/1:169:78:78:34:44:56.41%:1.0137E-17:68:61:31:3:38:6
ST4.03ch12_RaGOO	44245423	.	C	T	.	PASS	ADP=59;WT=1;HET=1;HOM=0;NC=0	GT:GQ:SDP:DP:RD:AD:FREQ:PVAL:RBQ:ABQ:RDF:RDR:ADF:ADR	0/0:68:65:65:59:6:9.23%:1.3851E-2:56:52:45:14:5:1	0/1:91:53:53:28:25:47.17%:7.091E-10:55:55:22:6:16:9
ST4.03ch12_RaGOO	45222146	.	A	T	.	PASS	ADP=75;WT=1;HET=1;HOM=0;NC=0	GT:GQ:SDP:DP:RD:AD:FREQ:PVAL:RBQ:ABQ:RDF:RDR:ADF:ADR	0/0:80:77:77:70:7:9.09%:6.7755E-3:66:65:59:11:7:0	0/1:128:74:74:39:35:47.3%:1.4154E-13:59:58:32:7:23:12
ST4.03ch12_RaGOO	45695748	.	A	T	.	PASS	ADP=71;WT=1;HET=1;HOM=0;NC=0	GT:GQ:SDP:DP:RD:AD:FREQ:PVAL:RBQ:ABQ:RDF:RDR:ADF:ADR	0/0:80:77:77:70:7:9.09%:6.7755E-3:59:54:48:22:5:2	0/1:96:65:65:38:27:41.54%:2.4148E-10:65:59:34:4:25:2
ST4.03ch12_RaGOO	45695925	.	A	T	.	PASS	ADP=56;WT=1;HET=1;HOM=0;NC=0	GT:GQ:SDP:DP:RD:AD:FREQ:PVAL:RBQ:ABQ:RDF:RDR:ADF:ADR	0/0:59:55:55:50:5:9.09%:2.8423E-2:56:54:29:21:4:1	0/1:122:58:58:26:32:55.17%:5.693E-13:54:59:13:13:24:8
ST4.03ch12_RaGOO	45731356	.	A	G	.	PASS	ADP=42;WT=1;HET=1;HOM=0;NC=0	GT:GQ:SDP:DP:RD:AD:FREQ:PVAL:RBQ:ABQ:RDF:RDR:ADF:ADR	0/0:56:45:45:42:3:6.67%:1.2079E-1:57:45:35:7:3:0	0/1:74:40:40:20:20:50%:3.8991E-8:56:57:14:6:19:1
ST4.03ch12_RaGOO	45731391	.	T	C	.	PASS	ADP=45;WT=1;HET=1;HOM=0;NC=0	GT:GQ:SDP:DP:RD:AD:FREQ:PVAL:RBQ:ABQ:RDF:RDR:ADF:ADR	0/0:56:46:46:43:3:6.52%:1.2088E-1:57:51:33:10:3:0	0/1:86:44:44:21:23:52.27%:2.3136E-9:54:53:17:4:21:2
ST4.03ch12_RaGOO	45769482	.	G	T	.	PASS	ADP=50;WT=1;HET=1;HOM=0;NC=0	GT:GQ:SDP:DP:RD:AD:FREQ:PVAL:RBQ:ABQ:RDF:RDR:ADF:ADR	0/0:67:47:47:45:2:4.26%:2.4731E-1:57:54:37:8:2:0	0/1:96:53:53:27:26:49.06%:2.4512E-10:59:66:23:4:24:2
ST4.03ch12_RaGOO	48520532	.	T	C	.	PASS	ADP=47;WT=1;HET=1;HOM=0;NC=0	GT:GQ:SDP:DP:RD:AD:FREQ:PVAL:RBQ:ABQ:RDF:RDR:ADF:ADR	0/0:55:50:50:46:4:8%:5.8732E-2:58:67:34:12:4:0	0/1:90:45:45:21:24:53.33%:8.5784E-10:49:62:13:8:20:4
ST4.03ch12_RaGOO	48520579	.	G	A	.	PASS	ADP=46;WT=1;HET=1;HOM=0;NC=0	GT:GQ:SDP:DP:RD:AD:FREQ:PVAL:RBQ:ABQ:RDF:RDR:ADF:ADR	0/0:49:50:50:45:5:10%:2.8142E-2:60:68:32:13:4:1	0/1:87:42:42:19:23:54.76%:1.7689E-9:52:60:12:7:18:5
ST4.03ch12_RaGOO	49289332	.	T	A	.	PASS	ADP=55;WT=1;HET=1;HOM=0;NC=0	GT:GQ:SDP:DP:RD:AD:FREQ:PVAL:RBQ:ABQ:RDF:RDR:ADF:ADR	0/0:65:64:64:58:6:9.38%:1.3824E-2:60:54:44:14:6:0	0/1:67:46:46:27:19:41.3%:1.8161E-7:54:57:16:11:18:1
ST4.03ch12_RaGOO	49289600	.	C	A	.	PASS	ADP=51;WT=1;HET=1;HOM=0;NC=0	GT:GQ:SDP:DP:RD:AD:FREQ:PVAL:RBQ:ABQ:RDF:RDR:ADF:ADR	0/0:56:49:49:45:4:8.16%:5.8654E-2:55:43:39:6:2:2	0/1:82:54:54:31:23:42.59%:5.9704E-9:58:56:26:5:16:7
ST4.03ch04_RaGOO	66523996	.	C	T	.	PASS	ADP=39;WT=0;HET=1;HOM=1;NC=0	GT:GQ:SDP:DP:RD:AD:FREQ:PVAL:RBQ:ABQ:RDF:RDR:ADF:ADR	1/1:189:38:38:2:36:94.74%:1.1316E-19:57:61:2:0:31:5	0/1:88:40:40:17:23:57.5%:1.2989E-9:61:61:15:2:22:1
ST4.03ch11_RaGOO	35847387	.	A	G	.	PASS	ADP=57;WT=0;HET=1;HOM=1;NC=0	GT:GQ:SDP:DP:RD:AD:FREQ:PVAL:RBQ:ABQ:RDF:RDR:ADF:ADR	1/1:177:36:36:2:34:94.44%:1.5887E-18:76:57:2:0:28:6	0/1:131:79:78:42:36:46.15%:7.2168E-14:57:56:35:7:30:6
ST4.03ch12_RaGOO	2185382	.	T	G	.	PASS	ADP=96;WT=0;HET=1;HOM=1;NC=0	GT:GQ:SDP:DP:RD:AD:FREQ:PVAL:RBQ:ABQ:RDF:RDR:ADF:ADR	1/1:255:93:93:0:92:98.92%:6.9429E-55:0:57:0:0:77:15	0/1:163:101:99:54:45:45.45%:4.0934E-17:63:59:50:4:35:10
ST4.03ch12_RaGOO	2496813	.	G	C	.	PASS	ADP=51;WT=0;HET=1;HOM=1;NC=0	GT:GQ:SDP:DP:RD:AD:FREQ:PVAL:RBQ:ABQ:RDF:RDR:ADF:ADR	1/1:255:67:67:6:61:91.04%:1.1362E-31:46:59:5:1:54:7	0/1:76:36:36:16:20:55.56%:2.3419E-8:56:51:14:2:11:9
ST4.03ch12_RaGOO	2815580	.	T	C	.	PASS	ADP=59;WT=0;HET=1;HOM=1;NC=0	GT:GQ:SDP:DP:RD:AD:FREQ:PVAL:RBQ:ABQ:RDF:RDR:ADF:ADR	1/1:255:61:60:1:59:98.33%:6.3137E-34:71:63:1:0:59:0	0/1:131:59:59:25:34:57.63%:6.3255E-14:59:57:23:2:34:0
ST4.03ch12_RaGOO	2815591	.	T	A	.	PASS	ADP=62;WT=0;HET=1;HOM=1;NC=0	GT:GQ:SDP:DP:RD:AD:FREQ:PVAL:RBQ:ABQ:RDF:RDR:ADF:ADR	1/1:255:63:63:1:62:98.41%:1.0605E-35:68:63:1:0:59:3	0/1:140:61:61:25:36:59.02%:8.0283E-15:62:61:23:2:35:1
ST4.03ch12_RaGOO	2815595	.	C	T	.	PASS	ADP=62;WT=0;HET=1;HOM=1;NC=0	GT:GQ:SDP:DP:RD:AD:FREQ:PVAL:RBQ:ABQ:RDF:RDR:ADF:ADR	1/1:255:63:63:1:62:98.41%:1.0605E-35:51:61:1:0:58:4	0/1:145:62:62:25:37:59.68%:2.8393E-15:61:56:23:2:36:1
ST4.03ch12_RaGOO	2815598	.	G	T	.	PASS	ADP=63;WT=0;HET=1;HOM=1;NC=0	GT:GQ:SDP:DP:RD:AD:FREQ:PVAL:RBQ:ABQ:RDF:RDR:ADF:ADR	1/1:255:63:63:1:62:98.41%:1.0605E-35:50:62:1:0:59:3	0/1:144:63:63:26:37:58.73%:3.4211E-15:60:61:24:2:36:1
ST4.03ch12_RaGOO	2815603	.	C	G	.	PASS	ADP=64;WT=0;HET=1;HOM=1;NC=0	GT:GQ:SDP:DP:RD:AD:FREQ:PVAL:RBQ:ABQ:RDF:RDR:ADF:ADR	1/1:255:64:64:1:63:98.44%:2.7139E-36:77:63:1:0:60:3	0/1:143:65:65:28:37:56.92%:4.8389E-15:60:61:26:2:36:1
ST4.03ch12_RaGOO	2815604	.	C	A	.	PASS	ADP=65;WT=0;HET=1;HOM=1;NC=0	GT:GQ:SDP:DP:RD:AD:FREQ:PVAL:RBQ:ABQ:RDF:RDR:ADF:ADR	1/1:255:64:64:1:63:98.44%:2.7139E-36:77:62:1:0:60:3	0/1:142:66:66:29:37:56.06%:5.6872E-15:63:61:27:2:35:2
ST4.03ch12_RaGOO	2815609	.	C	A	.	PASS	ADP=67;WT=0;HET=1;HOM=1;NC=0	GT:GQ:SDP:DP:RD:AD:FREQ:PVAL:RBQ:ABQ:RDF:RDR:ADF:ADR	1/1:255:66:66:1:65:98.48%:1.7754E-37:71:63:1:0:62:3	0/1:150:69:69:30:39:56.52%:8.7033E-16:63:65:27:3:37:2
ST4.03ch12_RaGOO	2815691	.	G	A	.	PASS	ADP=91;WT=0;HET=1;HOM=1;NC=0	GT:GQ:SDP:DP:RD:AD:FREQ:PVAL:RBQ:ABQ:RDF:RDR:ADF:ADR	1/1:255:87:86:1:85:98.84%:2.3923E-49:66:61:1:0:71:14	0/1:207:98:97:43:54:55.67%:1.6126E-21:56:58:37:6:48:6
ST4.03ch12_RaGOO	2815720	.	G	C	.	PASS	ADP=99;WT=0;HET=1;HOM=1;NC=0	GT:GQ:SDP:DP:RD:AD:FREQ:PVAL:RBQ:ABQ:RDF:RDR:ADF:ADR	1/1:255:98:98:3:95:96.94%:2.9152E-53:53:57:3:0:76:19	0/1:215:102:101:45:56:55.45%:2.8914E-22:58:60:40:5:51:5
ST4.03ch12_RaGOO	2815942	.	A	T	.	PASS	ADP=96;WT=0;HET=1;HOM=1;NC=0	GT:GQ:SDP:DP:RD:AD:FREQ:PVAL:RBQ:ABQ:RDF:RDR:ADF:ADR	1/1:255:104:103:9:94:90.38%:9.6222E-49:62:57:8:1:82:12	0/1:177:91:90:43:47:52.22%:1.8206E-18:52:53:29:14:34:13
ST4.03ch12_RaGOO	2816378	.	T	A	.	PASS	ADP=76;WT=0;HET=1;HOM=1;NC=0	GT:GQ:SDP:DP:RD:AD:FREQ:PVAL:RBQ:ABQ:RDF:RDR:ADF:ADR	1/1:255:68:68:4:64:94.12%:1.7293E-34:52:57:2:2:53:11	0/1:176:84:84:38:46:54.76%:2.4772E-18:60:58:34:4:35:11
ST4.03ch12_RaGOO	2816512	.	A	C	.	PASS	ADP=76;WT=0;HET=1;HOM=1;NC=0	GT:GQ:SDP:DP:RD:AD:FREQ:PVAL:RBQ:ABQ:RDF:RDR:ADF:ADR	1/1:255:74:74:1:70:94.59%:1.9322E-40:39:52:0:1:52:18	0/1:146:78:78:36:39:50%:2.0579E-15:58:50:30:6:31:8
ST4.03ch12_RaGOO	2817405	.	C	G	.	PASS	ADP=82;WT=0;HET=1;HOM=1;NC=0	GT:GQ:SDP:DP:RD:AD:FREQ:PVAL:RBQ:ABQ:RDF:RDR:ADF:ADR	1/1:255:94:92:1:90:97.83%:2.5411E-52:39:52:0:1:64:26	0/1:106:73:73:43:30:41.1%:2.1366E-11:57:51:29:14:18:12
ST4.03ch12_RaGOO	2820707	.	G	C	.	PASS	ADP=45;WT=0;HET=1;HOM=1;NC=0	GT:GQ:SDP:DP:RD:AD:FREQ:PVAL:RBQ:ABQ:RDF:RDR:ADF:ADR	1/1:229:47:47:3:44:93.62%:1.2056E-23:64:58:3:0:33:11	0/1:68:43:43:24:19:44.19%:1.4658E-7:63:53:23:1:12:7
ST4.03ch12_RaGOO	2852473	.	G	C	.	PASS	ADP=61;WT=0;HET=1;HOM=1;NC=0	GT:GQ:SDP:DP:RD:AD:FREQ:PVAL:RBQ:ABQ:RDF:RDR:ADF:ADR	1/1:255:68:68:1:67:98.53%:1.1598E-38:76:55:1:0:51:16	0/1:125:55:55:22:32:58.18%:2.9233E-13:61:66:18:4:28:4
ST4.03ch12_RaGOO	3064670	.	T	C	.	PASS	ADP=52;WT=0;HET=1;HOM=1;NC=0	GT:GQ:SDP:DP:RD:AD:FREQ:PVAL:RBQ:ABQ:RDF:RDR:ADF:ADR	1/1:247:48:48:2:46:95.83%:1.9036E-25:59:57:2:0:31:15	0/1:94:57:56:30:26:46.43%:3.2889E-10:59:57:23:7:21:5
ST4.03ch12_RaGOO	3064692	.	A	C	.	PASS	ADP=53;WT=0;HET=1;HOM=1;NC=0	GT:GQ:SDP:DP:RD:AD:FREQ:PVAL:RBQ:ABQ:RDF:RDR:ADF:ADR	1/1:253:49:49:2:47:95.92%:5.0044E-26:54:51:1:1:29:18	0/1:94:57:57:31:26:45.61%:3.594E-10:63:50:24:7:19:7
ST4.03ch12_RaGOO	3064877	.	C	A	.	PASS	ADP=48;WT=0;HET=1;HOM=1;NC=0	GT:GQ:SDP:DP:RD:AD:FREQ:PVAL:RBQ:ABQ:RDF:RDR:ADF:ADR	1/1:255:50:49:0:49:100%:3.925E-29:0:58:0:0:39:10	0/1:75:49:48:26:21:43.75%:2.6363E-8:55:56:19:7:16:5
ST4.03ch12_RaGOO	6232943	.	C	G	.	PASS	ADP=67;WT=0;HET=1;HOM=1;NC=0	GT:GQ:SDP:DP:RD:AD:FREQ:PVAL:RBQ:ABQ:RDF:RDR:ADF:ADR	1/1:255:79:79:3:75:94.94%:1.4645E-41:77:61:3:0:65:10	0/1:94:56:56:30:26:46.43%:3.2889E-10:65:69:25:5:24:2
ST4.03ch12_RaGOO	6232962	.	T	A,C	.	PASS	ADP=68;WT=0;HET=1;HOM=1;NC=0	GT:GQ:SDP:DP:RD:AD:FREQ:PVAL:RBQ:ABQ:RDF:RDR:ADF:ADR	1/1:255:81:81:0:78:96.3%:1.7165E-46:0:62:0:0:71:7	0/2:158:55:55:0:28:50.91%:1.3074E-16:0:60:0:0:22:6
ST4.03ch12_RaGOO	6232966	.	A	C	.	PASS	ADP=67;WT=0;HET=1;HOM=1;NC=0	GT:GQ:SDP:DP:RD:AD:FREQ:PVAL:RBQ:ABQ:RDF:RDR:ADF:ADR	1/1:255:80:79:3:76:96.2%:3.8245E-42:72:61:3:0:71:5	0/1:99:56:56:29:27:48.21%:1.1473E-10:62:63:23:6:23:4
ST4.03ch12_RaGOO	6232979	.	A	G	.	PASS	ADP=68;WT=0;HET=1;HOM=1;NC=0	GT:GQ:SDP:DP:RD:AD:FREQ:PVAL:RBQ:ABQ:RDF:RDR:ADF:ADR	1/1:255:82:81:3:78:96.3%:2.604E-43:60:60:2:1:68:10	0/1:94:56:56:30:26:46.43%:3.2889E-10:56:64:21:9:22:4
ST4.03ch12_RaGOO	6232980	.	C	A	.	PASS	ADP=69;WT=0;HET=1;HOM=1;NC=0	GT:GQ:SDP:DP:RD:AD:FREQ:PVAL:RBQ:ABQ:RDF:RDR:ADF:ADR	1/1:255:82:82:3:79:96.34%:6.7897E-44:57:59:2:1:69:10	0/1:94:56:56:30:26:46.43%:3.2889E-10:56:66:21:9:22:4
ST4.03ch12_RaGOO	6233128	.	T	C	.	PASS	ADP=69;WT=0;HET=1;HOM=1;NC=0	GT:GQ:SDP:DP:RD:AD:FREQ:PVAL:RBQ:ABQ:RDF:RDR:ADF:ADR	1/1:255:76:74:4:70:94.59%:6.1057E-38:48:57:2:2:51:19	0/1:119:64:64:32:32:50%:1.2401E-12:60:63:26:6:29:3
ST4.03ch12_RaGOO	6233291	.	G	A	.	PASS	ADP=49;WT=0;HET=1;HOM=1;NC=0	GT:GQ:SDP:DP:RD:AD:FREQ:PVAL:RBQ:ABQ:RDF:RDR:ADF:ADR	1/1:229:50:50:4:45:90%:1.1493E-23:65:55:4:0:35:10	0/1:89:49:48:24:24:50%:1.2355E-9:63:63:21:3:18:6
ST4.03ch12_RaGOO	6801809	.	A	G	.	PASS	ADP=70;WT=0;HET=1;HOM=1;NC=0	GT:GQ:SDP:DP:RD:AD:FREQ:PVAL:RBQ:ABQ:RDF:RDR:ADF:ADR	1/1:235:52:52:5:47:90.38%:2.6449E-24:69:69:4:1:40:7	0/1:168:90:89:44:45:50.56%:1.4813E-17:59:60:35:9:32:13
ST4.03ch12_RaGOO	7681104	.	T	C	.	PASS	ADP=50;WT=0;HET=1;HOM=1;NC=0	GT:GQ:SDP:DP:RD:AD:FREQ:PVAL:RBQ:ABQ:RDF:RDR:ADF:ADR	1/1:240:50:49:3:46:93.88%:8.6743E-25:48:50:2:1:38:8	0/1:97:51:51:25:26:50.98%:1.9611E-10:65:53:24:1:24:2
ST4.03ch12_RaGOO	7681143	.	T	A	.	PASS	ADP=55;WT=0;HET=1;HOM=1;NC=0	GT:GQ:SDP:DP:RD:AD:FREQ:PVAL:RBQ:ABQ:RDF:RDR:ADF:ADR	1/1:252:53:53:4:49:92.45%:6.2975E-26:48:56:2:2:43:6	0/1:112:58:58:28:30:51.72%:5.5047E-12:66:58:25:3:26:4
ST4.03ch12_RaGOO	7681160	.	T	A	.	PASS	ADP=58;WT=0;HET=1;HOM=1;NC=0	GT:GQ:SDP:DP:RD:AD:FREQ:PVAL:RBQ:ABQ:RDF:RDR:ADF:ADR	1/1:255:59:58:5:53:91.38%:1.1445E-27:41:55:3:2:48:5	0/1:112:59:59:29:30:50.85%:6.2104E-12:63:59:24:5:27:3
ST4.03ch12_RaGOO	7683304	.	A	G	.	PASS	ADP=77;WT=0;HET=1;HOM=1;NC=0	GT:GQ:SDP:DP:RD:AD:FREQ:PVAL:RBQ:ABQ:RDF:RDR:ADF:ADR	1/1:255:86:83:6:77:92.77%:1.0047E-40:49:57:3:3:63:14	0/1:134:72:71:35:36:50.7%:3.5003E-14:57:63:28:7:27:9
ST4.03ch12_RaGOO	7684273	.	T	C	.	PASS	ADP=68;WT=0;HET=1;HOM=1;NC=0	GT:GQ:SDP:DP:RD:AD:FREQ:PVAL:RBQ:ABQ:RDF:RDR:ADF:ADR	1/1:255:64:64:3:60:93.75%:7.5825E-33:63:56:3:0:48:12	0/1:158:73:73:32:41:56.16%:1.5635E-16:58:61:26:6:33:8
ST4.03ch12_RaGOO	44015282	.	G	A	.	PASS	ADP=58;WT=0;HET=1;HOM=1;NC=0	GT:GQ:SDP:DP:RD:AD:FREQ:PVAL:RBQ:ABQ:RDF:RDR:ADF:ADR	1/1:255:62:60:5:55:91.67%:8.5493E-29:52:57:3:2:48:7	0/1:133:58:57:23:34:59.65%:4.411E-14:60:53:20:3:28:6
ST4.03ch12_RaGOO	44244890	.	C	T	.	PASS	ADP=86;WT=0;HET=1;HOM=1;NC=0	GT:GQ:SDP:DP:RD:AD:FREQ:PVAL:RBQ:ABQ:RDF:RDR:ADF:ADR	1/1:255:95:95:8:87:91.58%:2.6209E-45:59:59:6:2:71:16	0/1:118:78:78:45:33:42.31%:1.5391E-12:61:69:37:8:31:2
ST4.03ch12_RaGOO	45695877	.	G	A	.	PASS	ADP=63;WT=0;HET=1;HOM=1;NC=0	GT:GQ:SDP:DP:RD:AD:FREQ:PVAL:RBQ:ABQ:RDF:RDR:ADF:ADR	1/1:255:62:62:4:57:91.94%:1.7664E-30:66:61:4:0:41:16	0/1:98:65:64:30:27:42.19%:1.2661E-10:61:59:27:3:20:7
ST4.03ch12_RaGOO	45731320	.	C	T	.	PASS	ADP=40;WT=0;HET=1;HOM=1;NC=0	GT:GQ:SDP:DP:RD:AD:FREQ:PVAL:RBQ:ABQ:RDF:RDR:ADF:ADR	1/1:212:42:42:2:40:95.24%:5.6346E-22:38:57:2:0:33:7	0/1:65:38:38:20:18:47.37%:2.68E-7:59:56:20:0:15:3
ST4.03ch12_RaGOO	45731689	.	G	A	.	PASS	ADP=50;WT=0;HET=1;HOM=1;NC=0	GT:GQ:SDP:DP:RD:AD:FREQ:PVAL:RBQ:ABQ:RDF:RDR:ADF:ADR	1/1:255:50:50:2:48:96%:1.3143E-26:38:55:2:0:38:10	0/1:106:51:51:23:28:54.9%:2.0643E-11:58:60:16:7:24:4
ST4.03ch12_RaGOO	45731727	.	T	A	.	PASS	ADP=56;WT=0;HET=1;HOM=1;NC=0	GT:GQ:SDP:DP:RD:AD:FREQ:PVAL:RBQ:ABQ:RDF:RDR:ADF:ADR	1/1:255:57:57:2:54:94.74%:4.2321E-30:57:57:2:0:45:9	0/1:114:55:55:25:30:54.55%:3.6885E-12:61:64:19:6:27:3
ST4.03ch12_RaGOO	45731796	.	C	A	.	PASS	ADP=65;WT=0;HET=1;HOM=1;NC=0	GT:GQ:SDP:DP:RD:AD:FREQ:PVAL:RBQ:ABQ:RDF:RDR:ADF:ADR	1/1:255:69:69:5:64:92.75%:6.8188E-34:62:58:5:0:53:11	0/1:115:62:62:31:31:50%:2.9394E-12:55:60:21:10:25:6
ST4.03ch12_RaGOO	45731874	.	C	T	.	PASS	ADP=70;WT=0;HET=1;HOM=1;NC=0	GT:GQ:SDP:DP:RD:AD:FREQ:PVAL:RBQ:ABQ:RDF:RDR:ADF:ADR	1/1:255:83:83:6:77:92.77%:1.0047E-40:46:58:5:1:60:17	0/1:103:58:58:30:28:48.28%:4.8441E-11:53:56:20:10:20:8
ST4.03ch12_RaGOO	45731969	.	C	T	.	PASS	ADP=58;WT=0;HET=1;HOM=1;NC=0	GT:GQ:SDP:DP:RD:AD:FREQ:PVAL:RBQ:ABQ:RDF:RDR:ADF:ADR	1/1:255:71:71:7:64:90.14%:7.0897E-33:69:57:7:0:49:15	0/1:85:47:46:23:23:50%:2.9283E-9:65:53:20:3:18:5

## Sheet: S5.Solyntus_parent_SNPs_9mm
Table S5. SNPs of INF1 responsive an non-responsive parents following mapping of enriched reads to the Solyntus genome at a 9% mismatch.
ST4.03ch01_RaGOO	1011412	.	C	T	.	PASS	ADP=97;WT=1;HET=1;HOM=0;NC=0	GT:GQ:SDP:DP:RD:AD:FREQ:PVAL:RBQ:ABQ:RDF:RDR:ADF:ADR	0/0:137:89:87:85:2:2.3%:2.4855E-1:60:29:78:7:1:1	0/1:192:108:108:55:52:48.15%:5.5055E-20:67:61:53:2:43:9
ST4.03ch01_RaGOO	1011413	.	G	A	.	PASS	ADP=96;WT=1;HET=1;HOM=0;NC=0	GT:GQ:SDP:DP:RD:AD:FREQ:PVAL:RBQ:ABQ:RDF:RDR:ADF:ADR	0/0:160:86:85:85:0:0%:1E0:58:0:77:8:0:0	0/1:165:108:107:60:46:43.4%:2.6202E-17:61:67:51:9:44:2
ST4.03ch01_RaGOO	1011561	.	A	T	.	PASS	ADP=72;WT=1;HET=1;HOM=0;NC=0	GT:GQ:SDP:DP:RD:AD:FREQ:PVAL:RBQ:ABQ:RDF:RDR:ADF:ADR	0/0:175:94:94:94:0:0%:1E0:55:0:76:18:0:0	0/1:97:50:50:24:26:52%:1.7375E-10:53:49:12:12:12:14
ST4.03ch01_RaGOO	1011562	.	T	A	.	PASS	ADP=72;WT=1;HET=1;HOM=0;NC=0	GT:GQ:SDP:DP:RD:AD:FREQ:PVAL:RBQ:ABQ:RDF:RDR:ADF:ADR	0/0:175:94:94:94:0:0%:1E0:56:0:76:18:0:0	0/1:98:50:50:23:26:52%:1.5284E-10:54:48:12:11:12:14
ST4.03ch01_RaGOO	1011573	.	C	T	.	PASS	ADP=78;WT=1;HET=1;HOM=0;NC=0	GT:GQ:SDP:DP:RD:AD:FREQ:PVAL:RBQ:ABQ:RDF:RDR:ADF:ADR	0/0:173:108:108:106:2:1.85%:2.4884E-1:54:37:90:16:1:1	0/1:98:48:48:22:26:54.17%:1.3341E-10:47:49:7:15:12:14
ST4.03ch01_RaGOO	1011757	.	C	A	.	PASS	ADP=145;WT=1;HET=1;HOM=0;NC=0	GT:GQ:SDP:DP:RD:AD:FREQ:PVAL:RBQ:ABQ:RDF:RDR:ADF:ADR	0/0:441:236:236:236:0:0%:1E0:62:0:210:26:0:0	0/1:100:54:54:27:27:50%:9.2779E-11:63:58:23:4:27:0
ST4.03ch01_RaGOO	1014303	.	T	A	.	PASS	ADP=50;WT=1;HET=1;HOM=0;NC=0	GT:GQ:SDP:DP:RD:AD:FREQ:PVAL:RBQ:ABQ:RDF:RDR:ADF:ADR	0/0:63:49:49:46:3:6.12%:1.2113E-1:68:77:43:3:3:0	0/1:97:51:51:25:26:50.98%:1.9611E-10:75:62:25:0:20:6
ST4.03ch01_RaGOO	1014304	.	C	A	.	PASS	ADP=49;WT=1;HET=1;HOM=0;NC=0	GT:GQ:SDP:DP:RD:AD:FREQ:PVAL:RBQ:ABQ:RDF:RDR:ADF:ADR	0/0:59:47:47:44:3:6.38%:1.2097E-1:70:76:41:3:3:0	0/1:97:51:51:25:26:50.98%:1.9611E-10:76:61:25:0:20:6
ST4.03ch01_RaGOO	1014355	.	A	G	.	PASS	ADP=50;WT=1;HET=1;HOM=0;NC=0	GT:GQ:SDP:DP:RD:AD:FREQ:PVAL:RBQ:ABQ:RDF:RDR:ADF:ADR	0/0:93:49:49:49:0:0%:1E0:69:0:45:4:0:0	0/1:92:52:52:26:25:48.08%:5.8079E-10:75:65:26:0:19:6
ST4.03ch01_RaGOO	1014377	.	C	G	.	PASS	ADP=47;WT=1;HET=1;HOM=0;NC=0	GT:GQ:SDP:DP:RD:AD:FREQ:PVAL:RBQ:ABQ:RDF:RDR:ADF:ADR	0/0:93:49:49:49:0:0%:1E0:66:0:41:8:0:0	0/1:67:46:46:27:19:41.3%:1.8161E-7:65:76:20:7:19:0
ST4.03ch01_RaGOO	1020750	.	G	T	.	PASS	ADP=70;WT=1;HET=1;HOM=0;NC=0	GT:GQ:SDP:DP:RD:AD:FREQ:PVAL:RBQ:ABQ:RDF:RDR:ADF:ADR	0/0:125:105:103:96:6:5.83%:1.4488E-2:58:60:82:14:6:0	0/1:56:38:38:22:16:42.11%:2.0535E-6:53:45:20:2:14:2
ST4.03ch01_RaGOO	1024757	.	G	T	.	PASS	ADP=87;WT=1;HET=1;HOM=0;NC=0	GT:GQ:SDP:DP:RD:AD:FREQ:PVAL:RBQ:ABQ:RDF:RDR:ADF:ADR	0/0:257:138:138:138:0:0%:1E0:53:0:69:69:0:0	0/1:61:37:36:19:17:47.22%:6.3405E-7:53:63:8:11:12:5
ST4.03ch01_RaGOO	1027776	.	C	A	.	PASS	ADP=96;WT=1;HET=1;HOM=0;NC=0	GT:GQ:SDP:DP:RD:AD:FREQ:PVAL:RBQ:ABQ:RDF:RDR:ADF:ADR	0/0:222:130:128:127:1:0.78%:5E-1:60:54:112:15:1:0	0/1:118:65:65:33:32:49.23%:1.3846E-12:59:51:31:2:29:3
ST4.03ch01_RaGOO	1027793	.	C	G	.	PASS	ADP=101;WT=1;HET=1;HOM=0;NC=0	GT:GQ:SDP:DP:RD:AD:FREQ:PVAL:RBQ:ABQ:RDF:RDR:ADF:ADR	0/0:230:131:131:130:1:0.76%:5E-1:63:15:114:16:1:0	0/1:134:71:71:35:36:50.7%:3.5003E-14:57:53:30:5:32:4
ST4.03ch01_RaGOO	1028074	.	T	A	.	PASS	ADP=85;WT=1;HET=1;HOM=0;NC=0	GT:GQ:SDP:DP:RD:AD:FREQ:PVAL:RBQ:ABQ:RDF:RDR:ADF:ADR	0/0:125:131:131:118:13:9.92%:8.9286E-5:55:35:99:19:12:1	0/1:74:40:40:20:20:50%:3.8991E-8:51:47:15:5:10:10
ST4.03ch01_RaGOO	1028085	.	A	G	.	PASS	ADP=86;WT=1;HET=1;HOM=0;NC=0	GT:GQ:SDP:DP:RD:AD:FREQ:PVAL:RBQ:ABQ:RDF:RDR:ADF:ADR	0/0:253:137:136:136:0:0%:1E0:54:0:118:18:0:0	0/1:57:37:36:20:16:44.44%:1.7753E-6:49:46:17:3:6:10
ST4.03ch01_RaGOO	1028089	.	G	A	.	PASS	ADP=88;WT=1;HET=1;HOM=0;NC=0	GT:GQ:SDP:DP:RD:AD:FREQ:PVAL:RBQ:ABQ:RDF:RDR:ADF:ADR	0/0:144:139:139:127:12:8.63%:1.9057E-4:54:56:111:16:10:2	0/1:75:37:37:17:20:54.05%:2.7004E-8:45:52:7:10:17:3
ST4.03ch01_RaGOO	1028718	.	C	T	.	PASS	ADP=96;WT=1;HET=1;HOM=0;NC=0	GT:GQ:SDP:DP:RD:AD:FREQ:PVAL:RBQ:ABQ:RDF:RDR:ADF:ADR	0/0:255:147:146:145:1:0.68%:5E-1:50:24:116:29:1:0	0/1:99:47:47:21:26:55.32%:1.1545E-10:50:56:14:7:24:2
ST4.03ch01_RaGOO	1028934	.	C	T	.	PASS	ADP=243;WT=1;HET=1;HOM=0;NC=0	GT:GQ:SDP:DP:RD:AD:FREQ:PVAL:RBQ:ABQ:RDF:RDR:ADF:ADR	0/0:469:367:365:346:17:4.66%:6.2985E-6:64:62:297:49:16:1	0/1:182:124:121:70:51:42.15%:5.2662E-19:67:63:65:5:44:7
ST4.03ch01_RaGOO	1044133	.	G	T	.	PASS	ADP=65;WT=1;HET=1;HOM=0;NC=0	GT:GQ:SDP:DP:RD:AD:FREQ:PVAL:RBQ:ABQ:RDF:RDR:ADF:ADR	0/0:89:87:87:79:8:9.2%:3.3014E-3:61:38:57:22:8:0	0/1:63:43:43:25:18:41.86%:3.9871E-7:63:42:20:5:18:0
ST4.03ch01_RaGOO	1044134	.	A	C	.	PASS	ADP=64;WT=1;HET=1;HOM=0;NC=0	GT:GQ:SDP:DP:RD:AD:FREQ:PVAL:RBQ:ABQ:RDF:RDR:ADF:ADR	0/0:89:87:87:79:8:9.2%:3.3014E-3:60:38:57:22:8:0	0/1:64:42:42:24:18:42.86%:3.7193E-7:66:42:19:5:18:0
ST4.03ch01_RaGOO	1044137	.	C	T	.	PASS	ADP=66;WT=1;HET=1;HOM=0;NC=0	GT:GQ:SDP:DP:RD:AD:FREQ:PVAL:RBQ:ABQ:RDF:RDR:ADF:ADR	0/0:86:88:88:77:8:9.09%:3.2878E-3:59:38:54:23:8:0	0/1:76:45:45:24:21:46.67%:2.2206E-8:62:40:18:6:21:0
ST4.03ch01_RaGOO	1044188	.	A	C	.	PASS	ADP=68;WT=1;HET=1;HOM=0;NC=0	GT:GQ:SDP:DP:RD:AD:FREQ:PVAL:RBQ:ABQ:RDF:RDR:ADF:ADR	0/0:116:82:82:79:3:3.66%:1.227E-1:63:35:71:8:0:3	0/1:99:55:55:28:27:49.09%:1.0345E-10:50:46:17:11:27:0
ST4.03ch01_RaGOO	1044284	.	C	A	.	PASS	ADP=68;WT=1;HET=1;HOM=0;NC=0	GT:GQ:SDP:DP:RD:AD:FREQ:PVAL:RBQ:ABQ:RDF:RDR:ADF:ADR	0/0:145:78:78:78:0:0%:1E0:59:0:61:17:0:0	0/1:121:59:59:27:32:54.24%:6.5868E-13:62:57:21:6:30:2
ST4.03ch01_RaGOO	1049504	.	A	C	.	PASS	ADP=108;WT=1;HET=1;HOM=0;NC=0	GT:GQ:SDP:DP:RD:AD:FREQ:PVAL:RBQ:ABQ:RDF:RDR:ADF:ADR	0/0:254:135:135:135:0:0%:1E0:58:0:122:13:0:0	0/1:143:82:81:42:39:48.15%:4.0755E-15:63:53:40:2:27:12
ST4.03ch01_RaGOO	1049552	.	T	G	.	PASS	ADP=97;WT=1;HET=1;HOM=0;NC=0	GT:GQ:SDP:DP:RD:AD:FREQ:PVAL:RBQ:ABQ:RDF:RDR:ADF:ADR	0/0:235:126:126:126:0:0%:1E0:61:0:104:22:0:0	0/1:103:69:68:39:29:42.65%:4.0755E-11:64:57:34:5:22:7
ST4.03ch01_RaGOO	1055554	.	T	C	.	PASS	ADP=111;WT=1;HET=1;HOM=0;NC=0	GT:GQ:SDP:DP:RD:AD:FREQ:PVAL:RBQ:ABQ:RDF:RDR:ADF:ADR	0/0:181:166:166:152:12:7.23%:1.9818E-4:58:59:132:20:9:3	0/1:108:56:56:27:29:51.79%:1.3048E-11:55:64:19:8:29:0
ST4.03ch01_RaGOO	1057311	.	G	A	.	PASS	ADP=98;WT=1;HET=1;HOM=0;NC=0	GT:GQ:SDP:DP:RD:AD:FREQ:PVAL:RBQ:ABQ:RDF:RDR:ADF:ADR	0/0:188:152:149:141:8:5.37%:3.5473E-3:63:70:121:20:8:0	0/1:108:48:48:20:28:58.33%:1.2761E-11:72:49:20:0:12:16
ST4.03ch01_RaGOO	1057351	.	A	G	.	PASS	ADP=84;WT=1;HET=1;HOM=0;NC=0	GT:GQ:SDP:DP:RD:AD:FREQ:PVAL:RBQ:ABQ:RDF:RDR:ADF:ADR	0/0:128:135:134:121:13:9.7%:8.9945E-5:65:41:97:24:10:3	0/1:57:35:35:19:16:45.71%:1.637E-6:69:40:16:3:1:15
ST4.03ch01_RaGOO	1631029	.	T	G	.	PASS	ADP=72;WT=0;HET=1;HOM=1;NC=0	GT:GQ:SDP:DP:RD:AD:FREQ:PVAL:RBQ:ABQ:RDF:RDR:ADF:ADR	1/1:214:41:40:1:39:97.5%:3.8137E-22:76:50:1:0:37:2	0/1:243:105:105:43:62:59.05%:4.3239E-25:59:58:35:8:52:10
ST4.03ch01_RaGOO	1665741	.	T	G	.	PASS	ADP=51;WT=1;HET=1;HOM=0;NC=0	GT:GQ:SDP:DP:RD:AD:FREQ:PVAL:RBQ:ABQ:RDF:RDR:ADF:ADR	0/0:77:42:42:42:0:0%:1E0:54:0:25:17:0:0	0/1:131:60:60:26:34:56.67%:7.4725E-14:51:61:13:13:25:9
ST4.03ch01_RaGOO	1665773	.	T	C	.	PASS	ADP=41;WT=1;HET=1;HOM=0;NC=0	GT:GQ:SDP:DP:RD:AD:FREQ:PVAL:RBQ:ABQ:RDF:RDR:ADF:ADR	0/0:66:36:36:36:0:0%:1E0:56:0:24:12:0:0	0/1:105:47:46:19:27:58.7%:2.9994E-11:54:61:10:9:19:8
ST4.03ch01_RaGOO	1677823	.	A	T	.	PASS	ADP=84;WT=0;HET=1;HOM=1;NC=0	GT:GQ:SDP:DP:RD:AD:FREQ:PVAL:RBQ:ABQ:RDF:RDR:ADF:ADR	1/1:255:60:60:3:57:95%:4.1102E-31:72:52:3:0:30:27	0/1:179:108:108:56:49:45.37%:1.091E-18:59:54:37:19:28:21
ST4.03ch01_RaGOO	1677852	.	A	C	.	PASS	ADP=61;WT=0;HET=1;HOM=1;NC=0	GT:GQ:SDP:DP:RD:AD:FREQ:PVAL:RBQ:ABQ:RDF:RDR:ADF:ADR	1/1:236:41:41:0:41:100%:2.3541E-24:0:49:0:0:16:25	0/1:143:82:82:43:39:47.56%:4.5064E-15:57:53:23:20:18:21
ST4.03ch01_RaGOO	1689778	.	G	C	.	PASS	ADP=39;WT=0;HET=1;HOM=1;NC=0	GT:GQ:SDP:DP:RD:AD:FREQ:PVAL:RBQ:ABQ:RDF:RDR:ADF:ADR	1/1:172:35:35:2:33:94.29%:5.9366E-18:27:54:2:0:33:0	0/1:97:43:43:18:25:58.14%:1.977E-10:71:55:17:1:24:1
ST4.03ch01_RaGOO	1697191	.	A	G	.	PASS	ADP=56;WT=1;HET=1;HOM=0;NC=0	GT:GQ:SDP:DP:RD:AD:FREQ:PVAL:RBQ:ABQ:RDF:RDR:ADF:ADR	0/0:137:74:74:74:0:0%:1E0:57:0:60:14:0:0	0/1:56:38:38:22:16:42.11%:2.0535E-6:58:62:22:0:14:2
ST4.03ch01_RaGOO	1697386	.	G	A	.	PASS	ADP=151;WT=1;HET=1;HOM=0;NC=0	GT:GQ:SDP:DP:RD:AD:FREQ:PVAL:RBQ:ABQ:RDF:RDR:ADF:ADR	0/0:161:137:137:128:9:6.57%:1.7054E-3:65:76:113:15:9:0	0/1:242:166:166:98:68:40.96%:5.5967E-25:69:65:97:1:65:3
ST4.03ch01_RaGOO	1741979	.	A	T	.	PASS	ADP=94;WT=1;HET=1;HOM=0;NC=0	GT:GQ:SDP:DP:RD:AD:FREQ:PVAL:RBQ:ABQ:RDF:RDR:ADF:ADR	0/0:243:131:129:129:0:0%:1E0:59:0:112:17:0:0	0/1:89:61:60:35:25:41.67%:1.2435E-9:61:68:29:6:22:3
ST4.03ch01_RaGOO	1749254	.	A	G	.	PASS	ADP=105;WT=1;HET=1;HOM=0;NC=0	GT:GQ:SDP:DP:RD:AD:FREQ:PVAL:RBQ:ABQ:RDF:RDR:ADF:ADR	0/0:157:83:83:83:0:0%:1E0:67:0:72:11:0:0	0/1:193:129:128:74:54:42.19%:4.3516E-20:66:56:61:13:33:21
ST4.03ch01_RaGOO	1754165	.	C	T	.	PASS	ADP=85;WT=1;HET=1;HOM=0;NC=0	GT:GQ:SDP:DP:RD:AD:FREQ:PVAL:RBQ:ABQ:RDF:RDR:ADF:ADR	0/0:108:57:57:57:0:0%:1E0:66:0:49:8:0:0	0/1:172:113:113:64:48:42.48%:5.5021E-18:65:64:52:12:40:8
ST4.03ch01_RaGOO	1762269	.	T	G	.	PASS	ADP=44;WT=1;HET=1;HOM=0;NC=0	GT:GQ:SDP:DP:RD:AD:FREQ:PVAL:RBQ:ABQ:RDF:RDR:ADF:ADR	0/0:67:35:35:35:0:0%:1E0:60:0:31:4:0:0	0/1:111:55:54:9:26:48.15%:6.3192E-12:57:59:6:3:24:2
ST4.03ch01_RaGOO	1774047	.	T	C	.	PASS	ADP=40;WT=0;HET=1;HOM=1;NC=0	GT:GQ:SDP:DP:RD:AD:FREQ:PVAL:RBQ:ABQ:RDF:RDR:ADF:ADR	1/1:236:41:41:0:41:100%:2.3541E-24:0:63:0:0:36:5	0/1:64:40:40:22:18:45%:3.1919E-7:76:53:22:0:10:8
ST4.03ch01_RaGOO	1780305	.	A	G	.	PASS	ADP=54;WT=1;HET=1;HOM=0;NC=0	GT:GQ:SDP:DP:RD:AD:FREQ:PVAL:RBQ:ABQ:RDF:RDR:ADF:ADR	0/0:64:47:47:43:2:4.26%:2.4719E-1:61:39:28:15:0:2	0/1:88:61:61:36:25:40.98%:1.3291E-9:61:42:23:13:5:20
ST4.03ch01_RaGOO	1791073	.	C	T	.	PASS	ADP=70;WT=1;HET=1;HOM=0;NC=0	GT:GQ:SDP:DP:RD:AD:FREQ:PVAL:RBQ:ABQ:RDF:RDR:ADF:ADR	0/0:68:73:73:63:7:9.59%:6.675E-3:62:65:58:5:7:0	0/1:99:68:68:40:28:41.18%:1.1004E-10:53:63:36:4:25:3
ST4.03ch01_RaGOO	1797438	.	G	C	.	PASS	ADP=72;WT=1;HET=1;HOM=0;NC=0	GT:GQ:SDP:DP:RD:AD:FREQ:PVAL:RBQ:ABQ:RDF:RDR:ADF:ADR	0/0:37:41:41:34:4:9.76%:5.7534E-2:57:66:31:3:4:0	0/1:160:104:103:51:44:42.72%:8.0835E-17:56:49:43:8:42:2
ST4.03ch01_RaGOO	1798396	.	T	C	.	PASS	ADP=41;WT=1;HET=1;HOM=0;NC=0	GT:GQ:SDP:DP:RD:AD:FREQ:PVAL:RBQ:ABQ:RDF:RDR:ADF:ADR	0/0:70:38:38:38:0:0%:1E0:57:0:36:2:0:0	0/1:101:45:45:18:26:57.78%:7.0445E-11:67:61:18:0:25:1
ST4.03ch01_RaGOO	1798638	.	G	A	.	PASS	ADP=51;WT=0;HET=1;HOM=1;NC=0	GT:GQ:SDP:DP:RD:AD:FREQ:PVAL:RBQ:ABQ:RDF:RDR:ADF:ADR	1/1:224:39:39:0:39:100%:3.6742E-23:0:52:0:0:26:13	0/1:101:63:63:34:28:44.44%:7.0184E-11:60:62:27:7:25:3
ST4.03ch01_RaGOO	3378388	.	A	T	.	PASS	ADP=71;WT=1;HET=1;HOM=0;NC=0	GT:GQ:SDP:DP:RD:AD:FREQ:PVAL:RBQ:ABQ:RDF:RDR:ADF:ADR	0/0:142:75:75:75:0:0%:1E0:53:0:64:11:0:0	0/1:157:67:67:27:40:59.7%:1.8275E-16:56:54:25:2:34:6
ST4.03ch01_RaGOO	3379293	.	T	C	.	PASS	ADP=51;WT=0;HET=1;HOM=1;NC=0	GT:GQ:SDP:DP:RD:AD:FREQ:PVAL:RBQ:ABQ:RDF:RDR:ADF:ADR	1/1:255:51:51:0:51:100%:2.5024E-30:0:57:0:0:39:12	0/1:106:51:51:23:28:54.9%:2.0643E-11:55:62:20:3:25:3
ST4.03ch01_RaGOO	3379549	.	G	A	.	PASS	ADP=59;WT=1;HET=1;HOM=0;NC=0	GT:GQ:SDP:DP:RD:AD:FREQ:PVAL:RBQ:ABQ:RDF:RDR:ADF:ADR	0/0:108:57:57:57:0:0%:1E0:58:0:45:12:0:0	0/1:106:61:61:32:29:47.54%:2.2597E-11:54:56:25:7:19:10
ST4.03ch01_RaGOO	3379655	.	C	T	.	PASS	ADP=58;WT=1;HET=1;HOM=0;NC=0	GT:GQ:SDP:DP:RD:AD:FREQ:PVAL:RBQ:ABQ:RDF:RDR:ADF:ADR	0/0:111:61:60:60:0:0%:1E0:55:0:48:12:0:0	0/1:81:58:56:33:23:41.07%:6.8457E-9:60:48:26:7:18:5
ST4.03ch01_RaGOO	3379683	.	C	T	.	PASS	ADP=63;WT=1;HET=1;HOM=0;NC=0	GT:GQ:SDP:DP:RD:AD:FREQ:PVAL:RBQ:ABQ:RDF:RDR:ADF:ADR	0/0:119:64:63:63:0:0%:1E0:55:0:50:13:0:0	0/1:134:64:63:28:35:55.56%:3.7062E-14:54:57:23:5:31:4
ST4.03ch01_RaGOO	3379716	.	A	T	.	PASS	ADP=63;WT=1;HET=1;HOM=0;NC=0	GT:GQ:SDP:DP:RD:AD:FREQ:PVAL:RBQ:ABQ:RDF:RDR:ADF:ADR	0/0:119:63:63:63:0:0%:1E0:60:0:51:12:0:0	0/1:124:63:63:30:33:52.38%:3.6448E-13:53:57:23:7:28:5
ST4.03ch01_RaGOO	3379800	.	T	C	.	PASS	ADP=70;WT=1;HET=1;HOM=0;NC=0	GT:GQ:SDP:DP:RD:AD:FREQ:PVAL:RBQ:ABQ:RDF:RDR:ADF:ADR	0/0:138:73:73:73:0:0%:1E0:59:0:66:7:0:0	0/1:126:69:68:34:34:50%:2.2072E-13:55:58:26:8:31:3
ST4.03ch01_RaGOO	3379815	.	A	G	.	PASS	ADP=74;WT=1;HET=1;HOM=0;NC=0	GT:GQ:SDP:DP:RD:AD:FREQ:PVAL:RBQ:ABQ:RDF:RDR:ADF:ADR	0/0:141:76:76:76:0:0%:1E0:59:0:66:10:0:0	0/1:124:72:72:38:34:47.22%:3.3502E-13:57:58:30:8:31:3
ST4.03ch01_RaGOO	3379825	.	C	T	.	PASS	ADP=71;WT=0;HET=1;HOM=1;NC=0	GT:GQ:SDP:DP:RD:AD:FREQ:PVAL:RBQ:ABQ:RDF:RDR:ADF:ADR	1/1:255:73:72:0:72:100%:6.7558E-43:0:57:0:0:63:9	0/1:139:71:70:33:37:52.86%:1.0148E-14:60:56:31:2:29:8
ST4.03ch01_RaGOO	3379856	.	A	G	.	PASS	ADP=73;WT=1;HET=1;HOM=0;NC=0	GT:GQ:SDP:DP:RD:AD:FREQ:PVAL:RBQ:ABQ:RDF:RDR:ADF:ADR	0/0:137:74:74:74:0:0%:1E0:59:0:63:11:0:0	0/1:106:72:72:42:30:41.67%:1.9973E-11:56:60:32:10:27:3
ST4.03ch01_RaGOO	3379868	.	A	G	.	PASS	ADP=73;WT=0;HET=1;HOM=1;NC=0	GT:GQ:SDP:DP:RD:AD:FREQ:PVAL:RBQ:ABQ:RDF:RDR:ADF:ADR	1/1:255:73:73:1:72:98.63%:1.2584E-41:72:58:1:0:61:11	0/1:168:74:73:30:43:58.9%:1.4203E-17:56:54:27:3:34:9
ST4.03ch01_RaGOO	3380112	.	T	A	.	PASS	ADP=55;WT=0;HET=1;HOM=1;NC=0	GT:GQ:SDP:DP:RD:AD:FREQ:PVAL:RBQ:ABQ:RDF:RDR:ADF:ADR	1/1:255:62:62:0:62:100%:6.5755E-37:0:55:0:0:45:17	0/1:75:49:48:27:21:43.75%:2.8521E-8:56:54:21:6:14:7
ST4.03ch01_RaGOO	3380184	.	A	T	.	PASS	ADP=60;WT=0;HET=1;HOM=1;NC=0	GT:GQ:SDP:DP:RD:AD:FREQ:PVAL:RBQ:ABQ:RDF:RDR:ADF:ADR	1/1:255:67:67:0:67:100%:6.6743E-40:0:50:0:0:51:16	0/1:91:53:53:27:25:47.17%:6.4344E-10:59:51:22:5:18:7
ST4.03ch01_RaGOO	3380289	.	C	T	.	PASS	ADP=73;WT=0;HET=1;HOM=1;NC=0	GT:GQ:SDP:DP:RD:AD:FREQ:PVAL:RBQ:ABQ:RDF:RDR:ADF:ADR	1/1:255:80:80:1:79:98.75%:8.8E-46:43:57:1:0:68:11	0/1:127:67:67:33:34:50.75%:1.9669E-13:57:60:25:8:29:5
ST4.03ch01_RaGOO	3380421	.	G	A	.	PASS	ADP=81;WT=1;HET=1;HOM=0;NC=0	GT:GQ:SDP:DP:RD:AD:FREQ:PVAL:RBQ:ABQ:RDF:RDR:ADF:ADR	0/0:164:89:87:87:0:0%:1E0:58:0:69:18:0:0	0/1:146:75:75:36:39:52%:2.0579E-15:61:59:29:7:32:7
ST4.03ch01_RaGOO	3380431	.	G	A	.	PASS	ADP=80;WT=1;HET=1;HOM=0;NC=0	GT:GQ:SDP:DP:RD:AD:FREQ:PVAL:RBQ:ABQ:RDF:RDR:ADF:ADR	0/0:160:88:86:86:0:0%:1E0:56:0:64:22:0:0	0/1:147:74:74:35:39:52.7%:1.8081E-15:62:63:29:6:32:7
ST4.03ch01_RaGOO	3380463	.	T	A	.	PASS	ADP=77;WT=0;HET=1;HOM=1;NC=0	GT:GQ:SDP:DP:RD:AD:FREQ:PVAL:RBQ:ABQ:RDF:RDR:ADF:ADR	1/1:255:85:84:1:83:98.81%:3.6961E-48:73:55:1:0:54:29	0/1:139:71:70:33:37:52.86%:1.0148E-14:62:60:26:7:29:8
ST4.03ch01_RaGOO	3380496	.	A	G	.	PASS	ADP=72;WT=0;HET=1;HOM=1;NC=0	GT:GQ:SDP:DP:RD:AD:FREQ:PVAL:RBQ:ABQ:RDF:RDR:ADF:ADR	1/1:255:79:77:0:77:100%:6.8219E-46:0:53:0:0:51:26	0/1:151:69:68:29:39:57.35%:7.3738E-16:58:58:21:8:28:11
ST4.03ch01_RaGOO	3380923	.	A	G	.	PASS	ADP=46;WT=0;HET=1;HOM=1;NC=0	GT:GQ:SDP:DP:RD:AD:FREQ:PVAL:RBQ:ABQ:RDF:RDR:ADF:ADR	1/1:255:58:57:0:57:100%:6.4572E-34:0:52:0:0:41:16	0/1:81:36:36:15:21:58.33%:7.2058E-9:58:56:15:0:16:5
ST4.03ch01_RaGOO	3380975	.	T	A	.	PASS	ADP=52;WT=1;HET=1;HOM=0;NC=0	GT:GQ:SDP:DP:RD:AD:FREQ:PVAL:RBQ:ABQ:RDF:RDR:ADF:ADR	0/0:112:59:59:59:0:0%:1E0:54:0:42:17:0:0	0/1:81:45:45:23:22:48.89%:7.724E-9:57:61:19:4:22:0
ST4.03ch01_RaGOO	3380977	.	T	A	.	PASS	ADP=51;WT=0;HET=1;HOM=1;NC=0	GT:GQ:SDP:DP:RD:AD:FREQ:PVAL:RBQ:ABQ:RDF:RDR:ADF:ADR	1/1:255:59:58:0:58:100%:1.6283E-34:0:52:0:0:42:16	0/1:85:45:45:22:23:51.11%:2.6125E-9:60:60:22:0:19:4
ST4.03ch01_RaGOO	3380986	.	T	G	.	PASS	ADP=53;WT=1;HET=1;HOM=0;NC=0	GT:GQ:SDP:DP:RD:AD:FREQ:PVAL:RBQ:ABQ:RDF:RDR:ADF:ADR	0/0:111:60:60:60:0:0%:1E0:57:0:46:14:0:0	0/1:80:47:47:25:22:46.81%:9.3895E-9:59:61:21:4:22:0
ST4.03ch01_RaGOO	3381002	.	C	G	.	PASS	ADP=55;WT=0;HET=1;HOM=1;NC=0	GT:GQ:SDP:DP:RD:AD:FREQ:PVAL:RBQ:ABQ:RDF:RDR:ADF:ADR	1/1:255:62:62:0:62:100%:6.5755E-37:0:56:0:0:50:12	0/1:89:48:48:24:24:50%:1.2355E-9:61:60:24:0:19:5
ST4.03ch01_RaGOO	3381037	.	A	T	.	PASS	ADP=57;WT=0;HET=1;HOM=1;NC=0	GT:GQ:SDP:DP:RD:AD:FREQ:PVAL:RBQ:ABQ:RDF:RDR:ADF:ADR	1/1:255:62:62:0:62:100%:6.5755E-37:0:59:0:0:51:11	0/1:91:53:53:28:25:47.17%:7.091E-10:67:61:28:0:21:4
ST4.03ch01_RaGOO	3381076	.	T	C	.	PASS	ADP=65;WT=1;HET=1;HOM=0;NC=0	GT:GQ:SDP:DP:RD:AD:FREQ:PVAL:RBQ:ABQ:RDF:RDR:ADF:ADR	0/0:122:66:66:66:0:0%:1E0:60:0:55:11:0:0	0/1:119:64:64:32:32:50%:1.2401E-12:56:64:22:10:32:0
ST4.03ch01_RaGOO	3381251	.	A	G	.	PASS	ADP=64;WT=1;HET=1;HOM=0;NC=0	GT:GQ:SDP:DP:RD:AD:FREQ:PVAL:RBQ:ABQ:RDF:RDR:ADF:ADR	0/0:126:68:68:68:0:0%:1E0:60:0:55:13:0:0	0/1:93:61:61:35:26:42.62%:4.9329E-10:56:55:28:7:18:8
ST4.03ch01_RaGOO	3381265	.	C	G	.	PASS	ADP=63;WT=0;HET=1;HOM=1;NC=0	GT:GQ:SDP:DP:RD:AD:FREQ:PVAL:RBQ:ABQ:RDF:RDR:ADF:ADR	1/1:255:66:66:0:66:100%:2.6498E-39:0:60:0:0:55:11	0/1:136:60:60:25:35:58.33%:2.2591E-14:57:55:19:6:27:8
ST4.03ch01_RaGOO	3381393	.	A	T	.	PASS	ADP=64;WT=1;HET=1;HOM=0;NC=0	GT:GQ:SDP:DP:RD:AD:FREQ:PVAL:RBQ:ABQ:RDF:RDR:ADF:ADR	0/0:126:68:68:68:0:0%:1E0:60:0:53:15:0:0	0/1:106:61:61:32:29:47.54%:2.2597E-11:56:63:24:8:28:1
ST4.03ch01_RaGOO	3381406	.	C	T	.	PASS	ADP=67;WT=0;HET=1;HOM=1;NC=0	GT:GQ:SDP:DP:RD:AD:FREQ:PVAL:RBQ:ABQ:RDF:RDR:ADF:ADR	1/1:255:72:72:0:72:100%:6.7558E-43:0:60:0:0:58:14	0/1:129:64:63:29:34:53.97%:1.1758E-13:59:57:26:3:28:6
ST4.03ch01_RaGOO	3381481	.	C	G	.	PASS	ADP=79;WT=1;HET=1;HOM=0;NC=0	GT:GQ:SDP:DP:RD:AD:FREQ:PVAL:RBQ:ABQ:RDF:RDR:ADF:ADR	0/0:171:92:92:92:0:0%:1E0:60:0:77:15:0:0	0/1:117:67:67:35:32:47.76%:1.7027E-12:63:60:27:8:28:4
ST4.03ch01_RaGOO	3381602	.	A	G	.	PASS	ADP=76;WT=1;HET=1;HOM=0;NC=0	GT:GQ:SDP:DP:RD:AD:FREQ:PVAL:RBQ:ABQ:RDF:RDR:ADF:ADR	0/0:167:90:90:90:0:0%:1E0:62:0:78:12:0:0	0/1:110:63:63:32:30:47.62%:8.6344E-12:55:57:23:9:25:5
ST4.03ch01_RaGOO	3381626	.	T	C	.	PASS	ADP=72;WT=1;HET=1;HOM=0;NC=0	GT:GQ:SDP:DP:RD:AD:FREQ:PVAL:RBQ:ABQ:RDF:RDR:ADF:ADR	0/0:164:88:88:88:0:0%:1E0:62:0:75:13:0:0	0/1:104:56:56:28:28:50%:3.9143E-11:55:56:19:9:20:8
ST4.03ch01_RaGOO	3381639	.	C	T	.	PASS	ADP=69;WT=0;HET=1;HOM=1;NC=0	GT:GQ:SDP:DP:RD:AD:FREQ:PVAL:RBQ:ABQ:RDF:RDR:ADF:ADR	1/1:255:83:83:0:83:100%:1.729E-49:0:62:0:0:74:9	0/1:104:55:55:27:28:50.91%:3.4899E-11:57:58:20:7:21:7
ST4.03ch01_RaGOO	3381640	.	G	A	.	PASS	ADP=69;WT=1;HET=1;HOM=0;NC=0	GT:GQ:SDP:DP:RD:AD:FREQ:PVAL:RBQ:ABQ:RDF:RDR:ADF:ADR	0/0:156:84:84:84:0:0%:1E0:61:0:75:9:0:0	0/1:95:55:54:28:26:48.15%:2.7171E-10:57:55:21:7:19:7
ST4.03ch01_RaGOO	3381641	.	T	C	.	PASS	ADP=69;WT=1;HET=1;HOM=0;NC=0	GT:GQ:SDP:DP:RD:AD:FREQ:PVAL:RBQ:ABQ:RDF:RDR:ADF:ADR	0/0:157:83:83:83:0:0%:1E0:61:0:74:9:0:0	0/1:99:55:55:28:27:49.09%:1.0345E-10:56:57:21:7:20:7
ST4.03ch01_RaGOO	3381714	.	C	T	.	PASS	ADP=53;WT=1;HET=1;HOM=0;NC=0	GT:GQ:SDP:DP:RD:AD:FREQ:PVAL:RBQ:ABQ:RDF:RDR:ADF:ADR	0/0:119:63:63:63:0:0%:1E0:57:0:46:17:0:0	0/1:81:44:44:22:22:50%:6.9407E-9:55:57:18:4:15:7
ST4.03ch01_RaGOO	3381724	.	A	G	.	PASS	ADP=52;WT=1;HET=1;HOM=0;NC=0	GT:GQ:SDP:DP:RD:AD:FREQ:PVAL:RBQ:ABQ:RDF:RDR:ADF:ADR	0/0:115:61:61:61:0:0%:1E0:57:0:46:15:0:0	0/1:86:44:43:20:23:53.49%:2.0322E-9:54:54:18:2:16:7
ST4.03ch01_RaGOO	3381790	.	T	G	.	PASS	ADP=43;WT=0;HET=1;HOM=1;NC=0	GT:GQ:SDP:DP:RD:AD:FREQ:PVAL:RBQ:ABQ:RDF:RDR:ADF:ADR	1/1:255:48:48:0:48:100%:1.554E-28:0:58:0:0:35:13	0/1:65:39:39:21:18:46.15%:2.9336E-7:61:53:14:7:13:5
ST4.03ch01_RaGOO	3381795	.	G	T	.	PASS	ADP=45;WT=0;HET=1;HOM=1;NC=0	GT:GQ:SDP:DP:RD:AD:FREQ:PVAL:RBQ:ABQ:RDF:RDR:ADF:ADR	1/1:255:52:52:0:52:100%:6.3169E-31:0:57:0:0:39:13	0/1:65:39:39:21:18:46.15%:2.9336E-7:59:57:14:7:13:5
ST4.03ch01_RaGOO	3381811	.	T	A	.	PASS	ADP=44;WT=0;HET=1;HOM=1;NC=0	GT:GQ:SDP:DP:RD:AD:FREQ:PVAL:RBQ:ABQ:RDF:RDR:ADF:ADR	1/1:255:48:48:0:48:100%:1.554E-28:0:56:0:0:36:12	0/1:73:41:41:21:20:48.78%:4.3347E-8:62:50:14:7:14:6
ST4.03ch01_RaGOO	3381836	.	C	T	.	PASS	ADP=45;WT=0;HET=1;HOM=1;NC=0	GT:GQ:SDP:DP:RD:AD:FREQ:PVAL:RBQ:ABQ:RDF:RDR:ADF:ADR	1/1:255:48:48:0:48:100%:1.554E-28:0:53:0:0:33:15	0/1:72:43:43:23:20:46.51%:5.2508E-8:62:52:16:7:14:6
ST4.03ch01_RaGOO	4100356	.	G	A	.	PASS	ADP=39;WT=0;HET=1;HOM=1;NC=0	GT:GQ:SDP:DP:RD:AD:FREQ:PVAL:RBQ:ABQ:RDF:RDR:ADF:ADR	1/1:212:38:37:0:37:100%:5.7269E-22:0:54:0:0:32:5	0/1:97:42:42:17:25:59.52%:1.6529E-10:57:60:14:3:21:4
ST4.03ch01_RaGOO	4100361	.	A	T	.	PASS	ADP=40;WT=0;HET=1;HOM=1;NC=0	GT:GQ:SDP:DP:RD:AD:FREQ:PVAL:RBQ:ABQ:RDF:RDR:ADF:ADR	1/1:224:40:39:0:39:100%:3.6742E-23:0:53:0:0:33:6	0/1:97:42:42:17:25:59.52%:1.6529E-10:62:62:14:3:21:4
ST4.03ch01_RaGOO	4100554	.	C	T	.	PASS	ADP=47;WT=0;HET=1;HOM=1;NC=0	GT:GQ:SDP:DP:RD:AD:FREQ:PVAL:RBQ:ABQ:RDF:RDR:ADF:ADR	1/1:255:58:58:0:58:100%:1.6283E-34:0:59:0:0:49:9	0/1:76:36:36:16:20:55.56%:2.3419E-8:59:59:13:3:17:3
ST4.03ch01_RaGOO	4100599	.	G	A	.	PASS	ADP=52;WT=1;HET=1;HOM=0;NC=0	GT:GQ:SDP:DP:RD:AD:FREQ:PVAL:RBQ:ABQ:RDF:RDR:ADF:ADR	0/0:126:69:68:68:0:0%:1E0:60:0:58:10:0:0	0/1:57:36:36:20:16:44.44%:1.7753E-6:57:59:17:3:13:3
ST4.03ch01_RaGOO	4100635	.	C	T	.	PASS	ADP=59;WT=1;HET=1;HOM=0;NC=0	GT:GQ:SDP:DP:RD:AD:FREQ:PVAL:RBQ:ABQ:RDF:RDR:ADF:ADR	0/0:137:74:74:74:0:0%:1E0:61:0:59:15:0:0	0/1:76:45:45:24:21:46.67%:2.2206E-8:58:60:19:5:18:3
ST4.03ch01_RaGOO	4100650	.	C	T	.	PASS	ADP=60;WT=0;HET=1;HOM=1;NC=0	GT:GQ:SDP:DP:RD:AD:FREQ:PVAL:RBQ:ABQ:RDF:RDR:ADF:ADR	1/1:255:75:75:0:75:100%:1.0773E-44:0:61:0:0:60:15	0/1:85:46:46:23:23:50%:2.9283E-9:59:54:20:3:17:6
ST4.03ch01_RaGOO	4100812	.	T	C	.	PASS	ADP=60;WT=0;HET=1;HOM=1;NC=0	GT:GQ:SDP:DP:RD:AD:FREQ:PVAL:RBQ:ABQ:RDF:RDR:ADF:ADR	1/1:255:74:74:0:74:100%:4.2804E-44:0:58:0:0:61:13	0/1:80:46:46:24:22:47.83%:8.5409E-9:58:63:22:2:18:4
ST4.03ch01_RaGOO	4100813	.	C	T	.	PASS	ADP=60;WT=0;HET=1;HOM=1;NC=0	GT:GQ:SDP:DP:RD:AD:FREQ:PVAL:RBQ:ABQ:RDF:RDR:ADF:ADR	1/1:255:74:74:0:74:100%:4.2804E-44:0:58:0:0:61:13	0/1:80:46:46:24:22:47.83%:8.5409E-9:58:61:22:2:18:4
ST4.03ch01_RaGOO	4100820	.	C	T	.	PASS	ADP=55;WT=0;HET=1;HOM=1;NC=0	GT:GQ:SDP:DP:RD:AD:FREQ:PVAL:RBQ:ABQ:RDF:RDR:ADF:ADR	1/1:255:68:68:0:67:98.53%:6.6743E-40:0:60:0:0:57:10	0/1:68:42:42:23:19:45.24%:1.3525E-7:58:67:22:1:16:3
ST4.03ch01_RaGOO	4100866	.	A	G	.	PASS	ADP=65;WT=1;HET=1;HOM=0;NC=0	GT:GQ:SDP:DP:RD:AD:FREQ:PVAL:RBQ:ABQ:RDF:RDR:ADF:ADR	0/0:137:74:74:74:0:0%:1E0:55:0:57:17:0:0	0/1:108:57:57:28:29:50.88%:1.4722E-11:62:51:24:4:26:3
ST4.03ch01_RaGOO	4100893	.	T	C	.	PASS	ADP=68;WT=0;HET=1;HOM=1;NC=0	GT:GQ:SDP:DP:RD:AD:FREQ:PVAL:RBQ:ABQ:RDF:RDR:ADF:ADR	1/1:255:73:72:0:72:100%:6.7558E-43:0:57:0:0:58:14	0/1:113:65:65:34:31:47.69%:4.0316E-12:55:58:28:6:26:5
ST4.03ch01_RaGOO	4101358	.	G	A	.	PASS	ADP=70;WT=1;HET=1;HOM=0;NC=0	GT:GQ:SDP:DP:RD:AD:FREQ:PVAL:RBQ:ABQ:RDF:RDR:ADF:ADR	0/0:156:84:84:84:0:0%:1E0:58:0:70:14:0:0	0/1:81:56:56:33:23:41.07%:6.8457E-9:53:61:27:6:18:5
ST4.03ch01_RaGOO	4101445	.	T	C	.	PASS	ADP=70;WT=1;HET=1;HOM=0;NC=0	GT:GQ:SDP:DP:RD:AD:FREQ:PVAL:RBQ:ABQ:RDF:RDR:ADF:ADR	0/0:160:86:86:86:0:0%:1E0:61:0:77:9:0:0	0/1:77:54:54:32:22:40.74%:1.6045E-8:58:66:26:6:19:3
ST4.03ch01_RaGOO	4101457	.	T	C	.	PASS	ADP=72;WT=1;HET=1;HOM=0;NC=0	GT:GQ:SDP:DP:RD:AD:FREQ:PVAL:RBQ:ABQ:RDF:RDR:ADF:ADR	0/0:160:86:86:86:0:0%:1E0:60:0:75:11:0:0	0/1:89:58:58:33:25:43.1%:1.0786E-9:62:69:28:5:22:3
ST4.03ch01_RaGOO	4101496	.	A	G	.	PASS	ADP=74;WT=1;HET=1;HOM=0;NC=0	GT:GQ:SDP:DP:RD:AD:FREQ:PVAL:RBQ:ABQ:RDF:RDR:ADF:ADR	0/0:172:91:91:91:0:0%:1E0:59:0:69:22:0:0	0/1:94:58:58:32:26:44.83%:3.9115E-10:63:66:27:5:23:3
ST4.03ch01_RaGOO	4101505	.	G	A	.	PASS	ADP=76;WT=1;HET=1;HOM=0;NC=0	GT:GQ:SDP:DP:RD:AD:FREQ:PVAL:RBQ:ABQ:RDF:RDR:ADF:ADR	0/0:172:91:91:91:0:0%:1E0:57:0:66:25:0:0	0/1:101:62:62:34:28:45.16%:7.0184E-11:64:66:29:5:25:3
ST4.03ch01_RaGOO	4101511	.	T	C	.	PASS	ADP=77;WT=1;HET=1;HOM=0;NC=0	GT:GQ:SDP:DP:RD:AD:FREQ:PVAL:RBQ:ABQ:RDF:RDR:ADF:ADR	0/0:175:95:95:94:0:0%:1E0:58:0:69:25:0:0	0/1:89:60:59:34:25:42.37%:1.16E-9:63:69:28:6:24:1
ST4.03ch01_RaGOO	4101660	.	C	T	.	PASS	ADP=85;WT=0;HET=1;HOM=1;NC=0	GT:GQ:SDP:DP:RD:AD:FREQ:PVAL:RBQ:ABQ:RDF:RDR:ADF:ADR	1/1:255:102:102:1:101:99.02%:7.18E-59:30:52:1:0:68:33	0/1:150:69:69:30:39:56.52%:8.7033E-16:64:54:29:1:28:11
ST4.03ch01_RaGOO	4101790	.	C	T	.	PASS	ADP=50;WT=1;HET=1;HOM=0;NC=0	GT:GQ:SDP:DP:RD:AD:FREQ:PVAL:RBQ:ABQ:RDF:RDR:ADF:ADR	0/0:112:59:59:59:0:0%:1E0:51:0:45:14:0:0	0/1:64:41:41:23:18:43.9%:3.454E-7:51:50:19:4:15:3
ST4.03ch01_RaGOO	4101943	.	A	T	.	PASS	ADP=54;WT=1;HET=1;HOM=0;NC=0	GT:GQ:SDP:DP:RD:AD:FREQ:PVAL:RBQ:ABQ:RDF:RDR:ADF:ADR	0/0:108:58:57:57:0:0%:1E0:54:0:40:17:0:0	0/1:74:52:52:31:21:40.38%:3.7578E-8:52:50:21:10:19:2
ST4.03ch01_RaGOO	4102169	.	C	T	.	PASS	ADP=42;WT=0;HET=1;HOM=1;NC=0	GT:GQ:SDP:DP:RD:AD:FREQ:PVAL:RBQ:ABQ:RDF:RDR:ADF:ADR	1/1:255:47:46:0:46:100%:2.4343E-27:0:56:0:0:28:18	0/1:56:40:39:23:16:41.03%:2.1927E-6:56:56:13:10:8:8
ST4.03ch01_RaGOO	4359282	.	A	G	.	PASS	ADP=51;WT=1;HET=1;HOM=0;NC=0	GT:GQ:SDP:DP:RD:AD:FREQ:PVAL:RBQ:ABQ:RDF:RDR:ADF:ADR	0/0:107:58:58:58:0:0%:1E0:66:0:52:6:0:0	0/1:63:44:44:26:18:40.91%:4.2568E-7:66:67:25:1:18:0
ST4.03ch01_RaGOO	4363568	.	G	T	.	PASS	ADP=42;WT=1;HET=1;HOM=0;NC=0	GT:GQ:SDP:DP:RD:AD:FREQ:PVAL:RBQ:ABQ:RDF:RDR:ADF:ADR	0/0:82:43:43:43:0:0%:1E0:54:0:40:3:0:0	0/1:60:42:42:25:17:40.48%:9.9678E-7:48:57:24:1:17:0
ST4.03ch01_RaGOO	4363638	.	T	C	.	PASS	ADP=60;WT=1;HET=1;HOM=0;NC=0	GT:GQ:SDP:DP:RD:AD:FREQ:PVAL:RBQ:ABQ:RDF:RDR:ADF:ADR	0/0:104:56:56:56:0:0%:1E0:53:0:49:7:0:0	0/1:106:65:65:24:28:43.08%:2.38E-11:60:57:22:2:24:4
ST4.03ch01_RaGOO	4363763	.	T	C	.	PASS	ADP=130;WT=0;HET=1;HOM=1;NC=0	GT:GQ:SDP:DP:RD:AD:FREQ:PVAL:RBQ:ABQ:RDF:RDR:ADF:ADR	1/1:255:123:123:8:115:93.5%:3.0102E-61:46:57:8:0:98:17	0/1:203:138:138:80:57:41.3%:4.1461E-21:58:61:66:14:47:10
ST4.03ch01_RaGOO	4363878	.	T	C	.	PASS	ADP=162;WT=1;HET=1;HOM=0;NC=0	GT:GQ:SDP:DP:RD:AD:FREQ:PVAL:RBQ:ABQ:RDF:RDR:ADF:ADR	0/0:344:183:183:183:0:0%:1E0:60:0:160:23:0:0	0/1:202:142:142:85:57:40.14%:5.7869E-21:61:59:73:12:49:8
ST4.03ch01_RaGOO	4366349	.	C	A	.	PASS	ADP=185;WT=1;HET=1;HOM=0;NC=0	GT:GQ:SDP:DP:RD:AD:FREQ:PVAL:RBQ:ABQ:RDF:RDR:ADF:ADR	0/0:255:200:199:189:10:5.03%:8.6974E-4:57:63:150:39:7:3	0/1:255:171:171:94:77:45.03%:9.2458E-29:58:56:81:13:64:13
ST4.03ch01_RaGOO	4366370	.	G	T	.	PASS	ADP=183;WT=1;HET=1;HOM=0;NC=0	GT:GQ:SDP:DP:RD:AD:FREQ:PVAL:RBQ:ABQ:RDF:RDR:ADF:ADR	0/0:240:186:186:177:9:4.84%:1.7689E-3:58:64:144:33:6:3	0/1:255:180:180:103:77:42.78%:1.9156E-28:55:57:87:16:65:12
ST4.03ch01_RaGOO	4369147	.	G	A	.	PASS	ADP=39;WT=1;HET=1;HOM=0;NC=0	GT:GQ:SDP:DP:RD:AD:FREQ:PVAL:RBQ:ABQ:RDF:RDR:ADF:ADR	0/0:74:39:39:39:0:0%:1E0:53:0:24:15:0:0	0/1:69:39:39:20:19:48.72%:1.0268E-7:46:49:9:11:10:9
ST4.03ch01_RaGOO	4425233	.	A	G	.	PASS	ADP=48;WT=1;HET=1;HOM=0;NC=0	GT:GQ:SDP:DP:RD:AD:FREQ:PVAL:RBQ:ABQ:RDF:RDR:ADF:ADR	0/0:63:48:48:44:2:4.35%:2.4725E-1:51:28:33:11:2:0	0/1:75:48:48:26:21:43.75%:2.6363E-8:56:35:20:6:18:3
ST4.03ch01_RaGOO	4451508	.	G	A	.	PASS	ADP=42;WT=1;HET=1;HOM=0;NC=0	GT:GQ:SDP:DP:RD:AD:FREQ:PVAL:RBQ:ABQ:RDF:RDR:ADF:ADR	0/0:93:49:49:49:0:0%:1E0:59:0:38:11:0:0	0/1:53:35:35:20:15:42.86%:4.5018E-6:58:54:14:6:9:6
ST4.03ch01_RaGOO	4462719	.	G	A	.	PASS	ADP=43;WT=1;HET=1;HOM=0;NC=0	GT:GQ:SDP:DP:RD:AD:FREQ:PVAL:RBQ:ABQ:RDF:RDR:ADF:ADR	0/0:59:37:37:36:1:2.7%:5E-1:54:34:26:10:0:1	0/1:71:49:49:26:20:40.82%:6.7171E-8:63:62:23:3:20:0
ST4.03ch01_RaGOO	4462763	.	T	C	.	PASS	ADP=50;WT=1;HET=1;HOM=0;NC=0	GT:GQ:SDP:DP:RD:AD:FREQ:PVAL:RBQ:ABQ:RDF:RDR:ADF:ADR	0/0:74:40:40:40:0:0%:1E0:66:0:35:5:0:0	0/1:89:60:60:35:25:41.67%:1.2435E-9:68:67:30:5:24:1
ST4.03ch01_RaGOO	4462819	.	C	T	.	PASS	ADP=50;WT=1;HET=1;HOM=0;NC=0	GT:GQ:SDP:DP:RD:AD:FREQ:PVAL:RBQ:ABQ:RDF:RDR:ADF:ADR	0/0:50:38:38:36:2:5.26%:2.4667E-1:62:78:28:8:2:0	0/1:101:62:62:34:28:45.16%:7.0184E-11:61:69:24:10:26:2
ST4.03ch01_RaGOO	4527148	.	C	T	.	PASS	ADP=82;WT=0;HET=1;HOM=1;NC=0	GT:GQ:SDP:DP:RD:AD:FREQ:PVAL:RBQ:ABQ:RDF:RDR:ADF:ADR	1/1:255:57:56:0:56:100%:2.5602E-33:0:60:0:0:53:3	0/1:241:109:109:46:62:56.88%:7.4228E-25:59:60:37:9:57:5
ST4.03ch01_RaGOO	4527235	.	A	G	.	PASS	ADP=89;WT=0;HET=1;HOM=1;NC=0	GT:GQ:SDP:DP:RD:AD:FREQ:PVAL:RBQ:ABQ:RDF:RDR:ADF:ADR	1/1:255:65:65:0:65:100%:1.0519E-38:0:60:0:0:51:14	0/1:222:113:113:54:59:52.21%:5.1062E-23:60:59:39:15:46:13
ST4.03ch01_RaGOO	4527240	.	C	T	.	PASS	ADP=88;WT=0;HET=1;HOM=1;NC=0	GT:GQ:SDP:DP:RD:AD:FREQ:PVAL:RBQ:ABQ:RDF:RDR:ADF:ADR	1/1:255:66:64:0:64:100%:4.1752E-38:0:62:0:0:51:13	0/1:243:113:112:49:63:56.25%:4.4022E-25:56:63:33:16:53:10
ST4.03ch01_RaGOO	4527253	.	T	C	.	PASS	ADP=89;WT=0;HET=1;HOM=1;NC=0	GT:GQ:SDP:DP:RD:AD:FREQ:PVAL:RBQ:ABQ:RDF:RDR:ADF:ADR	1/1:255:66:65:3:62:95.38%:5.2716E-34:48:61:1:2:49:13	0/1:237:115:113:51:62:54.87%:1.6614E-24:60:59:38:13:48:14
ST4.03ch01_RaGOO	4527258	.	G	T	.	PASS	ADP=91;WT=0;HET=1;HOM=1;NC=0	GT:GQ:SDP:DP:RD:AD:FREQ:PVAL:RBQ:ABQ:RDF:RDR:ADF:ADR	1/1:255:67:67:3:64:95.52%:3.6535E-35:48:61:1:2:49:15	0/1:226:116:116:56:60:51.72%:2.4499E-23:60:62:40:16:47:13
ST4.03ch01_RaGOO	4527260	.	T	C	.	PASS	ADP=90;WT=0;HET=1;HOM=1;NC=0	GT:GQ:SDP:DP:RD:AD:FREQ:PVAL:RBQ:ABQ:RDF:RDR:ADF:ADR	1/1:255:66:66:2:64:96.97%:6.0362E-36:56:61:1:1:48:16	0/1:237:115:114:52:62:54.39%:1.9275E-24:61:62:38:14:48:14
ST4.03ch01_RaGOO	4527261	.	G	A	.	PASS	ADP=91;WT=0;HET=1;HOM=1;NC=0	GT:GQ:SDP:DP:RD:AD:FREQ:PVAL:RBQ:ABQ:RDF:RDR:ADF:ADR	1/1:255:66:66:2:64:96.97%:6.0362E-36:57:62:1:1:48:16	0/1:231:116:116:54:61:52.59%:6.9722E-24:60:62:41:13:47:14
ST4.03ch01_RaGOO	4574179	.	T	C	.	PASS	ADP=39;WT=1;HET=1;HOM=0;NC=0	GT:GQ:SDP:DP:RD:AD:FREQ:PVAL:RBQ:ABQ:RDF:RDR:ADF:ADR	0/0:78:41:41:41:0:0%:1E0:55:0:39:2:0:0	0/1:75:37:37:17:20:54.05%:2.7004E-8:56:52:17:0:16:4
ST4.03ch01_RaGOO	4575106	.	T	A	.	PASS	ADP=56;WT=1;HET=1;HOM=0;NC=0	GT:GQ:SDP:DP:RD:AD:FREQ:PVAL:RBQ:ABQ:RDF:RDR:ADF:ADR	0/0:134:73:72:72:0:0%:1E0:55:0:60:12:0:0	0/1:83:41:41:19:22:53.66%:4.8137E-9:50:52:18:1:17:5
ST4.03ch01_RaGOO	4575441	.	C	G	.	PASS	ADP=97;WT=1;HET=1;HOM=0;NC=0	GT:GQ:SDP:DP:RD:AD:FREQ:PVAL:RBQ:ABQ:RDF:RDR:ADF:ADR	0/0:104:105:105:95:10:9.52%:7.8017E-4:61:57:75:20:7:3	0/1:140:90:89:50:39:43.82%:8.3706E-15:64:56:37:13:28:11
ST4.03ch01_RaGOO	4575577	.	G	C	.	PASS	ADP=76;WT=1;HET=1;HOM=0;NC=0	GT:GQ:SDP:DP:RD:AD:FREQ:PVAL:RBQ:ABQ:RDF:RDR:ADF:ADR	0/0:164:95:95:94:1:1.05%:5E-1:58:78:77:17:1:0	0/1:81:57:57:34:23:40.35%:7.2965E-9:57:64:22:12:18:5
ST4.03ch01_RaGOO	4575634	.	G	A	.	PASS	ADP=56;WT=1;HET=1;HOM=0;NC=0	GT:GQ:SDP:DP:RD:AD:FREQ:PVAL:RBQ:ABQ:RDF:RDR:ADF:ADR	0/0:112:76:75:72:2:2.67%:2.483E-1:56:77:57:15:2:0	0/1:61:38:37:20:17:45.95%:6.9312E-7:61:60:17:3:13:4
ST4.03ch01_RaGOO	4673160	.	T	A	.	PASS	ADP=53;WT=1;HET=1;HOM=0;NC=0	GT:GQ:SDP:DP:RD:AD:FREQ:PVAL:RBQ:ABQ:RDF:RDR:ADF:ADR	0/0:111:60:60:60:0:0%:1E0:54:0:50:10:0:0	0/1:89:48:47:23:24:51.06%:1.1021E-9:42:67:19:4:21:3
ST4.03ch01_RaGOO	4706472	.	T	A	.	PASS	ADP=63;WT=1;HET=1;HOM=0;NC=0	GT:GQ:SDP:DP:RD:AD:FREQ:PVAL:RBQ:ABQ:RDF:RDR:ADF:ADR	0/0:157:83:83:83:0:0%:1E0:57:0:71:12:0:0	0/1:96:44:44:19:25:56.82%:2.3358E-10:52:60:19:0:25:0
ST4.03ch01_RaGOO	4706516	.	T	C	.	PASS	ADP=71;WT=1;HET=1;HOM=0;NC=0	GT:GQ:SDP:DP:RD:AD:FREQ:PVAL:RBQ:ABQ:RDF:RDR:ADF:ADR	0/0:130:83:83:81:2:2.41%:2.4848E-1:60:76:73:8:2:0	0/1:107:59:59:30:29:49.15%:1.8424E-11:61:56:30:0:29:0
ST4.03ch01_RaGOO	4706519	.	T	G	.	PASS	ADP=71;WT=1;HET=1;HOM=0;NC=0	GT:GQ:SDP:DP:RD:AD:FREQ:PVAL:RBQ:ABQ:RDF:RDR:ADF:ADR	0/0:126:82:82:80:2:2.44%:2.4847E-1:63:76:72:8:2:0	0/1:106:61:61:32:29:47.54%:2.2597E-11:63:58:32:0:29:0
ST4.03ch01_RaGOO	4706589	.	A	T	.	PASS	ADP=77;WT=1;HET=1;HOM=0;NC=0	GT:GQ:SDP:DP:RD:AD:FREQ:PVAL:RBQ:ABQ:RDF:RDR:ADF:ADR	0/0:115:86:85:81:4:4.71%:6.0288E-2:63:68:72:9:3:1	0/1:105:69:69:34:29:42.03%:2.7231E-11:70:62:32:2:27:2
ST4.03ch01_RaGOO	4706618	.	A	G	.	PASS	ADP=77;WT=1;HET=1;HOM=0;NC=0	GT:GQ:SDP:DP:RD:AD:FREQ:PVAL:RBQ:ABQ:RDF:RDR:ADF:ADR	0/0:96:81:80:75:5:6.25%:2.9303E-2:62:64:64:11:5:0	0/1:156:75:75:34:41:54.67%:2.1236E-16:69:63:29:5:39:2
ST4.03ch01_RaGOO	4706668	.	A	T	.	PASS	ADP=76;WT=1;HET=1;HOM=0;NC=0	GT:GQ:SDP:DP:RD:AD:FREQ:PVAL:RBQ:ABQ:RDF:RDR:ADF:ADR	0/0:94:78:78:70:4:5.13%:5.9958E-2:56:76:56:14:4:0	0/1:178:75:75:29:45:60%:1.4493E-18:64:63:23:6:38:7
ST4.03ch01_RaGOO	4706751	.	G	A	.	PASS	ADP=55;WT=1;HET=1;HOM=0;NC=0	GT:GQ:SDP:DP:RD:AD:FREQ:PVAL:RBQ:ABQ:RDF:RDR:ADF:ADR	0/0:95:63:63:61:2:3.17%:2.48E-1:54:75:38:23:2:0	0/1:99:47:47:21:26:55.32%:1.1545E-10:49:59:7:14:15:11
ST4.03ch01_RaGOO	4717881	.	G	T	.	PASS	ADP=59;WT=1;HET=1;HOM=0;NC=0	GT:GQ:SDP:DP:RD:AD:FREQ:PVAL:RBQ:ABQ:RDF:RDR:ADF:ADR	0/0:134:71:71:71:0:0%:1E0:58:0:55:16:0:0	0/1:85:47:47:23:23:48.94%:2.9283E-9:64:60:22:1:17:6
ST4.03ch01_RaGOO	4717891	.	T	C	.	PASS	ADP=58;WT=1;HET=1;HOM=0;NC=0	GT:GQ:SDP:DP:RD:AD:FREQ:PVAL:RBQ:ABQ:RDF:RDR:ADF:ADR	0/0:68:70:70:63:7:10%:6.675E-3:56:55:49:14:6:1	0/1:84:47:47:24:23:48.94%:3.2602E-9:59:61:17:7:22:1
ST4.03ch01_RaGOO	4717939	.	G	A	.	PASS	ADP=55;WT=1;HET=1;HOM=0;NC=0	GT:GQ:SDP:DP:RD:AD:FREQ:PVAL:RBQ:ABQ:RDF:RDR:ADF:ADR	0/0:65:64:64:58:6:9.38%:1.3824E-2:56:41:47:11:5:1	0/1:76:46:46:25:21:45.65%:2.4256E-8:57:62:17:8:19:2
ST4.03ch01_RaGOO	4717992	.	C	T	.	PASS	ADP=63;WT=1;HET=1;HOM=0;NC=0	GT:GQ:SDP:DP:RD:AD:FREQ:PVAL:RBQ:ABQ:RDF:RDR:ADF:ADR	0/0:109:65:65:64:1:1.54%:5E-1:54:38:52:12:0:1	0/1:100:62:62:26:27:43.55%:8.2728E-11:63:53:26:0:17:10
ST4.03ch01_RaGOO	4718135	.	G	T	.	PASS	ADP=67;WT=1;HET=1;HOM=0;NC=0	GT:GQ:SDP:DP:RD:AD:FREQ:PVAL:RBQ:ABQ:RDF:RDR:ADF:ADR	0/0:142:75:75:75:0:0%:1E0:58:0:63:12:0:0	0/1:131:59:59:25:34:57.63%:6.3255E-14:56:46:23:2:29:5
ST4.03ch01_RaGOO	4718228	.	G	A	.	PASS	ADP=74;WT=1;HET=1;HOM=0;NC=0	GT:GQ:SDP:DP:RD:AD:FREQ:PVAL:RBQ:ABQ:RDF:RDR:ADF:ADR	0/0:93:81:81:75:6:7.41%:1.4197E-2:61:57:61:14:5:1	0/1:104:67:67:38:29:43.28%:3.7837E-11:61:52:33:5:24:5
ST4.03ch01_RaGOO	4718240	.	C	T	.	PASS	ADP=78;WT=1;HET=1;HOM=0;NC=0	GT:GQ:SDP:DP:RD:AD:FREQ:PVAL:RBQ:ABQ:RDF:RDR:ADF:ADR	0/0:100:83:82:77:5:6.1%:2.9351E-2:62:57:62:15:4:1	0/1:111:75:74:41:31:41.89%:7.3585E-12:59:52:37:4:25:6
ST4.03ch01_RaGOO	4718368	.	C	A	.	PASS	ADP=108;WT=1;HET=1;HOM=0;NC=0	GT:GQ:SDP:DP:RD:AD:FREQ:PVAL:RBQ:ABQ:RDF:RDR:ADF:ADR	0/0:102:99:99:87:8:8.08%:3.3505E-3:59:64:71:16:6:2	0/1:181:117:117:62:50:42.74%:7.2027E-19:59:61:45:17:40:10
ST4.03ch01_RaGOO	4718487	.	T	C	.	PASS	ADP=68;WT=0;HET=1;HOM=1;NC=0	GT:GQ:SDP:DP:RD:AD:FREQ:PVAL:RBQ:ABQ:RDF:RDR:ADF:ADR	1/1:255:66:66:5:61:92.42%:3.45E-32:69:56:4:1:51:10	0/1:116:71:70:38:32:45.71%:2.2536E-12:65:52:31:7:20:12
ST4.03ch01_RaGOO	4718488	.	T	C	.	PASS	ADP=69;WT=0;HET=1;HOM=1;NC=0	GT:GQ:SDP:DP:RD:AD:FREQ:PVAL:RBQ:ABQ:RDF:RDR:ADF:ADR	1/1:255:67:67:5:62:92.54%:9.3383E-33:64:57:4:1:50:12	0/1:106:72:72:42:30:41.67%:1.9973E-11:64:51:34:8:17:13
ST4.03ch01_RaGOO	4718577	.	A	C	.	PASS	ADP=60;WT=1;HET=1;HOM=0;NC=0	GT:GQ:SDP:DP:RD:AD:FREQ:PVAL:RBQ:ABQ:RDF:RDR:ADF:ADR	0/0:116:70:70:69:1:1.43%:5E-1:57:39:47:22:0:1	0/1:98:51:51:22:26:50.98%:1.3341E-10:45:59:9:13:21:5
ST4.03ch01_RaGOO	4718578	.	G	A	.	PASS	ADP=60;WT=1;HET=1;HOM=0;NC=0	GT:GQ:SDP:DP:RD:AD:FREQ:PVAL:RBQ:ABQ:RDF:RDR:ADF:ADR	0/0:88:70:70:66:4:5.71%:5.9812E-2:56:57:46:20:2:2	0/1:122:51:51:15:30:58.82%:5.1233E-13:39:57:5:10:22:8
ST4.03ch01_RaGOO	4718648	.	A	T	.	PASS	ADP=56;WT=1;HET=1;HOM=0;NC=0	GT:GQ:SDP:DP:RD:AD:FREQ:PVAL:RBQ:ABQ:RDF:RDR:ADF:ADR	0/0:100:72:72:68:3:4.17%:1.2234E-1:60:38:55:13:0:3	0/1:78:40:40:19:21:52.5%:1.2997E-8:49:59:10:9:16:5
ST4.03ch01_RaGOO	4718655	.	A	G	.	PASS	ADP=56;WT=1;HET=1;HOM=0;NC=0	GT:GQ:SDP:DP:RD:AD:FREQ:PVAL:RBQ:ABQ:RDF:RDR:ADF:ADR	0/0:91:72:72:68:4:5.56%:5.9887E-2:59:38:55:13:0:4	0/1:97:41:41:9:23:56.1%:1.9117E-10:41:61:1:8:21:2
ST4.03ch01_RaGOO	4718789	.	A	T	.	PASS	ADP=55;WT=1;HET=1;HOM=0;NC=0	GT:GQ:SDP:DP:RD:AD:FREQ:PVAL:RBQ:ABQ:RDF:RDR:ADF:ADR	0/0:88:59:59:57:2:3.39%:2.4786E-1:60:53:47:10:2:0	0/1:111:52:51:22:29:56.86%:6.4161E-12:65:61:21:1:21:8
ST4.03ch01_RaGOO	4718790	.	T	A,C	.	PASS	ADP=55;WT=0;HET=1;HOM=1;NC=0	GT:GQ:SDP:DP:RD:AD:FREQ:PVAL:RBQ:ABQ:RDF:RDR:ADF:ADR	1/1:255:59:59:2:57:96.61%:7.5133E-32:53:59:2:0:47:10	0/2:104:51:51:20:27:52.94%:3.5655E-11:61:59:19:1:18:9
ST4.03ch01_RaGOO	4718791	.	C	A,G	.	PASS	ADP=55;WT=0;HET=1;HOM=1;NC=0	GT:GQ:SDP:DP:RD:AD:FREQ:PVAL:RBQ:ABQ:RDF:RDR:ADF:ADR	1/1:255:59:59:0:56:94.92%:2.5602E-33:0:57:0:0:46:10	0/2:106:51:51:17:27:52.94%:2.0452E-11:60:62:16:1:20:7
ST4.03ch01_RaGOO	4718856	.	C	T	.	PASS	ADP=52;WT=1;HET=1;HOM=0;NC=0	GT:GQ:SDP:DP:RD:AD:FREQ:PVAL:RBQ:ABQ:RDF:RDR:ADF:ADR	0/0:79:61:61:57:3:4.92%:1.2185E-1:56:67:50:7:3:0	0/1:86:44:44:21:23:52.27%:2.3136E-9:56:61:18:3:17:6
ST4.03ch01_RaGOO	4718860	.	T	A	.	PASS	ADP=51;WT=1;HET=1;HOM=0;NC=0	GT:GQ:SDP:DP:RD:AD:FREQ:PVAL:RBQ:ABQ:RDF:RDR:ADF:ADR	0/0:71:60:60:56:4:6.67%:5.9362E-2:56:76:48:8:4:0	0/1:65:42:42:21:18:42.86%:2.9336E-7:60:61:18:3:13:5
ST4.03ch01_RaGOO	4719093	.	C	A	.	PASS	ADP=38;WT=1;HET=1;HOM=0;NC=0	GT:GQ:SDP:DP:RD:AD:FREQ:PVAL:RBQ:ABQ:RDF:RDR:ADF:ADR	0/0:74:39:39:39:0:0%:1E0:53:0:19:20:0:0	0/1:66:37:37:19:18:48.65%:2.432E-7:58:58:13:6:16:2
ST4.03ch01_RaGOO	4801411	.	G	A	.	PASS	ADP=62;WT=1;HET=1;HOM=0;NC=0	GT:GQ:SDP:DP:RD:AD:FREQ:PVAL:RBQ:ABQ:RDF:RDR:ADF:ADR	0/0:74:65:65:60:5:7.69%:2.8856E-2:56:38:49:11:5:0	0/1:140:61:59:10:32:54.24%:9.4228E-15:69:45:10:0:30:2
ST4.03ch01_RaGOO	4813639	.	T	G,C	.	PASS	ADP=48;WT=0;HET=1;HOM=1;NC=0	GT:GQ:SDP:DP:RD:AD:FREQ:PVAL:RBQ:ABQ:RDF:RDR:ADF:ADR	1/1:255:61:61:0:61:100%:2.609E-36:0:55:0:0:31:30	0/2:105:35:35:0:19:54.29%:2.8292E-11:0:65:0:0:16:3
ST4.03ch01_RaGOO	4845297	.	A	G	.	PASS	ADP=46;WT=1;HET=1;HOM=0;NC=0	GT:GQ:SDP:DP:RD:AD:FREQ:PVAL:RBQ:ABQ:RDF:RDR:ADF:ADR	0/0:76:48:48:47:1:2.08%:5E-1:60:39:44:3:1:0	0/1:68:45:44:25:19:43.18%:1.5811E-7:60:59:22:3:16:3
ST4.03ch01_RaGOO	4845322	.	A	G	.	PASS	ADP=58;WT=0;HET=1;HOM=1;NC=0	GT:GQ:SDP:DP:RD:AD:FREQ:PVAL:RBQ:ABQ:RDF:RDR:ADF:ADR	1/1:255:58:58:0:57:98.28%:6.4572E-34:0:62:0:0:54:3	0/1:132:59:59:24:34:57.63%:5.3076E-14:62:59:22:2:31:3
ST4.03ch01_RaGOO	4845331	.	T	C	.	PASS	ADP=59;WT=1;HET=1;HOM=0;NC=0	GT:GQ:SDP:DP:RD:AD:FREQ:PVAL:RBQ:ABQ:RDF:RDR:ADF:ADR	0/0:112:60:59:59:0:0%:1E0:64:0:56:3:0:0	0/1:89:60:60:34:25:41.67%:1.16E-9:62:60:31:3:22:3
ST4.03ch01_RaGOO	4878638	.	G	A	.	PASS	ADP=102;WT=1;HET=1;HOM=0;NC=0	GT:GQ:SDP:DP:RD:AD:FREQ:PVAL:RBQ:ABQ:RDF:RDR:ADF:ADR	0/0:130:90:90:87:3:3.33%:1.2291E-1:53:38:47:40:0:3	0/1:180:114:114:64:50:43.86%:8.485E-19:49:48:28:36:24:26
ST4.03ch01_RaGOO	4879071	.	C	A	.	PASS	ADP=89;WT=1;HET=1;HOM=0;NC=0	GT:GQ:SDP:DP:RD:AD:FREQ:PVAL:RBQ:ABQ:RDF:RDR:ADF:ADR	0/0:125:131:131:116:12:9.16%:1.8637E-4:59:62:93:23:12:0	0/1:84:48:48:24:23:47.92%:3.2602E-9:61:69:19:5:22:1
ST4.03ch01_RaGOO	4879077	.	A	G	.	PASS	ADP=84;WT=0;HET=1;HOM=1;NC=0	GT:GQ:SDP:DP:RD:AD:FREQ:PVAL:RBQ:ABQ:RDF:RDR:ADF:ADR	1/1:255:125:125:8:115:92%:3.0102E-61:57:61:8:0:93:22	0/1:97:45:43:18:25:58.14%:1.977E-10:74:64:17:1:20:5
ST4.03ch01_RaGOO	4889925	.	C	G	.	PASS	ADP=68;WT=1;HET=1;HOM=0;NC=0	GT:GQ:SDP:DP:RD:AD:FREQ:PVAL:RBQ:ABQ:RDF:RDR:ADF:ADR	0/0:137:74:74:74:0:0%:1E0:59:0:62:12:0:0	0/1:96:65:63:36:27:42.86%:2.0968E-10:53:51:31:5:17:10
ST4.03ch01_RaGOO	4890162	.	A	G	.	PASS	ADP=115;WT=0;HET=1;HOM=1;NC=0	GT:GQ:SDP:DP:RD:AD:FREQ:PVAL:RBQ:ABQ:RDF:RDR:ADF:ADR	1/1:255:85:85:0:85:100%:1.0935E-50:0:59:0:0:72:13	0/1:210:145:145:86:59:40.69%:9.8706E-22:57:60:77:9:51:8
ST4.03ch01_RaGOO	4890177	.	G	C	.	PASS	ADP=114;WT=1;HET=1;HOM=0;NC=0	GT:GQ:SDP:DP:RD:AD:FREQ:PVAL:RBQ:ABQ:RDF:RDR:ADF:ADR	0/0:157:83:83:83:0:0%:1E0:58:0:68:15:0:0	0/1:255:148:146:62:83:56.85%:4.9148E-33:64:58:55:7:70:13
ST4.03ch01_RaGOO	4964566	.	G	A	.	PASS	ADP=85;WT=1;HET=1;HOM=0;NC=0	GT:GQ:SDP:DP:RD:AD:FREQ:PVAL:RBQ:ABQ:RDF:RDR:ADF:ADR	0/0:90:78:78:70:5:6.58%:2.9174E-2:60:75:56:14:5:0	0/1:131:93:92:53:37:40.22%:6.668E-14:65:68:48:5:35:2
ST4.03ch01_RaGOO	4964644	.	C	T	.	PASS	ADP=66;WT=1;HET=1;HOM=0;NC=0	GT:GQ:SDP:DP:RD:AD:FREQ:PVAL:RBQ:ABQ:RDF:RDR:ADF:ADR	0/0:79:60:60:57:3:5%:1.2185E-1:55:51:41:16:1:2	0/1:124:72:72:38:34:47.22%:3.3502E-13:56:62:32:6:26:8
ST4.03ch01_RaGOO	4979835	.	T	C	.	PASS	ADP=84;WT=1;HET=1;HOM=0;NC=0	GT:GQ:SDP:DP:RD:AD:FREQ:PVAL:RBQ:ABQ:RDF:RDR:ADF:ADR	0/0:130:110:110:103:7:6.36%:7.0805E-3:59:65:94:9:6:1	0/1:112:58:58:28:30:51.72%:5.5047E-12:52:67:23:5:29:1
ST4.03ch01_RaGOO	4979855	.	G	A	.	PASS	ADP=91;WT=1;HET=1;HOM=0;NC=0	GT:GQ:SDP:DP:RD:AD:FREQ:PVAL:RBQ:ABQ:RDF:RDR:ADF:ADR	0/0:147:120:119:112:7:5.88%:7.1349E-3:60:71:104:8:6:1	0/1:134:63:63:28:35:55.56%:3.7062E-14:55:68:24:4:33:2
ST4.03ch01_RaGOO	4979913	.	A	G	.	PASS	ADP=108;WT=1;HET=1;HOM=0;NC=0	GT:GQ:SDP:DP:RD:AD:FREQ:PVAL:RBQ:ABQ:RDF:RDR:ADF:ADR	0/0:280:149:149:149:0:0%:1E0:60:0:135:14:0:0	0/1:108:68:68:38:30:44.12%:1.4855E-11:58:64:36:2:25:5
ST4.03ch01_RaGOO	4980018	.	T	A	.	PASS	ADP=118;WT=1;HET=1;HOM=0;NC=0	GT:GQ:SDP:DP:RD:AD:FREQ:PVAL:RBQ:ABQ:RDF:RDR:ADF:ADR	0/0:170:170:169:154:15:8.88%:2.2057E-5:53:47:122:32:9:6	0/1:136:67:67:31:36:53.73%:2.098E-14:54:50:27:4:21:15
ST4.03ch01_RaGOO	4980055	.	T	C	.	PASS	ADP=85;WT=1;HET=1;HOM=0;NC=0	GT:GQ:SDP:DP:RD:AD:FREQ:PVAL:RBQ:ABQ:RDF:RDR:ADF:ADR	0/0:125:133:128:116:12:9.38%:1.8637E-4:50:35:93:23:8:4	0/1:64:45:42:24:18:42.86%:3.7193E-7:51:46:20:4:10:8
ST4.03ch01_RaGOO	4980207	.	A	G	.	PASS	ADP=85;WT=1;HET=1;HOM=0;NC=0	GT:GQ:SDP:DP:RD:AD:FREQ:PVAL:RBQ:ABQ:RDF:RDR:ADF:ADR	0/0:135:122:121:112:9:7.44%:1.674E-3:58:35:85:27:7:2	0/1:88:50:49:25:24:48.98%:1.3761E-9:62:40:19:6:20:4
ST4.03ch01_RaGOO	4980283	.	A	G	.	PASS	ADP=93;WT=1;HET=1;HOM=0;NC=0	GT:GQ:SDP:DP:RD:AD:FREQ:PVAL:RBQ:ABQ:RDF:RDR:ADF:ADR	0/0:132:124:124:113:10:8.06%:8.0731E-4:55:45:83:30:9:1	0/1:110:63:63:33:30:47.62%:9.545E-12:63:46:29:4:28:2
ST4.03ch01_RaGOO	4980641	.	T	A	.	PASS	ADP=92;WT=1;HET=1;HOM=0;NC=0	GT:GQ:SDP:DP:RD:AD:FREQ:PVAL:RBQ:ABQ:RDF:RDR:ADF:ADR	0/0:215:124:124:123:1:0.81%:5E-1:55:39:78:45:0:1	0/1:89:60:60:35:25:41.67%:1.2435E-9:54:63:27:8:18:7
ST4.03ch01_RaGOO	5260421	.	C	T	.	PASS	ADP=153;WT=1;HET=1;HOM=0;NC=0	GT:GQ:SDP:DP:RD:AD:FREQ:PVAL:RBQ:ABQ:RDF:RDR:ADF:ADR	0/0:254:257:254:232:22:8.66%:1.4827E-7:61:59:203:29:17:5	0/1:78:53:53:31:22:41.51%:1.5031E-8:57:63:25:6:20:2
ST4.03ch01_RaGOO	5261114	.	C	A	.	PASS	ADP=124;WT=1;HET=1;HOM=0;NC=0	GT:GQ:SDP:DP:RD:AD:FREQ:PVAL:RBQ:ABQ:RDF:RDR:ADF:ADR	0/0:322:181:181:180:1:0.55%:5E-1:59:76:130:50:1:0	0/1:136:68:68:32:36:52.94%:2.4039E-14:61:58:20:12:24:12
ST4.03ch01_RaGOO	5261745	.	C	G	.	PASS	ADP=70;WT=1;HET=1;HOM=0;NC=0	GT:GQ:SDP:DP:RD:AD:FREQ:PVAL:RBQ:ABQ:RDF:RDR:ADF:ADR	0/0:197:106:106:106:0:0%:1E0:62:0:95:11:0:0	0/1:71:35:35:16:19:54.29%:6.3952E-8:57:66:16:0:18:1
ST4.03ch01_RaGOO	5261747	.	A	T	.	PASS	ADP=70;WT=1;HET=1;HOM=0;NC=0	GT:GQ:SDP:DP:RD:AD:FREQ:PVAL:RBQ:ABQ:RDF:RDR:ADF:ADR	0/0:198:105:105:105:0:0%:1E0:63:0:95:10:0:0	0/1:71:35:35:16:19:54.29%:6.3952E-8:58:65:16:0:18:1
ST4.03ch01_RaGOO	5270101	.	C	A	.	PASS	ADP=72;WT=1;HET=1;HOM=0;NC=0	GT:GQ:SDP:DP:RD:AD:FREQ:PVAL:RBQ:ABQ:RDF:RDR:ADF:ADR	0/0:179:97:95:95:0:0%:1E0:53:0:87:8:0:0	0/1:79:50:49:27:22:44.9%:1.1173E-8:65:63:27:0:21:1
ST4.03ch01_RaGOO	5270108	.	C	A	.	PASS	ADP=75;WT=1;HET=1;HOM=0;NC=0	GT:GQ:SDP:DP:RD:AD:FREQ:PVAL:RBQ:ABQ:RDF:RDR:ADF:ADR	0/0:186:100:100:100:0:0%:1E0:55:0:90:10:0:0	0/1:79:50:50:28:22:44%:1.2104E-8:65:65:28:0:21:1
ST4.03ch01_RaGOO	5270968	.	G	A	.	PASS	ADP=95;WT=1;HET=1;HOM=0;NC=0	GT:GQ:SDP:DP:RD:AD:FREQ:PVAL:RBQ:ABQ:RDF:RDR:ADF:ADR	0/0:226:130:130:129:1:0.77%:5E-1:64:18:104:25:0:1	0/1:131:60:60:26:34:56.67%:7.4725E-14:64:61:21:5:29:5
ST4.03ch01_RaGOO	5270973	.	A	G	.	PASS	ADP=92;WT=1;HET=1;HOM=0;NC=0	GT:GQ:SDP:DP:RD:AD:FREQ:PVAL:RBQ:ABQ:RDF:RDR:ADF:ADR	0/0:235:126:126:126:0:0%:1E0:63:0:100:26:0:0	0/1:126:59:59:26:33:55.93%:2.068E-13:64:62:21:5:29:4
ST4.03ch01_RaGOO	5270990	.	G	A	.	PASS	ADP=89;WT=1;HET=1;HOM=0;NC=0	GT:GQ:SDP:DP:RD:AD:FREQ:PVAL:RBQ:ABQ:RDF:RDR:ADF:ADR	0/0:227:122:122:122:0:0%:1E0:63:0:94:28:0:0	0/1:133:57:57:23:34:59.65%:4.411E-14:62:61:18:5:29:5
ST4.03ch01_RaGOO	5307209	.	C	T	.	PASS	ADP=72;WT=1;HET=1;HOM=0;NC=0	GT:GQ:SDP:DP:RD:AD:FREQ:PVAL:RBQ:ABQ:RDF:RDR:ADF:ADR	0/0:179:96:96:96:0:0%:1E0:59:0:75:21:0:0	0/1:79:48:48:26:22:45.83%:1.0268E-8:57:61:16:10:15:7
ST4.03ch01_RaGOO	5316437	.	A	T	.	PASS	ADP=46;WT=1;HET=1;HOM=0;NC=0	GT:GQ:SDP:DP:RD:AD:FREQ:PVAL:RBQ:ABQ:RDF:RDR:ADF:ADR	0/0:107:58:58:58:0:0%:1E0:61:0:58:0:0:0	0/1:71:35:35:16:19:54.29%:6.3952E-8:58:61:16:0:19:0
ST4.03ch01_RaGOO	5317619	.	G	A	.	PASS	ADP=89;WT=1;HET=1;HOM=0;NC=0	GT:GQ:SDP:DP:RD:AD:FREQ:PVAL:RBQ:ABQ:RDF:RDR:ADF:ADR	0/0:113:116:116:105:11:9.48%:3.8088E-4:55:53:77:28:5:6	0/1:101:63:62:34:28:45.16%:7.0184E-11:49:58:15:19:24:4
ST4.03ch01_RaGOO	5366536	.	G	A	.	PASS	ADP=127;WT=1;HET=1;HOM=0;NC=0	GT:GQ:SDP:DP:RD:AD:FREQ:PVAL:RBQ:ABQ:RDF:RDR:ADF:ADR	0/0:318:170:169:169:0:0%:1E0:56:0:144:25:0:0	0/1:155:86:86:44:42:48.84%:2.7611E-16:58:55:38:6:30:12
ST4.03ch01_RaGOO	5367540	.	A	C	.	PASS	ADP=165;WT=0;HET=1;HOM=1;NC=0	GT:GQ:SDP:DP:RD:AD:FREQ:PVAL:RBQ:ABQ:RDF:RDR:ADF:ADR	1/1:255:247:247:21:226:91.5%:4.6718E-117:58:60:21:0:200:26	0/1:166:84:84:40:44:52.38%:2.4219E-17:62:54:33:7:36:8
ST4.03ch01_RaGOO	5576311	.	A	G	.	PASS	ADP=66;WT=1;HET=1;HOM=0;NC=0	GT:GQ:SDP:DP:RD:AD:FREQ:PVAL:RBQ:ABQ:RDF:RDR:ADF:ADR	0/0:160:93:93:92:1:1.08%:5E-1:64:33:75:17:0:1	0/1:74:40:40:20:20:50%:3.8991E-8:62:57:17:3:15:5
ST4.03ch01_RaGOO	5576323	.	G	A	.	PASS	ADP=65;WT=1;HET=1;HOM=0;NC=0	GT:GQ:SDP:DP:RD:AD:FREQ:PVAL:RBQ:ABQ:RDF:RDR:ADF:ADR	0/0:118:89:88:84:4:4.55%:6.0363E-2:60:51:69:15:2:2	0/1:60:43:42:25:17:40.48%:9.9678E-7:50:61:15:10:16:1
ST4.03ch01_RaGOO	5576400	.	G	A	.	PASS	ADP=66;WT=1;HET=1;HOM=0;NC=0	GT:GQ:SDP:DP:RD:AD:FREQ:PVAL:RBQ:ABQ:RDF:RDR:ADF:ADR	0/0:145:86:86:85:1:1.16%:5E-1:60:37:60:25:0:1	0/1:90:46:46:22:24:52.17%:9.761E-10:53:60:16:6:20:4
ST4.03ch01_RaGOO	5576466	.	A	G	.	PASS	ADP=48;WT=1;HET=1;HOM=0;NC=0	GT:GQ:SDP:DP:RD:AD:FREQ:PVAL:RBQ:ABQ:RDF:RDR:ADF:ADR	0/0:107:58:58:58:0:0%:1E0:60:0:40:18:0:0	0/1:56:40:39:22:16:41.03%:2.0535E-6:57:63:19:3:15:1
ST4.03ch01_RaGOO	5578706	.	T	C	.	PASS	ADP=65;WT=0;HET=1;HOM=1;NC=0	GT:GQ:SDP:DP:RD:AD:FREQ:PVAL:RBQ:ABQ:RDF:RDR:ADF:ADR	1/1:255:93:92:0:92:100%:6.9429E-55:0:58:0:0:77:15	0/1:89:39:39:16:23:58.97%:1.093E-9:53:48:13:3:12:11
ST4.03ch01_RaGOO	5578785	.	C	A	.	PASS	ADP=52;WT=0;HET=1;HOM=1;NC=0	GT:GQ:SDP:DP:RD:AD:FREQ:PVAL:RBQ:ABQ:RDF:RDR:ADF:ADR	1/1:255:70:70:0:70:100%:1.0659E-41:0:50:0:0:45:25	0/1:83:35:35:13:21:60%:4.9442E-9:55:55:9:4:15:6
ST4.03ch01_RaGOO	5579093	.	C	A	.	PASS	ADP=88;WT=1;HET=1;HOM=0;NC=0	GT:GQ:SDP:DP:RD:AD:FREQ:PVAL:RBQ:ABQ:RDF:RDR:ADF:ADR	0/0:224:120:120:120:0:0%:1E0:60:0:93:27:0:0	0/1:118:57:57:26:31:54.39%:1.5588E-12:56:57:22:4:27:4
ST4.03ch01_RaGOO	5579295	.	A	T	.	PASS	ADP=56;WT=0;HET=1;HOM=1;NC=0	GT:GQ:SDP:DP:RD:AD:FREQ:PVAL:RBQ:ABQ:RDF:RDR:ADF:ADR	1/1:255:55:55:2:53:96.36%:1.6199E-29:33:57:0:2:42:11	0/1:94:57:57:31:26:45.61%:3.594E-10:61:56:27:4:19:7
ST4.03ch01_RaGOO	5579923	.	C	T	.	PASS	ADP=86;WT=0;HET=1;HOM=1;NC=0	GT:GQ:SDP:DP:RD:AD:FREQ:PVAL:RBQ:ABQ:RDF:RDR:ADF:ADR	1/1:255:107:106:0:106:100%:2.7758E-63:0:59:0:0:86:20	0/1:152:66:66:27:39:59.09%:5.1713E-16:59:57:21:6:32:7
ST4.03ch01_RaGOO	5579992	.	A	T	.	PASS	ADP=98;WT=0;HET=1;HOM=1;NC=0	GT:GQ:SDP:DP:RD:AD:FREQ:PVAL:RBQ:ABQ:RDF:RDR:ADF:ADR	1/1:255:126:126:9:117:92.86%:8.601E-62:37:59:2:7:101:16	0/1:116:71:71:39:32:45.07%:2.4568E-12:59:55:24:15:24:8
ST4.03ch01_RaGOO	5579994	.	A	G	.	PASS	ADP=97;WT=0;HET=1;HOM=1;NC=0	GT:GQ:SDP:DP:RD:AD:FREQ:PVAL:RBQ:ABQ:RDF:RDR:ADF:ADR	1/1:255:127:125:7:118:94.4%:1.2921E-63:42:59:1:6:102:16	0/1:116:70:70:38:32:45.71%:2.2536E-12:59:56:23:15:24:8
ST4.03ch01_RaGOO	5580137	.	A	G	.	PASS	ADP=76;WT=0;HET=1;HOM=1;NC=0	GT:GQ:SDP:DP:RD:AD:FREQ:PVAL:RBQ:ABQ:RDF:RDR:ADF:ADR	1/1:255:99:97:0:96:98.97%:2.7702E-57:0:60:0:0:69:27	0/1:77:55:55:33:22:40%:1.7076E-8:65:53:28:5:14:8
ST4.03ch01_RaGOO	7883979	.	T	C	.	PASS	ADP=123;WT=1;HET=1;HOM=0;NC=0	GT:GQ:SDP:DP:RD:AD:FREQ:PVAL:RBQ:ABQ:RDF:RDR:ADF:ADR	0/0:310:165:165:165:0:0%:1E0:72:0:165:0:0:0	0/1:130:81:81:45:36:44.44%:9.3487E-14:70:69:45:0:36:0
ST4.03ch01_RaGOO	7884126	.	C	T	.	PASS	ADP=73;WT=1;HET=1;HOM=0;NC=0	GT:GQ:SDP:DP:RD:AD:FREQ:PVAL:RBQ:ABQ:RDF:RDR:ADF:ADR	0/0:152:82:82:82:0:0%:1E0:60:0:50:32:0:0	0/1:128:64:64:30:34:53.12%:1.3489E-13:61:62:20:10:22:12
ST4.03ch01_RaGOO	7901954	.	C	G	.	PASS	ADP=40;WT=1;HET=1;HOM=0;NC=0	GT:GQ:SDP:DP:RD:AD:FREQ:PVAL:RBQ:ABQ:RDF:RDR:ADF:ADR	0/0:70:37:37:37:0:0%:1E0:54:0:31:6:0:0	0/1:63:44:44:26:18:40.91%:4.2568E-7:56:45:20:6:12:6
ST4.03ch01_RaGOO	7901983	.	T	C	.	PASS	ADP=38;WT=0;HET=1;HOM=1;NC=0	GT:GQ:SDP:DP:RD:AD:FREQ:PVAL:RBQ:ABQ:RDF:RDR:ADF:ADR	1/1:200:35:35:0:35:100%:8.9137E-21:0:51:0:0:27:8	0/1:83:42:41:19:22:53.66%:4.8137E-9:45:52:11:8:16:6
ST4.03ch01_RaGOO	7903077	.	G	A	.	PASS	ADP=93;WT=1;HET=1;HOM=0;NC=0	GT:GQ:SDP:DP:RD:AD:FREQ:PVAL:RBQ:ABQ:RDF:RDR:ADF:ADR	0/0:276:147:147:147:0:0%:1E0:63:0:117:30:0:0	0/1:60:39:39:22:17:43.59%:8.1342E-7:65:66:19:3:16:1
ST4.03ch01_RaGOO	7903119	.	G	A	.	PASS	ADP=92;WT=1;HET=1;HOM=0;NC=0	GT:GQ:SDP:DP:RD:AD:FREQ:PVAL:RBQ:ABQ:RDF:RDR:ADF:ADR	0/0:272:146:146:146:0:0%:1E0:63:0:115:31:0:0	0/1:60:39:39:22:17:43.59%:8.1342E-7:65:57:19:3:15:2
ST4.03ch01_RaGOO	7927326	.	C	T	.	PASS	ADP=66;WT=1;HET=1;HOM=0;NC=0	GT:GQ:SDP:DP:RD:AD:FREQ:PVAL:RBQ:ABQ:RDF:RDR:ADF:ADR	0/0:98:94:94:86:8:8.51%:3.3448E-3:63:67:65:21:7:1	0/1:80:38:38:17:21:55.26%:9.9016E-9:55:61:10:7:13:8
ST4.03ch01_RaGOO	7935783	.	G	A	.	PASS	ADP=118;WT=0;HET=1;HOM=1;NC=0	GT:GQ:SDP:DP:RD:AD:FREQ:PVAL:RBQ:ABQ:RDF:RDR:ADF:ADR	1/1:255:103:103:0:103:100%:1.7512E-61:0:57:0:0:67:36	0/1:255:134:133:61:72:54.14%:3.0382E-28:53:54:48:13:45:27
ST4.03ch01_RaGOO	7935873	.	A	C	.	PASS	ADP=67;WT=1;HET=1;HOM=0;NC=0	GT:GQ:SDP:DP:RD:AD:FREQ:PVAL:RBQ:ABQ:RDF:RDR:ADF:ADR	0/0:89:48:48:48:0:0%:1E0:58:0:31:17:0:0	0/1:137:90:87:49:38:43.68%:1.9732E-14:51:53:28:21:32:6
ST4.03ch01_RaGOO	7935904	.	G	T	.	PASS	ADP=63;WT=0;HET=1;HOM=1;NC=0	GT:GQ:SDP:DP:RD:AD:FREQ:PVAL:RBQ:ABQ:RDF:RDR:ADF:ADR	1/1:225:42:42:1:41:97.62%:2.5612E-23:39:52:0:1:20:21	0/1:160:85:85:42:43:50.59%:8.3232E-17:50:48:29:13:20:23
ST4.03ch01_RaGOO	7935961	.	C	G	.	PASS	ADP=60;WT=1;HET=1;HOM=0;NC=0	GT:GQ:SDP:DP:RD:AD:FREQ:PVAL:RBQ:ABQ:RDF:RDR:ADF:ADR	0/0:50:37:37:35:2:5.41%:2.4658E-1:44:39:14:21:0:2	0/1:148:83:83:42:40:48.19%:1.5502E-15:51:47:24:18:24:16
ST4.03ch01_RaGOO	7936021	.	C	G	.	PASS	ADP=61;WT=1;HET=1;HOM=0;NC=0	GT:GQ:SDP:DP:RD:AD:FREQ:PVAL:RBQ:ABQ:RDF:RDR:ADF:ADR	0/0:74:39:39:39:0:0%:1E0:47:0:19:20:0:0	0/1:147:84:83:43:40:48.19%:1.7206E-15:51:55:31:12:25:15
ST4.03ch01_RaGOO	7936190	.	A	T	.	PASS	ADP=69;WT=1;HET=1;HOM=0;NC=0	GT:GQ:SDP:DP:RD:AD:FREQ:PVAL:RBQ:ABQ:RDF:RDR:ADF:ADR	0/0:145:77:77:77:0:0%:1E0:65:0:75:2:0:0	0/1:101:61:61:33:28:45.9%:6.4366E-11:61:55:30:3:17:11
ST4.03ch01_RaGOO	7936428	.	G	T	.	PASS	ADP=59;WT=1;HET=1;HOM=0;NC=0	GT:GQ:SDP:DP:RD:AD:FREQ:PVAL:RBQ:ABQ:RDF:RDR:ADF:ADR	0/0:88:71:70:66:4:5.71%:5.9812E-2:63:46:48:18:2:2	0/1:70:49:49:29:20:40.82%:8.2643E-8:58:50:23:6:14:6
ST4.03ch01_RaGOO	7936445	.	G	A	.	PASS	ADP=58;WT=1;HET=1;HOM=0;NC=0	GT:GQ:SDP:DP:RD:AD:FREQ:PVAL:RBQ:ABQ:RDF:RDR:ADF:ADR	0/0:84:68:68:64:4:5.88%:5.9733E-2:64:47:49:15:2:2	0/1:84:49:49:26:23:46.94%:3.9694E-9:61:47:18:8:18:5
ST4.03ch01_RaGOO	7937006	.	C	A	.	PASS	ADP=37;WT=1;HET=1;HOM=0;NC=0	GT:GQ:SDP:DP:RD:AD:FREQ:PVAL:RBQ:ABQ:RDF:RDR:ADF:ADR	0/0:70:38:38:38:0:0%:1E0:68:0:36:2:0:0	0/1:61:36:36:19:17:47.22%:6.3405E-7:58:53:13:6:11:6
ST4.03ch01_RaGOO	7937040	.	A	T	.	PASS	ADP=42;WT=1;HET=1;HOM=0;NC=0	GT:GQ:SDP:DP:RD:AD:FREQ:PVAL:RBQ:ABQ:RDF:RDR:ADF:ADR	0/0:82:43:43:43:0:0%:1E0:71:0:41:2:0:0	0/1:78:41:41:20:21:51.22%:1.4682E-8:63:57:15:5:16:5
ST4.03ch01_RaGOO	7937097	.	C	T	.	PASS	ADP=37;WT=1;HET=1;HOM=0;NC=0	GT:GQ:SDP:DP:RD:AD:FREQ:PVAL:RBQ:ABQ:RDF:RDR:ADF:ADR	0/0:66:36:36:36:0:0%:1E0:68:0:33:3:0:0	0/1:56:39:38:22:16:42.11%:2.0535E-6:63:63:17:5:11:5
ST4.03ch01_RaGOO	7937098	.	G	A	.	PASS	ADP=37;WT=1;HET=1;HOM=0;NC=0	GT:GQ:SDP:DP:RD:AD:FREQ:PVAL:RBQ:ABQ:RDF:RDR:ADF:ADR	0/0:66:36:36:36:0:0%:1E0:67:0:34:2:0:0	0/1:79:39:39:18:21:53.85%:1.1402E-8:64:59:13:5:15:6
ST4.03ch01_RaGOO	8049170	.	G	T	.	PASS	ADP=71;WT=1;HET=1;HOM=0;NC=0	GT:GQ:SDP:DP:RD:AD:FREQ:PVAL:RBQ:ABQ:RDF:RDR:ADF:ADR	0/0:124:73:73:72:1:1.37%:5E-1:66:39:68:4:1:0	0/1:103:70:70:41:29:41.43%:4.6893E-11:64:59:41:0:29:0
ST4.03ch01_RaGOO	8049187	.	G	A	.	PASS	ADP=71;WT=1;HET=1;HOM=0;NC=0	GT:GQ:SDP:DP:RD:AD:FREQ:PVAL:RBQ:ABQ:RDF:RDR:ADF:ADR	0/0:127:76:75:74:1:1.33%:5E-1:62:16:69:5:1:0	0/1:99:68:67:39:28:41.79%:1.0284E-10:63:60:39:0:28:0
ST4.03ch01_RaGOO	8049188	.	T	C	.	PASS	ADP=71;WT=1;HET=1;HOM=0;NC=0	GT:GQ:SDP:DP:RD:AD:FREQ:PVAL:RBQ:ABQ:RDF:RDR:ADF:ADR	0/0:124:74:74:72:1:1.35%:5E-1:58:75:66:6:1:0	0/1:103:69:69:40:29:42.03%:4.3774E-11:60:61:39:1:29:0
ST4.03ch01_RaGOO	8049391	.	C	A	.	PASS	ADP=95;WT=1;HET=1;HOM=0;NC=0	GT:GQ:SDP:DP:RD:AD:FREQ:PVAL:RBQ:ABQ:RDF:RDR:ADF:ADR	0/0:137:89:89:86:2:2.25%:2.4857E-1:59:45:74:12:2:0	0/1:187:101:101:40:49:48.51%:1.6142E-19:53:53:33:7:35:14
ST4.03ch01_RaGOO	8049442	.	C	A	.	PASS	ADP=87;WT=0;HET=1;HOM=1;NC=0	GT:GQ:SDP:DP:RD:AD:FREQ:PVAL:RBQ:ABQ:RDF:RDR:ADF:ADR	1/1:255:75:75:0:74:98.67%:4.2804E-44:0:65:0:0:67:7	0/1:146:99:99:57:41:41.41%:2.1928E-15:56:58:48:9:33:8
ST4.03ch01_RaGOO	8049552	.	T	C	.	PASS	ADP=110;WT=1;HET=1;HOM=0;NC=0	GT:GQ:SDP:DP:RD:AD:FREQ:PVAL:RBQ:ABQ:RDF:RDR:ADF:ADR	0/0:158:100:100:98:2:2%:2.4874E-1:60:33:76:22:0:2	0/1:200:121:121:66:55:45.45%:8.9871E-21:63:58:54:12:38:17
ST4.03ch01_RaGOO	8049750	.	G	A	.	PASS	ADP=69;WT=1;HET=1;HOM=0;NC=0	GT:GQ:SDP:DP:RD:AD:FREQ:PVAL:RBQ:ABQ:RDF:RDR:ADF:ADR	0/0:85:46:45:45:0:0%:1E0:58:0:35:10:0:0	0/1:185:93:93:44:49:52.69%:2.8449E-19:42:51:28:16:39:10
ST4.03ch01_RaGOO	8049912	.	C	T	.	PASS	ADP=95;WT=0;HET=1;HOM=1;NC=0	GT:GQ:SDP:DP:RD:AD:FREQ:PVAL:RBQ:ABQ:RDF:RDR:ADF:ADR	1/1:255:57:57:0:57:100%:6.4572E-34:0:58:0:0:50:7	0/1:255:135:134:37:77:57.46%:1.0823E-32:61:59:29:8:64:13
ST4.03ch01_RaGOO	8499156	.	G	T	.	PASS	ADP=47;WT=1;HET=1;HOM=0;NC=0	GT:GQ:SDP:DP:RD:AD:FREQ:PVAL:RBQ:ABQ:RDF:RDR:ADF:ADR	0/0:96:53:52:52:0:0%:1E0:63:0:50:2:0:0	0/1:63:43:43:25:18:41.86%:3.9871E-7:61:60:23:2:18:0
ST4.03ch01_RaGOO	8499224	.	T	C	.	PASS	ADP=47;WT=0;HET=1;HOM=1;NC=0	GT:GQ:SDP:DP:RD:AD:FREQ:PVAL:RBQ:ABQ:RDF:RDR:ADF:ADR	1/1:255:53:53:1:52:98.11%:8.609E-30:39:57:1:0:47:5	0/1:97:42:42:17:25:59.52%:1.6529E-10:59:56:13:4:21:4
ST4.03ch01_RaGOO	8499305	.	T	C	.	PASS	ADP=46;WT=0;HET=1;HOM=1;NC=0	GT:GQ:SDP:DP:RD:AD:FREQ:PVAL:RBQ:ABQ:RDF:RDR:ADF:ADR	1/1:255:54:54:1:53:98.15%:2.2126E-30:37:59:1:0:40:13	0/1:89:40:39:16:23:58.97%:1.093E-9:50:49:13:3:11:12
ST4.03ch01_RaGOO	8499388	.	A	T	.	PASS	ADP=57;WT=1;HET=1;HOM=0;NC=0	GT:GQ:SDP:DP:RD:AD:FREQ:PVAL:RBQ:ABQ:RDF:RDR:ADF:ADR	0/0:119:63:63:63:0:0%:1E0:55:0:50:13:0:0	0/1:78:52:52:30:22:42.31%:1.4035E-8:53:56:23:7:20:2
ST4.03ch01_RaGOO	8499756	.	T	C	.	PASS	ADP=76;WT=1;HET=1;HOM=0;NC=0	GT:GQ:SDP:DP:RD:AD:FREQ:PVAL:RBQ:ABQ:RDF:RDR:ADF:ADR	0/0:171:92:92:92:0:0%:1E0:61:0:65:27:0:0	0/1:111:61:61:31:30:49.18%:7.7752E-12:62:63:22:9:24:6
ST4.03ch01_RaGOO	8499784	.	C	T	.	PASS	ADP=70;WT=0;HET=1;HOM=1;NC=0	GT:GQ:SDP:DP:RD:AD:FREQ:PVAL:RBQ:ABQ:RDF:RDR:ADF:ADR	1/1:255:85:85:6:79:92.94%:7.289E-42:77:65:6:0:58:21	0/1:99:55:55:28:27:49.09%:1.0345E-10:66:68:24:4:22:5
ST4.03ch01_RaGOO	8502084	.	T	C	.	PASS	ADP=59;WT=1;HET=1;HOM=0;NC=0	GT:GQ:SDP:DP:RD:AD:FREQ:PVAL:RBQ:ABQ:RDF:RDR:ADF:ADR	0/0:113:67:67:66:1:1.49%:5E-1:62:70:57:9:1:0	0/1:74:52:52:31:21:40.38%:3.7578E-8:59:65:27:4:19:2
ST4.03ch01_RaGOO	8502436	.	G	C	.	PASS	ADP=83;WT=1;HET=1;HOM=0;NC=0	GT:GQ:SDP:DP:RD:AD:FREQ:PVAL:RBQ:ABQ:RDF:RDR:ADF:ADR	0/0:160:86:86:86:0:0%:1E0:60:0:69:17:0:0	0/1:126:80:80:45:35:43.75%:2.3891E-13:57:55:33:12:29:6
ST4.03ch01_RaGOO	8503050	.	C	T	.	PASS	ADP=47;WT=1;HET=1;HOM=0;NC=0	GT:GQ:SDP:DP:RD:AD:FREQ:PVAL:RBQ:ABQ:RDF:RDR:ADF:ADR	0/0:108:59:57:57:0:0%:1E0:56:0:49:8:0:0	0/1:61:38:38:21:17:44.74%:7.5297E-7:56:54:15:6:14:3
ST4.03ch01_RaGOO	8503067	.	T	C	.	PASS	ADP=53;WT=1;HET=1;HOM=0;NC=0	GT:GQ:SDP:DP:RD:AD:FREQ:PVAL:RBQ:ABQ:RDF:RDR:ADF:ADR	0/0:115:61:61:61:0:0%:1E0:59:0:53:8:0:0	0/1:100:46:46:20:26:56.52%:9.8982E-11:55:53:16:4:20:6
ST4.03ch01_RaGOO	8503164	.	T	C	.	PASS	ADP=61;WT=0;HET=1;HOM=1;NC=0	GT:GQ:SDP:DP:RD:AD:FREQ:PVAL:RBQ:ABQ:RDF:RDR:ADF:ADR	1/1:255:72:69:0:69:100%:4.233E-41:0:61:0:0:57:12	0/1:114:54:54:24:30:55.56%:3.1807E-12:55:62:20:4:26:4
ST4.03ch01_RaGOO	8503660	.	G	A	.	PASS	ADP=75;WT=1;HET=1;HOM=0;NC=0	GT:GQ:SDP:DP:RD:AD:FREQ:PVAL:RBQ:ABQ:RDF:RDR:ADF:ADR	0/0:149:81:80:80:0:0%:1E0:63:0:67:13:0:0	0/1:103:70:70:41:29:41.43%:4.6893E-11:58:63:31:10:25:4
ST4.03ch01_RaGOO	9488467	.	C	T	.	PASS	ADP=47;WT=1;HET=1;HOM=0;NC=0	GT:GQ:SDP:DP:RD:AD:FREQ:PVAL:RBQ:ABQ:RDF:RDR:ADF:ADR	0/0:92:50:50:50:0:0%:1E0:61:0:44:6:0:0	0/1:81:44:44:22:22:50%:6.9407E-9:60:52:19:3:20:2
ST4.03ch01_RaGOO	9488593	.	A	G	.	PASS	ADP=47;WT=0;HET=1;HOM=1;NC=0	GT:GQ:SDP:DP:RD:AD:FREQ:PVAL:RBQ:ABQ:RDF:RDR:ADF:ADR	1/1:255:58:58:0:58:100%:1.6283E-34:0:54:0:0:48:10	0/1:53:36:36:21:15:41.67%:4.8188E-6:33:52:20:1:11:4
ST4.03ch01_RaGOO	9488614	.	T	C	.	PASS	ADP=50;WT=1;HET=1;HOM=0;NC=0	GT:GQ:SDP:DP:RD:AD:FREQ:PVAL:RBQ:ABQ:RDF:RDR:ADF:ADR	0/0:112:59:59:59:0:0%:1E0:55:0:45:14:0:0	0/1:93:42:42:17:24:57.14%:4.6506E-10:52:60:13:4:24:0
ST4.03ch01_RaGOO	9488631	.	G	A	.	PASS	ADP=51;WT=1;HET=1;HOM=0;NC=0	GT:GQ:SDP:DP:RD:AD:FREQ:PVAL:RBQ:ABQ:RDF:RDR:ADF:ADR	0/0:115:61:61:61:0:0%:1E0:53:0:44:17:0:0	0/1:64:42:42:24:18:42.86%:3.7193E-7:59:49:23:1:12:6
ST4.03ch01_RaGOO	9488663	.	C	T	.	PASS	ADP=56;WT=1;HET=1;HOM=0;NC=0	GT:GQ:SDP:DP:RD:AD:FREQ:PVAL:RBQ:ABQ:RDF:RDR:ADF:ADR	0/0:119:64:64:64:0:0%:1E0:50:0:47:17:0:0	0/1:79:49:49:27:22:44.9%:1.1173E-8:59:52:23:4:15:7
ST4.03ch01_RaGOO	9488677	.	C	T	.	PASS	ADP=53;WT=0;HET=1;HOM=1;NC=0	GT:GQ:SDP:DP:RD:AD:FREQ:PVAL:RBQ:ABQ:RDF:RDR:ADF:ADR	1/1:255:59:59:0:59:100%:4.1056E-35:0:55:0:0:45:14	0/1:75:49:48:27:21:43.75%:2.8521E-8:59:56:23:4:15:6
ST4.03ch01_RaGOO	9489297	.	G	A	.	PASS	ADP=49;WT=1;HET=1;HOM=0;NC=0	GT:GQ:SDP:DP:RD:AD:FREQ:PVAL:RBQ:ABQ:RDF:RDR:ADF:ADR	0/0:100:55:54:54:0:0%:1E0:53:0:42:12:0:0	0/1:72:46:45:25:20:44.44%:6.2178E-8:54:58:21:4:17:3
ST4.03ch01_RaGOO	9489485	.	T	C	.	PASS	ADP=53;WT=1;HET=1;HOM=0;NC=0	GT:GQ:SDP:DP:RD:AD:FREQ:PVAL:RBQ:ABQ:RDF:RDR:ADF:ADR	0/0:107:58:58:58:0:0%:1E0:63:0:50:8:0:0	0/1:113:49:49:20:29:59.18%:4.5386E-12:49:57:9:11:25:4
ST4.03ch01_RaGOO	9489661	.	T	C	.	PASS	ADP=50;WT=1;HET=1;HOM=0;NC=0	GT:GQ:SDP:DP:RD:AD:FREQ:PVAL:RBQ:ABQ:RDF:RDR:ADF:ADR	0/0:97:51:51:51:0:0%:1E0:62:0:38:13:0:0	0/1:75:50:49:28:21:42.86%:3.0726E-8:62:63:20:8:16:5
ST4.03ch01_RaGOO	9495366	.	A	T	.	PASS	ADP=44;WT=0;HET=1;HOM=1;NC=0	GT:GQ:SDP:DP:RD:AD:FREQ:PVAL:RBQ:ABQ:RDF:RDR:ADF:ADR	1/1:255:52:52:0:52:100%:6.3169E-31:0:62:0:0:48:4	0/1:81:36:36:15:21:58.33%:7.2058E-9:66:55:13:2:17:4
ST4.03ch01_RaGOO	9495396	.	T	C	.	PASS	ADP=51;WT=1;HET=1;HOM=0;NC=0	GT:GQ:SDP:DP:RD:AD:FREQ:PVAL:RBQ:ABQ:RDF:RDR:ADF:ADR	0/0:119:63:63:63:0:0%:1E0:58:0:56:7:0:0	0/1:60:39:39:22:17:43.59%:8.1342E-7:60:61:18:4:14:3
ST4.03ch01_RaGOO	9495402	.	G	A	.	PASS	ADP=52;WT=1;HET=1;HOM=0;NC=0	GT:GQ:SDP:DP:RD:AD:FREQ:PVAL:RBQ:ABQ:RDF:RDR:ADF:ADR	0/0:115:62:62:62:0:0%:1E0:58:0:55:7:0:0	0/1:64:42:42:24:18:42.86%:3.7193E-7:62:56:20:4:15:3
ST4.03ch01_RaGOO	9495407	.	G	A	.	PASS	ADP=53;WT=1;HET=1;HOM=0;NC=0	GT:GQ:SDP:DP:RD:AD:FREQ:PVAL:RBQ:ABQ:RDF:RDR:ADF:ADR	0/0:115:62:62:62:0:0%:1E0:58:0:55:7:0:0	0/1:63:45:44:26:18:40.91%:4.2568E-7:60:57:22:4:14:4
ST4.03ch01_RaGOO	9495525	.	G	A	.	PASS	ADP=58;WT=1;HET=1;HOM=0;NC=0	GT:GQ:SDP:DP:RD:AD:FREQ:PVAL:RBQ:ABQ:RDF:RDR:ADF:ADR	0/0:127:67:67:67:0:0%:1E0:62:0:57:10:0:0	0/1:113:49:49:20:29:59.18%:4.5386E-12:63:57:16:4:23:6
ST4.03ch01_RaGOO	9495526	.	G	T	.	PASS	ADP=59;WT=1;HET=1;HOM=0;NC=0	GT:GQ:SDP:DP:RD:AD:FREQ:PVAL:RBQ:ABQ:RDF:RDR:ADF:ADR	0/0:130:69:69:69:0:0%:1E0:62:0:58:11:0:0	0/1:113:49:49:20:29:59.18%:4.5386E-12:61:57:16:4:23:6
ST4.03ch01_RaGOO	10144027	.	C	T	.	PASS	ADP=43;WT=1;HET=1;HOM=0;NC=0	GT:GQ:SDP:DP:RD:AD:FREQ:PVAL:RBQ:ABQ:RDF:RDR:ADF:ADR	0/0:93:49:49:49:0:0%:1E0:64:0:48:1:0:0	0/1:66:37:37:19:18:48.65%:2.432E-7:58:59:15:4:14:4
ST4.03ch01_RaGOO	12746252	.	A	T	.	PASS	ADP=48;WT=1;HET=1;HOM=0;NC=0	GT:GQ:SDP:DP:RD:AD:FREQ:PVAL:RBQ:ABQ:RDF:RDR:ADF:ADR	0/0:100:54:54:54:0:0%:1E0:55:0:47:7:0:0	0/1:64:42:42:24:18:42.86%:3.7193E-7:58:53:24:0:17:1
ST4.03ch01_RaGOO	12746347	.	C	T	.	PASS	ADP=58;WT=1;HET=1;HOM=0;NC=0	GT:GQ:SDP:DP:RD:AD:FREQ:PVAL:RBQ:ABQ:RDF:RDR:ADF:ADR	0/0:111:60:60:60:0:0%:1E0:53:0:49:11:0:0	0/1:98:57:57:30:27:47.37%:1.2661E-10:47:59:21:9:21:6
ST4.03ch01_RaGOO	12746379	.	G	A	.	PASS	ADP=54;WT=1;HET=1;HOM=0;NC=0	GT:GQ:SDP:DP:RD:AD:FREQ:PVAL:RBQ:ABQ:RDF:RDR:ADF:ADR	0/0:96:53:52:52:0:0%:1E0:57:0:45:7:0:0	0/1:86:58:56:31:24:43.64%:2.3553E-9:49:49:24:7:16:8
ST4.03ch01_RaGOO	21100727	.	T	C	.	PASS	ADP=72;WT=1;HET=1;HOM=0;NC=0	GT:GQ:SDP:DP:RD:AD:FREQ:PVAL:RBQ:ABQ:RDF:RDR:ADF:ADR	0/0:149:87:87:86:1:1.15%:5E-1:62:78:73:13:1:0	0/1:122:59:58:26:32:55.17%:5.693E-13:59:57:20:6:25:7
ST4.03ch01_RaGOO	25705577	.	G	A	.	PASS	ADP=45;WT=1;HET=1;HOM=0;NC=0	GT:GQ:SDP:DP:RD:AD:FREQ:PVAL:RBQ:ABQ:RDF:RDR:ADF:ADR	0/0:83:54:52:51:1:1.92%:5E-1:60:33:40:11:1:0	0/1:85:38:38:16:22:57.89%:3.0605E-9:63:60:15:1:17:5
ST4.03ch01_RaGOO	25705714	.	T	A	.	PASS	ADP=59;WT=1;HET=1;HOM=0;NC=0	GT:GQ:SDP:DP:RD:AD:FREQ:PVAL:RBQ:ABQ:RDF:RDR:ADF:ADR	0/0:127:75:75:74:1:1.33%:5E-1:62:39:59:15:1:0	0/1:97:43:43:18:25:58.14%:1.977E-10:58:60:12:6:19:6
ST4.03ch01_RaGOO	34310234	.	A	C	.	PASS	ADP=46;WT=1;HET=1;HOM=0;NC=0	GT:GQ:SDP:DP:RD:AD:FREQ:PVAL:RBQ:ABQ:RDF:RDR:ADF:ADR	0/0:89:48:48:48:0:0%:1E0:55:0:35:13:0:0	0/1:85:46:45:22:23:51.11%:2.6125E-9:59:54:16:6:16:7
ST4.03ch01_RaGOO	37614007	.	G	A	.	PASS	ADP=71;WT=1;HET=1;HOM=0;NC=0	GT:GQ:SDP:DP:RD:AD:FREQ:PVAL:RBQ:ABQ:RDF:RDR:ADF:ADR	0/0:149:79:79:79:0:0%:1E0:56:0:61:18:0:0	0/1:119:63:63:31:32:50.79%:1.1052E-12:61:60:24:7:26:6
ST4.03ch01_RaGOO	37614107	.	A	T	.	PASS	ADP=76;WT=1;HET=1;HOM=0;NC=0	GT:GQ:SDP:DP:RD:AD:FREQ:PVAL:RBQ:ABQ:RDF:RDR:ADF:ADR	0/0:156:84:84:84:0:0%:1E0:58:0:68:16:0:0	0/1:150:69:69:30:39:56.52%:8.7033E-16:62:54:26:4:30:9
ST4.03ch01_RaGOO	42677571	.	A	C	.	PASS	ADP=58;WT=1;HET=1;HOM=0;NC=0	GT:GQ:SDP:DP:RD:AD:FREQ:PVAL:RBQ:ABQ:RDF:RDR:ADF:ADR	0/0:111:60:60:60:0:0%:1E0:58:0:51:9:0:0	0/1:103:57:57:29:28:49.12%:4.3658E-11:60:55:26:3:23:5
ST4.03ch01_RaGOO	42678452	.	A	C	.	PASS	ADP=77;WT=1;HET=1;HOM=0;NC=0	GT:GQ:SDP:DP:RD:AD:FREQ:PVAL:RBQ:ABQ:RDF:RDR:ADF:ADR	0/0:142:75:75:75:0:0%:1E0:59:0:65:10:0:0	0/1:144:80:80:40:39:48.75%:3.2981E-15:63:59:36:4:32:7
ST4.03ch01_RaGOO	42678815	.	C	A	.	PASS	ADP=81;WT=1;HET=1;HOM=0;NC=0	GT:GQ:SDP:DP:RD:AD:FREQ:PVAL:RBQ:ABQ:RDF:RDR:ADF:ADR	0/0:160:86:86:86:0:0%:1E0:57:0:69:17:0:0	0/1:175:78:77:32:45:58.44%:2.5784E-18:62:58:27:5:36:9
ST4.03ch01_RaGOO	45178779	.	G	A	.	PASS	ADP=46;WT=1;HET=1;HOM=0;NC=0	GT:GQ:SDP:DP:RD:AD:FREQ:PVAL:RBQ:ABQ:RDF:RDR:ADF:ADR	0/0:82:43:43:43:0:0%:1E0:58:0:41:2:0:0	0/1:79:49:49:27:22:44.9%:1.1173E-8:55:58:27:0:22:0
ST4.03ch01_RaGOO	45179059	.	G	A	.	PASS	ADP=74;WT=1;HET=1;HOM=0;NC=0	GT:GQ:SDP:DP:RD:AD:FREQ:PVAL:RBQ:ABQ:RDF:RDR:ADF:ADR	0/0:138:73:73:73:0:0%:1E0:61:0:63:10:0:0	0/1:172:76:75:31:44:58.67%:6.0532E-18:57:58:25:6:31:13
ST4.03ch01_RaGOO	47679485	.	C	T	.	PASS	ADP=53;WT=1;HET=1;HOM=0;NC=0	GT:GQ:SDP:DP:RD:AD:FREQ:PVAL:RBQ:ABQ:RDF:RDR:ADF:ADR	0/0:126:68:68:68:0:0%:1E0:60:0:56:12:0:0	0/1:80:38:38:17:21:55.26%:9.9016E-9:55:55:15:2:17:4
ST4.03ch01_RaGOO	47679888	.	G	A	.	PASS	ADP=64;WT=1;HET=1;HOM=0;NC=0	GT:GQ:SDP:DP:RD:AD:FREQ:PVAL:RBQ:ABQ:RDF:RDR:ADF:ADR	0/0:134:73:72:72:0:0%:1E0:56:0:61:11:0:0	0/1:99:56:56:29:27:48.21%:1.1473E-10:58:49:24:5:20:7
ST4.03ch01_RaGOO	47679969	.	C	T	.	PASS	ADP=64;WT=1;HET=1;HOM=0;NC=0	GT:GQ:SDP:DP:RD:AD:FREQ:PVAL:RBQ:ABQ:RDF:RDR:ADF:ADR	0/0:127:67:67:67:0:0%:1E0:60:0:57:10:0:0	0/1:88:62:61:36:25:40.98%:1.3291E-9:51:47:28:8:19:6
ST4.03ch01_RaGOO	47680100	.	T	G	.	PASS	ADP=63;WT=1;HET=1;HOM=0;NC=0	GT:GQ:SDP:DP:RD:AD:FREQ:PVAL:RBQ:ABQ:RDF:RDR:ADF:ADR	0/0:115:61:61:61:0:0%:1E0:56:0:48:13:0:0	0/1:95:67:66:39:27:40.91%:2.5807E-10:57:55:31:8:22:5
ST4.03ch01_RaGOO	47680335	.	C	T	.	PASS	ADP=61;WT=1;HET=1;HOM=0;NC=0	GT:GQ:SDP:DP:RD:AD:FREQ:PVAL:RBQ:ABQ:RDF:RDR:ADF:ADR	0/0:108:57:57:57:0:0%:1E0:57:0:46:11:0:0	0/1:113:66:66:35:31:46.97%:4.4405E-12:51:61:22:13:24:7
ST4.03ch01_RaGOO	47680394	.	G	A	.	PASS	ADP=56;WT=1;HET=1;HOM=0;NC=0	GT:GQ:SDP:DP:RD:AD:FREQ:PVAL:RBQ:ABQ:RDF:RDR:ADF:ADR	0/0:92:50:50:50:0:0%:1E0:58:0:38:12:0:0	0/1:106:62:62:33:29:46.77%:2.4857E-11:63:64:26:7:23:6
ST4.03ch01_RaGOO	52040986	.	C	A	.	PASS	ADP=54;WT=1;HET=1;HOM=0;NC=0	GT:GQ:SDP:DP:RD:AD:FREQ:PVAL:RBQ:ABQ:RDF:RDR:ADF:ADR	0/0:107:58:58:58:0:0%:1E0:62:0:51:7:0:0	0/1:101:51:51:24:27:52.94%:6.451E-11:62:58:20:4:21:6
ST4.03ch01_RaGOO	52042413	.	G	A	.	PASS	ADP=83;WT=1;HET=1;HOM=0;NC=0	GT:GQ:SDP:DP:RD:AD:FREQ:PVAL:RBQ:ABQ:RDF:RDR:ADF:ADR	0/0:160:86:86:86:0:0%:1E0:61:0:70:16:0:0	0/1:148:81:81:41:40:49.38%:1.3916E-15:57:62:27:14:31:9
ST4.03ch01_RaGOO	52042477	.	G	A	.	PASS	ADP=72;WT=1;HET=1;HOM=0;NC=0	GT:GQ:SDP:DP:RD:AD:FREQ:PVAL:RBQ:ABQ:RDF:RDR:ADF:ADR	0/0:137:75:74:74:0:0%:1E0:60:0:55:19:0:0	0/1:129:71:71:36:35:49.3%:1.0404E-13:58:58:27:9:27:8
ST4.03ch01_RaGOO	52043172	.	C	T	.	PASS	ADP=100;WT=1;HET=1;HOM=0;NC=0	GT:GQ:SDP:DP:RD:AD:FREQ:PVAL:RBQ:ABQ:RDF:RDR:ADF:ADR	0/0:220:123:117:117:0:0%:1E0:57:0:91:26:0:0	0/1:120:86:83:49:34:40.96%:8.056E-13:63:61:42:7:29:5
ST4.03ch01_RaGOO	52043250	.	C	T	.	PASS	ADP=83;WT=1;HET=1;HOM=0;NC=0	GT:GQ:SDP:DP:RD:AD:FREQ:PVAL:RBQ:ABQ:RDF:RDR:ADF:ADR	0/0:187:99:99:99:0:0%:1E0:55:0:64:35:0:0	0/1:156:68:68:28:40:58.82%:2.2046E-16:53:55:17:11:24:16
ST4.03ch01_RaGOO	54377044	.	C	T	.	PASS	ADP=67;WT=1;HET=1;HOM=0;NC=0	GT:GQ:SDP:DP:RD:AD:FREQ:PVAL:RBQ:ABQ:RDF:RDR:ADF:ADR	0/0:126:68:68:68:0:0%:1E0:63:0:56:12:0:0	0/1:100:66:66:38:28:42.42%:9.5854E-11:74:49:37:1:20:8
ST4.03ch01_RaGOO	55926197	.	T	A	.	PASS	ADP=52;WT=1;HET=1;HOM=0;NC=0	GT:GQ:SDP:DP:RD:AD:FREQ:PVAL:RBQ:ABQ:RDF:RDR:ADF:ADR	0/0:82:43:43:43:0:0%:1E0:43:0:38:5:0:0	0/1:97:61:61:34:27:44.26%:1.7985E-10:61:33:27:7:22:5
ST4.03ch01_RaGOO	57509424	.	G	A	.	PASS	ADP=66;WT=1;HET=1;HOM=0;NC=0	GT:GQ:SDP:DP:RD:AD:FREQ:PVAL:RBQ:ABQ:RDF:RDR:ADF:ADR	0/0:141:76:76:76:0:0%:1E0:59:0:62:14:0:0	0/1:164:56:56:0:29:51.79%:3.3259E-17:0:65:0:0:25:4
ST4.03ch01_RaGOO	58616384	.	T	A	.	PASS	ADP=77;WT=0;HET=1;HOM=1;NC=0	GT:GQ:SDP:DP:RD:AD:FREQ:PVAL:RBQ:ABQ:RDF:RDR:ADF:ADR	1/1:255:88:88:0:87:100%:6.9142E-52:0:57:0:0:67:20	0/1:109:66:66:36:30:45.45%:1.2581E-11:61:64:28:8:23:7
ST4.03ch01_RaGOO	58616446	.	G	C	.	PASS	ADP=61;WT=0;HET=1;HOM=1;NC=0	GT:GQ:SDP:DP:RD:AD:FREQ:PVAL:RBQ:ABQ:RDF:RDR:ADF:ADR	1/1:255:78:78:0:78:100%:1.7165E-46:0:56:0:0:59:19	0/1:81:46:45:22:22:48.89%:6.9407E-9:53:58:17:5:18:4
ST4.03ch01_RaGOO	58616475	.	T	G	.	PASS	ADP=59;WT=0;HET=1;HOM=1;NC=0	GT:GQ:SDP:DP:RD:AD:FREQ:PVAL:RBQ:ABQ:RDF:RDR:ADF:ADR	1/1:255:72:72:0:72:100%:6.7558E-43:0:62:0:0:57:15	0/1:80:47:47:25:22:46.81%:9.3895E-9:54:60:21:4:18:4
ST4.03ch01_RaGOO	58616477	.	G	A	.	PASS	ADP=59;WT=0;HET=1;HOM=1;NC=0	GT:GQ:SDP:DP:RD:AD:FREQ:PVAL:RBQ:ABQ:RDF:RDR:ADF:ADR	1/1:255:72:72:0:72:100%:6.7558E-43:0:61:0:0:57:15	0/1:80:47:47:25:22:46.81%:9.3895E-9:57:58:21:4:18:4
ST4.03ch01_RaGOO	58616525	.	T	G	.	PASS	ADP=58;WT=0;HET=1;HOM=1;NC=0	GT:GQ:SDP:DP:RD:AD:FREQ:PVAL:RBQ:ABQ:RDF:RDR:ADF:ADR	1/1:255:71:70:1:69:98.57%:7.5676E-40:48:63:1:0:58:11	0/1:71:46:46:26:20:43.48%:6.7171E-8:56:62:22:4:18:2
ST4.03ch01_RaGOO	58616596	.	A	G	.	PASS	ADP=53;WT=1;HET=1;HOM=0;NC=0	GT:GQ:SDP:DP:RD:AD:FREQ:PVAL:RBQ:ABQ:RDF:RDR:ADF:ADR	0/0:106:63:63:62:1:1.59%:5E-1:60:32:48:14:1:0	0/1:97:43:43:17:25:58.14%:1.6529E-10:64:60:15:2:24:1
ST4.03ch01_RaGOO	58616740	.	T	C	.	PASS	ADP=47;WT=0;HET=1;HOM=1;NC=0	GT:GQ:SDP:DP:RD:AD:FREQ:PVAL:RBQ:ABQ:RDF:RDR:ADF:ADR	1/1:249:46:46:1:45:97.83%:1.1441E-25:75:56:1:0:35:10	0/1:79:49:49:27:22:44.9%:1.1173E-8:56:53:20:7:18:4
ST4.03ch01_RaGOO	58616836	.	T	C	.	PASS	ADP=43;WT=1;HET=1;HOM=0;NC=0	GT:GQ:SDP:DP:RD:AD:FREQ:PVAL:RBQ:ABQ:RDF:RDR:ADF:ADR	0/0:77:48:48:46:1:2.08%:5E-1:54:52:39:7:1:0	0/1:79:39:39:18:21:53.85%:1.1402E-8:49:32:15:3:14:7
ST4.03ch01_RaGOO	58616846	.	T	A	.	PASS	ADP=42;WT=0;HET=1;HOM=1;NC=0	GT:GQ:SDP:DP:RD:AD:FREQ:PVAL:RBQ:ABQ:RDF:RDR:ADF:ADR	1/1:255:47:47:1:46:97.87%:2.9526E-26:37:55:0:1:39:7	0/1:57:37:37:21:16:43.24%:1.9143E-6:49:52:14:7:14:2
ST4.03ch01_RaGOO	58616905	.	C	T	.	PASS	ADP=54;WT=1;HET=1;HOM=0;NC=0	GT:GQ:SDP:DP:RD:AD:FREQ:PVAL:RBQ:ABQ:RDF:RDR:ADF:ADR	0/0:115:61:61:61:0:0%:1E0:57:0:51:10:0:0	0/1:89:47:47:23:24:51.06%:1.1021E-9:57:57:18:5:20:4
ST4.03ch01_RaGOO	58617072	.	T	G	.	PASS	ADP=70;WT=1;HET=1;HOM=0;NC=0	GT:GQ:SDP:DP:RD:AD:FREQ:PVAL:RBQ:ABQ:RDF:RDR:ADF:ADR	0/0:142:75:75:75:0:0%:1E0:59:0:58:17:0:0	0/1:91:65:65:39:26:40%:6.4394E-10:61:57:30:9:21:5
ST4.03ch01_RaGOO	58617088	.	T	C	.	PASS	ADP=67;WT=0;HET=1;HOM=1;NC=0	GT:GQ:SDP:DP:RD:AD:FREQ:PVAL:RBQ:ABQ:RDF:RDR:ADF:ADR	1/1:255:71:70:0:70:100%:1.0659E-41:0:59:0:0:53:17	0/1:143:66:65:28:37:56.92%:4.8389E-15:55:61:21:7:29:8
ST4.03ch01_RaGOO	58617096	.	T	A	.	PASS	ADP=69;WT=0;HET=1;HOM=1;NC=0	GT:GQ:SDP:DP:RD:AD:FREQ:PVAL:RBQ:ABQ:RDF:RDR:ADF:ADR	1/1:255:73:72:0:72:100%:6.7558E-43:0:59:0:0:55:17	0/1:136:67:67:31:36:53.73%:2.098E-14:51:64:24:7:29:7
ST4.03ch01_RaGOO	58617114	.	A	G	.	PASS	ADP=64;WT=0;HET=1;HOM=1;NC=0	GT:GQ:SDP:DP:RD:AD:FREQ:PVAL:RBQ:ABQ:RDF:RDR:ADF:ADR	1/1:255:65:64:0:64:100%:4.1752E-38:0:60:0:0:53:11	0/1:119:64:64:32:32:50%:1.2401E-12:52:60:26:6:24:8
ST4.03ch01_RaGOO	58617142	.	T	C	.	PASS	ADP=64;WT=0;HET=1;HOM=1;NC=0	GT:GQ:SDP:DP:RD:AD:FREQ:PVAL:RBQ:ABQ:RDF:RDR:ADF:ADR	1/1:255:69:69:0:69:100%:4.233E-41:0:56:0:0:55:14	0/1:107:59:59:30:29:49.15%:1.8424E-11:53:61:25:5:21:8
ST4.03ch01_RaGOO	58617216	.	T	C	.	PASS	ADP=63;WT=0;HET=1;HOM=1;NC=0	GT:GQ:SDP:DP:RD:AD:FREQ:PVAL:RBQ:ABQ:RDF:RDR:ADF:ADR	1/1:255:68:67:0:67:100%:6.6743E-40:0:58:0:0:54:13	0/1:111:61:60:30:30:50%:6.9672E-12:61:58:25:5:24:6
ST4.03ch01_RaGOO	58617265	.	T	C	.	PASS	ADP=73;WT=0;HET=1;HOM=1;NC=0	GT:GQ:SDP:DP:RD:AD:FREQ:PVAL:RBQ:ABQ:RDF:RDR:ADF:ADR	1/1:255:80:79:0:79:100%:4.3185E-47:0:57:0:0:70:9	0/1:95:67:67:40:27:40.3%:2.751E-10:56:58:35:5:23:4
ST4.03ch01_RaGOO	58617323	.	T	C	.	PASS	ADP=84;WT=1;HET=1;HOM=0;NC=0	GT:GQ:SDP:DP:RD:AD:FREQ:PVAL:RBQ:ABQ:RDF:RDR:ADF:ADR	0/0:172:92:91:91:0:0%:1E0:57:0:83:8:0:0	0/1:135:79:78:41:37:47.44%:2.5259E-14:57:55:36:5:32:5
ST4.03ch01_RaGOO	58617343	.	C	T	.	PASS	ADP=89;WT=0;HET=1;HOM=1;NC=0	GT:GQ:SDP:DP:RD:AD:FREQ:PVAL:RBQ:ABQ:RDF:RDR:ADF:ADR	1/1:255:94:94:1:93:98.94%:4.1668E-54:38:59:1:0:84:9	0/1:133:84:84:47:37:44.05%:4.2977E-14:57:61:38:9:34:3
ST4.03ch01_RaGOO	58617360	.	A	T	.	PASS	ADP=93;WT=0;HET=1;HOM=1;NC=0	GT:GQ:SDP:DP:RD:AD:FREQ:PVAL:RBQ:ABQ:RDF:RDR:ADF:ADR	1/1:255:100:100:0:100:100%:1.1044E-59:0:59:0:0:91:9	0/1:145:88:87:47:40:45.98%:2.5278E-15:60:57:38:9:37:3
ST4.03ch01_RaGOO	58617531	.	C	A	.	PASS	ADP=92;WT=0;HET=1;HOM=1;NC=0	GT:GQ:SDP:DP:RD:AD:FREQ:PVAL:RBQ:ABQ:RDF:RDR:ADF:ADR	1/1:255:105:105:0:105:100%:1.1051E-62:0:61:0:0:83:22	0/1:144:80:79:40:39:49.37%:3.2981E-15:60:61:29:11:34:5
ST4.03ch01_RaGOO	58617576	.	C	T	.	PASS	ADP=87;WT=1;HET=1;HOM=0;NC=0	GT:GQ:SDP:DP:RD:AD:FREQ:PVAL:RBQ:ABQ:RDF:RDR:ADF:ADR	0/0:175:96:94:94:0:0%:1E0:59:0:71:23:0:0	0/1:158:81:81:39:42:51.85%:1.5461E-16:56:58:28:11:31:11
ST4.03ch01_RaGOO	58617580	.	A	T	.	PASS	ADP=86;WT=1;HET=1;HOM=0;NC=0	GT:GQ:SDP:DP:RD:AD:FREQ:PVAL:RBQ:ABQ:RDF:RDR:ADF:ADR	0/0:175:93:93:93:0:0%:1E0:59:0:70:23:0:0	0/1:154:79:79:38:41:51.9%:3.6641E-16:55:58:28:10:30:11
ST4.03ch01_RaGOO	58617601	.	T	G	.	PASS	ADP=75;WT=0;HET=1;HOM=1;NC=0	GT:GQ:SDP:DP:RD:AD:FREQ:PVAL:RBQ:ABQ:RDF:RDR:ADF:ADR	1/1:255:80:79:0:79:100%:4.3185E-47:0:57:0:0:55:24	0/1:130:71:71:35:35:49.3%:9.3121E-14:56:52:24:11:25:10
ST4.03ch01_RaGOO	58617611	.	G	T	.	PASS	ADP=70;WT=0;HET=1;HOM=1;NC=0	GT:GQ:SDP:DP:RD:AD:FREQ:PVAL:RBQ:ABQ:RDF:RDR:ADF:ADR	1/1:255:72:72:0:72:100%:6.7558E-43:0:56:0:0:48:24	0/1:121:69:69:36:33:47.83%:7.191E-13:54:55:25:11:24:9
ST4.03ch01_RaGOO	58617631	.	C	T	.	PASS	ADP=63;WT=1;HET=1;HOM=0;NC=0	GT:GQ:SDP:DP:RD:AD:FREQ:PVAL:RBQ:ABQ:RDF:RDR:ADF:ADR	0/0:109:66:65:64:1:1.54%:5E-1:54:15:40:24:1:0	0/1:106:62:62:32:29:46.77%:2.2597E-11:52:54:23:9:22:7
ST4.03ch01_RaGOO	58617646	.	G	A	.	PASS	ADP=62;WT=0;HET=1;HOM=1;NC=0	GT:GQ:SDP:DP:RD:AD:FREQ:PVAL:RBQ:ABQ:RDF:RDR:ADF:ADR	1/1:255:65:63:0:63:100%:1.657E-37:0:50:0:0:38:25	0/1:115:62:62:31:31:50%:2.9394E-12:52:53:23:8:22:9
ST4.03ch01_RaGOO	58617863	.	G	A	.	PASS	ADP=74;WT=1;HET=1;HOM=0;NC=0	GT:GQ:SDP:DP:RD:AD:FREQ:PVAL:RBQ:ABQ:RDF:RDR:ADF:ADR	0/0:145:78:78:78:0:0%:1E0:61:0:67:11:0:0	0/1:107:71:70:40:30:42.86%:1.7321E-11:57:56:29:11:24:6
ST4.03ch01_RaGOO	58617868	.	G	A	.	PASS	ADP=74;WT=1;HET=1;HOM=0;NC=0	GT:GQ:SDP:DP:RD:AD:FREQ:PVAL:RBQ:ABQ:RDF:RDR:ADF:ADR	0/0:149:80:79:79:0:0%:1E0:60:0:67:12:0:0	0/1:116:70:70:38:32:45.71%:2.2536E-12:59:57:28:10:25:7
ST4.03ch01_RaGOO	58618039	.	A	G	.	PASS	ADP=64;WT=1;HET=1;HOM=0;NC=0	GT:GQ:SDP:DP:RD:AD:FREQ:PVAL:RBQ:ABQ:RDF:RDR:ADF:ADR	0/0:137:74:74:74:0:0%:1E0:63:0:64:10:0:0	0/1:95:55:55:29:26:47.27%:2.9965E-10:61:54:21:8:19:7
ST4.03ch01_RaGOO	58618045	.	C	T	.	PASS	ADP=62;WT=1;HET=1;HOM=0;NC=0	GT:GQ:SDP:DP:RD:AD:FREQ:PVAL:RBQ:ABQ:RDF:RDR:ADF:ADR	0/0:134:73:72:72:0:0%:1E0:61:0:61:11:0:0	0/1:87:53:52:28:24:46.15%:1.8384E-9:58:55:19:9:17:7
ST4.03ch01_RaGOO	58618111	.	A	G	.	PASS	ADP=58;WT=1;HET=1;HOM=0;NC=0	GT:GQ:SDP:DP:RD:AD:FREQ:PVAL:RBQ:ABQ:RDF:RDR:ADF:ADR	0/0:116:70:70:69:1:1.43%:5E-1:59:16:51:18:0:1	0/1:80:47:46:24:22:47.83%:8.5409E-9:60:56:18:6:16:6
ST4.03ch01_RaGOO	60895307	.	G	A	.	PASS	ADP=51;WT=1;HET=1;HOM=0;NC=0	GT:GQ:SDP:DP:RD:AD:FREQ:PVAL:RBQ:ABQ:RDF:RDR:ADF:ADR	0/0:104:55:55:55:0:0%:1E0:54:0:40:15:0:0	0/1:85:47:47:23:23:48.94%:2.9283E-9:58:58:17:6:17:6
ST4.03ch01_RaGOO	60896043	.	C	T	.	PASS	ADP=56;WT=0;HET=1;HOM=1;NC=0	GT:GQ:SDP:DP:RD:AD:FREQ:PVAL:RBQ:ABQ:RDF:RDR:ADF:ADR	1/1:255:66:66:0:66:100%:2.6498E-39:0:60:0:0:50:16	0/1:76:46:46:25:21:45.65%:2.4256E-8:60:54:21:4:15:6
ST4.03ch01_RaGOO	60898375	.	T	G	.	PASS	ADP=71;WT=1;HET=1;HOM=0;NC=0	GT:GQ:SDP:DP:RD:AD:FREQ:PVAL:RBQ:ABQ:RDF:RDR:ADF:ADR	0/0:153:81:81:81:0:0%:1E0:59:0:62:19:0:0	0/1:88:62:62:37:25:40.32%:1.4168E-9:62:63:30:7:20:5
ST4.03ch01_RaGOO	60910275	.	T	C	.	PASS	ADP=45;WT=1;HET=1;HOM=0;NC=0	GT:GQ:SDP:DP:RD:AD:FREQ:PVAL:RBQ:ABQ:RDF:RDR:ADF:ADR	0/0:92:50:50:50:0:0%:1E0:55:0:39:11:0:0	0/1:64:40:40:22:18:45%:3.1919E-7:57:49:15:7:10:8
ST4.03ch01_RaGOO	60911108	.	G	T	.	PASS	ADP=64;WT=1;HET=1;HOM=0;NC=0	GT:GQ:SDP:DP:RD:AD:FREQ:PVAL:RBQ:ABQ:RDF:RDR:ADF:ADR	0/0:126:68:68:68:0:0%:1E0:55:0:52:16:0:0	0/1:115:61:61:30:31:50.82%:2.6199E-12:57:58:25:5:23:8
ST4.03ch01_RaGOO	60911266	.	G	A	.	PASS	ADP=49;WT=1;HET=1;HOM=0;NC=0	GT:GQ:SDP:DP:RD:AD:FREQ:PVAL:RBQ:ABQ:RDF:RDR:ADF:ADR	0/0:100:54:53:53:0:0%:1E0:61:0:42:11:0:0	0/1:76:46:46:25:21:45.65%:2.4256E-8:61:61:19:6:17:4
ST4.03ch01_RaGOO	62666315	.	A	G	.	PASS	ADP=50;WT=1;HET=1;HOM=0;NC=0	GT:GQ:SDP:DP:RD:AD:FREQ:PVAL:RBQ:ABQ:RDF:RDR:ADF:ADR	0/0:100:54:54:54:0:0%:1E0:54:0:46:8:0:0	0/1:104:48:47:20:27:57.45%:3.5655E-11:58:55:16:4:25:2
ST4.03ch01_RaGOO	62666861	.	T	G	.	PASS	ADP=90;WT=1;HET=1;HOM=0;NC=0	GT:GQ:SDP:DP:RD:AD:FREQ:PVAL:RBQ:ABQ:RDF:RDR:ADF:ADR	0/0:202:107:107:107:0:0%:1E0:59:0:83:24:0:0	0/1:152:74:73:33:40:54.79%:5.0221E-16:63:60:28:5:32:8
ST4.03ch01_RaGOO	62667119	.	G	T	.	PASS	ADP=77;WT=1;HET=1;HOM=0;NC=0	GT:GQ:SDP:DP:RD:AD:FREQ:PVAL:RBQ:ABQ:RDF:RDR:ADF:ADR	0/0:142:75:75:75:0:0%:1E0:61:0:60:15:0:0	0/1:135:80:79:42:37:46.84%:2.781E-14:64:60:36:6:32:5
ST4.03ch01_RaGOO	62668159	.	T	C	.	PASS	ADP=95;WT=1;HET=1;HOM=0;NC=0	GT:GQ:SDP:DP:RD:AD:FREQ:PVAL:RBQ:ABQ:RDF:RDR:ADF:ADR	0/0:212:114:114:114:0:0%:1E0:59:0:91:23:0:0	0/1:150:79:77:37:40:51.95%:8.6835E-16:63:54:31:6:27:13
ST4.03ch01_RaGOO	62668342	.	T	A	.	PASS	ADP=81;WT=0;HET=1;HOM=1;NC=0	GT:GQ:SDP:DP:RD:AD:FREQ:PVAL:RBQ:ABQ:RDF:RDR:ADF:ADR	1/1:255:94:94:0:94:100%:4.3861E-56:0:59:0:0:75:19	0/1:121:69:69:36:33:47.83%:7.191E-13:62:65:30:6:30:3
ST4.03ch01_RaGOO	62668379	.	A	T	.	PASS	ADP=79;WT=0;HET=1;HOM=1;NC=0	GT:GQ:SDP:DP:RD:AD:FREQ:PVAL:RBQ:ABQ:RDF:RDR:ADF:ADR	1/1:255:88:88:0:88:100%:1.7384E-52:0:59:0:0:69:19	0/1:135:70:70:34:36:51.43%:3.104E-14:63:56:28:6:30:6
ST4.03ch01_RaGOO	64648271	.	G	A	.	PASS	ADP=53;WT=1;HET=1;HOM=0;NC=0	GT:GQ:SDP:DP:RD:AD:FREQ:PVAL:RBQ:ABQ:RDF:RDR:ADF:ADR	0/0:108:59:57:57:0:0%:1E0:53:0:39:18:0:0	0/1:75:49:49:28:21:42.86%:3.0726E-8:57:58:22:6:16:5
ST4.03ch01_RaGOO	64650346	.	A	G	.	PASS	ADP=57;WT=1;HET=1;HOM=0;NC=0	GT:GQ:SDP:DP:RD:AD:FREQ:PVAL:RBQ:ABQ:RDF:RDR:ADF:ADR	0/0:134:72:72:72:0:0%:1E0:59:0:58:14:0:0	0/1:82:43:43:21:22:51.16%:6.1932E-9:60:58:15:6:18:4
ST4.03ch01_RaGOO	64650383	.	T	C	.	PASS	ADP=57;WT=0;HET=1;HOM=1;NC=0	GT:GQ:SDP:DP:RD:AD:FREQ:PVAL:RBQ:ABQ:RDF:RDR:ADF:ADR	1/1:255:69:68:0:68:100%:1.6809E-40:0:57:0:0:51:17	0/1:85:46:46:23:23:50%:2.9283E-9:59:59:17:6:18:5
ST4.03ch01_RaGOO	64651087	.	C	T	.	PASS	ADP=67;WT=1;HET=1;HOM=0;NC=0	GT:GQ:SDP:DP:RD:AD:FREQ:PVAL:RBQ:ABQ:RDF:RDR:ADF:ADR	0/0:141:76:76:76:0:0%:1E0:57:0:62:14:0:0	0/1:103:59:58:30:28:48.28%:4.8441E-11:52:54:21:9:25:3
ST4.03ch01_RaGOO	66009043	.	C	T	.	PASS	ADP=55;WT=1;HET=1;HOM=0;NC=0	GT:GQ:SDP:DP:RD:AD:FREQ:PVAL:RBQ:ABQ:RDF:RDR:ADF:ADR	0/0:100:55:54:54:0:0%:1E0:59:0:46:8:0:0	0/1:113:56:56:26:30:53.57%:4.2444E-12:58:59:22:4:22:8
ST4.03ch01_RaGOO	66009051	.	T	C	.	PASS	ADP=56;WT=1;HET=1;HOM=0;NC=0	GT:GQ:SDP:DP:RD:AD:FREQ:PVAL:RBQ:ABQ:RDF:RDR:ADF:ADR	0/0:104:56:56:56:0:0%:1E0:61:0:49:7:0:0	0/1:118:57:57:26:31:54.39%:1.5588E-12:56:57:21:5:23:8
ST4.03ch01_RaGOO	66009234	.	A	G	.	PASS	ADP=51;WT=1;HET=1;HOM=0;NC=0	GT:GQ:SDP:DP:RD:AD:FREQ:PVAL:RBQ:ABQ:RDF:RDR:ADF:ADR	0/0:108:57:57:57:0:0%:1E0:56:0:39:18:0:0	0/1:106:47:45:17:27:60%:2.0452E-11:57:55:13:4:22:5
ST4.03ch01_RaGOO	66009236	.	T	G	.	PASS	ADP=50;WT=1;HET=1;HOM=0;NC=0	GT:GQ:SDP:DP:RD:AD:FREQ:PVAL:RBQ:ABQ:RDF:RDR:ADF:ADR	0/0:104:56:56:56:0:0%:1E0:57:0:39:17:0:0	0/1:63:45:45:27:18:40%:4.5278E-7:57:50:21:6:13:5
ST4.03ch01_RaGOO	66009265	.	C	T	.	PASS	ADP=53;WT=1;HET=1;HOM=0;NC=0	GT:GQ:SDP:DP:RD:AD:FREQ:PVAL:RBQ:ABQ:RDF:RDR:ADF:ADR	0/0:104:57:56:56:0:0%:1E0:58:0:41:15:0:0	0/1:70:50:50:29:20:40%:8.2643E-8:54:51:23:6:15:5
ST4.03ch01_RaGOO	66009485	.	C	T	.	PASS	ADP=65;WT=1;HET=1;HOM=0;NC=0	GT:GQ:SDP:DP:RD:AD:FREQ:PVAL:RBQ:ABQ:RDF:RDR:ADF:ADR	0/0:119:64:64:64:0:0%:1E0:63:0:59:5:0:0	0/1:108:67:67:37:30:44.78%:1.3693E-11:57:64:29:8:29:1
ST4.03ch01_RaGOO	66009599	.	A	T	.	PASS	ADP=64;WT=1;HET=1;HOM=0;NC=0	GT:GQ:SDP:DP:RD:AD:FREQ:PVAL:RBQ:ABQ:RDF:RDR:ADF:ADR	0/0:123:65:65:65:0:0%:1E0:64:0:59:6:0:0	0/1:105:64:64:35:29:45.31%:2.9719E-11:67:59:29:6:23:6
ST4.03ch01_RaGOO	66009662	.	T	C	.	PASS	ADP=64;WT=1;HET=1;HOM=0;NC=0	GT:GQ:SDP:DP:RD:AD:FREQ:PVAL:RBQ:ABQ:RDF:RDR:ADF:ADR	0/0:124:73:73:72:1:1.37%:5E-1:65:15:62:10:0:1	0/1:81:56:56:33:23:41.07%:6.8457E-9:63:60:25:8:16:7
ST4.03ch01_RaGOO	66009682	.	C	T	.	PASS	ADP=57;WT=0;HET=1;HOM=1;NC=0	GT:GQ:SDP:DP:RD:AD:FREQ:PVAL:RBQ:ABQ:RDF:RDR:ADF:ADR	1/1:255:65:65:0:65:100%:1.0519E-38:0:65:0:0:53:12	0/1:112:50:50:21:29:58%:5.4249E-12:60:61:15:6:21:8
ST4.03ch01_RaGOO	66009712	.	C	T	.	PASS	ADP=57;WT=0;HET=1;HOM=1;NC=0	GT:GQ:SDP:DP:RD:AD:FREQ:PVAL:RBQ:ABQ:RDF:RDR:ADF:ADR	1/1:255:67:67:0:67:100%:6.6743E-40:0:64:0:0:52:15	0/1:104:47:47:20:27:57.45%:3.5655E-11:55:65:10:10:21:6
ST4.03ch01_RaGOO	66009742	.	C	G	.	PASS	ADP=52;WT=1;HET=1;HOM=0;NC=0	GT:GQ:SDP:DP:RD:AD:FREQ:PVAL:RBQ:ABQ:RDF:RDR:ADF:ADR	0/0:123:65:65:65:0:0%:1E0:65:0:51:14:0:0	0/1:56:41:40:24:16:40%:2.3315E-6:62:59:17:7:10:6
ST4.03ch01_RaGOO	66009747	.	A	G	.	PASS	ADP=51;WT=1;HET=1;HOM=0;NC=0	GT:GQ:SDP:DP:RD:AD:FREQ:PVAL:RBQ:ABQ:RDF:RDR:ADF:ADR	0/0:119:63:63:63:0:0%:1E0:67:0:51:12:0:0	0/1:56:39:39:23:16:41.03%:2.1927E-6:65:58:17:6:10:6
ST4.03ch01_RaGOO	66009749	.	A	C	.	PASS	ADP=51;WT=1;HET=1;HOM=0;NC=0	GT:GQ:SDP:DP:RD:AD:FREQ:PVAL:RBQ:ABQ:RDF:RDR:ADF:ADR	0/0:119:63:63:63:0:0%:1E0:67:0:51:12:0:0	0/1:56:39:39:23:16:41.03%:2.1927E-6:64:58:17:6:10:6
ST4.03ch01_RaGOO	66557081	.	C	T	.	PASS	ADP=53;WT=0;HET=1;HOM=1;NC=0	GT:GQ:SDP:DP:RD:AD:FREQ:PVAL:RBQ:ABQ:RDF:RDR:ADF:ADR	1/1:246:50:50:3:47:94%:2.3219E-25:38:60:3:0:30:17	0/1:94:57:57:31:26:45.61%:3.594E-10:55:55:27:4:20:6
ST4.03ch01_RaGOO	66677512	.	A	C	.	PASS	ADP=40;WT=1;HET=1;HOM=0;NC=0	GT:GQ:SDP:DP:RD:AD:FREQ:PVAL:RBQ:ABQ:RDF:RDR:ADF:ADR	0/0:70:38:38:38:0:0%:1E0:54:0:37:1:0:0	0/1:91:43:43:19:24:55.81%:6.4513E-10:65:57:18:1:23:1
ST4.03ch01_RaGOO	66678290	.	C	A	.	PASS	ADP=50;WT=1;HET=1;HOM=0;NC=0	GT:GQ:SDP:DP:RD:AD:FREQ:PVAL:RBQ:ABQ:RDF:RDR:ADF:ADR	0/0:108:58:57:57:0:0%:1E0:51:0:40:17:0:0	0/1:77:43:43:22:21:48.84%:1.8298E-8:53:54:15:7:17:4
ST4.03ch01_RaGOO	66678363	.	G	A	.	PASS	ADP=49;WT=0;HET=1;HOM=1;NC=0	GT:GQ:SDP:DP:RD:AD:FREQ:PVAL:RBQ:ABQ:RDF:RDR:ADF:ADR	1/1:255:53:53:0:53:100%:1.5943E-31:0:53:0:0:35:18	0/1:85:46:46:23:23:50%:2.9283E-9:55:56:18:5:17:6
ST4.03ch01_RaGOO	72567431	.	G	C	.	PASS	ADP=96;WT=1;HET=1;HOM=0;NC=0	GT:GQ:SDP:DP:RD:AD:FREQ:PVAL:RBQ:ABQ:RDF:RDR:ADF:ADR	0/0:243:131:129:129:0:0%:1E0:60:0:119:10:0:0	0/1:134:63:63:28:35:55.56%:3.7062E-14:60:59:27:1:33:2
ST4.03ch01_RaGOO	72567652	.	T	A	.	PASS	ADP=96;WT=1;HET=1;HOM=0;NC=0	GT:GQ:SDP:DP:RD:AD:FREQ:PVAL:RBQ:ABQ:RDF:RDR:ADF:ADR	0/0:232:123:123:123:0:0%:1E0:61:0:95:28:0:0	0/1:130:70:70:34:35:50%:8.2973E-14:59:59:22:12:25:10
ST4.03ch01_RaGOO	72567745	.	T	C	.	PASS	ADP=73;WT=1;HET=1;HOM=0;NC=0	GT:GQ:SDP:DP:RD:AD:FREQ:PVAL:RBQ:ABQ:RDF:RDR:ADF:ADR	0/0:167:91:90:90:0:0%:1E0:55:0:62:28:0:0	0/1:118:56:56:25:31:55.36%:1.3458E-12:60:55:19:6:20:11
ST4.03ch01_RaGOO	72568190	.	G	T	.	PASS	ADP=87;WT=1;HET=1;HOM=0;NC=0	GT:GQ:SDP:DP:RD:AD:FREQ:PVAL:RBQ:ABQ:RDF:RDR:ADF:ADR	0/0:220:119:117:117:0:0%:1E0:57:0:94:23:0:0	0/1:113:57:57:27:30:52.63%:4.8496E-12:63:61:24:3:23:7
ST4.03ch01_RaGOO	72568828	.	T	C	.	PASS	ADP=78;WT=1;HET=1;HOM=0;NC=0	GT:GQ:SDP:DP:RD:AD:FREQ:PVAL:RBQ:ABQ:RDF:RDR:ADF:ADR	0/0:202:107:107:107:0:0%:1E0:56:0:84:23:0:0	0/1:79:49:49:27:22:44.9%:1.1173E-8:49:54:17:10:18:4
ST4.03ch01_RaGOO	72569742	.	C	T	.	PASS	ADP=85;WT=1;HET=1;HOM=0;NC=0	GT:GQ:SDP:DP:RD:AD:FREQ:PVAL:RBQ:ABQ:RDF:RDR:ADF:ADR	0/0:209:111:111:111:0:0%:1E0:55:0:87:24:0:0	0/1:116:60:60:29:31:51.67%:2.3224E-12:56:56:19:10:22:9
ST4.03ch01_RaGOO	75251894	.	T	A	.	PASS	ADP=63;WT=1;HET=1;HOM=0;NC=0	GT:GQ:SDP:DP:RD:AD:FREQ:PVAL:RBQ:ABQ:RDF:RDR:ADF:ADR	0/0:153:81:81:81:0:0%:1E0:60:0:74:7:0:0	0/1:90:46:46:22:24:52.17%:9.761E-10:60:57:20:2:21:3
ST4.03ch01_RaGOO	75252395	.	G	T	.	PASS	ADP=112;WT=1;HET=1;HOM=0;NC=0	GT:GQ:SDP:DP:RD:AD:FREQ:PVAL:RBQ:ABQ:RDF:RDR:ADF:ADR	0/0:222:128:128:127:1:0.78%:5E-1:59:75:100:27:1:0	0/1:165:96:96:51:45:46.88%:3.1107E-17:57:62:41:10:38:7
ST4.03ch01_RaGOO	75252852	.	T	A	.	PASS	ADP=105;WT=1;HET=1;HOM=0;NC=0	GT:GQ:SDP:DP:RD:AD:FREQ:PVAL:RBQ:ABQ:RDF:RDR:ADF:ADR	0/0:209:112:112:112:0:0%:1E0:62:0:94:18:0:0	0/1:178:98:98:50:48:48.98%:1.5597E-18:65:62:44:6:43:5
ST4.03ch01_RaGOO	75254967	.	C	A	.	PASS	ADP=66;WT=1;HET=1;HOM=0;NC=0	GT:GQ:SDP:DP:RD:AD:FREQ:PVAL:RBQ:ABQ:RDF:RDR:ADF:ADR	0/0:113:71:68:66:1:1.47%:5E-1:56:75:49:17:1:0	0/1:128:65:65:31:34:52.31%:1.5381E-13:61:65:26:5:29:5
ST4.03ch01_RaGOO	75255406	.	T	C	.	PASS	ADP=52;WT=1;HET=1;HOM=0;NC=0	GT:GQ:SDP:DP:RD:AD:FREQ:PVAL:RBQ:ABQ:RDF:RDR:ADF:ADR	0/0:108:57:57:57:0:0%:1E0:59:0:47:10:0:0	0/1:79:48:48:26:22:45.83%:1.0268E-8:63:61:21:5:19:3
ST4.03ch01_RaGOO	76432560	.	A	T	.	PASS	ADP=54;WT=1;HET=1;HOM=0;NC=0	GT:GQ:SDP:DP:RD:AD:FREQ:PVAL:RBQ:ABQ:RDF:RDR:ADF:ADR	0/0:112:60:59:59:0:0%:1E0:61:0:50:9:0:0	0/1:93:49:49:24:25:51.02%:4.6489E-10:54:58:21:3:20:5
ST4.03ch01_RaGOO	76432679	.	A	T	.	PASS	ADP=62;WT=1;HET=1;HOM=0;NC=0	GT:GQ:SDP:DP:RD:AD:FREQ:PVAL:RBQ:ABQ:RDF:RDR:ADF:ADR	0/0:112:59:59:59:0:0%:1E0:61:0:47:12:0:0	0/1:123:66:65:32:33:50.77%:4.6624E-13:55:52:29:3:26:7
ST4.03ch01_RaGOO	77647749	.	C	T	.	PASS	ADP=75;WT=1;HET=1;HOM=0;NC=0	GT:GQ:SDP:DP:RD:AD:FREQ:PVAL:RBQ:ABQ:RDF:RDR:ADF:ADR	0/0:89:48:48:48:0:0%:1E0:60:0:42:6:0:0	0/1:199:102:102:49:53:51.96%:1.0283E-20:62:59:41:8:41:12
ST4.03ch01_RaGOO	77647779	.	A	T	.	PASS	ADP=65;WT=1;HET=1;HOM=0;NC=0	GT:GQ:SDP:DP:RD:AD:FREQ:PVAL:RBQ:ABQ:RDF:RDR:ADF:ADR	0/0:89:47:47:47:0:0%:1E0:60:0:37:10:0:0	0/1:171:84:84:39:45:53.57%:7.8126E-18:63:55:33:6:34:11
ST4.03ch01_RaGOO	77647861	.	C	T	.	PASS	ADP=68;WT=0;HET=1;HOM=1;NC=0	GT:GQ:SDP:DP:RD:AD:FREQ:PVAL:RBQ:ABQ:RDF:RDR:ADF:ADR	1/1:248:43:43:0:43:100%:1.5066E-25:0:64:0:0:36:7	0/1:210:94:93:39:54:58.06%:8.2704E-22:58:65:31:8:42:12
ST4.03ch01_RaGOO	77647911	.	G	A	.	PASS	ADP=61;WT=0;HET=1;HOM=1;NC=0	GT:GQ:SDP:DP:RD:AD:FREQ:PVAL:RBQ:ABQ:RDF:RDR:ADF:ADR	1/1:212:37:37:0:37:100%:5.7269E-22:0:64:0:0:27:10	0/1:180:85:85:38:47:55.29%:9.0146E-19:57:67:28:10:40:7
ST4.03ch01_RaGOO	77648643	.	A	T	.	PASS	ADP=59;WT=1;HET=1;HOM=0;NC=0	GT:GQ:SDP:DP:RD:AD:FREQ:PVAL:RBQ:ABQ:RDF:RDR:ADF:ADR	0/0:93:49:49:49:0:0%:1E0:62:0:42:7:0:0	0/1:103:69:69:40:29:42.03%:4.3774E-11:62:59:29:11:24:5
ST4.03ch01_RaGOO	77648675	.	T	G	.	PASS	ADP=53;WT=1;HET=1;HOM=0;NC=0	GT:GQ:SDP:DP:RD:AD:FREQ:PVAL:RBQ:ABQ:RDF:RDR:ADF:ADR	0/0:56:46:46:43:3:6.52%:1.2088E-1:67:44:40:3:1:2	0/1:106:61:61:32:29:47.54%:2.2597E-11:56:53:26:6:16:13
ST4.03ch01_RaGOO	77648676	.	C	A	.	PASS	ADP=53;WT=1;HET=1;HOM=0;NC=0	GT:GQ:SDP:DP:RD:AD:FREQ:PVAL:RBQ:ABQ:RDF:RDR:ADF:ADR	0/0:56:46:46:43:3:6.52%:1.2088E-1:67:51:40:3:1:2	0/1:111:61:61:31:30:49.18%:7.7752E-12:55:54:26:5:16:14
ST4.03ch01_RaGOO	77648695	.	A	G	.	PASS	ADP=53;WT=1;HET=1;HOM=0;NC=0	GT:GQ:SDP:DP:RD:AD:FREQ:PVAL:RBQ:ABQ:RDF:RDR:ADF:ADR	0/0:89:47:47:47:0:0%:1E0:63:0:40:7:0:0	0/1:93:59:59:33:26:44.07%:4.2407E-10:61:50:27:6:15:11
ST4.03ch01_RaGOO	77670810	.	C	T	.	PASS	ADP=78;WT=0;HET=1;HOM=1;NC=0	GT:GQ:SDP:DP:RD:AD:FREQ:PVAL:RBQ:ABQ:RDF:RDR:ADF:ADR	1/1:255:77:77:0:77:100%:6.8219E-46:0:60:0:0:51:26	0/1:126:80:80:45:35:43.75%:2.3891E-13:58:60:39:6:26:9
ST4.03ch01_RaGOO	77671051	.	A	G	.	PASS	ADP=50;WT=1;HET=1;HOM=0;NC=0	GT:GQ:SDP:DP:RD:AD:FREQ:PVAL:RBQ:ABQ:RDF:RDR:ADF:ADR	0/0:70:37:37:37:0:0%:1E0:64:0:31:6:0:0	0/1:101:63:63:35:28:44.44%:7.6248E-11:60:56:25:10:21:7
ST4.03ch01_RaGOO	77671093	.	C	G	.	PASS	ADP=52;WT=1;HET=1;HOM=0;NC=0	GT:GQ:SDP:DP:RD:AD:FREQ:PVAL:RBQ:ABQ:RDF:RDR:ADF:ADR	0/0:53:43:43:40:3:6.98%:1.2059E-1:61:50:35:5:2:1	0/1:110:66:62:32:30:48.39%:8.6344E-12:61:58:27:5:23:7
ST4.03ch01_RaGOO	77671106	.	G	A	.	PASS	ADP=52;WT=1;HET=1;HOM=0;NC=0	GT:GQ:SDP:DP:RD:AD:FREQ:PVAL:RBQ:ABQ:RDF:RDR:ADF:ADR	0/0:74:40:40:40:0:0%:1E0:61:0:35:5:0:0	0/1:109:65:65:35:30:46.15%:1.1519E-11:61:56:31:4:21:9
ST4.03ch01_RaGOO	77671658	.	G	A	.	PASS	ADP=118;WT=1;HET=1;HOM=0;NC=0	GT:GQ:SDP:DP:RD:AD:FREQ:PVAL:RBQ:ABQ:RDF:RDR:ADF:ADR	0/0:183:97:97:97:0:0%:1E0:62:0:82:15:0:0	0/1:255:139:139:56:67:48.2%:2.2489E-26:62:61:47:9:51:16
ST4.03ch01_RaGOO	77671892	.	G	A	.	PASS	ADP=68;WT=1;HET=1;HOM=0;NC=0	GT:GQ:SDP:DP:RD:AD:FREQ:PVAL:RBQ:ABQ:RDF:RDR:ADF:ADR	0/0:141:77:76:76:0:0%:1E0:59:0:59:17:0:0	0/1:93:60:60:34:26:43.33%:4.5813E-10:54:60:20:14:17:9
ST4.03ch01_RaGOO	77685472	.	T	C	.	PASS	ADP=133;WT=1;HET=1;HOM=0;NC=0	GT:GQ:SDP:DP:RD:AD:FREQ:PVAL:RBQ:ABQ:RDF:RDR:ADF:ADR	0/0:239:127:127:127:0:0%:1E0:61:0:113:14:0:0	0/1:224:140:140:78:62:44.29%:3.3598E-23:59:60:72:6:56:6
ST4.03ch01_RaGOO	77685618	.	T	A	.	PASS	ADP=164;WT=0;HET=1;HOM=1;NC=0	GT:GQ:SDP:DP:RD:AD:FREQ:PVAL:RBQ:ABQ:RDF:RDR:ADF:ADR	1/1:255:158:158:0:158:100%:1.6702E-94:0:60:0:0:135:23	0/1:255:171:171:99:72:42.11%:1.4892E-26:63:57:86:13:60:12
ST4.03ch01_RaGOO	77685912	.	A	G	.	PASS	ADP=190;WT=1;HET=1;HOM=0;NC=0	GT:GQ:SDP:DP:RD:AD:FREQ:PVAL:RBQ:ABQ:RDF:RDR:ADF:ADR	0/0:231:170:169:162:7:4.14%:7.3329E-3:62:73:141:21:7:0	0/1:255:212:211:110:101:47.87%:4.5559E-38:59:59:91:19:80:21
ST4.03ch01_RaGOO	77742593	.	A	T	.	PASS	ADP=76;WT=0;HET=1;HOM=1;NC=0	GT:GQ:SDP:DP:RD:AD:FREQ:PVAL:RBQ:ABQ:RDF:RDR:ADF:ADR	1/1:255:85:84:0:84:100%:4.3483E-50:0:47:0:0:65:19	0/1:151:69:68:29:39:57.35%:7.3738E-16:58:35:22:7:31:8
ST4.03ch01_RaGOO	77742866	.	GATTCCTCCGT	G,TATTCCTCCGT	.	PASS	ADP=100;WT=0;HET=1;HOM=1;NC=0	GT:GQ:SDP:DP:RD:AD:FREQ:PVAL:RBQ:ABQ:RDF:RDR:ADF:ADR	1/1:255:108:104:6:100:94.34%:6.6407E-54:33:35:5:1:79:21	0/2:169:97:97:20:41:42.27%:1.2248E-17:63:63:15:5:32:9
ST4.03ch01_RaGOO	77975675	.	G	A	.	PASS	ADP=84;WT=1;HET=1;HOM=0;NC=0	GT:GQ:SDP:DP:RD:AD:FREQ:PVAL:RBQ:ABQ:RDF:RDR:ADF:ADR	0/0:163:96:96:95:1:1.04%:5E-1:60:38:80:15:1:0	0/1:106:72:72:42:30:41.67%:1.9973E-11:56:53:33:9:22:8
ST4.03ch01_RaGOO	77975904	.	G	A	.	PASS	ADP=77;WT=0;HET=1;HOM=1;NC=0	GT:GQ:SDP:DP:RD:AD:FREQ:PVAL:RBQ:ABQ:RDF:RDR:ADF:ADR	1/1:255:88:85:0:85:100%:1.0935E-50:0:52:0:0:71:14	0/1:99:69:69:41:28:40.58%:1.1744E-10:55:52:32:9:23:5
ST4.03ch01_RaGOO	77976126	.	C	T	.	PASS	ADP=101;WT=1;HET=1;HOM=0;NC=0	GT:GQ:SDP:DP:RD:AD:FREQ:PVAL:RBQ:ABQ:RDF:RDR:ADF:ADR	0/0:235:126:125:125:0:0%:1E0:53:0:101:24:0:0	0/1:182:78:77:30:46:59.74%:6.2136E-19:48:56:20:10:40:6
ST4.03ch01_RaGOO	77976167	.	G	C	.	PASS	ADP=108;WT=0;HET=1;HOM=1;NC=0	GT:GQ:SDP:DP:RD:AD:FREQ:PVAL:RBQ:ABQ:RDF:RDR:ADF:ADR	1/1:255:134:133:1:132:99.25%:2.3123E-77:15:55:0:1:106:26	0/1:120:84:84:50:34:40.48%:8.5972E-13:54:53:37:13:23:11
ST4.03ch01_RaGOO	77976168	.	A	G	.	PASS	ADP=106;WT=0;HET=1;HOM=1;NC=0	GT:GQ:SDP:DP:RD:AD:FREQ:PVAL:RBQ:ABQ:RDF:RDR:ADF:ADR	1/1:255:134:129:0:129:100%:4.3506E-77:0:55:0:0:103:26	0/1:120:84:84:50:34:40.48%:8.5972E-13:54:52:37:13:23:11
ST4.03ch01_RaGOO	77976182	.	A	G	.	PASS	ADP=110;WT=0;HET=1;HOM=1;NC=0	GT:GQ:SDP:DP:RD:AD:FREQ:PVAL:RBQ:ABQ:RDF:RDR:ADF:ADR	1/1:255:140:140:0:140:100%:1.0805E-83:0:53:0:0:113:27	0/1:121:81:81:47:34:41.98%:7.0292E-13:59:53:38:9:24:10
ST4.03ch01_RaGOO	77976188	.	C	A	.	PASS	ADP=107;WT=0;HET=1;HOM=1;NC=0	GT:GQ:SDP:DP:RD:AD:FREQ:PVAL:RBQ:ABQ:RDF:RDR:ADF:ADR	1/1:255:138:136:0:136:100%:2.7264E-81:0:56:0:0:110:26	0/1:131:81:79:43:36:45.57%:7.8903E-14:59:53:36:7:26:10
ST4.03ch01_RaGOO	77976190	.	T	A	.	PASS	ADP=110;WT=0;HET=1;HOM=1;NC=0	GT:GQ:SDP:DP:RD:AD:FREQ:PVAL:RBQ:ABQ:RDF:RDR:ADF:ADR	1/1:255:138:138:0:138:100%:1.7164E-82:0:54:0:0:112:26	0/1:129:83:82:46:36:43.9%:1.0134E-13:56:53:36:10:26:10
ST4.03ch01_RaGOO	77976199	.	A	T	.	PASS	ADP=110;WT=0;HET=1;HOM=1;NC=0	GT:GQ:SDP:DP:RD:AD:FREQ:PVAL:RBQ:ABQ:RDF:RDR:ADF:ADR	1/1:255:138:137:2:134:97.81%:2.5772E-77:15:54:2:0:112:22	0/1:124:86:84:49:35:41.67%:3.2079E-13:57:50:39:10:26:9
ST4.03ch01_RaGOO	77976208	.	A	C	.	PASS	ADP=112;WT=0;HET=1;HOM=1;NC=0	GT:GQ:SDP:DP:RD:AD:FREQ:PVAL:RBQ:ABQ:RDF:RDR:ADF:ADR	1/1:255:142:140:1:139:99.29%:1.5235E-81:39:56:1:0:118:21	0/1:124:85:85:50:35:41.18%:3.4338E-13:56:53:40:10:26:9
ST4.03ch01_RaGOO	77976314	.	T	C,G	.	PASS	ADP=147;WT=0;HET=1;HOM=1;NC=0	GT:GQ:SDP:DP:RD:AD:FREQ:PVAL:RBQ:ABQ:RDF:RDR:ADF:ADR	1/1:255:189:189:0:189:100%:3.9605E-113:0:58:0:0:149:40	0/2:255:105:105:0:63:60%:1.657E-37:0:58:0:0:52:11
ST4.03ch01_RaGOO	77978248	.	G	A	.	PASS	ADP=101;WT=1;HET=1;HOM=0;NC=0	GT:GQ:SDP:DP:RD:AD:FREQ:PVAL:RBQ:ABQ:RDF:RDR:ADF:ADR	0/0:235:126:126:126:0:0%:1E0:62:0:97:29:0:0	0/1:114:77:76:44:32:42.11%:3.6183E-12:57:55:25:19:23:9
ST4.03ch01_RaGOO	78291734	.	T	A	.	PASS	ADP=74;WT=1;HET=1;HOM=0;NC=0	GT:GQ:SDP:DP:RD:AD:FREQ:PVAL:RBQ:ABQ:RDF:RDR:ADF:ADR	0/0:115:62:62:62:0:0%:1E0:54:0:42:20:0:0	0/1:174:87:87:41:46:52.87%:3.7814E-18:56:52:30:11:27:19
ST4.03ch01_RaGOO	78291738	.	G	A	.	PASS	ADP=74;WT=1;HET=1;HOM=0;NC=0	GT:GQ:SDP:DP:RD:AD:FREQ:PVAL:RBQ:ABQ:RDF:RDR:ADF:ADR	0/0:119:63:63:63:0:0%:1E0:53:0:43:20:0:0	0/1:165:86:85:41:44:51.76%:2.7526E-17:54:53:30:11:28:16
ST4.03ch01_RaGOO	78291741	.	T	G	.	PASS	ADP=72;WT=1;HET=1;HOM=0;NC=0	GT:GQ:SDP:DP:RD:AD:FREQ:PVAL:RBQ:ABQ:RDF:RDR:ADF:ADR	0/0:115:61:61:61:0:0%:1E0:53:0:42:19:0:0	0/1:171:83:83:38:45:54.22%:6.7818E-18:58:53:30:8:27:18
ST4.03ch01_RaGOO	78291846	.	T	A	.	PASS	ADP=58;WT=1;HET=1;HOM=0;NC=0	GT:GQ:SDP:DP:RD:AD:FREQ:PVAL:RBQ:ABQ:RDF:RDR:ADF:ADR	0/0:92:50:50:50:0:0%:1E0:59:0:38:12:0:0	0/1:136:67:67:31:36:53.73%:2.098E-14:55:52:20:11:20:16
ST4.03ch01_RaGOO	78291897	.	G	C	.	PASS	ADP=51;WT=1;HET=1;HOM=0;NC=0	GT:GQ:SDP:DP:RD:AD:FREQ:PVAL:RBQ:ABQ:RDF:RDR:ADF:ADR	0/0:81:44:44:44:0:0%:1E0:60:0:34:10:0:0	0/1:112:59:58:28:30:51.72%:5.5047E-12:52:53:18:10:22:8
ST4.03ch01_RaGOO	78292033	.	C	T	.	PASS	ADP=70;WT=1;HET=1;HOM=0;NC=0	GT:GQ:SDP:DP:RD:AD:FREQ:PVAL:RBQ:ABQ:RDF:RDR:ADF:ADR	0/0:112:61:59:59:0:0%:1E0:62:0:45:14:0:0	0/1:157:82:82:40:42:51.22%:1.7502E-16:59:64:30:10:42:0
ST4.03ch01_RaGOO	78292034	.	G	A	.	PASS	ADP=71;WT=1;HET=1;HOM=0;NC=0	GT:GQ:SDP:DP:RD:AD:FREQ:PVAL:RBQ:ABQ:RDF:RDR:ADF:ADR	0/0:115:61:61:61:0:0%:1E0:61:0:45:16:0:0	0/1:157:82:82:40:42:51.22%:1.7502E-16:60:64:30:10:41:1
ST4.03ch01_RaGOO	78292839	.	C	A	.	PASS	ADP=92;WT=1;HET=1;HOM=0;NC=0	GT:GQ:SDP:DP:RD:AD:FREQ:PVAL:RBQ:ABQ:RDF:RDR:ADF:ADR	0/0:190:103:101:101:0:0%:1E0:57:0:85:16:0:0	0/1:151:84:84:43:41:48.81%:6.5425E-16:58:49:38:5:34:7
ST4.03ch01_RaGOO	78292851	.	A	T	.	PASS	ADP=95;WT=1;HET=1;HOM=0;NC=0	GT:GQ:SDP:DP:RD:AD:FREQ:PVAL:RBQ:ABQ:RDF:RDR:ADF:ADR	0/0:182:105:105:104:1:0.95%:5E-1:55:75:81:23:1:0	0/1:151:85:85:44:41:48.24%:7.2639E-16:56:48:38:6:34:7
ST4.03ch01_RaGOO	78293090	.	A	G	.	PASS	ADP=177;WT=1;HET=1;HOM=0;NC=0	GT:GQ:SDP:DP:RD:AD:FREQ:PVAL:RBQ:ABQ:RDF:RDR:ADF:ADR	0/0:229:164:164:158:6:3.66%:1.4915E-2:59:77:133:25:6:0	0/1:255:191:191:97:94:49.21%:1.0069E-35:62:62:86:11:77:17
ST4.03ch01_RaGOO	78293097	.	G	A	.	PASS	ADP=178;WT=1;HET=1;HOM=0;NC=0	GT:GQ:SDP:DP:RD:AD:FREQ:PVAL:RBQ:ABQ:RDF:RDR:ADF:ADR	0/0:230:164:163:157:6:3.68%:1.4911E-2:57:75:133:24:6:0	0/1:255:195:194:98:96:49.48%:1.6028E-36:57:62:85:13:79:17
ST4.03ch01_RaGOO	78293225	.	G	C	.	PASS	ADP=186;WT=1;HET=1;HOM=0;NC=0	GT:GQ:SDP:DP:RD:AD:FREQ:PVAL:RBQ:ABQ:RDF:RDR:ADF:ADR	0/0:340:183:181:181:0:0%:1E0:55:0:142:39:0:0	0/1:255:194:191:101:90:47.12%:7.3178E-34:57:57:81:20:74:16
ST4.03ch01_RaGOO	78341172	.	C	G	.	PASS	ADP=105;WT=1;HET=1;HOM=0;NC=0	GT:GQ:SDP:DP:RD:AD:FREQ:PVAL:RBQ:ABQ:RDF:RDR:ADF:ADR	0/0:202:107:107:107:0:0%:1E0:62:0:98:9:0:0	0/1:157:104:104:60:44:42.31%:1.6875E-16:65:57:54:6:39:5
ST4.03ch01_RaGOO	78341337	.	A	T	.	PASS	ADP=110;WT=1;HET=1;HOM=0;NC=0	GT:GQ:SDP:DP:RD:AD:FREQ:PVAL:RBQ:ABQ:RDF:RDR:ADF:ADR	0/0:205:109:109:109:0:0%:1E0:68:0:91:18:0:0	0/1:164:111:111:65:46:41.44%:3.7753E-17:65:67:50:15:36:10
ST4.03ch01_RaGOO	78341338	.	A	T	.	PASS	ADP=109;WT=1;HET=1;HOM=0;NC=0	GT:GQ:SDP:DP:RD:AD:FREQ:PVAL:RBQ:ABQ:RDF:RDR:ADF:ADR	0/0:201:108:108:108:0:0%:1E0:67:0:90:18:0:0	0/1:164:111:111:65:46:41.44%:3.7753E-17:66:67:50:15:36:10
ST4.03ch01_RaGOO	78615102	.	G	A	.	PASS	ADP=81;WT=1;HET=1;HOM=0;NC=0	GT:GQ:SDP:DP:RD:AD:FREQ:PVAL:RBQ:ABQ:RDF:RDR:ADF:ADR	0/0:160:93:93:92:1:1.08%:5E-1:61:78:73:19:1:0	0/1:107:69:69:39:30:43.48%:1.6064E-11:61:64:30:9:28:2
ST4.03ch01_RaGOO	78615199	.	T	C	.	PASS	ADP=41;WT=1;HET=1;HOM=0;NC=0	GT:GQ:SDP:DP:RD:AD:FREQ:PVAL:RBQ:ABQ:RDF:RDR:ADF:ADR	0/0:73:46:46:45:1:2.17%:5E-1:62:76:36:9:1:0	0/1:76:36:36:16:20:55.56%:2.3419E-8:45:54:8:8:15:5
ST4.03ch01_RaGOO	80839828	.	A	G	.	PASS	ADP=42;WT=1;HET=1;HOM=0;NC=0	GT:GQ:SDP:DP:RD:AD:FREQ:PVAL:RBQ:ABQ:RDF:RDR:ADF:ADR	0/0:77:43:42:42:0:0%:1E0:55:0:30:12:0:0	0/1:68:42:42:23:19:45.24%:1.3525E-7:54:58:15:8:19:0
ST4.03ch01_RaGOO	81009229	.	G	A	.	PASS	ADP=49;WT=1;HET=1;HOM=0;NC=0	GT:GQ:SDP:DP:RD:AD:FREQ:PVAL:RBQ:ABQ:RDF:RDR:ADF:ADR	0/0:100:53:53:53:0:0%:1E0:54:0:53:0:0:0	0/1:67:47:46:27:19:41.3%:1.8161E-7:62:58:27:0:19:0
ST4.03ch01_RaGOO	81009420	.	C	G	.	PASS	ADP=104;WT=1;HET=1;HOM=0;NC=0	GT:GQ:SDP:DP:RD:AD:FREQ:PVAL:RBQ:ABQ:RDF:RDR:ADF:ADR	0/0:198:105:105:105:0:0%:1E0:60:0:91:14:0:0	0/1:185:105:103:52:50:48.54%:2.7774E-19:63:60:43:9:43:7
ST4.03ch01_RaGOO	81009447	.	T	C	.	PASS	ADP=104;WT=1;HET=1;HOM=0;NC=0	GT:GQ:SDP:DP:RD:AD:FREQ:PVAL:RBQ:ABQ:RDF:RDR:ADF:ADR	0/0:198:105:105:105:0:0%:1E0:59:0:82:23:0:0	0/1:185:103:103:53:50:48.54%:3.0906E-19:63:64:43:10:42:8
ST4.03ch01_RaGOO	81009658	.	A	C	.	PASS	ADP=40;WT=1;HET=1;HOM=0;NC=0	GT:GQ:SDP:DP:RD:AD:FREQ:PVAL:RBQ:ABQ:RDF:RDR:ADF:ADR	0/0:77:42:42:42:0:0%:1E0:53:0:25:17:0:0	0/1:75:38:38:18:20:52.63%:3.0805E-8:50:60:7:11:14:6
ST4.03ch01_RaGOO	81289143	.	T	A	.	PASS	ADP=87;WT=1;HET=1;HOM=0;NC=0	GT:GQ:SDP:DP:RD:AD:FREQ:PVAL:RBQ:ABQ:RDF:RDR:ADF:ADR	0/0:124:85:85:82:3:3.53%:1.2278E-1:51:76:47:35:3:0	0/1:145:91:90:49:40:44.44%:3.011E-15:57:54:32:17:24:16
ST4.03ch01_RaGOO	81289175	.	G	A	.	PASS	ADP=76;WT=1;HET=1;HOM=0;NC=0	GT:GQ:SDP:DP:RD:AD:FREQ:PVAL:RBQ:ABQ:RDF:RDR:ADF:ADR	0/0:142:75:75:75:0:0%:1E0:53:0:51:24:0:0	0/1:145:78:78:39:39:50%:2.95E-15:58:47:26:13:21:18
ST4.03ch01_RaGOO	81289282	.	C	A	.	PASS	ADP=71;WT=1;HET=1;HOM=0;NC=0	GT:GQ:SDP:DP:RD:AD:FREQ:PVAL:RBQ:ABQ:RDF:RDR:ADF:ADR	0/0:122:67:66:66:0:0%:1E0:59:0:52:14:0:0	0/1:146:76:76:37:39:51.32%:2.3308E-15:55:55:31:6:28:11
ST4.03ch01_RaGOO	81289488	.	T	C	.	PASS	ADP=76;WT=1;HET=1;HOM=0;NC=0	GT:GQ:SDP:DP:RD:AD:FREQ:PVAL:RBQ:ABQ:RDF:RDR:ADF:ADR	0/0:83:52:52:51:1:1.92%:5E-1:63:52:36:15:1:0	0/1:159:100:100:56:44:44%:1.2435E-16:57:61:50:6:36:8
ST4.03ch01_RaGOO	83660898	.	T	C	.	PASS	ADP=89;WT=1;HET=1;HOM=0;NC=0	GT:GQ:SDP:DP:RD:AD:FREQ:PVAL:RBQ:ABQ:RDF:RDR:ADF:ADR	0/0:205:110:110:110:0:0%:1E0:58:0:85:25:0:0	0/1:121:69:69:36:33:47.83%:7.191E-13:62:59:26:10:23:10
ST4.03ch01_RaGOO	83660900	.	C	T	.	PASS	ADP=87;WT=1;HET=1;HOM=0;NC=0	GT:GQ:SDP:DP:RD:AD:FREQ:PVAL:RBQ:ABQ:RDF:RDR:ADF:ADR	0/0:201:108:108:108:0:0%:1E0:57:0:85:23:0:0	0/1:122:66:66:33:33:50%:5.2318E-13:63:59:26:7:21:12
ST4.03ch01_RaGOO	83673477	.	C	T	.	PASS	ADP=95;WT=0;HET=1;HOM=1;NC=0	GT:GQ:SDP:DP:RD:AD:FREQ:PVAL:RBQ:ABQ:RDF:RDR:ADF:ADR	1/1:255:61:61:2:59:96.72%:5.0953E-33:58:63:2:0:54:5	0/1:229:129:129:67:62:48.06%:1.2182E-23:65:65:61:6:57:5
ST4.03ch01_RaGOO	83744326	.	A	C	.	PASS	ADP=101;WT=1;HET=1;HOM=0;NC=0	GT:GQ:SDP:DP:RD:AD:FREQ:PVAL:RBQ:ABQ:RDF:RDR:ADF:ADR	0/0:175:94:94:94:0:0%:1E0:61:0:80:14:0:0	0/1:210:109:109:53:56:51.38%:8.7618E-22:60:55:53:0:44:12
ST4.03ch01_RaGOO	83744717	.	C	G	.	PASS	ADP=80;WT=1;HET=1;HOM=0;NC=0	GT:GQ:SDP:DP:RD:AD:FREQ:PVAL:RBQ:ABQ:RDF:RDR:ADF:ADR	0/0:130:74:70:70:0:0%:1E0:56:0:54:16:0:0	0/1:182:93:90:41:48:53.33%:5.1181E-19:58:59:31:10:35:13
ST4.03ch01_RaGOO	83744797	.	C	T	.	PASS	ADP=71;WT=1;HET=1;HOM=0;NC=0	GT:GQ:SDP:DP:RD:AD:FREQ:PVAL:RBQ:ABQ:RDF:RDR:ADF:ADR	0/0:123:65:65:65:0:0%:1E0:59:0:44:21:0:0	0/1:145:79:77:38:39:50.65%:2.6279E-15:63:63:32:6:31:8
ST4.03ch01_RaGOO	83744798	.	G	A	.	PASS	ADP=71;WT=1;HET=1;HOM=0;NC=0	GT:GQ:SDP:DP:RD:AD:FREQ:PVAL:RBQ:ABQ:RDF:RDR:ADF:ADR	0/0:123:65:65:65:0:0%:1E0:58:0:44:21:0:0	0/1:145:77:77:38:39:50.65%:2.6279E-15:61:61:31:7:31:8
ST4.03ch01_RaGOO	83744831	.	T	C	.	PASS	ADP=68;WT=1;HET=1;HOM=0;NC=0	GT:GQ:SDP:DP:RD:AD:FREQ:PVAL:RBQ:ABQ:RDF:RDR:ADF:ADR	0/0:115:61:61:61:0:0%:1E0:58:0:42:19:0:0	0/1:151:75:75:35:40:53.33%:6.6743E-16:68:63:31:4:33:7
ST4.03ch01_RaGOO	83745429	.	G	A	.	PASS	ADP=77;WT=1;HET=1;HOM=0;NC=0	GT:GQ:SDP:DP:RD:AD:FREQ:PVAL:RBQ:ABQ:RDF:RDR:ADF:ADR	0/0:97:51:51:51:0:0%:1E0:63:0:51:0:0:0	0/1:162:104:104:59:45:43.27%:6.1736E-17:63:66:59:0:45:0
ST4.03ch01_RaGOO	83745457	.	G	T	.	PASS	ADP=87;WT=1;HET=1;HOM=0;NC=0	GT:GQ:SDP:DP:RD:AD:FREQ:PVAL:RBQ:ABQ:RDF:RDR:ADF:ADR	0/0:115:62:62:62:0:0%:1E0:64:0:61:1:0:0	0/1:181:112:112:61:50:44.64%:6.6165E-19:67:69:61:0:50:0
ST4.03ch01_RaGOO	83745544	.	A	G	.	PASS	ADP=86;WT=1;HET=1;HOM=0;NC=0	GT:GQ:SDP:DP:RD:AD:FREQ:PVAL:RBQ:ABQ:RDF:RDR:ADF:ADR	0/0:122:67:66:66:0:0%:1E0:61:0:61:5:0:0	0/1:157:107:106:62:44:41.51%:1.9437E-16:61:68:56:6:42:2
ST4.03ch01_RaGOO	83745565	.	A	G	.	PASS	ADP=83;WT=1;HET=1;HOM=0;NC=0	GT:GQ:SDP:DP:RD:AD:FREQ:PVAL:RBQ:ABQ:RDF:RDR:ADF:ADR	0/0:122:66:66:66:0:0%:1E0:63:0:57:9:0:0	0/1:141:101:100:60:40:40%:6.705E-15:67:65:52:8:35:5
ST4.03ch01_RaGOO	83745615	.	C	G	.	PASS	ADP=68;WT=1;HET=1;HOM=0;NC=0	GT:GQ:SDP:DP:RD:AD:FREQ:PVAL:RBQ:ABQ:RDF:RDR:ADF:ADR	0/0:100:53:53:53:0:0%:1E0:60:0:41:12:0:0	0/1:187:83:83:34:48:57.83%:1.662E-19:58:56:24:10:29:19
ST4.03ch01_RaGOO	83745674	.	G	A	.	PASS	ADP=39;WT=1;HET=1;HOM=0;NC=0	GT:GQ:SDP:DP:RD:AD:FREQ:PVAL:RBQ:ABQ:RDF:RDR:ADF:ADR	0/0:66:36:36:36:0:0%:1E0:58:0:23:13:0:0	0/1:60:42:42:25:17:40.48%:9.9678E-7:50:48:10:15:7:10
ST4.03ch02_RaGOO	5238	.	T	C	.	PASS	ADP=100;WT=1;HET=1;HOM=0;NC=0	GT:GQ:SDP:DP:RD:AD:FREQ:PVAL:RBQ:ABQ:RDF:RDR:ADF:ADR	0/0:193:115:112:111:1:0.89%:5E-1:47:15:43:68:0:1	0/1:193:92:88:38:50:56.82%:4.2509E-20:49:44:15:23:17:33
ST4.03ch02_RaGOO	56295	.	T	C	.	PASS	ADP=77;WT=1;HET=1;HOM=0;NC=0	GT:GQ:SDP:DP:RD:AD:FREQ:PVAL:RBQ:ABQ:RDF:RDR:ADF:ADR	0/0:146:92:85:84:1:1.18%:5E-1:52:75:69:15:1:0	0/1:149:79:70:31:39:55.71%:1.02E-15:54:55:29:2:32:7
ST4.03ch02_RaGOO	64860	.	C	T	.	PASS	ADP=218;WT=1;HET=1;HOM=0;NC=0	GT:GQ:SDP:DP:RD:AD:FREQ:PVAL:RBQ:ABQ:RDF:RDR:ADF:ADR	0/0:358:211:210:208:2:0.95%:2.494E-1:59:39:168:40:0:2	0/1:255:231:226:109:117:51.77%:6.4507E-45:62:60:92:17:95:22
ST4.03ch02_RaGOO	64885	.	C	T	.	PASS	ADP=204;WT=1;HET=1;HOM=0;NC=0	GT:GQ:SDP:DP:RD:AD:FREQ:PVAL:RBQ:ABQ:RDF:RDR:ADF:ADR	0/0:347:208:206:202:2:0.97%:2.4939E-1:56:45:147:55:2:0	0/1:255:204:203:106:95:46.8%:9.837E-36:59:52:84:22:60:35
ST4.03ch02_RaGOO	72916	.	A	G	.	PASS	ADP=104;WT=1;HET=1;HOM=0;NC=0	GT:GQ:SDP:DP:RD:AD:FREQ:PVAL:RBQ:ABQ:RDF:RDR:ADF:ADR	0/0:190:103:101:101:0:0%:1E0:51:0:67:34:0:0	0/1:187:108:108:57:51:47.22%:1.7692E-19:50:46:43:14:30:21
ST4.03ch02_RaGOO	8473977	.	C	T	.	PASS	ADP=44;WT=0;HET=1;HOM=1;NC=0	GT:GQ:SDP:DP:RD:AD:FREQ:PVAL:RBQ:ABQ:RDF:RDR:ADF:ADR	1/1:255:51:51:0:51:100%:2.5024E-30:0:61:0:0:42:9	0/1:65:38:38:20:18:47.37%:2.68E-7:63:69:18:2:17:1
ST4.03ch02_RaGOO	8475823	.	A	C	.	PASS	ADP=36;WT=1;HET=1;HOM=0;NC=0	GT:GQ:SDP:DP:RD:AD:FREQ:PVAL:RBQ:ABQ:RDF:RDR:ADF:ADR	0/0:67:35:35:35:0:0%:1E0:59:0:31:4:0:0	0/1:75:38:38:18:20:52.63%:3.0805E-8:45:42:15:3:16:4
ST4.03ch02_RaGOO	8475857	.	T	A	.	PASS	ADP=40;WT=0;HET=1;HOM=1;NC=0	GT:GQ:SDP:DP:RD:AD:FREQ:PVAL:RBQ:ABQ:RDF:RDR:ADF:ADR	1/1:218:38:38:0:38:100%:1.4508E-22:0:57:0:0:30:8	0/1:77:43:43:22:21:48.84%:1.8298E-8:42:49:18:4:18:3
ST4.03ch02_RaGOO	8476286	.	A	G	.	PASS	ADP=75;WT=1;HET=1;HOM=0;NC=0	GT:GQ:SDP:DP:RD:AD:FREQ:PVAL:RBQ:ABQ:RDF:RDR:ADF:ADR	0/0:130:70:70:70:0:0%:1E0:62:0:56:14:0:0	0/1:144:80:80:41:39:48.75%:3.673E-15:60:46:35:6:26:13
ST4.03ch02_RaGOO	8476563	.	G	A	.	PASS	ADP=81;WT=0;HET=1;HOM=1;NC=0	GT:GQ:SDP:DP:RD:AD:FREQ:PVAL:RBQ:ABQ:RDF:RDR:ADF:ADR	1/1:255:80:80:0:80:100%:1.0864E-47:0:60:0:0:70:10	0/1:152:82:82:41:41:50%:5.2507E-16:56:57:28:13:32:9
ST4.03ch02_RaGOO	8476659	.	C	T	.	PASS	ADP=82;WT=0;HET=1;HOM=1;NC=0	GT:GQ:SDP:DP:RD:AD:FREQ:PVAL:RBQ:ABQ:RDF:RDR:ADF:ADR	1/1:255:94:94:0:94:100%:4.3861E-56:0:58:0:0:74:20	0/1:160:70:70:29:41:58.57%:9.392E-17:53:61:18:11:35:6
ST4.03ch02_RaGOO	8477591	.	G	A	.	PASS	ADP=63;WT=1;HET=1;HOM=0;NC=0	GT:GQ:SDP:DP:RD:AD:FREQ:PVAL:RBQ:ABQ:RDF:RDR:ADF:ADR	0/0:127:76:76:75:1:1.32%:5E-1:56:39:57:18:0:1	0/1:87:51:51:27:24:47.06%:1.6778E-9:61:60:21:6:17:7
ST4.03ch02_RaGOO	8478164	.	T	A	.	PASS	ADP=42;WT=1;HET=1;HOM=0;NC=0	GT:GQ:SDP:DP:RD:AD:FREQ:PVAL:RBQ:ABQ:RDF:RDR:ADF:ADR	0/0:81:44:44:44:0:0%:1E0:62:0:44:0:0:0	0/1:60:41:41:24:17:41.46%:9.3546E-7:61:59:22:2:16:1
ST4.03ch02_RaGOO	8478319	.	G	A	.	PASS	ADP=68;WT=1;HET=1;HOM=0;NC=0	GT:GQ:SDP:DP:RD:AD:FREQ:PVAL:RBQ:ABQ:RDF:RDR:ADF:ADR	0/0:149:80:80:80:0:0%:1E0:60:0:72:8:0:0	0/1:118:56:56:25:31:55.36%:1.3458E-12:65:65:24:1:28:3
ST4.03ch02_RaGOO	8478393	.	A	C	.	PASS	ADP=67;WT=1;HET=1;HOM=0;NC=0	GT:GQ:SDP:DP:RD:AD:FREQ:PVAL:RBQ:ABQ:RDF:RDR:ADF:ADR	0/0:120:71:71:70:1:1.41%:5E-1:56:30:55:15:1:0	0/1:133:64:64:29:35:54.69%:4.3049E-14:54:60:24:5:29:6
ST4.03ch02_RaGOO	8478403	.	C	A	.	PASS	ADP=68;WT=1;HET=1;HOM=0;NC=0	GT:GQ:SDP:DP:RD:AD:FREQ:PVAL:RBQ:ABQ:RDF:RDR:ADF:ADR	0/0:130:70:70:70:0:0%:1E0:57:0:56:14:0:0	0/1:136:67:67:31:36:53.73%:2.098E-14:53:62:24:7:30:6
ST4.03ch02_RaGOO	8516299	.	G	C	.	PASS	ADP=70;WT=1;HET=1;HOM=0;NC=0	GT:GQ:SDP:DP:RD:AD:FREQ:PVAL:RBQ:ABQ:RDF:RDR:ADF:ADR	0/0:142:75:75:75:0:0%:1E0:60:0:65:10:0:0	0/1:109:67:66:36:30:45.45%:1.2581E-11:61:65:30:6:26:4
ST4.03ch02_RaGOO	8516369	.	G	T	.	PASS	ADP=73;WT=1;HET=1;HOM=0;NC=0	GT:GQ:SDP:DP:RD:AD:FREQ:PVAL:RBQ:ABQ:RDF:RDR:ADF:ADR	0/0:134:72:72:72:0:0%:1E0:56:0:56:16:0:0	0/1:128:75:75:40:35:46.67%:1.5567E-13:61:56:37:3:27:8
ST4.03ch02_RaGOO	8516402	.	G	A	.	PASS	ADP=72;WT=1;HET=1;HOM=0;NC=0	GT:GQ:SDP:DP:RD:AD:FREQ:PVAL:RBQ:ABQ:RDF:RDR:ADF:ADR	0/0:130:69:69:69:0:0%:1E0:57:0:61:8:0:0	0/1:127:76:76:41:35:46.05%:1.7063E-13:59:57:35:6:28:7
ST4.03ch02_RaGOO	8516440	.	T	C	.	PASS	ADP=74;WT=1;HET=1;HOM=0;NC=0	GT:GQ:SDP:DP:RD:AD:FREQ:PVAL:RBQ:ABQ:RDF:RDR:ADF:ADR	0/0:134:71:71:71:0:0%:1E0:57:0:61:10:0:0	0/1:135:79:78:41:37:47.44%:2.5259E-14:60:53:34:7:29:8
ST4.03ch02_RaGOO	8516487	.	A	C	.	PASS	ADP=70;WT=1;HET=1;HOM=0;NC=0	GT:GQ:SDP:DP:RD:AD:FREQ:PVAL:RBQ:ABQ:RDF:RDR:ADF:ADR	0/0:127:67:67:67:0:0%:1E0:56:0:55:12:0:0	0/1:128:74:73:38:35:47.95%:1.2823E-13:58:57:31:7:29:6
ST4.03ch02_RaGOO	8516765	.	C	T	.	PASS	ADP=57;WT=0;HET=1;HOM=1;NC=0	GT:GQ:SDP:DP:RD:AD:FREQ:PVAL:RBQ:ABQ:RDF:RDR:ADF:ADR	1/1:255:64:63:0:63:100%:1.657E-37:0:54:0:0:48:15	0/1:92:51:51:26:25:49.02%:5.8079E-10:53:50:20:6:15:10
ST4.03ch02_RaGOO	8516770	.	C	T	.	PASS	ADP=57;WT=0;HET=1;HOM=1;NC=0	GT:GQ:SDP:DP:RD:AD:FREQ:PVAL:RBQ:ABQ:RDF:RDR:ADF:ADR	1/1:255:65:65:0:65:100%:1.0519E-38:0:53:0:0:49:16	0/1:93:49:49:24:25:51.02%:4.6489E-10:51:51:19:5:15:10
ST4.03ch02_RaGOO	8517059	.	G	A	.	PASS	ADP=87;WT=0;HET=1;HOM=1;NC=0	GT:GQ:SDP:DP:RD:AD:FREQ:PVAL:RBQ:ABQ:RDF:RDR:ADF:ADR	1/1:255:95:95:0:95:100%:1.1023E-56:0:59:0:0:77:18	0/1:231:80:80:1:42:52.5%:6.6289E-24:16:60:0:1:35:7
ST4.03ch02_RaGOO	8517062	.	T	A	.	PASS	ADP=87;WT=0;HET=1;HOM=1;NC=0	GT:GQ:SDP:DP:RD:AD:FREQ:PVAL:RBQ:ABQ:RDF:RDR:ADF:ADR	1/1:255:95:95:2:93:97.89%:5.1324E-53:49:59:2:0:75:18	0/1:158:80:80:38:42:52.5%:1.3596E-16:57:60:29:9:34:8
ST4.03ch02_RaGOO	8517138	.	G	A	.	PASS	ADP=86;WT=0;HET=1;HOM=1;NC=0	GT:GQ:SDP:DP:RD:AD:FREQ:PVAL:RBQ:ABQ:RDF:RDR:ADF:ADR	1/1:255:92:92:0:92:100%:6.9429E-55:0:58:0:0:76:16	0/1:183:81:81:34:47:58.02%:4.6708E-19:57:59:25:9:38:9
ST4.03ch02_RaGOO	8517176	.	T	C	.	PASS	ADP=87;WT=0;HET=1;HOM=1;NC=0	GT:GQ:SDP:DP:RD:AD:FREQ:PVAL:RBQ:ABQ:RDF:RDR:ADF:ADR	1/1:255:93:93:5:88:94.62%:1.1851E-47:66:61:5:0:70:18	0/1:153:81:81:40:41:50.62%:4.6768E-16:64:58:33:7:32:9
ST4.03ch02_RaGOO	8518730	.	A	T	.	PASS	ADP=87;WT=0;HET=1;HOM=1;NC=0	GT:GQ:SDP:DP:RD:AD:FREQ:PVAL:RBQ:ABQ:RDF:RDR:ADF:ADR	1/1:255:101:100:0:100:100%:1.1044E-59:0:57:0:0:75:25	0/1:142:75:75:37:38:50.67%:6.2293E-15:63:60:33:4:34:4
ST4.03ch02_RaGOO	8518838	.	A	T	.	PASS	ADP=81;WT=0;HET=1;HOM=1;NC=0	GT:GQ:SDP:DP:RD:AD:FREQ:PVAL:RBQ:ABQ:RDF:RDR:ADF:ADR	1/1:255:90:90:1:89:98.89%:9.9987E-52:24:54:1:0:61:28	0/1:129:72:72:37:35:48.61%:1.1574E-13:60:59:29:8:25:10
ST4.03ch02_RaGOO	8519060	.	A	G	.	PASS	ADP=80;WT=1;HET=1;HOM=0;NC=0	GT:GQ:SDP:DP:RD:AD:FREQ:PVAL:RBQ:ABQ:RDF:RDR:ADF:ADR	0/0:168:89:89:89:0:0%:1E0:60:0:66:23:0:0	0/1:134:71:71:35:36:50.7%:3.5003E-14:59:61:25:10:26:10
ST4.03ch02_RaGOO	9758527	.	C	A	.	PASS	ADP=72;WT=1;HET=1;HOM=0;NC=0	GT:GQ:SDP:DP:RD:AD:FREQ:PVAL:RBQ:ABQ:RDF:RDR:ADF:ADR	0/0:138:74:73:73:0:0%:1E0:63:0:61:12:0:0	0/1:115:72:72:40:32:44.44%:2.6699E-12:63:58:37:3:28:4
ST4.03ch02_RaGOO	9759194	.	G	C	.	PASS	ADP=105;WT=1;HET=1;HOM=0;NC=0	GT:GQ:SDP:DP:RD:AD:FREQ:PVAL:RBQ:ABQ:RDF:RDR:ADF:ADR	0/0:153:82:81:81:0:0%:1E0:63:0:68:13:0:0	0/1:184:129:129:77:52:40.31%:3.3734E-19:59:63:64:13:47:5
ST4.03ch02_RaGOO	9759221	.	G	T	.	PASS	ADP=94;WT=1;HET=1;HOM=0;NC=0	GT:GQ:SDP:DP:RD:AD:FREQ:PVAL:RBQ:ABQ:RDF:RDR:ADF:ADR	0/0:142:75:75:75:0:0%:1E0:65:0:64:11:0:0	0/1:163:114:114:68:46:40.35%:4.6077E-17:59:58:53:15:39:7
ST4.03ch02_RaGOO	9759265	.	T	A	.	PASS	ADP=87;WT=1;HET=1;HOM=0;NC=0	GT:GQ:SDP:DP:RD:AD:FREQ:PVAL:RBQ:ABQ:RDF:RDR:ADF:ADR	0/0:126:68:68:68:0:0%:1E0:59:0:52:16:0:0	0/1:152:106:106:63:43:40.57%:5.2142E-16:60:61:49:14:35:8
ST4.03ch02_RaGOO	9759482	.	G	A	.	PASS	ADP=80;WT=1;HET=1;HOM=0;NC=0	GT:GQ:SDP:DP:RD:AD:FREQ:PVAL:RBQ:ABQ:RDF:RDR:ADF:ADR	0/0:152:82:82:82:0:0%:1E0:59:0:71:11:0:0	0/1:164:79:78:35:43:55.13%:3.2729E-17:61:55:29:6:27:16
ST4.03ch02_RaGOO	9764472	.	A	T	.	PASS	ADP=51;WT=0;HET=1;HOM=1;NC=0	GT:GQ:SDP:DP:RD:AD:FREQ:PVAL:RBQ:ABQ:RDF:RDR:ADF:ADR	1/1:255:53:53:0:53:100%:1.5943E-31:0:57:0:0:39:14	0/1:84:49:49:26:23:46.94%:3.9694E-9:62:51:22:4:17:6
ST4.03ch02_RaGOO	9765540	.	C	T	.	PASS	ADP=66;WT=1;HET=1;HOM=0;NC=0	GT:GQ:SDP:DP:RD:AD:FREQ:PVAL:RBQ:ABQ:RDF:RDR:ADF:ADR	0/0:107:58:58:58:0:0%:1E0:50:0:45:13:0:0	0/1:114:75:75:43:32:42.67%:3.367E-12:60:58:33:10:28:4
ST4.03ch02_RaGOO	9765541	.	G	A	.	PASS	ADP=66;WT=1;HET=1;HOM=0;NC=0	GT:GQ:SDP:DP:RD:AD:FREQ:PVAL:RBQ:ABQ:RDF:RDR:ADF:ADR	0/0:104:58:56:56:0:0%:1E0:52:0:45:11:0:0	0/1:161:76:76:34:42:55.26%:7.7351E-17:55:61:30:4:33:9
ST4.03ch02_RaGOO	9765543	.	C	A	.	PASS	ADP=66;WT=1;HET=1;HOM=0;NC=0	GT:GQ:SDP:DP:RD:AD:FREQ:PVAL:RBQ:ABQ:RDF:RDR:ADF:ADR	0/0:95:57:57:56:1:1.75%:5E-1:52:32:44:12:1:0	0/1:161:76:76:34:42:55.26%:7.7351E-17:59:60:30:4:33:9
ST4.03ch02_RaGOO	9765546	.	T	A	.	PASS	ADP=67;WT=1;HET=1;HOM=0;NC=0	GT:GQ:SDP:DP:RD:AD:FREQ:PVAL:RBQ:ABQ:RDF:RDR:ADF:ADR	0/0:107:58:58:58:0:0%:1E0:54:0:46:12:0:0	0/1:122:77:77:43:34:44.16%:5.2028E-13:61:60:34:9:30:4
ST4.03ch02_RaGOO	9765575	.	C	G	.	PASS	ADP=73;WT=1;HET=1;HOM=0;NC=0	GT:GQ:SDP:DP:RD:AD:FREQ:PVAL:RBQ:ABQ:RDF:RDR:ADF:ADR	0/0:115:64:62:62:0:0%:1E0:54:0:49:13:0:0	0/1:120:85:85:51:34:40%:9.1568E-13:59:57:42:9:29:5
ST4.03ch02_RaGOO	9765584	.	T	C	.	PASS	ADP=74;WT=1;HET=1;HOM=0;NC=0	GT:GQ:SDP:DP:RD:AD:FREQ:PVAL:RBQ:ABQ:RDF:RDR:ADF:ADR	0/0:115:62:62:62:0:0%:1E0:55:0:50:12:0:0	0/1:132:86:86:49:37:43.02%:5.0202E-14:59:56:40:9:32:5
ST4.03ch02_RaGOO	9765585	.	G	T	.	PASS	ADP=75;WT=1;HET=1;HOM=0;NC=0	GT:GQ:SDP:DP:RD:AD:FREQ:PVAL:RBQ:ABQ:RDF:RDR:ADF:ADR	0/0:119:63:63:63:0:0%:1E0:56:0:51:12:0:0	0/1:132:87:87:50:37:42.53%:5.4067E-14:60:56:41:9:32:5
ST4.03ch02_RaGOO	9765587	.	A	G	.	PASS	ADP=75;WT=1;HET=1;HOM=0;NC=0	GT:GQ:SDP:DP:RD:AD:FREQ:PVAL:RBQ:ABQ:RDF:RDR:ADF:ADR	0/0:106:63:63:62:1:1.59%:5E-1:56:16:50:12:1:0	0/1:136:88:88:50:38:43.18%:2.1318E-14:60:54:41:9:33:5
ST4.03ch02_RaGOO	9765637	.	G	A	.	PASS	ADP=89;WT=1;HET=1;HOM=0;NC=0	GT:GQ:SDP:DP:RD:AD:FREQ:PVAL:RBQ:ABQ:RDF:RDR:ADF:ADR	0/0:149:80:79:79:0:0%:1E0:55:0:67:12:0:0	0/1:159:99:99:55:44:44.44%:1.1462E-16:62:61:48:7:39:5
ST4.03ch02_RaGOO	9765668	.	C	A	.	PASS	ADP=89;WT=1;HET=1;HOM=0;NC=0	GT:GQ:SDP:DP:RD:AD:FREQ:PVAL:RBQ:ABQ:RDF:RDR:ADF:ADR	0/0:141:77:76:76:0:0%:1E0:57:0:60:16:0:0	0/1:158:103:102:58:44:43.14%:1.4543E-16:61:61:49:9:41:3
ST4.03ch02_RaGOO	9765694	.	C	T	.	PASS	ADP=90;WT=1;HET=1;HOM=0;NC=0	GT:GQ:SDP:DP:RD:AD:FREQ:PVAL:RBQ:ABQ:RDF:RDR:ADF:ADR	0/0:123:77:74:73:1:1.35%:5E-1:57:24:61:12:1:0	0/1:174:107:107:58:48:44.86%:3.3865E-18:60:56:48:10:44:4
ST4.03ch02_RaGOO	9765703	.	C	T	.	PASS	ADP=95;WT=1;HET=1;HOM=0;NC=0	GT:GQ:SDP:DP:RD:AD:FREQ:PVAL:RBQ:ABQ:RDF:RDR:ADF:ADR	0/0:130:79:79:77:1:1.27%:5E-1:58:29:65:12:1:0	0/1:181:111:111:61:50:45.05%:6.6165E-19:59:62:51:10:46:4
ST4.03ch02_RaGOO	9765707	.	C	T	.	PASS	ADP=92;WT=1;HET=1;HOM=0;NC=0	GT:GQ:SDP:DP:RD:AD:FREQ:PVAL:RBQ:ABQ:RDF:RDR:ADF:ADR	0/0:106:77:76:73:3:3.95%:1.2252E-1:58:41:61:12:3:0	0/1:187:109:109:57:51:46.79%:1.7692E-19:61:61:50:7:47:4
ST4.03ch02_RaGOO	9765713	.	T	G	.	PASS	ADP=92;WT=1;HET=1;HOM=0;NC=0	GT:GQ:SDP:DP:RD:AD:FREQ:PVAL:RBQ:ABQ:RDF:RDR:ADF:ADR	0/0:145:79:77:77:0:0%:1E0:58:0:65:12:0:0	0/1:211:108:108:52:56:51.85%:7.7272E-22:62:61:48:4:50:6
ST4.03ch02_RaGOO	9765714	.	C	A	.	PASS	ADP=93;WT=1;HET=1;HOM=0;NC=0	GT:GQ:SDP:DP:RD:AD:FREQ:PVAL:RBQ:ABQ:RDF:RDR:ADF:ADR	0/0:127:77:77:75:1:1.3%:5E-1:60:77:65:10:1:0	0/1:191:109:109:57:52:47.71%:6.767E-20:61:61:51:6:48:4
ST4.03ch02_RaGOO	9765858	.	G	T	.	PASS	ADP=101;WT=0;HET=1;HOM=1;NC=0	GT:GQ:SDP:DP:RD:AD:FREQ:PVAL:RBQ:ABQ:RDF:RDR:ADF:ADR	1/1:255:78:78:1:77:98.72%:1.356E-44:65:54:1:0:54:23	0/1:241:124:124:60:64:51.61%:7.7667E-25:55:59:47:13:51:13
ST4.03ch02_RaGOO	9765862	.	G	T	.	PASS	ADP=100;WT=1;HET=1;HOM=0;NC=0	GT:GQ:SDP:DP:RD:AD:FREQ:PVAL:RBQ:ABQ:RDF:RDR:ADF:ADR	0/0:149:80:80:80:0:0%:1E0:54:0:56:24:0:0	0/1:214:121:121:63:58:47.93%:3.8347E-22:60:57:51:12:47:11
ST4.03ch02_RaGOO	9765877	.	A	C	.	PASS	ADP=98;WT=1;HET=1;HOM=0;NC=0	GT:GQ:SDP:DP:RD:AD:FREQ:PVAL:RBQ:ABQ:RDF:RDR:ADF:ADR	0/0:149:80:80:80:0:0%:1E0:53:0:57:23:0:0	0/1:184:118:117:66:51:43.59%:3.8961E-19:59:60:52:14:42:9
ST4.03ch02_RaGOO	9765955	.	G	A	.	PASS	ADP=100;WT=1;HET=1;HOM=0;NC=0	GT:GQ:SDP:DP:RD:AD:FREQ:PVAL:RBQ:ABQ:RDF:RDR:ADF:ADR	0/0:153:81:81:81:0:0%:1E0:53:0:65:16:0:0	0/1:209:120:120:63:57:47.5%:1.0045E-21:59:57:50:13:45:12
ST4.03ch02_RaGOO	9765991	.	G	T	.	PASS	ADP=93;WT=1;HET=1;HOM=0;NC=0	GT:GQ:SDP:DP:RD:AD:FREQ:PVAL:RBQ:ABQ:RDF:RDR:ADF:ADR	0/0:153:81:81:81:0:0%:1E0:57:0:69:12:0:0	0/1:212:108:106:50:56:52.83%:5.9484E-22:55:57:37:13:42:14
ST4.03ch02_RaGOO	9766047	.	C	A	.	PASS	ADP=96;WT=1;HET=1;HOM=0;NC=0	GT:GQ:SDP:DP:RD:AD:FREQ:PVAL:RBQ:ABQ:RDF:RDR:ADF:ADR	0/0:145:86:86:85:1:1.16%:5E-1:60:39:75:10:1:0	0/1:206:107:107:52:55:51.4%:2.0767E-21:59:59:43:9:44:11
ST4.03ch02_RaGOO	9766137	.	G	A	.	PASS	ADP=91;WT=1;HET=1;HOM=0;NC=0	GT:GQ:SDP:DP:RD:AD:FREQ:PVAL:RBQ:ABQ:RDF:RDR:ADF:ADR	0/0:153:81:81:81:0:0%:1E0:61:0:66:15:0:0	0/1:180:103:102:53:49:48.04%:8.1226E-19:51:53:46:7:37:12
ST4.03ch02_RaGOO	9766147	.	C	T	.	PASS	ADP=93;WT=1;HET=1;HOM=0;NC=0	GT:GQ:SDP:DP:RD:AD:FREQ:PVAL:RBQ:ABQ:RDF:RDR:ADF:ADR	0/0:149:82:80:80:0:0%:1E0:61:0:63:17:0:0	0/1:184:107:106:55:50:47.17%:3.7947E-19:48:51:48:7:36:14
ST4.03ch02_RaGOO	9766165	.	T	C	.	PASS	ADP=96;WT=0;HET=1;HOM=1;NC=0	GT:GQ:SDP:DP:RD:AD:FREQ:PVAL:RBQ:ABQ:RDF:RDR:ADF:ADR	1/1:255:80:80:1:79:98.75%:8.8E-46:78:59:1:0:62:17	0/1:181:112:112:61:50:45.05%:6.6165E-19:50:51:52:9:39:11
ST4.03ch02_RaGOO	9766228	.	G	A	.	PASS	ADP=96;WT=1;HET=1;HOM=0;NC=0	GT:GQ:SDP:DP:RD:AD:FREQ:PVAL:RBQ:ABQ:RDF:RDR:ADF:ADR	0/0:160:86:86:86:0:0%:1E0:59:0:61:25:0:0	0/1:152:109:107:64:43:40.19%:5.5596E-16:54:52:56:8:35:8
ST4.03ch02_RaGOO	9766666	.	G	C	.	PASS	ADP=84;WT=1;HET=1;HOM=0;NC=0	GT:GQ:SDP:DP:RD:AD:FREQ:PVAL:RBQ:ABQ:RDF:RDR:ADF:ADR	0/0:168:97:97:96:1:1.03%:5E-1:57:38:78:18:0:1	0/1:129:72:72:37:35:48.61%:1.1574E-13:61:59:27:10:23:12
ST4.03ch02_RaGOO	9766732	.	A	T	.	PASS	ADP=70;WT=1;HET=1;HOM=0;NC=0	GT:GQ:SDP:DP:RD:AD:FREQ:PVAL:RBQ:ABQ:RDF:RDR:ADF:ADR	0/0:156:85:84:84:0:0%:1E0:55:0:70:14:0:0	0/1:133:58:57:23:34:59.65%:4.411E-14:54:56:12:11:26:8
ST4.03ch02_RaGOO	9767098	.	A	C	.	PASS	ADP=69;WT=1;HET=1;HOM=0;NC=0	GT:GQ:SDP:DP:RD:AD:FREQ:PVAL:RBQ:ABQ:RDF:RDR:ADF:ADR	0/0:112:59:59:59:0:0%:1E0:51:0:41:18:0:0	0/1:144:79:79:40:39:49.37%:3.2981E-15:53:57:37:3:30:9
ST4.03ch02_RaGOO	9767099	.	G	A	.	PASS	ADP=68;WT=0;HET=1;HOM=1;NC=0	GT:GQ:SDP:DP:RD:AD:FREQ:PVAL:RBQ:ABQ:RDF:RDR:ADF:ADR	1/1:255:58:58:0:58:100%:1.6283E-34:0:51:0:0:41:17	0/1:230:79:78:0:40:51.28%:9.3017E-24:0:51:0:0:37:3
ST4.03ch02_RaGOO	9767203	.	T	C	.	PASS	ADP=102;WT=1;HET=1;HOM=0;NC=0	GT:GQ:SDP:DP:RD:AD:FREQ:PVAL:RBQ:ABQ:RDF:RDR:ADF:ADR	0/0:138:73:73:73:0:0%:1E0:59:0:62:11:0:0	0/1:227:132:132:70:62:46.97%:1.6438E-23:60:61:56:14:53:9
ST4.03ch02_RaGOO	9767238	.	G	A	.	PASS	ADP=108;WT=1;HET=1;HOM=0;NC=0	GT:GQ:SDP:DP:RD:AD:FREQ:PVAL:RBQ:ABQ:RDF:RDR:ADF:ADR	0/0:149:79:79:79:0:0%:1E0:60:0:70:9:0:0	0/1:255:138:138:68:70:50.72%:5.6026E-27:62:61:57:11:58:12
ST4.03ch02_RaGOO	9767390	.	C	T	.	PASS	ADP=96;WT=1;HET=1;HOM=0;NC=0	GT:GQ:SDP:DP:RD:AD:FREQ:PVAL:RBQ:ABQ:RDF:RDR:ADF:ADR	0/0:127:76:76:75:1:1.32%:5E-1:53:78:59:16:1:0	0/1:236:117:116:53:62:53.45%:2.2278E-24:60:55:46:7:43:19
ST4.03ch02_RaGOO	9767460	.	G	T	.	PASS	ADP=98;WT=1;HET=1;HOM=0;NC=0	GT:GQ:SDP:DP:RD:AD:FREQ:PVAL:RBQ:ABQ:RDF:RDR:ADF:ADR	0/0:145:78:78:78:0:0%:1E0:56:0:60:18:0:0	0/1:220:118:118:59:59:50%:9.411E-23:54:60:47:12:49:10
ST4.03ch02_RaGOO	9767461	.	A	T	.	PASS	ADP=97;WT=1;HET=1;HOM=0;NC=0	GT:GQ:SDP:DP:RD:AD:FREQ:PVAL:RBQ:ABQ:RDF:RDR:ADF:ADR	0/0:145:78:78:78:0:0%:1E0:53:0:59:19:0:0	0/1:220:118:117:58:59:50.43%:8.3772E-23:52:60:45:13:49:10
ST4.03ch02_RaGOO	9767611	.	C	T	.	PASS	ADP=120;WT=1;HET=1;HOM=0;NC=0	GT:GQ:SDP:DP:RD:AD:FREQ:PVAL:RBQ:ABQ:RDF:RDR:ADF:ADR	0/0:205:109:109:109:0:0%:1E0:56:0:90:19:0:0	0/1:205:132:132:75:57:43.18%:2.8731E-21:53:56:62:13:47:10
ST4.03ch02_RaGOO	10188589	.	C	G	.	PASS	ADP=50;WT=1;HET=1;HOM=0;NC=0	GT:GQ:SDP:DP:RD:AD:FREQ:PVAL:RBQ:ABQ:RDF:RDR:ADF:ADR	0/0:108:57:57:57:0:0%:1E0:58:0:46:11:0:0	0/1:72:44:44:24:20:45.45%:5.7286E-8:61:57:22:2:14:6
ST4.03ch02_RaGOO	10189840	.	G	C	.	PASS	ADP=62;WT=1;HET=1;HOM=0;NC=0	GT:GQ:SDP:DP:RD:AD:FREQ:PVAL:RBQ:ABQ:RDF:RDR:ADF:ADR	0/0:100:53:53:53:0:0%:1E0:59:0:45:8:0:0	0/1:134:72:72:36:36:50%:3.9286E-14:53:57:26:10:27:9
ST4.03ch02_RaGOO	10190575	.	C	T	.	PASS	ADP=60;WT=1;HET=1;HOM=0;NC=0	GT:GQ:SDP:DP:RD:AD:FREQ:PVAL:RBQ:ABQ:RDF:RDR:ADF:ADR	0/0:130:71:70:70:0:0%:1E0:64:0:70:0:0:0	0/1:92:50:50:25:25:50%:5.2124E-10:75:65:25:0:25:0
ST4.03ch02_RaGOO	10192997	.	G	A	.	PASS	ADP=53;WT=1;HET=1;HOM=0;NC=0	GT:GQ:SDP:DP:RD:AD:FREQ:PVAL:RBQ:ABQ:RDF:RDR:ADF:ADR	0/0:109:66:66:65:1:1.52%:5E-1:62:37:58:7:0:1	0/1:60:40:40:23:17:42.5%:8.743E-7:68:61:20:3:15:2
ST4.03ch02_RaGOO	10947592	.	G	A	.	PASS	ADP=52;WT=1;HET=1;HOM=0;NC=0	GT:GQ:SDP:DP:RD:AD:FREQ:PVAL:RBQ:ABQ:RDF:RDR:ADF:ADR	0/0:104:55:55:55:0:0%:1E0:59:0:52:3:0:0	0/1:79:50:50:28:22:44%:1.2104E-8:61:47:27:1:21:1
ST4.03ch02_RaGOO	10947595	.	A	T	.	PASS	ADP=53;WT=1;HET=1;HOM=0;NC=0	GT:GQ:SDP:DP:RD:AD:FREQ:PVAL:RBQ:ABQ:RDF:RDR:ADF:ADR	0/0:91:56:56:55:1:1.79%:5E-1:62:77:52:3:1:0	0/1:83:51:51:28:23:45.1%:4.7339E-9:64:49:27:1:22:1
ST4.03ch02_RaGOO	10947604	.	C	T	.	PASS	ADP=57;WT=1;HET=1;HOM=0;NC=0	GT:GQ:SDP:DP:RD:AD:FREQ:PVAL:RBQ:ABQ:RDF:RDR:ADF:ADR	0/0:115:62:62:62:0:0%:1E0:61:0:58:4:0:0	0/1:86:53:53:29:24:45.28%:2.005E-9:64:49:27:2:23:1
ST4.03ch02_RaGOO	10947839	.	T	A	.	PASS	ADP=53;WT=1;HET=1;HOM=0;NC=0	GT:GQ:SDP:DP:RD:AD:FREQ:PVAL:RBQ:ABQ:RDF:RDR:ADF:ADR	0/0:111:60:60:60:0:0%:1E0:60:0:43:17:0:0	0/1:90:46:46:22:24:52.17%:9.761E-10:58:51:14:8:12:12
ST4.03ch02_RaGOO	12723320	.	A	G	.	PASS	ADP=81;WT=1;HET=1;HOM=0;NC=0	GT:GQ:SDP:DP:RD:AD:FREQ:PVAL:RBQ:ABQ:RDF:RDR:ADF:ADR	0/0:160:85:85:85:0:0%:1E0:64:0:74:11:0:0	0/1:118:77:77:44:33:42.86%:1.4308E-12:59:65:36:8:27:6
ST4.03ch02_RaGOO	12723677	.	T	G	.	PASS	ADP=52;WT=1;HET=1;HOM=0;NC=0	GT:GQ:SDP:DP:RD:AD:FREQ:PVAL:RBQ:ABQ:RDF:RDR:ADF:ADR	0/0:104:56:56:56:0:0%:1E0:57:0:46:10:0:0	0/1:84:49:48:25:23:47.92%:3.6075E-9:59:59:20:5:20:3
ST4.03ch02_RaGOO	12724192	.	T	G	.	PASS	ADP=82;WT=1;HET=1;HOM=0;NC=0	GT:GQ:SDP:DP:RD:AD:FREQ:PVAL:RBQ:ABQ:RDF:RDR:ADF:ADR	0/0:160:85:85:85:0:0%:1E0:59:0:66:19:0:0	0/1:140:79:79:41:38:48.1%:9.653E-15:61:58:33:8:32:6
ST4.03ch02_RaGOO	12724907	.	G	A	.	PASS	ADP=69;WT=1;HET=1;HOM=0;NC=0	GT:GQ:SDP:DP:RD:AD:FREQ:PVAL:RBQ:ABQ:RDF:RDR:ADF:ADR	0/0:145:78:77:77:0:0%:1E0:55:0:58:19:0:0	0/1:101:63:62:33:28:45.16%:6.4366E-11:58:51:27:6:20:8
ST4.03ch02_RaGOO	13749908	.	G	C	.	PASS	ADP=63;WT=1;HET=1;HOM=0;NC=0	GT:GQ:SDP:DP:RD:AD:FREQ:PVAL:RBQ:ABQ:RDF:RDR:ADF:ADR	0/0:141:76:76:76:0:0%:1E0:56:0:58:18:0:0	0/1:74:52:51:30:21:41.18%:3.5259E-8:54:55:24:6:18:3
ST4.03ch02_RaGOO	13750298	.	A	G	.	PASS	ADP=61;WT=1;HET=1;HOM=0;NC=0	GT:GQ:SDP:DP:RD:AD:FREQ:PVAL:RBQ:ABQ:RDF:RDR:ADF:ADR	0/0:119:63:63:63:0:0%:1E0:61:0:50:13:0:0	0/1:131:60:60:26:34:56.67%:7.4725E-14:56:51:22:4:25:9
ST4.03ch02_RaGOO	15971102	.	T	C	.	PASS	ADP=65;WT=0;HET=1;HOM=1;NC=0	GT:GQ:SDP:DP:RD:AD:FREQ:PVAL:RBQ:ABQ:RDF:RDR:ADF:ADR	1/1:255:78:76:0:76:100%:2.711E-45:0:61:0:0:63:13	0/1:77:55:54:32:22:40.74%:1.6045E-8:65:58:28:4:19:3
ST4.03ch02_RaGOO	15971359	.	G	A	.	PASS	ADP=63;WT=1;HET=1;HOM=0;NC=0	GT:GQ:SDP:DP:RD:AD:FREQ:PVAL:RBQ:ABQ:RDF:RDR:ADF:ADR	0/0:119:63:63:63:0:0%:1E0:55:0:47:16:0:0	0/1:129:63:63:29:34:53.97%:1.1758E-13:60:56:25:4:26:8
ST4.03ch02_RaGOO	15971414	.	G	T	.	PASS	ADP=58;WT=1;HET=1;HOM=0;NC=0	GT:GQ:SDP:DP:RD:AD:FREQ:PVAL:RBQ:ABQ:RDF:RDR:ADF:ADR	0/0:112:59:59:59:0:0%:1E0:59:0:41:18:0:0	0/1:117:58:58:27:31:53.45%:1.7922E-12:66:56:23:4:24:7
ST4.03ch02_RaGOO	15971423	.	C	A	.	PASS	ADP=57;WT=1;HET=1;HOM=0;NC=0	GT:GQ:SDP:DP:RD:AD:FREQ:PVAL:RBQ:ABQ:RDF:RDR:ADF:ADR	0/0:107:58:58:58:0:0%:1E0:60:0:40:18:0:0	0/1:113:57:57:27:30:52.63%:4.8496E-12:66:56:23:4:24:6
ST4.03ch02_RaGOO	15971450	.	A	C	.	PASS	ADP=53;WT=1;HET=1;HOM=0;NC=0	GT:GQ:SDP:DP:RD:AD:FREQ:PVAL:RBQ:ABQ:RDF:RDR:ADF:ADR	0/0:104:57:55:55:0:0%:1E0:57:0:39:16:0:0	0/1:101:52:51:24:27:52.94%:6.451E-11:64:55:20:4:22:5
ST4.03ch02_RaGOO	15971493	.	T	C	.	PASS	ADP=44;WT=1;HET=1;HOM=0;NC=0	GT:GQ:SDP:DP:RD:AD:FREQ:PVAL:RBQ:ABQ:RDF:RDR:ADF:ADR	0/0:81:44:44:44:0:0%:1E0:60:0:29:15:0:0	0/1:91:44:44:20:24:54.55%:7.4746E-10:65:61:15:5:19:5
ST4.03ch02_RaGOO	15972953	.	G	A	.	PASS	ADP=66;WT=1;HET=1;HOM=0;NC=0	GT:GQ:SDP:DP:RD:AD:FREQ:PVAL:RBQ:ABQ:RDF:RDR:ADF:ADR	0/0:145:77:77:77:0:0%:1E0:57:0:69:8:0:0	0/1:86:56:55:31:24:43.64%:2.3553E-9:58:51:26:5:18:6
ST4.03ch02_RaGOO	15973913	.	T	C	.	PASS	ADP=81;WT=1;HET=1;HOM=0;NC=0	GT:GQ:SDP:DP:RD:AD:FREQ:PVAL:RBQ:ABQ:RDF:RDR:ADF:ADR	0/0:194:103:103:103:0:0%:1E0:57:0:87:16:0:0	0/1:126:62:60:27:33:55%:2.4078E-13:59:64:22:5:27:6
ST4.03ch02_RaGOO	15974277	.	G	A	.	PASS	ADP=51;WT=1;HET=1;HOM=0;NC=0	GT:GQ:SDP:DP:RD:AD:FREQ:PVAL:RBQ:ABQ:RDF:RDR:ADF:ADR	0/0:98:60:60:59:1:1.67%:5E-1:56:65:36:23:1:0	0/1:82:43:43:21:22:51.16%:6.1932E-9:72:56:19:2:17:5
ST4.03ch02_RaGOO	19796938	.	G	A	.	PASS	ADP=48;WT=1;HET=1;HOM=0;NC=0	GT:GQ:SDP:DP:RD:AD:FREQ:PVAL:RBQ:ABQ:RDF:RDR:ADF:ADR	0/0:89:47:47:47:0:0%:1E0:63:0:42:5:0:0	0/1:70:49:49:29:20:40.82%:8.2643E-8:64:64:28:1:19:1
ST4.03ch02_RaGOO	19796969	.	C	A	.	PASS	ADP=51;WT=1;HET=1;HOM=0;NC=0	GT:GQ:SDP:DP:RD:AD:FREQ:PVAL:RBQ:ABQ:RDF:RDR:ADF:ADR	0/0:93:49:49:49:0:0%:1E0:64:0:43:6:0:0	0/1:90:54:54:22:24:44.44%:9.761E-10:66:63:21:1:21:3
ST4.03ch02_RaGOO	19862029	.	G	T	.	PASS	ADP=44;WT=1;HET=1;HOM=0;NC=0	GT:GQ:SDP:DP:RD:AD:FREQ:PVAL:RBQ:ABQ:RDF:RDR:ADF:ADR	0/0:85:45:45:45:0:0%:1E0:55:0:31:14:0:0	0/1:63:43:43:25:18:41.86%:3.9871E-7:60:53:19:6:12:6
ST4.03ch02_RaGOO	22844056	.	C	T	.	PASS	ADP=63;WT=1;HET=1;HOM=0;NC=0	GT:GQ:SDP:DP:RD:AD:FREQ:PVAL:RBQ:ABQ:RDF:RDR:ADF:ADR	0/0:138:73:73:73:0:0%:1E0:58:0:59:14:0:0	0/1:114:55:54:24:30:55.56%:3.1807E-12:59:52:20:4:26:4
ST4.03ch02_RaGOO	22844088	.	G	A	.	PASS	ADP=66;WT=1;HET=1;HOM=0;NC=0	GT:GQ:SDP:DP:RD:AD:FREQ:PVAL:RBQ:ABQ:RDF:RDR:ADF:ADR	0/0:149:79:79:79:0:0%:1E0:57:0:63:16:0:0	0/1:120:55:54:23:31:57.41%:9.7868E-13:59:55:20:3:25:6
ST4.03ch02_RaGOO	22844310	.	A	G	.	PASS	ADP=63;WT=1;HET=1;HOM=0;NC=0	GT:GQ:SDP:DP:RD:AD:FREQ:PVAL:RBQ:ABQ:RDF:RDR:ADF:ADR	0/0:119:64:64:64:0:0%:1E0:57:0:47:17:0:0	0/1:92:63:63:37:26:41.27%:5.6671E-10:63:65:27:10:22:4
ST4.03ch02_RaGOO	22844604	.	T	C	.	PASS	ADP=55;WT=1;HET=1;HOM=0;NC=0	GT:GQ:SDP:DP:RD:AD:FREQ:PVAL:RBQ:ABQ:RDF:RDR:ADF:ADR	0/0:112:59:59:59:0:0%:1E0:56:0:50:9:0:0	0/1:111:52:52:23:29:55.77%:7.5157E-12:66:59:20:3:25:4
ST4.03ch02_RaGOO	22844646	.	T	A	.	PASS	ADP=62;WT=1;HET=1;HOM=0;NC=0	GT:GQ:SDP:DP:RD:AD:FREQ:PVAL:RBQ:ABQ:RDF:RDR:ADF:ADR	0/0:119:65:64:64:0:0%:1E0:55:0:52:12:0:0	0/1:115:62:61:30:31:50.82%:2.6199E-12:64:61:26:4:25:6
ST4.03ch02_RaGOO	22844670	.	T	G	.	PASS	ADP=65;WT=0;HET=1;HOM=1;NC=0	GT:GQ:SDP:DP:RD:AD:FREQ:PVAL:RBQ:ABQ:RDF:RDR:ADF:ADR	1/1:255:66:66:0:66:100%:2.6498E-39:0:56:0:0:54:12	0/1:118:65:65:33:32:49.23%:1.3846E-12:62:65:27:6:28:4
ST4.03ch02_RaGOO	22844685	.	C	T	.	PASS	ADP=66;WT=1;HET=1;HOM=0;NC=0	GT:GQ:SDP:DP:RD:AD:FREQ:PVAL:RBQ:ABQ:RDF:RDR:ADF:ADR	0/0:127:67:67:67:0:0%:1E0:58:0:58:9:0:0	0/1:118:65:65:33:32:49.23%:1.3846E-12:62:67:26:7:29:3
ST4.03ch02_RaGOO	22844786	.	A	G	.	PASS	ADP=60;WT=1;HET=1;HOM=0;NC=0	GT:GQ:SDP:DP:RD:AD:FREQ:PVAL:RBQ:ABQ:RDF:RDR:ADF:ADR	0/0:126:68:68:68:0:0%:1E0:54:0:56:12:0:0	0/1:106:52:52:24:28:53.85%:2.38E-11:59:50:20:4:18:10
ST4.03ch02_RaGOO	22844846	.	C	T	.	PASS	ADP=62;WT=1;HET=1;HOM=0;NC=0	GT:GQ:SDP:DP:RD:AD:FREQ:PVAL:RBQ:ABQ:RDF:RDR:ADF:ADR	0/0:141:76:76:76:0:0%:1E0:53:0:58:18:0:0	0/1:75:49:49:28:21:42.86%:3.0726E-8:55:57:25:3:17:4
ST4.03ch02_RaGOO	22844893	.	C	T	.	PASS	ADP=66;WT=1;HET=1;HOM=0;NC=0	GT:GQ:SDP:DP:RD:AD:FREQ:PVAL:RBQ:ABQ:RDF:RDR:ADF:ADR	0/0:138:74:73:73:0:0%:1E0:59:0:60:13:0:0	0/1:85:60:59:35:24:40.68%:3.1153E-9:58:55:31:4:23:1
ST4.03ch02_RaGOO	22844932	.	G	A	.	PASS	ADP=67;WT=0;HET=1;HOM=1;NC=0	GT:GQ:SDP:DP:RD:AD:FREQ:PVAL:RBQ:ABQ:RDF:RDR:ADF:ADR	1/1:255:71:69:0:69:100%:4.233E-41:0:61:0:0:58:11	0/1:137:66:66:30:36:54.55%:1.8199E-14:59:62:28:2:32:4
ST4.03ch02_RaGOO	22845360	.	T	C	.	PASS	ADP=77;WT=1;HET=1;HOM=0;NC=0	GT:GQ:SDP:DP:RD:AD:FREQ:PVAL:RBQ:ABQ:RDF:RDR:ADF:ADR	0/0:160:86:86:86:0:0%:1E0:60:0:68:18:0:0	0/1:99:68:68:40:28:41.18%:1.1004E-10:56:62:29:11:23:5
ST4.03ch02_RaGOO	22845428	.	C	T	.	PASS	ADP=77;WT=1;HET=1;HOM=0;NC=0	GT:GQ:SDP:DP:RD:AD:FREQ:PVAL:RBQ:ABQ:RDF:RDR:ADF:ADR	0/0:164:88:88:88:0:0%:1E0:59:0:75:13:0:0	0/1:152:67:66:27:39:59.09%:5.1713E-16:64:53:21:6:28:11
ST4.03ch02_RaGOO	22845429	.	T	G	.	PASS	ADP=76;WT=0;HET=1;HOM=1;NC=0	GT:GQ:SDP:DP:RD:AD:FREQ:PVAL:RBQ:ABQ:RDF:RDR:ADF:ADR	1/1:255:88:87:0:87:100%:6.9142E-52:0:59:0:0:74:13	0/1:152:67:66:27:39:59.09%:5.1713E-16:62:54:21:6:28:11
ST4.03ch02_RaGOO	22845433	.	T	A	.	PASS	ADP=76;WT=0;HET=1;HOM=1;NC=0	GT:GQ:SDP:DP:RD:AD:FREQ:PVAL:RBQ:ABQ:RDF:RDR:ADF:ADR	1/1:255:88:87:0:87:100%:6.9142E-52:0:58:0:0:74:13	0/1:152:67:66:27:39:59.09%:5.1713E-16:64:53:21:6:27:12
ST4.03ch02_RaGOO	22845441	.	G	A	.	PASS	ADP=76;WT=1;HET=1;HOM=0;NC=0	GT:GQ:SDP:DP:RD:AD:FREQ:PVAL:RBQ:ABQ:RDF:RDR:ADF:ADR	0/0:164:88:88:88:0:0%:1E0:61:0:76:12:0:0	0/1:153:66:65:26:39:60%:4.2756E-16:65:53:21:5:26:13
ST4.03ch02_RaGOO	22845442	.	G	T	.	PASS	ADP=76;WT=0;HET=1;HOM=1;NC=0	GT:GQ:SDP:DP:RD:AD:FREQ:PVAL:RBQ:ABQ:RDF:RDR:ADF:ADR	1/1:255:88:88:0:88:100%:1.7384E-52:0:60:0:0:76:12	0/1:153:66:65:26:39:60%:4.2756E-16:64:53:21:5:26:13
ST4.03ch02_RaGOO	22845856	.	A	G	.	PASS	ADP=68;WT=0;HET=1;HOM=1;NC=0	GT:GQ:SDP:DP:RD:AD:FREQ:PVAL:RBQ:ABQ:RDF:RDR:ADF:ADR	1/1:255:72:72:0:72:100%:6.7558E-43:0:53:0:0:54:18	0/1:114:64:64:33:31:48.44%:3.6451E-12:57:52:29:4:22:9
ST4.03ch02_RaGOO	22845871	.	C	T	.	PASS	ADP=70;WT=1;HET=1;HOM=0;NC=0	GT:GQ:SDP:DP:RD:AD:FREQ:PVAL:RBQ:ABQ:RDF:RDR:ADF:ADR	0/0:145:78:77:77:0:0%:1E0:53:0:57:20:0:0	0/1:114:64:64:33:31:48.44%:3.6451E-12:62:52:31:2:23:8
ST4.03ch02_RaGOO	22845910	.	C	A	.	PASS	ADP=73;WT=1;HET=1;HOM=0;NC=0	GT:GQ:SDP:DP:RD:AD:FREQ:PVAL:RBQ:ABQ:RDF:RDR:ADF:ADR	0/0:149:79:79:79:0:0%:1E0:53:0:63:16:0:0	0/1:126:68:68:34:34:50%:2.2072E-13:62:49:31:3:25:9
ST4.03ch02_RaGOO	22846147	.	T	C	.	PASS	ADP=79;WT=1;HET=1;HOM=0;NC=0	GT:GQ:SDP:DP:RD:AD:FREQ:PVAL:RBQ:ABQ:RDF:RDR:ADF:ADR	0/0:157:83:83:83:0:0%:1E0:58:0:60:23:0:0	0/1:110:76:76:45:31:40.79%:9.7292E-12:53:59:33:12:24:7
ST4.03ch02_RaGOO	22846151	.	G	C	.	PASS	ADP=82;WT=1;HET=1;HOM=0;NC=0	GT:GQ:SDP:DP:RD:AD:FREQ:PVAL:RBQ:ABQ:RDF:RDR:ADF:ADR	0/0:160:85:85:85:0:0%:1E0:57:0:61:24:0:0	0/1:189:80:80:32:48:60%:1.1391E-19:60:51:25:7:36:12
ST4.03ch02_RaGOO	22846368	.	T	C	.	PASS	ADP=95;WT=1;HET=1;HOM=0;NC=0	GT:GQ:SDP:DP:RD:AD:FREQ:PVAL:RBQ:ABQ:RDF:RDR:ADF:ADR	0/0:187:100:99:99:0:0%:1E0:53:0:86:13:0:0	0/1:167:93:91:46:45:49.45%:1.8611E-17:62:53:40:6:38:7
ST4.03ch02_RaGOO	22846815	.	A	G	.	PASS	ADP=81;WT=0;HET=1;HOM=1;NC=0	GT:GQ:SDP:DP:RD:AD:FREQ:PVAL:RBQ:ABQ:RDF:RDR:ADF:ADR	1/1:255:96:96:0:96:100%:2.7702E-57:0:63:0:0:78:18	0/1:99:67:67:39:28:41.79%:1.0284E-10:63:53:28:11:19:9
ST4.03ch02_RaGOO	23612327	.	A	G	.	PASS	ADP=56;WT=1;HET=1;HOM=0;NC=0	GT:GQ:SDP:DP:RD:AD:FREQ:PVAL:RBQ:ABQ:RDF:RDR:ADF:ADR	0/0:119:63:63:63:0:0%:1E0:55:0:48:15:0:0	0/1:70:51:50:30:20:40%:8.793E-8:57:57:23:7:18:2
ST4.03ch02_RaGOO	23612331	.	A	G	.	PASS	ADP=56;WT=0;HET=1;HOM=1;NC=0	GT:GQ:SDP:DP:RD:AD:FREQ:PVAL:RBQ:ABQ:RDF:RDR:ADF:ADR	1/1:255:62:62:0:62:100%:6.5755E-37:0:54:0:0:48:14	0/1:117:50:50:20:30:60%:1.6045E-12:60:58:18:2:24:6
ST4.03ch02_RaGOO	23612364	.	T	A	.	PASS	ADP=59;WT=1;HET=1;HOM=0;NC=0	GT:GQ:SDP:DP:RD:AD:FREQ:PVAL:RBQ:ABQ:RDF:RDR:ADF:ADR	0/0:113:67:67:66:1:1.49%:5E-1:52:73:49:17:1:0	0/1:111:51:51:22:29:56.86%:6.4161E-12:57:59:20:2:21:8
ST4.03ch02_RaGOO	23612460	.	A	T	.	PASS	ADP=57;WT=1;HET=1;HOM=0;NC=0	GT:GQ:SDP:DP:RD:AD:FREQ:PVAL:RBQ:ABQ:RDF:RDR:ADF:ADR	0/0:94:58:58:57:1:1.72%:5E-1:57:53:41:16:1:0	0/1:113:57:57:27:30:52.63%:4.8496E-12:63:64:22:5:25:5
ST4.03ch02_RaGOO	23612872	.	A	G	.	PASS	ADP=64;WT=0;HET=1;HOM=1;NC=0	GT:GQ:SDP:DP:RD:AD:FREQ:PVAL:RBQ:ABQ:RDF:RDR:ADF:ADR	1/1:255:74:74:0:74:100%:4.2804E-44:0:53:0:0:53:21	0/1:91:54:54:29:25:46.3%:7.7765E-10:63:52:24:5:19:6
ST4.03ch02_RaGOO	23612956	.	C	T	.	PASS	ADP=67;WT=1;HET=1;HOM=0;NC=0	GT:GQ:SDP:DP:RD:AD:FREQ:PVAL:RBQ:ABQ:RDF:RDR:ADF:ADR	0/0:122:67:66:66:0:0%:1E0:57:0:50:16:0:0	0/1:141:68:68:31:37:54.41%:7.6926E-15:50:55:23:8:30:7
ST4.03ch02_RaGOO	23613001	.	A	G	.	PASS	ADP=66;WT=1;HET=1;HOM=0;NC=0	GT:GQ:SDP:DP:RD:AD:FREQ:PVAL:RBQ:ABQ:RDF:RDR:ADF:ADR	0/0:130:69:69:69:0:0%:1E0:56:0:51:18:0:0	0/1:128:64:64:30:34:53.12%:1.3489E-13:50:58:24:6:28:6
ST4.03ch02_RaGOO	23613026	.	C	T	.	PASS	ADP=64;WT=0;HET=1;HOM=1;NC=0	GT:GQ:SDP:DP:RD:AD:FREQ:PVAL:RBQ:ABQ:RDF:RDR:ADF:ADR	1/1:255:70:70:0:70:100%:1.0659E-41:0:55:0:0:50:20	0/1:98:59:59:32:27:45.76%:1.5211E-10:61:57:28:4:24:3
ST4.03ch02_RaGOO	23613232	.	A	G	.	PASS	ADP=74;WT=1;HET=1;HOM=0;NC=0	GT:GQ:SDP:DP:RD:AD:FREQ:PVAL:RBQ:ABQ:RDF:RDR:ADF:ADR	0/0:134:71:71:71:0:0%:1E0:56:0:53:18:0:0	0/1:141:77:77:39:38:49.35%:7.8163E-15:55:58:27:12:29:9
ST4.03ch02_RaGOO	23613251	.	C	T	.	PASS	ADP=71;WT=1;HET=1;HOM=0;NC=0	GT:GQ:SDP:DP:RD:AD:FREQ:PVAL:RBQ:ABQ:RDF:RDR:ADF:ADR	0/0:109:66:66:65:1:1.52%:5E-1:57:39:49:16:1:0	0/1:136:77:76:39:37:48.68%:2.0619E-14:53:56:27:12:29:8
ST4.03ch02_RaGOO	23613368	.	C	T	.	PASS	ADP=53;WT=1;HET=1;HOM=0;NC=0	GT:GQ:SDP:DP:RD:AD:FREQ:PVAL:RBQ:ABQ:RDF:RDR:ADF:ADR	0/0:87:54:54:53:1:1.85%:5E-1:58:15:36:17:1:0	0/1:96:54:53:27:26:49.06%:2.4512E-10:57:65:22:5:21:5
ST4.03ch02_RaGOO	23613420	.	C	T	.	PASS	ADP=49;WT=0;HET=1;HOM=1;NC=0	GT:GQ:SDP:DP:RD:AD:FREQ:PVAL:RBQ:ABQ:RDF:RDR:ADF:ADR	1/1:254:45:45:0:44:97.78%:3.8097E-26:0:61:0:0:32:12	0/1:110:53:53:24:29:54.72%:8.7266E-12:61:62:17:7:23:6
ST4.03ch02_RaGOO	23613422	.	C	T	.	PASS	ADP=48;WT=1;HET=1;HOM=0;NC=0	GT:GQ:SDP:DP:RD:AD:FREQ:PVAL:RBQ:ABQ:RDF:RDR:ADF:ADR	0/0:81:45:44:44:0:0%:1E0:58:0:31:13:0:0	0/1:86:53:53:29:24:45.28%:2.005E-9:61:62:23:6:17:7
ST4.03ch02_RaGOO	23613474	.	A	C	.	PASS	ADP=46;WT=1;HET=1;HOM=0;NC=0	GT:GQ:SDP:DP:RD:AD:FREQ:PVAL:RBQ:ABQ:RDF:RDR:ADF:ADR	0/0:77:42:42:42:0:0%:1E0:54:0:25:17:0:0	0/1:74:50:50:29:21:42%:3.2974E-8:61:61:21:8:14:7
ST4.03ch02_RaGOO	23613524	.	C	G	.	PASS	ADP=38;WT=1;HET=1;HOM=0;NC=0	GT:GQ:SDP:DP:RD:AD:FREQ:PVAL:RBQ:ABQ:RDF:RDR:ADF:ADR	0/0:67:35:35:35:0:0%:1E0:51:0:20:15:0:0	0/1:68:42:42:23:19:45.24%:1.3525E-7:57:55:13:10:10:9
ST4.03ch02_RaGOO	25044354	.	A	G	.	PASS	ADP=43;WT=1;HET=1;HOM=0;NC=0	GT:GQ:SDP:DP:RD:AD:FREQ:PVAL:RBQ:ABQ:RDF:RDR:ADF:ADR	0/0:69:46:44:43:1:2.27%:5E-1:56:35:29:14:1:0	0/1:68:42:42:23:19:45.24%:1.3525E-7:62:60:16:7:12:7
ST4.03ch02_RaGOO	26154264	.	C	T	.	PASS	ADP=55;WT=1;HET=1;HOM=0;NC=0	GT:GQ:SDP:DP:RD:AD:FREQ:PVAL:RBQ:ABQ:RDF:RDR:ADF:ADR	0/0:119:63:63:63:0:0%:1E0:58:0:51:12:0:0	0/1:75:48:48:27:21:43.75%:2.8521E-8:55:58:21:6:17:4
ST4.03ch02_RaGOO	26155077	.	C	T	.	PASS	ADP=61;WT=1;HET=1;HOM=0;NC=0	GT:GQ:SDP:DP:RD:AD:FREQ:PVAL:RBQ:ABQ:RDF:RDR:ADF:ADR	0/0:138:82:82:81:1:1.22%:5E-1:60:66:70:11:1:0	0/1:60:43:41:23:17:41.46%:8.743E-7:59:61:19:4:15:2
ST4.03ch02_RaGOO	26155157	.	T	G	.	PASS	ADP=59;WT=1;HET=1;HOM=0;NC=0	GT:GQ:SDP:DP:RD:AD:FREQ:PVAL:RBQ:ABQ:RDF:RDR:ADF:ADR	0/0:153:81:81:81:0:0%:1E0:64:0:72:9:0:0	0/1:65:38:38:20:18:47.37%:2.68E-7:52:59:12:8:16:2
ST4.03ch02_RaGOO	26276776	.	A	G	.	PASS	ADP=79;WT=1;HET=1;HOM=0;NC=0	GT:GQ:SDP:DP:RD:AD:FREQ:PVAL:RBQ:ABQ:RDF:RDR:ADF:ADR	0/0:168:97:97:96:1:1.03%:5E-1:57:16:89:7:1:0	0/1:88:62:62:37:25:40.32%:1.4168E-9:62:63:32:5:23:2
ST4.03ch02_RaGOO	26278220	.	T	C	.	PASS	ADP=73;WT=0;HET=1;HOM=1;NC=0	GT:GQ:SDP:DP:RD:AD:FREQ:PVAL:RBQ:ABQ:RDF:RDR:ADF:ADR	1/1:255:74:74:0:74:100%:4.2804E-44:0:56:0:0:58:16	0/1:138:72:72:35:37:51.39%:1.3095E-14:55:57:29:6:35:2
ST4.03ch02_RaGOO	26278389	.	A	G	.	PASS	ADP=79;WT=1;HET=1;HOM=0;NC=0	GT:GQ:SDP:DP:RD:AD:FREQ:PVAL:RBQ:ABQ:RDF:RDR:ADF:ADR	0/0:137:74:74:74:0:0%:1E0:61:0:61:13:0:0	0/1:161:84:84:41:43:51.19%:7.3839E-17:59:55:35:6:30:13
ST4.03ch02_RaGOO	27425824	.	C	T	.	PASS	ADP=43;WT=1;HET=1;HOM=0;NC=0	GT:GQ:SDP:DP:RD:AD:FREQ:PVAL:RBQ:ABQ:RDF:RDR:ADF:ADR	0/0:78:41:41:41:0:0%:1E0:65:0:34:7:0:0	0/1:69:46:46:20:19:41.3%:1.0268E-7:72:71:19:1:19:0
ST4.03ch02_RaGOO	27425833	.	C	G	.	PASS	ADP=44;WT=1;HET=1;HOM=0;NC=0	GT:GQ:SDP:DP:RD:AD:FREQ:PVAL:RBQ:ABQ:RDF:RDR:ADF:ADR	0/0:78:41:41:41:0:0%:1E0:64:0:33:8:0:0	0/1:93:48:48:23:25:52.08%:4.1182E-10:70:72:21:2:24:1
ST4.03ch02_RaGOO	27586618	.	G	A	.	PASS	ADP=63;WT=1;HET=1;HOM=0;NC=0	GT:GQ:SDP:DP:RD:AD:FREQ:PVAL:RBQ:ABQ:RDF:RDR:ADF:ADR	0/0:130:69:69:69:0:0%:1E0:55:0:52:17:0:0	0/1:89:58:58:33:25:43.1%:1.0786E-9:59:57:28:5:24:1
ST4.03ch02_RaGOO	27586877	.	C	A	.	PASS	ADP=53;WT=0;HET=1;HOM=1;NC=0	GT:GQ:SDP:DP:RD:AD:FREQ:PVAL:RBQ:ABQ:RDF:RDR:ADF:ADR	1/1:255:61:61:0:61:100%:2.609E-36:0:54:0:0:46:15	0/1:76:45:45:24:21:46.67%:2.2206E-8:55:44:16:8:14:7
ST4.03ch02_RaGOO	27586938	.	T	C	.	PASS	ADP=59;WT=0;HET=1;HOM=1;NC=0	GT:GQ:SDP:DP:RD:AD:FREQ:PVAL:RBQ:ABQ:RDF:RDR:ADF:ADR	1/1:255:64:64:0:64:100%:4.1752E-38:0:58:0:0:56:8	0/1:95:54:54:28:26:48.15%:2.7171E-10:57:58:23:5:24:2
ST4.03ch02_RaGOO	27586992	.	T	C	.	PASS	ADP=69;WT=0;HET=1;HOM=1;NC=0	GT:GQ:SDP:DP:RD:AD:FREQ:PVAL:RBQ:ABQ:RDF:RDR:ADF:ADR	1/1:255:78:78:0:78:100%:1.7165E-46:0:60:0:0:68:10	0/1:136:60:60:25:35:58.33%:2.2591E-14:55:62:22:3:33:2
ST4.03ch02_RaGOO	27587148	.	C	G	.	PASS	ADP=68;WT=1;HET=1;HOM=0;NC=0	GT:GQ:SDP:DP:RD:AD:FREQ:PVAL:RBQ:ABQ:RDF:RDR:ADF:ADR	0/0:127:67:67:67:0:0%:1E0:59:0:52:15:0:0	0/1:99:70:70:42:28:40%:1.2505E-10:60:60:34:8:25:3
ST4.03ch02_RaGOO	27587238	.	A	G	.	PASS	ADP=59;WT=0;HET=1;HOM=1;NC=0	GT:GQ:SDP:DP:RD:AD:FREQ:PVAL:RBQ:ABQ:RDF:RDR:ADF:ADR	1/1:255:56:56:1:55:98.21%:1.4593E-31:65:52:1:0:40:15	0/1:119:63:63:31:32:50.79%:1.1052E-12:59:58:24:7:25:7
ST4.03ch02_RaGOO	27587241	.	G	A	.	PASS	ADP=61;WT=0;HET=1;HOM=1;NC=0	GT:GQ:SDP:DP:RD:AD:FREQ:PVAL:RBQ:ABQ:RDF:RDR:ADF:ADR	1/1:255:57:57:1:56:98.25%:3.7452E-32:44:53:1:0:40:16	0/1:118:65:65:33:32:49.23%:1.3846E-12:57:61:26:7:25:7
ST4.03ch02_RaGOO	27587244	.	C	A	.	PASS	ADP=61;WT=1;HET=1;HOM=0;NC=0	GT:GQ:SDP:DP:RD:AD:FREQ:PVAL:RBQ:ABQ:RDF:RDR:ADF:ADR	0/0:108:57:57:57:0:0%:1E0:53:0:41:16:0:0	0/1:122:66:66:33:33:50%:5.2318E-13:58:55:25:8:26:7
ST4.03ch02_RaGOO	27587733	.	T	G	.	PASS	ADP=90;WT=1;HET=1;HOM=0;NC=0	GT:GQ:SDP:DP:RD:AD:FREQ:PVAL:RBQ:ABQ:RDF:RDR:ADF:ADR	0/0:190:102:102:102:0:0%:1E0:59:0:89:13:0:0	0/1:150:78:78:38:40:51.28%:9.8334E-16:58:60:29:9:33:7
ST4.03ch02_RaGOO	27588095	.	G	A	.	PASS	ADP=80;WT=1;HET=1;HOM=0;NC=0	GT:GQ:SDP:DP:RD:AD:FREQ:PVAL:RBQ:ABQ:RDF:RDR:ADF:ADR	0/0:186:100:100:100:0:0%:1E0:59:0:86:14:0:0	0/1:115:62:61:30:31:50.82%:2.6199E-12:60:57:27:3:27:4
ST4.03ch02_RaGOO	27589032	.	G	A	.	PASS	ADP=63;WT=0;HET=1;HOM=1;NC=0	GT:GQ:SDP:DP:RD:AD:FREQ:PVAL:RBQ:ABQ:RDF:RDR:ADF:ADR	1/1:255:67:66:0:63:95.45%:1.657E-37:0:57:0:0:49:14	0/1:131:60:60:26:34:56.67%:7.4725E-14:62:58:25:1:29:5
ST4.03ch02_RaGOO	27589229	.	A	G	.	PASS	ADP=54;WT=1;HET=1;HOM=0;NC=0	GT:GQ:SDP:DP:RD:AD:FREQ:PVAL:RBQ:ABQ:RDF:RDR:ADF:ADR	0/0:112:59:59:59:0:0%:1E0:57:0:37:22:0:0	0/1:74:50:50:29:21:42%:3.2974E-8:64:65:25:4:16:5
ST4.03ch02_RaGOO	27948070	.	G	A	.	PASS	ADP=63;WT=1;HET=1;HOM=0;NC=0	GT:GQ:SDP:DP:RD:AD:FREQ:PVAL:RBQ:ABQ:RDF:RDR:ADF:ADR	0/0:134:72:72:72:0:0%:1E0:58:0:62:10:0:0	0/1:77:55:55:33:22:40%:1.7076E-8:57:62:23:10:19:3
ST4.03ch02_RaGOO	27948215	.	C	T	.	PASS	ADP=81;WT=0;HET=1;HOM=1;NC=0	GT:GQ:SDP:DP:RD:AD:FREQ:PVAL:RBQ:ABQ:RDF:RDR:ADF:ADR	1/1:255:97:97:0:97:100%:6.9615E-58:0:59:0:0:85:12	0/1:91:65:65:39:26:40%:6.4394E-10:56:59:33:6:20:6
ST4.03ch02_RaGOO	27948650	.	G	A	.	PASS	ADP=61;WT=0;HET=1;HOM=1;NC=0	GT:GQ:SDP:DP:RD:AD:FREQ:PVAL:RBQ:ABQ:RDF:RDR:ADF:ADR	1/1:255:62:62:0:62:100%:6.5755E-37:0:57:0:0:47:15	0/1:102:60:60:32:28:46.67%:5.88E-11:62:62:28:4:24:4
ST4.03ch02_RaGOO	27948767	.	A	G	.	PASS	ADP=59;WT=0;HET=1;HOM=1;NC=0	GT:GQ:SDP:DP:RD:AD:FREQ:PVAL:RBQ:ABQ:RDF:RDR:ADF:ADR	1/1:255:62:62:0:62:100%:6.5755E-37:0:58:0:0:48:14	0/1:118:56:56:25:31:55.36%:1.3458E-12:68:53:23:2:22:9
ST4.03ch02_RaGOO	27948967	.	C	A	.	PASS	ADP=58;WT=1;HET=1;HOM=0;NC=0	GT:GQ:SDP:DP:RD:AD:FREQ:PVAL:RBQ:ABQ:RDF:RDR:ADF:ADR	0/0:126:68:68:68:0:0%:1E0:56:0:56:12:0:0	0/1:113:49:49:20:29:59.18%:4.5386E-12:57:51:17:3:23:6
ST4.03ch02_RaGOO	27949279	.	C	T	.	PASS	ADP=49;WT=1;HET=1;HOM=0;NC=0	GT:GQ:SDP:DP:RD:AD:FREQ:PVAL:RBQ:ABQ:RDF:RDR:ADF:ADR	0/0:100:54:54:54:0:0%:1E0:51:0:34:20:0:0	0/1:90:45:45:21:24:53.33%:8.5784E-10:49:55:14:7:20:4
ST4.03ch02_RaGOO	27949303	.	A	T	.	PASS	ADP=46;WT=0;HET=1;HOM=1;NC=0	GT:GQ:SDP:DP:RD:AD:FREQ:PVAL:RBQ:ABQ:RDF:RDR:ADF:ADR	1/1:255:55:55:0:55:100%:1.0149E-32:0:52:0:0:39:16	0/1:61:38:38:21:17:44.74%:7.5297E-7:57:51:16:5:14:3
ST4.03ch02_RaGOO	27949417	.	A	G	.	PASS	ADP=56;WT=1;HET=1;HOM=0;NC=0	GT:GQ:SDP:DP:RD:AD:FREQ:PVAL:RBQ:ABQ:RDF:RDR:ADF:ADR	0/0:134:71:71:71:0:0%:1E0:61:0:57:14:0:0	0/1:73:41:41:21:20:48.78%:4.3347E-8:55:54:18:3:15:5
ST4.03ch02_RaGOO	27949501	.	G	A	.	PASS	ADP=60;WT=1;HET=1;HOM=0;NC=0	GT:GQ:SDP:DP:RD:AD:FREQ:PVAL:RBQ:ABQ:RDF:RDR:ADF:ADR	0/0:134:72:72:72:0:0%:1E0:54:0:58:14:0:0	0/1:103:49:49:22:27:55.1%:4.8824E-11:58:52:21:1:19:8
ST4.03ch02_RaGOO	27949733	.	G	T	.	PASS	ADP=92;WT=1;HET=1;HOM=0;NC=0	GT:GQ:SDP:DP:RD:AD:FREQ:PVAL:RBQ:ABQ:RDF:RDR:ADF:ADR	0/0:205:109:109:109:0:0%:1E0:61:0:94:15:0:0	0/1:123:76:76:42:34:44.74%:4.794E-13:62:58:37:5:24:10
ST4.03ch02_RaGOO	27949987	.	T	C	.	PASS	ADP=77;WT=1;HET=1;HOM=0;NC=0	GT:GQ:SDP:DP:RD:AD:FREQ:PVAL:RBQ:ABQ:RDF:RDR:ADF:ADR	0/0:153:81:81:81:0:0%:1E0:53:0:58:23:0:0	0/1:157:74:74:33:41:55.41%:1.8278E-16:59:55:26:7:31:10
ST4.03ch02_RaGOO	27950126	.	C	A	.	PASS	ADP=87;WT=1;HET=1;HOM=0;NC=0	GT:GQ:SDP:DP:RD:AD:FREQ:PVAL:RBQ:ABQ:RDF:RDR:ADF:ADR	0/0:167:98:98:97:1:1.02%:5E-1:59:75:85:12:1:0	0/1:132:77:76:39:36:47.37%:5.4147E-14:56:55:34:5:29:7
ST4.03ch02_RaGOO	27950232	.	C	T	.	PASS	ADP=80;WT=1;HET=1;HOM=0;NC=0	GT:GQ:SDP:DP:RD:AD:FREQ:PVAL:RBQ:ABQ:RDF:RDR:ADF:ADR	0/0:153:81:81:81:0:0%:1E0:60:0:67:14:0:0	0/1:159:79:79:37:42:53.16%:1.19E-16:64:61:33:4:36:6
ST4.03ch02_RaGOO	28461661	.	G	A	.	PASS	ADP=66;WT=1;HET=1;HOM=0;NC=0	GT:GQ:SDP:DP:RD:AD:FREQ:PVAL:RBQ:ABQ:RDF:RDR:ADF:ADR	0/0:130:71:70:70:0:0%:1E0:55:0:52:18:0:0	0/1:120:62:62:30:32:51.61%:9.798E-13:55:63:22:8:26:6
ST4.03ch02_RaGOO	28462106	.	T	C	.	PASS	ADP=77;WT=0;HET=1;HOM=1;NC=0	GT:GQ:SDP:DP:RD:AD:FREQ:PVAL:RBQ:ABQ:RDF:RDR:ADF:ADR	1/1:255:90:90:0:90:100%:1.0988E-53:0:57:0:0:75:15	0/1:128:65:65:31:34:52.31%:1.5381E-13:58:56:25:6:32:2
ST4.03ch02_RaGOO	28462471	.	G	A	.	PASS	ADP=71;WT=0;HET=1;HOM=1;NC=0	GT:GQ:SDP:DP:RD:AD:FREQ:PVAL:RBQ:ABQ:RDF:RDR:ADF:ADR	1/1:255:50:49:0:49:100%:3.925E-29:0:60:0:0:35:14	0/1:184:94:94:45:49:52.13%:3.2424E-19:56:58:35:10:37:12
ST4.03ch02_RaGOO	28462543	.	C	T	.	PASS	ADP=54;WT=1;HET=1;HOM=0;NC=0	GT:GQ:SDP:DP:RD:AD:FREQ:PVAL:RBQ:ABQ:RDF:RDR:ADF:ADR	0/0:78:41:41:41:0:0%:1E0:51:0:28:13:0:0	0/1:109:67:67:36:30:44.78%:1.2581E-11:43:55:16:20:25:5
ST4.03ch02_RaGOO	28462563	.	A	G	.	PASS	ADP=49;WT=0;HET=1;HOM=1;NC=0	GT:GQ:SDP:DP:RD:AD:FREQ:PVAL:RBQ:ABQ:RDF:RDR:ADF:ADR	1/1:212:37:37:0:37:100%:5.7269E-22:0:53:0:0:24:13	0/1:111:61:61:31:30:49.18%:7.7752E-12:56:49:26:5:15:15
ST4.03ch02_RaGOO	28462572	.	G	C	.	PASS	ADP=46;WT=0;HET=1;HOM=1;NC=0	GT:GQ:SDP:DP:RD:AD:FREQ:PVAL:RBQ:ABQ:RDF:RDR:ADF:ADR	1/1:200:36:35:0:35:100%:8.9137E-21:0:52:0:0:23:12	0/1:107:58:58:29:29:50%:1.6514E-11:55:47:22:7:15:14
ST4.03ch02_RaGOO	28462585	.	C	T	.	PASS	ADP=46;WT=1;HET=1;HOM=0;NC=0	GT:GQ:SDP:DP:RD:AD:FREQ:PVAL:RBQ:ABQ:RDF:RDR:ADF:ADR	0/0:67:35:35:35:0:0%:1E0:51:0:24:11:0:0	0/1:107:58:58:29:29:50%:1.6514E-11:46:54:17:12:21:8
ST4.03ch02_RaGOO	28462675	.	T	A	.	PASS	ADP=51;WT=1;HET=1;HOM=0;NC=0	GT:GQ:SDP:DP:RD:AD:FREQ:PVAL:RBQ:ABQ:RDF:RDR:ADF:ADR	0/0:85:46:46:46:0:0%:1E0:55:0:37:9:0:0	0/1:81:57:57:34:23:40.35%:7.2965E-9:51:50:22:12:13:10
ST4.03ch02_RaGOO	28462774	.	G	T,A	.	PASS	ADP=39;WT=0;HET=1;HOM=1;NC=0	GT:GQ:SDP:DP:RD:AD:FREQ:PVAL:RBQ:ABQ:RDF:RDR:ADF:ADR	1/1:224:40:40:0:39:97.5%:3.6742E-23:0:57:0:0:30:9	0/2:117:39:39:0:21:53.85%:1.8578E-12:0:51:0:0:12:9
ST4.03ch02_RaGOO	28463513	.	A	G	.	PASS	ADP=44;WT=0;HET=1;HOM=1;NC=0	GT:GQ:SDP:DP:RD:AD:FREQ:PVAL:RBQ:ABQ:RDF:RDR:ADF:ADR	1/1:195:41:41:3:38:92.68%:3.1178E-20:61:64:2:1:34:4	0/1:80:47:47:25:22:46.81%:9.3895E-9:59:62:21:4:20:2
ST4.03ch02_RaGOO	28463615	.	G	T	.	PASS	ADP=44;WT=1;HET=1;HOM=0;NC=0	GT:GQ:SDP:DP:RD:AD:FREQ:PVAL:RBQ:ABQ:RDF:RDR:ADF:ADR	0/0:85:45:45:45:0:0%:1E0:69:0:43:2:0:0	0/1:63:45:43:25:18:41.86%:3.9871E-7:66:24:23:2:17:1
ST4.03ch02_RaGOO	28463651	.	G	A	.	PASS	ADP=48;WT=1;HET=1;HOM=0;NC=0	GT:GQ:SDP:DP:RD:AD:FREQ:PVAL:RBQ:ABQ:RDF:RDR:ADF:ADR	0/0:93:49:49:49:0:0%:1E0:68:0:41:8:0:0	0/1:99:47:47:21:26:55.32%:1.1545E-10:66:63:18:3:22:4
ST4.03ch02_RaGOO	28464179	.	T	C	.	PASS	ADP=58;WT=1;HET=1;HOM=0;NC=0	GT:GQ:SDP:DP:RD:AD:FREQ:PVAL:RBQ:ABQ:RDF:RDR:ADF:ADR	0/0:104:55:55:55:0:0%:1E0:60:0:50:5:0:0	0/1:106:61:61:32:29:47.54%:2.2597E-11:59:58:26:6:28:1
ST4.03ch02_RaGOO	28464306	.	C	T	.	PASS	ADP=64;WT=1;HET=1;HOM=0;NC=0	GT:GQ:SDP:DP:RD:AD:FREQ:PVAL:RBQ:ABQ:RDF:RDR:ADF:ADR	0/0:126:68:68:68:0:0%:1E0:59:0:59:9:0:0	0/1:111:60:60:30:30:50%:6.9672E-12:58:56:22:8:24:6
ST4.03ch02_RaGOO	28464312	.	T	C	.	PASS	ADP=63;WT=0;HET=1;HOM=1;NC=0	GT:GQ:SDP:DP:RD:AD:FREQ:PVAL:RBQ:ABQ:RDF:RDR:ADF:ADR	1/1:255:65:65:0:65:100%:1.0519E-38:0:57:0:0:54:11	0/1:111:61:61:31:30:49.18%:7.7752E-12:57:58:25:6:23:7
ST4.03ch02_RaGOO	28464325	.	A	G	.	PASS	ADP=66;WT=0;HET=1;HOM=1;NC=0	GT:GQ:SDP:DP:RD:AD:FREQ:PVAL:RBQ:ABQ:RDF:RDR:ADF:ADR	1/1:255:72:71:1:70:98.59%:1.9322E-40:24:58:0:1:56:14	0/1:115:62:62:31:31:50%:2.9394E-12:56:56:23:8:24:7
ST4.03ch02_RaGOO	28464381	.	T	G	.	PASS	ADP=61;WT=0;HET=1;HOM=1;NC=0	GT:GQ:SDP:DP:RD:AD:FREQ:PVAL:RBQ:ABQ:RDF:RDR:ADF:ADR	1/1:255:66:65:0:65:100%:1.0519E-38:0:59:0:0:54:11	0/1:103:57:57:29:28:49.12%:4.3658E-11:62:60:21:8:22:6
ST4.03ch02_RaGOO	28464574	.	G	A	.	PASS	ADP=56;WT=1;HET=1;HOM=0;NC=0	GT:GQ:SDP:DP:RD:AD:FREQ:PVAL:RBQ:ABQ:RDF:RDR:ADF:ADR	0/0:107:58:58:58:0:0%:1E0:58:0:43:15:0:0	0/1:90:56:55:30:25:45.45%:8.49E-10:60:58:26:4:22:3
ST4.03ch02_RaGOO	28465213	.	T	C	.	PASS	ADP=40;WT=1;HET=1;HOM=0;NC=0	GT:GQ:SDP:DP:RD:AD:FREQ:PVAL:RBQ:ABQ:RDF:RDR:ADF:ADR	0/0:82:43:43:43:0:0%:1E0:54:0:31:12:0:0	0/1:65:38:38:20:18:47.37%:2.68E-7:56:50:15:5:13:5
ST4.03ch02_RaGOO	28465225	.	C	A	.	PASS	ADP=38;WT=1;HET=1;HOM=0;NC=0	GT:GQ:SDP:DP:RD:AD:FREQ:PVAL:RBQ:ABQ:RDF:RDR:ADF:ADR	0/0:62:41:40:39:1:2.5%:5E-1:54:76:30:9:1:0	0/1:75:37:37:17:20:54.05%:2.7004E-8:52:57:14:3:15:5
ST4.03ch02_RaGOO	28465264	.	G	A	.	PASS	ADP=38;WT=0;HET=1;HOM=1;NC=0	GT:GQ:SDP:DP:RD:AD:FREQ:PVAL:RBQ:ABQ:RDF:RDR:ADF:ADR	1/1:230:40:40:0:40:100%:9.3017E-24:0:51:0:0:31:9	0/1:57:36:36:20:16:44.44%:1.7753E-6:53:49:16:4:13:3
ST4.03ch02_RaGOO	28465281	.	A	C	.	PASS	ADP=40;WT=1;HET=1;HOM=0;NC=0	GT:GQ:SDP:DP:RD:AD:FREQ:PVAL:RBQ:ABQ:RDF:RDR:ADF:ADR	0/0:82:43:43:43:0:0%:1E0:52:0:33:10:0:0	0/1:61:38:37:20:17:45.95%:6.9312E-7:47:58:14:6:15:2
ST4.03ch02_RaGOO	28465288	.	T	A	.	PASS	ADP=40;WT=1;HET=1;HOM=0;NC=0	GT:GQ:SDP:DP:RD:AD:FREQ:PVAL:RBQ:ABQ:RDF:RDR:ADF:ADR	0/0:66:42:42:41:1:2.38%:5E-1:50:16:34:7:0:1	0/1:70:39:38:18:19:50%:8.2514E-8:59:50:15:3:14:5
ST4.03ch02_RaGOO	28465485	.	T	C	.	PASS	ADP=38;WT=0;HET=1;HOM=1;NC=0	GT:GQ:SDP:DP:RD:AD:FREQ:PVAL:RBQ:ABQ:RDF:RDR:ADF:ADR	1/1:224:39:39:0:39:100%:3.6742E-23:0:34:0:0:26:13	0/1:61:38:38:21:17:44.74%:7.5297E-7:50:34:14:7:11:6
ST4.03ch02_RaGOO	28466245	.	G	A	.	PASS	ADP=40;WT=1;HET=1;HOM=0;NC=0	GT:GQ:SDP:DP:RD:AD:FREQ:PVAL:RBQ:ABQ:RDF:RDR:ADF:ADR	0/0:74:40:40:40:0:0%:1E0:54:0:29:11:0:0	0/1:94:41:40:16:24:60%:3.8741E-10:51:61:12:4:22:2
ST4.03ch02_RaGOO	28499385	.	C	A	.	PASS	ADP=76;WT=1;HET=1;HOM=0;NC=0	GT:GQ:SDP:DP:RD:AD:FREQ:PVAL:RBQ:ABQ:RDF:RDR:ADF:ADR	0/0:145:78:77:77:0:0%:1E0:59:0:63:14:0:0	0/1:127:77:76:41:35:46.05%:1.7063E-13:60:54:34:7:26:9
ST4.03ch02_RaGOO	28705712	.	G	A	.	PASS	ADP=52;WT=1;HET=1;HOM=0;NC=0	GT:GQ:SDP:DP:RD:AD:FREQ:PVAL:RBQ:ABQ:RDF:RDR:ADF:ADR	0/0:122:67:66:66:0:0%:1E0:58:0:55:11:0:0	0/1:65:39:38:20:18:47.37%:2.68E-7:50:63:15:5:16:2
ST4.03ch02_RaGOO	28706319	.	G	A	.	PASS	ADP=54;WT=1;HET=1;HOM=0;NC=0	GT:GQ:SDP:DP:RD:AD:FREQ:PVAL:RBQ:ABQ:RDF:RDR:ADF:ADR	0/0:100:54:54:54:0:0%:1E0:57:0:45:9:0:0	0/1:77:55:55:33:22:40%:1.7076E-8:54:60:27:6:16:6
ST4.03ch02_RaGOO	28706922	.	G	A	.	PASS	ADP=73;WT=1;HET=1;HOM=0;NC=0	GT:GQ:SDP:DP:RD:AD:FREQ:PVAL:RBQ:ABQ:RDF:RDR:ADF:ADR	0/0:160:85:85:85:0:0%:1E0:53:0:66:19:0:0	0/1:125:61:61:28:33:54.1%:2.783E-13:57:60:23:5:28:5
ST4.03ch02_RaGOO	28706973	.	G	A	.	PASS	ADP=74;WT=1;HET=1;HOM=0;NC=0	GT:GQ:SDP:DP:RD:AD:FREQ:PVAL:RBQ:ABQ:RDF:RDR:ADF:ADR	0/0:167:90:90:90:0:0%:1E0:54:0:73:17:0:0	0/1:107:58:58:29:29:50%:1.6514E-11:58:55:25:4:23:6
ST4.03ch02_RaGOO	28707020	.	A	G	.	PASS	ADP=73;WT=1;HET=1;HOM=0;NC=0	GT:GQ:SDP:DP:RD:AD:FREQ:PVAL:RBQ:ABQ:RDF:RDR:ADF:ADR	0/0:160:87:86:86:0:0%:1E0:56:0:70:16:0:0	0/1:111:61:61:31:30:49.18%:7.7752E-12:61:54:26:5:23:7
ST4.03ch02_RaGOO	28707897	.	A	T	.	PASS	ADP=66;WT=1;HET=1;HOM=0;NC=0	GT:GQ:SDP:DP:RD:AD:FREQ:PVAL:RBQ:ABQ:RDF:RDR:ADF:ADR	0/0:152:82:82:82:0:0%:1E0:60:0:64:18:0:0	0/1:74:50:50:29:21:42%:3.2974E-8:58:60:21:8:17:4
ST4.03ch02_RaGOO	28707901	.	G	T	.	PASS	ADP=66;WT=1;HET=1;HOM=0;NC=0	GT:GQ:SDP:DP:RD:AD:FREQ:PVAL:RBQ:ABQ:RDF:RDR:ADF:ADR	0/0:152:82:82:82:0:0%:1E0:59:0:63:19:0:0	0/1:74:50:50:29:21:42%:3.2974E-8:60:58:21:8:17:4
ST4.03ch02_RaGOO	28878716	.	A	G	.	PASS	ADP=51;WT=1;HET=1;HOM=0;NC=0	GT:GQ:SDP:DP:RD:AD:FREQ:PVAL:RBQ:ABQ:RDF:RDR:ADF:ADR	0/0:107:58:58:58:0:0%:1E0:59:0:50:8:0:0	0/1:96:46:44:19:25:56.82%:2.3358E-10:47:57:18:1:25:0
ST4.03ch02_RaGOO	28878737	.	C	T	.	PASS	ADP=54;WT=1;HET=1;HOM=0;NC=0	GT:GQ:SDP:DP:RD:AD:FREQ:PVAL:RBQ:ABQ:RDF:RDR:ADF:ADR	0/0:112:59:59:59:0:0%:1E0:58:0:52:7:0:0	0/1:70:50:50:30:20:40%:8.793E-8:57:52:30:0:20:0
ST4.03ch02_RaGOO	28878750	.	G	A	.	PASS	ADP=55;WT=1;HET=1;HOM=0;NC=0	GT:GQ:SDP:DP:RD:AD:FREQ:PVAL:RBQ:ABQ:RDF:RDR:ADF:ADR	0/0:111:60:60:60:0:0%:1E0:61:0:53:7:0:0	0/1:75:50:50:28:21:42%:3.0726E-8:56:50:27:1:21:0
ST4.03ch02_RaGOO	28879352	.	G	A	.	PASS	ADP=81;WT=1;HET=1;HOM=0;NC=0	GT:GQ:SDP:DP:RD:AD:FREQ:PVAL:RBQ:ABQ:RDF:RDR:ADF:ADR	0/0:156:85:84:84:0:0%:1E0:61:0:77:7:0:0	0/1:159:79:79:37:42:53.16%:1.19E-16:62:64:34:3:31:11
ST4.03ch02_RaGOO	28879379	.	G	A	.	PASS	ADP=84;WT=1;HET=1;HOM=0;NC=0	GT:GQ:SDP:DP:RD:AD:FREQ:PVAL:RBQ:ABQ:RDF:RDR:ADF:ADR	0/0:168:90:89:89:0:0%:1E0:60:0:79:10:0:0	0/1:135:80:80:43:37:46.25%:3.0519E-14:63:66:35:8:33:4
ST4.03ch02_RaGOO	28879422	.	G	A	.	PASS	ADP=85;WT=0;HET=1;HOM=1;NC=0	GT:GQ:SDP:DP:RD:AD:FREQ:PVAL:RBQ:ABQ:RDF:RDR:ADF:ADR	1/1:255:91:91:0:91:100%:2.7621E-54:0:63:0:0:77:14	0/1:159:80:79:37:42:53.16%:1.19E-16:61:62:30:7:30:12
ST4.03ch02_RaGOO	28879433	.	C	T	.	PASS	ADP=84;WT=0;HET=1;HOM=1;NC=0	GT:GQ:SDP:DP:RD:AD:FREQ:PVAL:RBQ:ABQ:RDF:RDR:ADF:ADR	1/1:255:89:89:0:89:100%:4.3706E-53:0:64:0:0:74:15	0/1:158:80:80:38:42:52.5%:1.3596E-16:60:61:30:8:30:12
ST4.03ch02_RaGOO	28879436	.	G	A	.	PASS	ADP=84;WT=1;HET=1;HOM=0;NC=0	GT:GQ:SDP:DP:RD:AD:FREQ:PVAL:RBQ:ABQ:RDF:RDR:ADF:ADR	0/0:168:89:89:89:0:0%:1E0:64:0:74:15:0:0	0/1:140:79:79:41:38:48.1%:9.653E-15:62:61:30:11:30:8
ST4.03ch02_RaGOO	28879511	.	A	T	.	PASS	ADP=74;WT=1;HET=1;HOM=0;NC=0	GT:GQ:SDP:DP:RD:AD:FREQ:PVAL:RBQ:ABQ:RDF:RDR:ADF:ADR	0/0:145:78:78:78:0:0%:1E0:62:0:56:22:0:0	0/1:130:70:70:35:35:50%:9.3121E-14:65:55:25:10:25:10
ST4.03ch02_RaGOO	28879529	.	T	C	.	PASS	ADP=65;WT=1;HET=1;HOM=0;NC=0	GT:GQ:SDP:DP:RD:AD:FREQ:PVAL:RBQ:ABQ:RDF:RDR:ADF:ADR	0/0:130:70:70:70:0:0%:1E0:63:0:52:18:0:0	0/1:111:61:60:30:30:50%:6.9672E-12:60:51:19:11:21:9
ST4.03ch02_RaGOO	28879573	.	G	A	.	PASS	ADP=57;WT=0;HET=1;HOM=1;NC=0	GT:GQ:SDP:DP:RD:AD:FREQ:PVAL:RBQ:ABQ:RDF:RDR:ADF:ADR	1/1:255:65:64:0:64:100%:4.1752E-38:0:61:0:0:44:20	0/1:74:51:51:30:21:41.18%:3.5259E-8:58:64:25:5:16:5
ST4.03ch02_RaGOO	28880817	.	T	C	.	PASS	ADP=38;WT=1;HET=1;HOM=0;NC=0	GT:GQ:SDP:DP:RD:AD:FREQ:PVAL:RBQ:ABQ:RDF:RDR:ADF:ADR	0/0:77:42:42:42:0:0%:1E0:62:0:37:5:0:0	0/1:62:35:35:18:17:48.57%:5.7598E-7:54:58:17:1:15:2
ST4.03ch02_RaGOO	28880836	.	G	A	.	PASS	ADP=42;WT=0;HET=1;HOM=1;NC=0	GT:GQ:SDP:DP:RD:AD:FREQ:PVAL:RBQ:ABQ:RDF:RDR:ADF:ADR	1/1:255:46:46:0:46:100%:2.4343E-27:0:62:0:0:41:5	0/1:75:38:38:18:20:52.63%:3.0805E-8:58:56:16:2:19:1
ST4.03ch02_RaGOO	29003516	.	C	G	.	PASS	ADP=60;WT=1;HET=1;HOM=0;NC=0	GT:GQ:SDP:DP:RD:AD:FREQ:PVAL:RBQ:ABQ:RDF:RDR:ADF:ADR	0/0:93:49:49:49:0:0%:1E0:49:0:48:1:0:0	0/1:120:71:71:38:33:46.48%:8.7106E-13:44:47:36:2:33:0
ST4.03ch02_RaGOO	29003520	.	C	T	.	PASS	ADP=62;WT=1;HET=1;HOM=0;NC=0	GT:GQ:SDP:DP:RD:AD:FREQ:PVAL:RBQ:ABQ:RDF:RDR:ADF:ADR	0/0:97:51:51:51:0:0%:1E0:49:0:50:1:0:0	0/1:119:75:74:40:33:44.59%:1.0403E-12:44:50:38:2:33:0
ST4.03ch02_RaGOO	29003549	.	A	G	.	PASS	ADP=74;WT=1;HET=1;HOM=0;NC=0	GT:GQ:SDP:DP:RD:AD:FREQ:PVAL:RBQ:ABQ:RDF:RDR:ADF:ADR	0/0:115:62:62:62:0:0%:1E0:55:0:61:1:0:0	0/1:141:87:87:48:39:44.83%:7.1095E-15:48:53:46:2:39:0
ST4.03ch02_RaGOO	29003556	.	C	T	.	PASS	ADP=80;WT=1;HET=1;HOM=0;NC=0	GT:GQ:SDP:DP:RD:AD:FREQ:PVAL:RBQ:ABQ:RDF:RDR:ADF:ADR	0/0:130:69:69:69:0:0%:1E0:54:0:67:2:0:0	0/1:144:91:91:51:40:43.96%:3.55E-15:47:54:48:3:40:0
ST4.03ch02_RaGOO	29003566	.	T	C	.	PASS	ADP=85;WT=1;HET=1;HOM=0;NC=0	GT:GQ:SDP:DP:RD:AD:FREQ:PVAL:RBQ:ABQ:RDF:RDR:ADF:ADR	0/0:130:70:70:70:0:0%:1E0:55:0:67:3:0:0	0/1:158:101:101:57:44:43.56%:1.3461E-16:45:54:54:3:44:0
ST4.03ch02_RaGOO	29004623	.	C	T	.	PASS	ADP=259;WT=0;HET=1;HOM=1;NC=0	GT:GQ:SDP:DP:RD:AD:FREQ:PVAL:RBQ:ABQ:RDF:RDR:ADF:ADR	1/1:255:203:200:2:197:98.5%:7.7899E-115:38:59:2:0:142:55	0/1:255:319:318:128:190:59.75%:5.9425E-76:59:59:96:32:139:51
ST4.03ch02_RaGOO	29004652	.	T	G	.	PASS	ADP=232;WT=0;HET=1;HOM=1;NC=0	GT:GQ:SDP:DP:RD:AD:FREQ:PVAL:RBQ:ABQ:RDF:RDR:ADF:ADR	1/1:255:190:190:0:190:100%:9.9275E-114:0:59:0:0:145:45	0/1:255:275:274:120:154:56.2%:2.1046E-60:59:58:89:31:106:48
ST4.03ch02_RaGOO	29004683	.	C	T	.	PASS	ADP=202;WT=1;HET=1;HOM=0;NC=0	GT:GQ:SDP:DP:RD:AD:FREQ:PVAL:RBQ:ABQ:RDF:RDR:ADF:ADR	0/0:317:170:170:170:0:0%:1E0:56:0:122:48:0:0	0/1:255:235:235:127:108:45.96%:2.8921E-40:58:56:91:36:73:35
ST4.03ch02_RaGOO	29004696	.	G	A	.	PASS	ADP=187;WT=0;HET=1;HOM=1;NC=0	GT:GQ:SDP:DP:RD:AD:FREQ:PVAL:RBQ:ABQ:RDF:RDR:ADF:ADR	1/1:255:167:167:10:157:94.01%:4.205E-84:36:56:10:0:112:45	0/1:255:209:207:105:102:49.28%:1.0114E-38:56:56:73:32:72:30
ST4.03ch02_RaGOO	29004697	.	C	T	.	PASS	ADP=187;WT=0;HET=1;HOM=1;NC=0	GT:GQ:SDP:DP:RD:AD:FREQ:PVAL:RBQ:ABQ:RDF:RDR:ADF:ADR	1/1:255:167:165:10:154:93.33%:2.2377E-82:37:53:10:0:110:44	0/1:255:210:209:106:102:48.8%:1.1298E-38:55:54:74:32:71:31
ST4.03ch02_RaGOO	29004714	.	C	T	.	PASS	ADP=170;WT=0;HET=1;HOM=1;NC=0	GT:GQ:SDP:DP:RD:AD:FREQ:PVAL:RBQ:ABQ:RDF:RDR:ADF:ADR	1/1:255:156:156:12:144:92.31%:1.8744E-75:38:53:12:0:104:40	0/1:255:186:185:101:84:45.41%:2.2477E-31:54:53:70:31:58:26
ST4.03ch02_RaGOO	29004716	.	T	C	.	PASS	ADP=168;WT=0;HET=1;HOM=1;NC=0	GT:GQ:SDP:DP:RD:AD:FREQ:PVAL:RBQ:ABQ:RDF:RDR:ADF:ADR	1/1:255:156:154:1:153:99.35%:6.5431E-90:15:52:1:0:114:39	0/1:255:184:183:97:86:46.99%:2.2982E-32:54:51:68:29:59:27
ST4.03ch02_RaGOO	29004721	.	C	G	.	PASS	ADP=169;WT=0;HET=1;HOM=1;NC=0	GT:GQ:SDP:DP:RD:AD:FREQ:PVAL:RBQ:ABQ:RDF:RDR:ADF:ADR	1/1:255:157:154:0:154:100%:4.2213E-92:0:52:0:0:112:42	0/1:255:186:184:98:84:45.65%:1.712E-31:56:53:67:31:57:27
ST4.03ch02_RaGOO	29004725	.	C	T	.	PASS	ADP=168;WT=0;HET=1;HOM=1;NC=0	GT:GQ:SDP:DP:RD:AD:FREQ:PVAL:RBQ:ABQ:RDF:RDR:ADF:ADR	1/1:255:154:154:0:154:100%:4.2213E-92:0:52:0:0:113:41	0/1:255:182:182:98:84:46.15%:1.712E-31:55:54:67:31:58:26
ST4.03ch02_RaGOO	29004753	.	A	T	.	PASS	ADP=160;WT=0;HET=1;HOM=1;NC=0	GT:GQ:SDP:DP:RD:AD:FREQ:PVAL:RBQ:ABQ:RDF:RDR:ADF:ADR	1/1:255:144:142:0:142:100%:6.8012E-85:0:49:0:0:99:43	0/1:255:181:178:92:86:48.31%:1.3849E-32:55:51:63:29:61:25
ST4.03ch02_RaGOO	29004758	.	A	G	.	PASS	ADP=157;WT=0;HET=1;HOM=1;NC=0	GT:GQ:SDP:DP:RD:AD:FREQ:PVAL:RBQ:ABQ:RDF:RDR:ADF:ADR	1/1:255:138:138:0:138:100%:1.7164E-82:0:48:0:0:97:41	0/1:255:177:176:97:79:44.89%:1.8063E-29:57:52:69:28:57:22
ST4.03ch02_RaGOO	29004767	.	G	A	.	PASS	ADP=150;WT=0;HET=1;HOM=1;NC=0	GT:GQ:SDP:DP:RD:AD:FREQ:PVAL:RBQ:ABQ:RDF:RDR:ADF:ADR	1/1:255:135:129:0:129:100%:4.3506E-77:0:51:0:0:96:33	0/1:255:172:172:95:77:44.77%:1.0076E-28:57:52:70:25:56:21
ST4.03ch02_RaGOO	29004770	.	T	G	.	PASS	ADP=155;WT=0;HET=1;HOM=1;NC=0	GT:GQ:SDP:DP:RD:AD:FREQ:PVAL:RBQ:ABQ:RDF:RDR:ADF:ADR	1/1:255:136:135:0:134:99.26%:4.3301E-80:0:51:0:0:100:34	0/1:255:176:176:99:77:43.75%:1.4029E-28:55:51:74:25:55:22
ST4.03ch02_RaGOO	29004779	.	G	T	.	PASS	ADP=157;WT=0;HET=1;HOM=1;NC=0	GT:GQ:SDP:DP:RD:AD:FREQ:PVAL:RBQ:ABQ:RDF:RDR:ADF:ADR	1/1:255:138:138:0:138:100%:1.7164E-82:0:51:0:0:103:35	0/1:255:176:176:101:75:42.61%:1.0619E-27:59:52:76:25:56:19
ST4.03ch02_RaGOO	29004780	.	G	T	.	PASS	ADP=156;WT=0;HET=1;HOM=1;NC=0	GT:GQ:SDP:DP:RD:AD:FREQ:PVAL:RBQ:ABQ:RDF:RDR:ADF:ADR	1/1:255:138:138:0:138:100%:1.7164E-82:0:51:0:0:103:35	0/1:255:175:175:99:76:43.43%:3.5812E-28:59:52:76:23:56:20
ST4.03ch02_RaGOO	29004796	.	C	T	.	PASS	ADP=169;WT=0;HET=1;HOM=1;NC=0	GT:GQ:SDP:DP:RD:AD:FREQ:PVAL:RBQ:ABQ:RDF:RDR:ADF:ADR	1/1:255:157:156:0:156:100%:2.6554E-93:0:52:0:0:122:34	0/1:255:185:183:98:85:46.45%:6.5899E-32:57:54:73:25:64:21
ST4.03ch02_RaGOO	29004800	.	C	G	.	PASS	ADP=175;WT=0;HET=1;HOM=1;NC=0	GT:GQ:SDP:DP:RD:AD:FREQ:PVAL:RBQ:ABQ:RDF:RDR:ADF:ADR	1/1:255:164:162:0:162:100%:6.6062E-97:0:51:0:0:127:35	0/1:255:189:189:49:100:52.91%:3.6366E-42:55:53:36:13:78:22
ST4.03ch02_RaGOO	29004821	.	T	C	.	PASS	ADP=187;WT=0;HET=1;HOM=1;NC=0	GT:GQ:SDP:DP:RD:AD:FREQ:PVAL:RBQ:ABQ:RDF:RDR:ADF:ADR	1/1:255:173:172:0:170:98.84%:1.0326E-101:0:52:0:0:145:25	0/1:255:206:203:95:100:49.26%:2.2125E-38:55:52:74:21:78:22
ST4.03ch02_RaGOO	29004830	.	T	C	.	PASS	ADP=193;WT=0;HET=1;HOM=1;NC=0	GT:GQ:SDP:DP:RD:AD:FREQ:PVAL:RBQ:ABQ:RDF:RDR:ADF:ADR	1/1:255:174:174:0:174:100%:4.0806E-104:0:56:0:0:153:21	0/1:255:213:213:98:115:53.99%:1.0587E-44:55:54:77:21:91:24
ST4.03ch02_RaGOO	29004982	.	A	C	.	PASS	ADP=236;WT=0;HET=1;HOM=1;NC=0	GT:GQ:SDP:DP:RD:AD:FREQ:PVAL:RBQ:ABQ:RDF:RDR:ADF:ADR	1/1:255:229:228:1:227:99.56%:3.2956E-134:39:61:1:0:184:43	0/1:255:245:244:113:131:53.69%:9.5076E-51:64:62:96:17:113:18
ST4.03ch02_RaGOO	29006454	.	G	T	.	PASS	ADP=57;WT=1;HET=1;HOM=0;NC=0	GT:GQ:SDP:DP:RD:AD:FREQ:PVAL:RBQ:ABQ:RDF:RDR:ADF:ADR	0/0:73:45:45:44:1:2.22%:5E-1:62:15:41:3:1:0	0/1:112:70:69:38:31:44.93%:5.8009E-12:62:57:38:0:29:2
ST4.03ch02_RaGOO	29007343	.	A	C	.	PASS	ADP=89;WT=0;HET=1;HOM=1;NC=0	GT:GQ:SDP:DP:RD:AD:FREQ:PVAL:RBQ:ABQ:RDF:RDR:ADF:ADR	1/1:255:103:103:0:103:100%:1.7512E-61:0:59:0:0:69:34	0/1:127:76:76:41:35:46.05%:1.7063E-13:59:61:24:17:22:13
ST4.03ch02_RaGOO	29013001	.	G	A	.	PASS	ADP=62;WT=1;HET=1;HOM=0;NC=0	GT:GQ:SDP:DP:RD:AD:FREQ:PVAL:RBQ:ABQ:RDF:RDR:ADF:ADR	0/0:107:58:58:58:0:0%:1E0:61:0:38:20:0:0	0/1:100:66:66:38:28:42.42%:9.5854E-11:65:59:28:10:19:9
ST4.03ch02_RaGOO	29049848	.	A	G	.	PASS	ADP=104;WT=1;HET=1;HOM=0;NC=0	GT:GQ:SDP:DP:RD:AD:FREQ:PVAL:RBQ:ABQ:RDF:RDR:ADF:ADR	0/0:227:122:122:122:0:0%:1E0:60:0:98:24:0:0	0/1:169:87:87:42:45:51.72%:1.1614E-17:55:64:29:13:42:3
ST4.03ch02_RaGOO	29050655	.	G	A	.	PASS	ADP=58;WT=0;HET=1;HOM=1;NC=0	GT:GQ:SDP:DP:RD:AD:FREQ:PVAL:RBQ:ABQ:RDF:RDR:ADF:ADR	1/1:234:48:48:3:45:93.75%:3.2362E-24:77:63:3:0:36:9	0/1:112:69:69:38:31:44.93%:5.8009E-12:60:64:33:5:26:5
ST4.03ch02_RaGOO	30655227	.	A	T	.	PASS	ADP=47;WT=1;HET=1;HOM=0;NC=0	GT:GQ:SDP:DP:RD:AD:FREQ:PVAL:RBQ:ABQ:RDF:RDR:ADF:ADR	0/0:69:45:44:43:1:2.27%:5E-1:64:76:39:4:1:0	0/1:83:51:51:28:23:45.1%:4.7339E-9:59:63:24:4:21:2
ST4.03ch02_RaGOO	30656140	.	G	A	.	PASS	ADP=61;WT=1;HET=1;HOM=0;NC=0	GT:GQ:SDP:DP:RD:AD:FREQ:PVAL:RBQ:ABQ:RDF:RDR:ADF:ADR	0/0:130:70:69:69:0:0%:1E0:59:0:58:11:0:0	0/1:96:53:53:27:26:49.06%:2.4512E-10:61:60:23:4:21:5
ST4.03ch02_RaGOO	30692516	.	A	G	.	PASS	ADP=62;WT=1;HET=1;HOM=0;NC=0	GT:GQ:SDP:DP:RD:AD:FREQ:PVAL:RBQ:ABQ:RDF:RDR:ADF:ADR	0/0:120:72:72:71:1:1.39%:5E-1:63:20:63:8:1:0	0/1:91:52:52:27:25:48.08%:6.4344E-10:65:58:23:4:21:4
ST4.03ch02_RaGOO	30694093	.	A	T	.	PASS	ADP=69;WT=1;HET=1;HOM=0;NC=0	GT:GQ:SDP:DP:RD:AD:FREQ:PVAL:RBQ:ABQ:RDF:RDR:ADF:ADR	0/0:126:68:68:68:0:0%:1E0:56:0:45:23:0:0	0/1:135:70:70:34:36:51.43%:3.104E-14:59:64:28:6:27:9
ST4.03ch02_RaGOO	30694702	.	C	T	.	PASS	ADP=51;WT=1;HET=1;HOM=0;NC=0	GT:GQ:SDP:DP:RD:AD:FREQ:PVAL:RBQ:ABQ:RDF:RDR:ADF:ADR	0/0:111:60:60:60:0:0%:1E0:61:0:51:9:0:0	0/1:77:43:42:21:21:50%:1.6451E-8:59:57:18:3:18:3
ST4.03ch02_RaGOO	30695388	.	G	A	.	PASS	ADP=46;WT=1;HET=1;HOM=0;NC=0	GT:GQ:SDP:DP:RD:AD:FREQ:PVAL:RBQ:ABQ:RDF:RDR:ADF:ADR	0/0:85:45:45:45:0:0%:1E0:53:0:38:7:0:0	0/1:103:48:48:21:27:56.25%:4.1928E-11:56:60:19:2:25:2
ST4.03ch02_RaGOO	30695520	.	G	A	.	PASS	ADP=59;WT=1;HET=1;HOM=0;NC=0	GT:GQ:SDP:DP:RD:AD:FREQ:PVAL:RBQ:ABQ:RDF:RDR:ADF:ADR	0/0:142:75:75:75:0:0%:1E0:57:0:63:12:0:0	0/1:91:45:44:20:24:54.55%:7.4746E-10:57:62:17:3:18:6
ST4.03ch02_RaGOO	30699709	.	T	G	.	PASS	ADP=51;WT=1;HET=1;HOM=0;NC=0	GT:GQ:SDP:DP:RD:AD:FREQ:PVAL:RBQ:ABQ:RDF:RDR:ADF:ADR	0/0:100:54:54:54:0:0%:1E0:55:0:54:0:0:0	0/1:79:48:48:26:22:45.83%:1.0268E-8:60:67:26:0:22:0
ST4.03ch02_RaGOO	31232618	.	G	A	.	PASS	ADP=50;WT=1;HET=1;HOM=0;NC=0	GT:GQ:SDP:DP:RD:AD:FREQ:PVAL:RBQ:ABQ:RDF:RDR:ADF:ADR	0/0:97:51:51:51:0:0%:1E0:55:0:48:3:0:0	0/1:93:50:49:24:25:51.02%:4.6489E-10:52:56:21:3:20:5
ST4.03ch02_RaGOO	31232633	.	T	A	.	PASS	ADP=51;WT=1;HET=1;HOM=0;NC=0	GT:GQ:SDP:DP:RD:AD:FREQ:PVAL:RBQ:ABQ:RDF:RDR:ADF:ADR	0/0:100:53:53:53:0:0%:1E0:60:0:51:2:0:0	0/1:97:50:50:24:26:52%:1.7375E-10:54:55:20:4:19:7
ST4.03ch02_RaGOO	31232637	.	C	G	.	PASS	ADP=52;WT=1;HET=1;HOM=0;NC=0	GT:GQ:SDP:DP:RD:AD:FREQ:PVAL:RBQ:ABQ:RDF:RDR:ADF:ADR	0/0:100:54:54:54:0:0%:1E0:56:0:52:2:0:0	0/1:97:51:51:25:26:50.98%:1.9611E-10:54:55:21:4:19:7
ST4.03ch02_RaGOO	31232691	.	G	A	.	PASS	ADP=59;WT=1;HET=1;HOM=0;NC=0	GT:GQ:SDP:DP:RD:AD:FREQ:PVAL:RBQ:ABQ:RDF:RDR:ADF:ADR	0/0:134:71:71:71:0:0%:1E0:54:0:61:10:0:0	0/1:75:47:47:26:21:44.68%:2.6363E-8:54:51:20:6:14:7
ST4.03ch02_RaGOO	31233580	.	T	C	.	PASS	ADP=63;WT=1;HET=1;HOM=0;NC=0	GT:GQ:SDP:DP:RD:AD:FREQ:PVAL:RBQ:ABQ:RDF:RDR:ADF:ADR	0/0:130:69:69:69:0:0%:1E0:55:0:54:15:0:0	0/1:128:58:57:24:33:57.89%:1.4887E-13:50:58:18:6:27:6
ST4.03ch02_RaGOO	31234057	.	A	G	.	PASS	ADP=36;WT=1;HET=1;HOM=0;NC=0	GT:GQ:SDP:DP:RD:AD:FREQ:PVAL:RBQ:ABQ:RDF:RDR:ADF:ADR	0/0:70:37:37:37:0:0%:1E0:58:0:30:7:0:0	0/1:66:36:36:18:18:50%:2.1904E-7:54:50:15:3:13:5
ST4.03ch02_RaGOO	31235117	.	G	A	.	PASS	ADP=40;WT=1;HET=1;HOM=0;NC=0	GT:GQ:SDP:DP:RD:AD:FREQ:PVAL:RBQ:ABQ:RDF:RDR:ADF:ADR	0/0:85:45:45:45:0:0%:1E0:63:0:44:1:0:0	0/1:71:35:35:16:19:54.29%:6.3952E-8:48:61:15:1:16:3
ST4.03ch02_RaGOO	31235184	.	C	T	.	PASS	ADP=48;WT=0;HET=1;HOM=1;NC=0	GT:GQ:SDP:DP:RD:AD:FREQ:PVAL:RBQ:ABQ:RDF:RDR:ADF:ADR	1/1:255:57:57:0:57:100%:6.4572E-34:0:67:0:0:56:1	0/1:60:40:40:23:17:42.5%:8.743E-7:57:54:20:3:15:2
ST4.03ch02_RaGOO	31235225	.	C	T	.	PASS	ADP=53;WT=1;HET=1;HOM=0;NC=0	GT:GQ:SDP:DP:RD:AD:FREQ:PVAL:RBQ:ABQ:RDF:RDR:ADF:ADR	0/0:111:60:60:60:0:0%:1E0:67:0:57:3:0:0	0/1:95:46:46:21:25:54.35%:3.158E-10:64:55:17:4:20:5
ST4.03ch02_RaGOO	31275298	.	G	C	.	PASS	ADP=57;WT=1;HET=1;HOM=0;NC=0	GT:GQ:SDP:DP:RD:AD:FREQ:PVAL:RBQ:ABQ:RDF:RDR:ADF:ADR	0/0:142:75:75:75:0:0%:1E0:59:0:64:11:0:0	0/1:65:39:39:20:18:46.15%:2.68E-7:55:67:15:5:17:1
ST4.03ch02_RaGOO	31275700	.	T	C	.	PASS	ADP=63;WT=1;HET=1;HOM=0;NC=0	GT:GQ:SDP:DP:RD:AD:FREQ:PVAL:RBQ:ABQ:RDF:RDR:ADF:ADR	0/0:141:76:76:76:0:0%:1E0:63:0:70:6:0:0	0/1:117:51:51:21:30:58.82%:1.9336E-12:68:63:21:0:29:1
ST4.03ch02_RaGOO	31280967	.	A	T	.	PASS	ADP=58;WT=0;HET=1;HOM=1;NC=0	GT:GQ:SDP:DP:RD:AD:FREQ:PVAL:RBQ:ABQ:RDF:RDR:ADF:ADR	1/1:255:63:63:0:63:100%:1.657E-37:0:59:0:0:52:11	0/1:95:54:54:28:26:48.15%:2.7171E-10:59:59:24:4:24:2
ST4.03ch02_RaGOO	31281054	.	T	C	.	PASS	ADP=63;WT=0;HET=1;HOM=1;NC=0	GT:GQ:SDP:DP:RD:AD:FREQ:PVAL:RBQ:ABQ:RDF:RDR:ADF:ADR	1/1:255:73:72:0:72:100%:6.7558E-43:0:61:0:0:65:7	0/1:86:54:54:30:24:44.44%:2.1774E-9:59:53:25:5:21:3
ST4.03ch02_RaGOO	31281072	.	T	C	.	PASS	ADP=65;WT=1;HET=1;HOM=0;NC=0	GT:GQ:SDP:DP:RD:AD:FREQ:PVAL:RBQ:ABQ:RDF:RDR:ADF:ADR	0/0:141:76:76:76:0:0%:1E0:56:0:64:12:0:0	0/1:114:54:54:24:30:55.56%:3.1807E-12:54:55:19:5:24:6
ST4.03ch02_RaGOO	31281091	.	G	A	.	PASS	ADP=63;WT=1;HET=1;HOM=0;NC=0	GT:GQ:SDP:DP:RD:AD:FREQ:PVAL:RBQ:ABQ:RDF:RDR:ADF:ADR	0/0:142:77:75:75:0:0%:1E0:58:0:66:9:0:0	0/1:101:52:52:25:27:51.92%:7.3303E-11:53:59:19:6:21:6
ST4.03ch02_RaGOO	31281110	.	C	T	.	PASS	ADP=67;WT=1;HET=1;HOM=0;NC=0	GT:GQ:SDP:DP:RD:AD:FREQ:PVAL:RBQ:ABQ:RDF:RDR:ADF:ADR	0/0:142:76:75:75:0:0%:1E0:60:0:63:12:0:0	0/1:116:60:60:29:31:51.67%:2.3224E-12:54:61:24:5:25:6
ST4.03ch02_RaGOO	31281189	.	T	G	.	PASS	ADP=81;WT=1;HET=1;HOM=0;NC=0	GT:GQ:SDP:DP:RD:AD:FREQ:PVAL:RBQ:ABQ:RDF:RDR:ADF:ADR	0/0:175:93:93:93:0:0%:1E0:55:0:70:23:0:0	0/1:112:70:70:39:31:44.29%:6.2985E-12:54:60:30:9:25:6
ST4.03ch02_RaGOO	31370439	.	C	T	.	PASS	ADP=68;WT=1;HET=1;HOM=0;NC=0	GT:GQ:SDP:DP:RD:AD:FREQ:PVAL:RBQ:ABQ:RDF:RDR:ADF:ADR	0/0:190:102:102:102:0:0%:1E0:55:0:76:26:0:0	0/1:49:35:35:21:14:40%:1.2005E-5:58:53:19:2:13:1
ST4.03ch02_RaGOO	31370598	.	A	C	.	PASS	ADP=100;WT=1;HET=1;HOM=0;NC=0	GT:GQ:SDP:DP:RD:AD:FREQ:PVAL:RBQ:ABQ:RDF:RDR:ADF:ADR	0/0:246:132:132:132:0:0%:1E0:57:0:104:28:0:0	0/1:126:69:69:35:34:49.28%:2.4655E-13:57:61:28:7:26:8
ST4.03ch02_RaGOO	31370621	.	G	A	.	PASS	ADP=100;WT=1;HET=1;HOM=0;NC=0	GT:GQ:SDP:DP:RD:AD:FREQ:PVAL:RBQ:ABQ:RDF:RDR:ADF:ADR	0/0:237:135:135:134:1:0.74%:5E-1:57:38:105:29:1:0	0/1:113:66:66:35:31:46.97%:4.4405E-12:55:61:29:6:26:5
ST4.03ch02_RaGOO	32216460	.	C	T	.	PASS	ADP=51;WT=1;HET=1;HOM=0;NC=0	GT:GQ:SDP:DP:RD:AD:FREQ:PVAL:RBQ:ABQ:RDF:RDR:ADF:ADR	0/0:107:58:58:58:0:0%:1E0:59:0:46:12:0:0	0/1:72:44:44:24:20:45.45%:5.7286E-8:61:62:22:2:19:1
ST4.03ch02_RaGOO	33357775	.	G	A	.	PASS	ADP=89;WT=1;HET=1;HOM=0;NC=0	GT:GQ:SDP:DP:RD:AD:FREQ:PVAL:RBQ:ABQ:RDF:RDR:ADF:ADR	0/0:175:99:94:94:0:0%:1E0:53:0:76:18:0:0	0/1:120:87:85:51:34:40%:9.1568E-13:58:44:43:8:31:3
ST4.03ch02_RaGOO	33427355	.	A	C	.	PASS	ADP=43;WT=1;HET=1;HOM=0;NC=0	GT:GQ:SDP:DP:RD:AD:FREQ:PVAL:RBQ:ABQ:RDF:RDR:ADF:ADR	0/0:89:48:48:48:0:0%:1E0:57:0:35:13:0:0	0/1:60:39:39:22:17:43.59%:8.1342E-7:54:56:17:5:15:2
ST4.03ch02_RaGOO	33427394	.	A	G	.	PASS	ADP=46;WT=1;HET=1;HOM=0;NC=0	GT:GQ:SDP:DP:RD:AD:FREQ:PVAL:RBQ:ABQ:RDF:RDR:ADF:ADR	0/0:100:53:53:53:0:0%:1E0:56:0:36:17:0:0	0/1:60:42:40:23:17:42.5%:8.743E-7:53:58:17:6:15:2
ST4.03ch02_RaGOO	33427447	.	T	A	.	PASS	ADP=45;WT=1;HET=1;HOM=0;NC=0	GT:GQ:SDP:DP:RD:AD:FREQ:PVAL:RBQ:ABQ:RDF:RDR:ADF:ADR	0/0:104:55:55:55:0:0%:1E0:53:0:35:20:0:0	0/1:61:36:36:19:17:47.22%:6.3405E-7:53:56:16:3:12:5
ST4.03ch02_RaGOO	33427478	.	G	T	.	PASS	ADP=44;WT=1;HET=1;HOM=0;NC=0	GT:GQ:SDP:DP:RD:AD:FREQ:PVAL:RBQ:ABQ:RDF:RDR:ADF:ADR	0/0:88:54:53:52:1:1.89%:5E-1:54:73:34:18:1:0	0/1:67:35:35:17:18:51.43%:1.9562E-7:56:53:12:5:14:4
ST4.03ch02_RaGOO	33430036	.	C	T	.	PASS	ADP=64;WT=0;HET=1;HOM=1;NC=0	GT:GQ:SDP:DP:RD:AD:FREQ:PVAL:RBQ:ABQ:RDF:RDR:ADF:ADR	1/1:255:66:66:0:66:100%:2.6498E-39:0:60:0:0:62:4	0/1:88:62:62:37:25:40.32%:1.4168E-9:60:58:32:5:23:2
ST4.03ch02_RaGOO	33430159	.	G	A	.	PASS	ADP=62;WT=1;HET=1;HOM=0;NC=0	GT:GQ:SDP:DP:RD:AD:FREQ:PVAL:RBQ:ABQ:RDF:RDR:ADF:ADR	0/0:115:62:62:62:0:0%:1E0:62:0:53:9:0:0	0/1:140:63:63:26:36:57.14%:9.6098E-15:62:54:25:1:24:12
ST4.03ch02_RaGOO	33430173	.	T	C	.	PASS	ADP=62;WT=0;HET=1;HOM=1;NC=0	GT:GQ:SDP:DP:RD:AD:FREQ:PVAL:RBQ:ABQ:RDF:RDR:ADF:ADR	1/1:255:59:59:0:59:100%:4.1056E-35:0:61:0:0:46:13	0/1:91:65:65:39:26:40%:6.4394E-10:54:61:25:14:23:3
ST4.03ch02_RaGOO	33430222	.	C	A	.	PASS	ADP=55;WT=0;HET=1;HOM=1;NC=0	GT:GQ:SDP:DP:RD:AD:FREQ:PVAL:RBQ:ABQ:RDF:RDR:ADF:ADR	1/1:255:50:50:0:50:100%:9.9117E-30:0:61:0:0:41:9	0/1:89:60:60:35:25:41.67%:1.2435E-9:52:56:26:9:18:7
ST4.03ch02_RaGOO	33430246	.	A	G	.	PASS	ADP=52;WT=0;HET=1;HOM=1;NC=0	GT:GQ:SDP:DP:RD:AD:FREQ:PVAL:RBQ:ABQ:RDF:RDR:ADF:ADR	1/1:255:48:48:0:48:100%:1.554E-28:0:57:0:0:36:12	0/1:81:56:56:33:23:41.07%:6.8457E-9:58:49:26:7:16:7
ST4.03ch02_RaGOO	33431159	.	C	T	.	PASS	ADP=89;WT=1;HET=1;HOM=0;NC=0	GT:GQ:SDP:DP:RD:AD:FREQ:PVAL:RBQ:ABQ:RDF:RDR:ADF:ADR	0/0:153:82:81:81:0:0%:1E0:59:0:72:9:0:0	0/1:138:97:97:58:39:40.21%:1.4745E-14:61:64:51:7:30:9
ST4.03ch02_RaGOO	33431219	.	G	A	.	PASS	ADP=94;WT=1;HET=1;HOM=0;NC=0	GT:GQ:SDP:DP:RD:AD:FREQ:PVAL:RBQ:ABQ:RDF:RDR:ADF:ADR	0/0:175:93:93:93:0:0%:1E0:63:0:78:15:0:0	0/1:174:96:96:49:47:48.96%:3.6959E-18:65:60:43:6:34:13
ST4.03ch02_RaGOO	33431294	.	G	A	.	PASS	ADP=73;WT=0;HET=1;HOM=1;NC=0	GT:GQ:SDP:DP:RD:AD:FREQ:PVAL:RBQ:ABQ:RDF:RDR:ADF:ADR	1/1:255:76:76:0:76:100%:2.711E-45:0:62:0:0:57:19	0/1:139:70:70:33:37:52.86%:1.0148E-14:56:61:26:7:28:9
ST4.03ch02_RaGOO	33431301	.	T	A	.	PASS	ADP=72;WT=1;HET=1;HOM=0;NC=0	GT:GQ:SDP:DP:RD:AD:FREQ:PVAL:RBQ:ABQ:RDF:RDR:ADF:ADR	0/0:142:75:75:75:0:0%:1E0:62:0:56:19:0:0	0/1:121:69:69:36:33:47.83%:7.191E-13:59:55:28:8:26:7
ST4.03ch02_RaGOO	33431305	.	A	G	.	PASS	ADP=69;WT=1;HET=1;HOM=0;NC=0	GT:GQ:SDP:DP:RD:AD:FREQ:PVAL:RBQ:ABQ:RDF:RDR:ADF:ADR	0/0:134:72:71:71:0:0%:1E0:61:0:53:18:0:0	0/1:121:68:68:35:33:48.53%:6.4956E-13:61:55:28:7:27:6
ST4.03ch02_RaGOO	33431338	.	A	G	.	PASS	ADP=61;WT=1;HET=1;HOM=0;NC=0	GT:GQ:SDP:DP:RD:AD:FREQ:PVAL:RBQ:ABQ:RDF:RDR:ADF:ADR	0/0:115:61:61:61:0:0%:1E0:61:0:42:19:0:0	0/1:97:61:61:34:27:44.26%:1.7985E-10:58:52:24:10:20:7
ST4.03ch02_RaGOO	33431431	.	G	A	.	PASS	ADP=44;WT=0;HET=1;HOM=1;NC=0	GT:GQ:SDP:DP:RD:AD:FREQ:PVAL:RBQ:ABQ:RDF:RDR:ADF:ADR	1/1:254:44:44:0:44:100%:3.8097E-26:0:45:0:0:30:14	0/1:91:45:44:19:24:54.55%:6.4513E-10:59:55:17:2:18:6
ST4.03ch02_RaGOO	33431441	.	T	A	.	PASS	ADP=42;WT=1;HET=1;HOM=0;NC=0	GT:GQ:SDP:DP:RD:AD:FREQ:PVAL:RBQ:ABQ:RDF:RDR:ADF:ADR	0/0:74:40:40:40:0:0%:1E0:50:0:29:11:0:0	0/1:72:44:44:24:20:45.45%:5.7286E-8:58:63:18:6:19:1
ST4.03ch02_RaGOO	33431457	.	G	A	.	PASS	ADP=42;WT=0;HET=1;HOM=1;NC=0	GT:GQ:SDP:DP:RD:AD:FREQ:PVAL:RBQ:ABQ:RDF:RDR:ADF:ADR	1/1:224:39:39:0:39:100%:3.6742E-23:0:50:0:0:29:10	0/1:81:45:45:23:22:48.89%:7.724E-9:57:61:20:3:17:5
ST4.03ch02_RaGOO	33431484	.	G	C	.	PASS	ADP=45;WT=1;HET=1;HOM=0;NC=0	GT:GQ:SDP:DP:RD:AD:FREQ:PVAL:RBQ:ABQ:RDF:RDR:ADF:ADR	0/0:74:40:40:40:0:0%:1E0:50:0:31:9:0:0	0/1:112:50:50:21:29:58%:5.4249E-12:53:55:15:6:23:6
ST4.03ch02_RaGOO	33431930	.	A	G	.	PASS	ADP=50;WT=0;HET=1;HOM=1;NC=0	GT:GQ:SDP:DP:RD:AD:FREQ:PVAL:RBQ:ABQ:RDF:RDR:ADF:ADR	1/1:255:54:53:0:53:100%:1.5943E-31:0:54:0:0:36:17	0/1:67:48:47:28:19:40.43%:1.9354E-7:58:52:23:5:17:2
ST4.03ch02_RaGOO	33431992	.	G	T	.	PASS	ADP=42;WT=0;HET=1;HOM=1;NC=0	GT:GQ:SDP:DP:RD:AD:FREQ:PVAL:RBQ:ABQ:RDF:RDR:ADF:ADR	1/1:255:46:46:0:46:100%:2.4343E-27:0:58:0:0:36:10	0/1:65:39:39:21:18:46.15%:2.9336E-7:63:56:17:4:17:1
ST4.03ch02_RaGOO	33432038	.	A	G	.	PASS	ADP=46;WT=0;HET=1;HOM=1;NC=0	GT:GQ:SDP:DP:RD:AD:FREQ:PVAL:RBQ:ABQ:RDF:RDR:ADF:ADR	1/1:255:54:54:0:54:100%:4.0229E-32:0:56:0:0:45:9	0/1:61:38:38:21:17:44.74%:7.5297E-7:62:57:17:4:12:5
ST4.03ch02_RaGOO	33432046	.	C	T	.	PASS	ADP=43;WT=0;HET=1;HOM=1;NC=0	GT:GQ:SDP:DP:RD:AD:FREQ:PVAL:RBQ:ABQ:RDF:RDR:ADF:ADR	1/1:255:51:51:0:51:100%:2.5024E-30:0:57:0:0:44:7	0/1:57:36:36:20:16:44.44%:1.7753E-6:58:57:16:4:11:5
ST4.03ch02_RaGOO	33432065	.	G	A	.	PASS	ADP=45;WT=0;HET=1;HOM=1;NC=0	GT:GQ:SDP:DP:RD:AD:FREQ:PVAL:RBQ:ABQ:RDF:RDR:ADF:ADR	1/1:255:52:52:0:52:100%:6.3169E-31:0:60:0:0:46:6	0/1:65:38:38:20:18:47.37%:2.68E-7:55:59:16:4:13:5
ST4.03ch02_RaGOO	33432075	.	A	G	.	PASS	ADP=45;WT=0;HET=1;HOM=1;NC=0	GT:GQ:SDP:DP:RD:AD:FREQ:PVAL:RBQ:ABQ:RDF:RDR:ADF:ADR	1/1:255:53:53:0:53:100%:1.5943E-31:0:55:0:0:46:7	0/1:61:37:37:20:17:45.95%:6.9312E-7:58:55:17:3:12:5
ST4.03ch02_RaGOO	33432350	.	G	A	.	PASS	ADP=58;WT=1;HET=1;HOM=0;NC=0	GT:GQ:SDP:DP:RD:AD:FREQ:PVAL:RBQ:ABQ:RDF:RDR:ADF:ADR	0/0:107:58:58:58:0:0%:1E0:55:0:43:15:0:0	0/1:127:58:58:25:33:56.9%:1.7621E-13:64:64:23:2:29:4
ST4.03ch02_RaGOO	33432501	.	G	A	.	PASS	ADP=44;WT=0;HET=1;HOM=1;NC=0	GT:GQ:SDP:DP:RD:AD:FREQ:PVAL:RBQ:ABQ:RDF:RDR:ADF:ADR	1/1:255:49:49:1:48:97.96%:1.9625E-27:36:55:1:0:38:10	0/1:89:39:39:16:23:58.97%:1.093E-9:59:58:13:3:19:4
ST4.03ch02_RaGOO	33432526	.	A	T	.	PASS	ADP=44;WT=0;HET=1;HOM=1;NC=0	GT:GQ:SDP:DP:RD:AD:FREQ:PVAL:RBQ:ABQ:RDF:RDR:ADF:ADR	1/1:255:51:51:1:50:98.04%:1.3013E-28:37:55:1:0:39:11	0/1:80:37:37:16:21:56.76%:8.5014E-9:67:52:12:4:17:4
ST4.03ch02_RaGOO	33432532	.	A	C	.	PASS	ADP=44;WT=0;HET=1;HOM=1;NC=0	GT:GQ:SDP:DP:RD:AD:FREQ:PVAL:RBQ:ABQ:RDF:RDR:ADF:ADR	1/1:255:51:51:0:50:98.04%:9.9117E-30:0:53:0:0:39:11	0/1:123:38:38:0:22:57.89%:4.7526E-13:0:52:0:0:17:5
ST4.03ch02_RaGOO	33432538	.	G	A	.	PASS	ADP=43;WT=0;HET=1;HOM=1;NC=0	GT:GQ:SDP:DP:RD:AD:FREQ:PVAL:RBQ:ABQ:RDF:RDR:ADF:ADR	1/1:255:51:50:1:49:98%:5.0549E-28:39:54:1:0:35:14	0/1:80:37:37:16:21:56.76%:8.5014E-9:62:53:11:5:17:4
ST4.03ch02_RaGOO	33432554	.	T	C	.	PASS	ADP=42;WT=0;HET=1;HOM=1;NC=0	GT:GQ:SDP:DP:RD:AD:FREQ:PVAL:RBQ:ABQ:RDF:RDR:ADF:ADR	1/1:255:48:48:1:47:97.92%:7.6145E-27:39:55:1:0:34:13	0/1:81:37:36:15:21:58.33%:7.2058E-9:61:53:11:4:18:3
ST4.03ch02_RaGOO	33432741	.	T	G	.	PASS	ADP=54;WT=1;HET=1;HOM=0;NC=0	GT:GQ:SDP:DP:RD:AD:FREQ:PVAL:RBQ:ABQ:RDF:RDR:ADF:ADR	0/0:83:52:52:51:1:1.92%:5E-1:64:37:40:11:0:1	0/1:85:57:57:33:24:42.11%:2.7262E-9:59:60:25:8:20:4
ST4.03ch02_RaGOO	33432760	.	T	C	.	PASS	ADP=50;WT=0;HET=1;HOM=1;NC=0	GT:GQ:SDP:DP:RD:AD:FREQ:PVAL:RBQ:ABQ:RDF:RDR:ADF:ADR	1/1:255:49:49:1:48:97.96%:1.9625E-27:39:61:0:1:34:14	0/1:121:52:52:21:31:59.62%:6.8522E-13:63:59:20:1:25:6
ST4.03ch02_RaGOO	33432892	.	A	G	.	PASS	ADP=40;WT=0;HET=1;HOM=1;NC=0	GT:GQ:SDP:DP:RD:AD:FREQ:PVAL:RBQ:ABQ:RDF:RDR:ADF:ADR	1/1:218:38:38:0:38:100%:1.4508E-22:0:57:0:0:30:8	0/1:68:42:42:23:19:45.24%:1.3525E-7:55:52:18:5:12:7
ST4.03ch02_RaGOO	33433354	.	C	T	.	PASS	ADP=107;WT=0;HET=1;HOM=1;NC=0	GT:GQ:SDP:DP:RD:AD:FREQ:PVAL:RBQ:ABQ:RDF:RDR:ADF:ADR	1/1:255:118:118:0:118:100%:1.7454E-70:0:61:0:0:105:13	0/1:147:96:96:55:41:42.71%:1.8982E-15:58:60:41:14:35:6
ST4.03ch02_RaGOO	33433424	.	A	G	.	PASS	ADP=112;WT=0;HET=1;HOM=1;NC=0	GT:GQ:SDP:DP:RD:AD:FREQ:PVAL:RBQ:ABQ:RDF:RDR:ADF:ADR	1/1:255:133:132:0:132:100%:6.8763E-79:0:62:0:0:118:14	0/1:139:92:92:53:39:42.39%:1.0508E-14:63:64:42:11:33:6
ST4.03ch02_RaGOO	33433441	.	A	G	.	PASS	ADP=113;WT=0;HET=1;HOM=1;NC=0	GT:GQ:SDP:DP:RD:AD:FREQ:PVAL:RBQ:ABQ:RDF:RDR:ADF:ADR	1/1:255:134:134:0:134:100%:4.3301E-80:0:62:0:0:117:17	0/1:148:93:93:52:41:44.09%:1.5052E-15:60:62:41:11:35:6
ST4.03ch02_RaGOO	33433499	.	C	T	.	PASS	ADP=107;WT=0;HET=1;HOM=1;NC=0	GT:GQ:SDP:DP:RD:AD:FREQ:PVAL:RBQ:ABQ:RDF:RDR:ADF:ADR	1/1:255:123:123:0:123:100%:1.7402E-73:0:60:0:0:96:27	0/1:153:92:92:50:42:45.65%:4.9467E-16:59:58:39:11:34:8
ST4.03ch02_RaGOO	33433535	.	C	T	.	PASS	ADP=91;WT=1;HET=1;HOM=0;NC=0	GT:GQ:SDP:DP:RD:AD:FREQ:PVAL:RBQ:ABQ:RDF:RDR:ADF:ADR	0/0:194:105:103:103:0:0%:1E0:56:0:76:27:0:0	0/1:135:79:79:42:37:46.84%:2.781E-14:56:63:30:12:31:6
ST4.03ch02_RaGOO	33433626	.	C	T	.	PASS	ADP=65;WT=0;HET=1;HOM=1;NC=0	GT:GQ:SDP:DP:RD:AD:FREQ:PVAL:RBQ:ABQ:RDF:RDR:ADF:ADR	1/1:255:67:67:0:67:100%:6.6743E-40:0:54:0:0:49:18	0/1:92:65:64:38:26:40.62%:6.0487E-10:56:60:28:10:20:6
ST4.03ch02_RaGOO	33433627	.	C	T	.	PASS	ADP=63;WT=0;HET=1;HOM=1;NC=0	GT:GQ:SDP:DP:RD:AD:FREQ:PVAL:RBQ:ABQ:RDF:RDR:ADF:ADR	1/1:255:65:64:0:64:100%:4.1752E-38:0:55:0:0:47:17	0/1:92:63:63:37:26:41.27%:5.6671E-10:57:60:28:9:20:6
ST4.03ch02_RaGOO	33433628	.	A	C	.	PASS	ADP=64;WT=0;HET=1;HOM=1;NC=0	GT:GQ:SDP:DP:RD:AD:FREQ:PVAL:RBQ:ABQ:RDF:RDR:ADF:ADR	1/1:255:66:65:0:65:100%:1.0519E-38:0:54:0:0:47:18	0/1:92:63:63:37:26:41.27%:5.6671E-10:58:59:28:9:20:6
ST4.03ch02_RaGOO	33433650	.	A	G	.	PASS	ADP=61;WT=0;HET=1;HOM=1;NC=0	GT:GQ:SDP:DP:RD:AD:FREQ:PVAL:RBQ:ABQ:RDF:RDR:ADF:ADR	1/1:255:61:61:0:61:100%:2.609E-36:0:52:0:0:42:19	0/1:97:62:62:35:27:43.55%:1.9451E-10:56:55:27:8:22:5
ST4.03ch02_RaGOO	33433674	.	T	C	.	PASS	ADP=55;WT=0;HET=1;HOM=1;NC=0	GT:GQ:SDP:DP:RD:AD:FREQ:PVAL:RBQ:ABQ:RDF:RDR:ADF:ADR	1/1:255:54:54:1:53:98.15%:2.2126E-30:37:52:0:1:35:18	0/1:81:59:57:34:23:40.35%:7.2965E-9:53:53:28:6:19:4
ST4.03ch02_RaGOO	33433679	.	A	G	.	PASS	ADP=54;WT=0;HET=1;HOM=1;NC=0	GT:GQ:SDP:DP:RD:AD:FREQ:PVAL:RBQ:ABQ:RDF:RDR:ADF:ADR	1/1:255:52:52:1:50:96.15%:1.3013E-28:32:52:0:1:35:15	0/1:85:57:57:33:24:42.11%:2.7262E-9:59:53:27:6:19:5
ST4.03ch02_RaGOO	33433680	.	C	T	.	PASS	ADP=54;WT=0;HET=1;HOM=1;NC=0	GT:GQ:SDP:DP:RD:AD:FREQ:PVAL:RBQ:ABQ:RDF:RDR:ADF:ADR	1/1:255:51:51:1:50:98.04%:1.3013E-28:34:54:0:1:35:15	0/1:85:57:57:33:24:42.11%:2.7262E-9:58:52:27:6:18:6
ST4.03ch02_RaGOO	33433741	.	A	C	.	PASS	ADP=49;WT=0;HET=1;HOM=1;NC=0	GT:GQ:SDP:DP:RD:AD:FREQ:PVAL:RBQ:ABQ:RDF:RDR:ADF:ADR	1/1:255:45:45:0:45:100%:9.6314E-27:0:54:0:0:29:16	0/1:82:54:54:31:23:42.59%:5.9704E-9:58:55:25:6:15:8
ST4.03ch02_RaGOO	33433742	.	T	A	.	PASS	ADP=49;WT=0;HET=1;HOM=1;NC=0	GT:GQ:SDP:DP:RD:AD:FREQ:PVAL:RBQ:ABQ:RDF:RDR:ADF:ADR	1/1:255:45:45:0:45:100%:9.6314E-27:0:57:0:0:30:15	0/1:82:54:54:31:23:42.59%:5.9704E-9:58:58:25:6:15:8
ST4.03ch02_RaGOO	33433758	.	G	A	.	PASS	ADP=49;WT=1;HET=1;HOM=0;NC=0	GT:GQ:SDP:DP:RD:AD:FREQ:PVAL:RBQ:ABQ:RDF:RDR:ADF:ADR	0/0:85:46:45:45:0:0%:1E0:53:0:26:19:0:0	0/1:120:54:53:22:31:58.49%:8.2315E-13:54:55:14:8:26:5
ST4.03ch02_RaGOO	33517543	.	T	A	.	PASS	ADP=65;WT=1;HET=1;HOM=0;NC=0	GT:GQ:SDP:DP:RD:AD:FREQ:PVAL:RBQ:ABQ:RDF:RDR:ADF:ADR	0/0:126:68:68:68:0:0%:1E0:61:0:62:6:0:0	0/1:114:64:63:32:31:49.21%:3.2811E-12:56:59:25:7:24:7
ST4.03ch02_RaGOO	33518782	.	T	A	.	PASS	ADP=72;WT=1;HET=1;HOM=0;NC=0	GT:GQ:SDP:DP:RD:AD:FREQ:PVAL:RBQ:ABQ:RDF:RDR:ADF:ADR	0/0:141:76:76:76:0:0%:1E0:61:0:64:12:0:0	0/1:145:69:69:31:38:55.07%:2.8075E-15:61:55:23:8:30:8
ST4.03ch02_RaGOO	33677552	.	T	A	.	PASS	ADP=61;WT=0;HET=1;HOM=1;NC=0	GT:GQ:SDP:DP:RD:AD:FREQ:PVAL:RBQ:ABQ:RDF:RDR:ADF:ADR	1/1:255:49:49:0:49:100%:3.925E-29:0:49:0:0:42:7	0/1:124:73:73:39:34:46.58%:3.6826E-13:58:61:33:6:29:5
ST4.03ch02_RaGOO	33677618	.	C	G	.	PASS	ADP=65;WT=0;HET=1;HOM=1;NC=0	GT:GQ:SDP:DP:RD:AD:FREQ:PVAL:RBQ:ABQ:RDF:RDR:ADF:ADR	1/1:255:55:55:0:55:100%:1.0149E-32:0:64:0:0:45:10	0/1:123:75:75:41:34:45.33%:4.4044E-13:58:60:34:7:27:7
ST4.03ch02_RaGOO	33677621	.	G	A	.	PASS	ADP=64;WT=0;HET=1;HOM=1;NC=0	GT:GQ:SDP:DP:RD:AD:FREQ:PVAL:RBQ:ABQ:RDF:RDR:ADF:ADR	1/1:255:55:55:0:55:100%:1.0149E-32:0:61:0:0:45:10	0/1:123:74:74:40:34:45.95%:4.034E-13:57:61:34:6:27:7
ST4.03ch02_RaGOO	33677911	.	A	T	.	PASS	ADP=74;WT=0;HET=1;HOM=1;NC=0	GT:GQ:SDP:DP:RD:AD:FREQ:PVAL:RBQ:ABQ:RDF:RDR:ADF:ADR	1/1:255:84:84:1:83:98.81%:3.6961E-48:21:62:1:0:74:9	0/1:91:66:65:39:26:40%:6.4394E-10:53:60:25:14:23:3
ST4.03ch02_RaGOO	33677962	.	A	T	.	PASS	ADP=72;WT=0;HET=1;HOM=1;NC=0	GT:GQ:SDP:DP:RD:AD:FREQ:PVAL:RBQ:ABQ:RDF:RDR:ADF:ADR	1/1:255:80:79:0:79:100%:4.3185E-47:0:57:0:0:65:14	0/1:100:66:65:37:28:43.08%:8.9089E-11:49:55:22:15:22:6
ST4.03ch02_RaGOO	33678000	.	C	T	.	PASS	ADP=71;WT=0;HET=1;HOM=1;NC=0	GT:GQ:SDP:DP:RD:AD:FREQ:PVAL:RBQ:ABQ:RDF:RDR:ADF:ADR	1/1:255:79:79:0:79:100%:4.3185E-47:0:57:0:0:64:15	0/1:105:63:63:34:29:46.03%:2.7231E-11:56:54:25:9:22:7
ST4.03ch02_RaGOO	33678396	.	A	G	.	PASS	ADP=55;WT=1;HET=1;HOM=0;NC=0	GT:GQ:SDP:DP:RD:AD:FREQ:PVAL:RBQ:ABQ:RDF:RDR:ADF:ADR	0/0:134:72:72:72:0:0%:1E0:58:0:54:18:0:0	0/1:65:39:39:21:18:46.15%:2.9336E-7:43:58:13:8:14:4
ST4.03ch02_RaGOO	33679172	.	T	G	.	PASS	ADP=79;WT=1;HET=1;HOM=0;NC=0	GT:GQ:SDP:DP:RD:AD:FREQ:PVAL:RBQ:ABQ:RDF:RDR:ADF:ADR	0/0:149:80:80:80:0:0%:1E0:58:0:63:17:0:0	0/1:131:78:78:42:36:46.15%:7.2168E-14:61:54:32:10:22:14
ST4.03ch02_RaGOO	33679559	.	A	T	.	PASS	ADP=101;WT=1;HET=1;HOM=0;NC=0	GT:GQ:SDP:DP:RD:AD:FREQ:PVAL:RBQ:ABQ:RDF:RDR:ADF:ADR	0/0:205:110:110:110:0:0%:1E0:58:0:78:32:0:0	0/1:166:93:93:48:45:48.39%:2.3067E-17:59:54:36:12:32:13
ST4.03ch02_RaGOO	33679957	.	T	A	.	PASS	ADP=46;WT=1;HET=1;HOM=0;NC=0	GT:GQ:SDP:DP:RD:AD:FREQ:PVAL:RBQ:ABQ:RDF:RDR:ADF:ADR	0/0:92:50:50:50:0:0%:1E0:58:0:39:11:0:0	0/1:68:44:42:23:19:45.24%:1.3525E-7:58:53:18:5:12:7
ST4.03ch02_RaGOO	33680121	.	G	A	.	PASS	ADP=50;WT=1;HET=1;HOM=0;NC=0	GT:GQ:SDP:DP:RD:AD:FREQ:PVAL:RBQ:ABQ:RDF:RDR:ADF:ADR	0/0:100:54:53:53:0:0%:1E0:62:0:45:8:0:0	0/1:71:47:47:27:20:42.55%:7.2254E-8:58:58:22:5:18:2
ST4.03ch02_RaGOO	33680151	.	T	G	.	PASS	ADP=52;WT=1;HET=1;HOM=0;NC=0	GT:GQ:SDP:DP:RD:AD:FREQ:PVAL:RBQ:ABQ:RDF:RDR:ADF:ADR	0/0:104:56:56:56:0:0%:1E0:59:0:46:10:0:0	0/1:84:49:49:26:23:46.94%:3.9694E-9:57:55:19:7:20:3
ST4.03ch02_RaGOO	33681264	.	T	C	.	PASS	ADP=76;WT=1;HET=1;HOM=0;NC=0	GT:GQ:SDP:DP:RD:AD:FREQ:PVAL:RBQ:ABQ:RDF:RDR:ADF:ADR	0/0:145:78:77:77:0:0%:1E0:58:0:58:19:0:0	0/1:146:75:75:36:39:52%:2.0579E-15:61:56:30:6:31:8
ST4.03ch02_RaGOO	33681392	.	C	A	.	PASS	ADP=79;WT=1;HET=1;HOM=0;NC=0	GT:GQ:SDP:DP:RD:AD:FREQ:PVAL:RBQ:ABQ:RDF:RDR:ADF:ADR	0/0:149:80:79:79:0:0%:1E0:57:0:63:16:0:0	0/1:135:79:79:42:37:46.84%:2.781E-14:52:58:26:16:27:10
ST4.03ch02_RaGOO	33681499	.	A	G	.	PASS	ADP=65;WT=1;HET=1;HOM=0;NC=0	GT:GQ:SDP:DP:RD:AD:FREQ:PVAL:RBQ:ABQ:RDF:RDR:ADF:ADR	0/0:130:70:70:70:0:0%:1E0:58:0:56:14:0:0	0/1:102:60:60:32:28:46.67%:5.88E-11:50:51:21:11:20:8
ST4.03ch02_RaGOO	33681631	.	C	G	.	PASS	ADP=83;WT=1;HET=1;HOM=0;NC=0	GT:GQ:SDP:DP:RD:AD:FREQ:PVAL:RBQ:ABQ:RDF:RDR:ADF:ADR	0/0:183:97:97:97:0:0%:1E0:61:0:84:13:0:0	0/1:103:69:69:40:29:42.03%:4.3774E-11:59:59:33:7:25:4
ST4.03ch02_RaGOO	33681660	.	T	A	.	PASS	ADP=90;WT=1;HET=1;HOM=0;NC=0	GT:GQ:SDP:DP:RD:AD:FREQ:PVAL:RBQ:ABQ:RDF:RDR:ADF:ADR	0/0:197:106:106:106:0:0%:1E0:60:0:94:12:0:0	0/1:132:75:75:39:36:48%:5.4147E-14:58:60:32:7:32:4
ST4.03ch02_RaGOO	33681715	.	T	C	.	PASS	ADP=89;WT=1;HET=1;HOM=0;NC=0	GT:GQ:SDP:DP:RD:AD:FREQ:PVAL:RBQ:ABQ:RDF:RDR:ADF:ADR	0/0:194:104:104:104:0:0%:1E0:61:0:93:11:0:0	0/1:156:76:75:34:41:54.67%:2.1236E-16:58:60:27:7:33:8
ST4.03ch02_RaGOO	33792931	.	G	A	.	PASS	ADP=56;WT=1;HET=1;HOM=0;NC=0	GT:GQ:SDP:DP:RD:AD:FREQ:PVAL:RBQ:ABQ:RDF:RDR:ADF:ADR	0/0:112:59:59:59:0:0%:1E0:63:0:51:8:0:0	0/1:82:53:53:30:23:43.4%:5.5473E-9:48:53:23:7:21:2
ST4.03ch02_RaGOO	33792932	.	C	T	.	PASS	ADP=55;WT=0;HET=1;HOM=1;NC=0	GT:GQ:SDP:DP:RD:AD:FREQ:PVAL:RBQ:ABQ:RDF:RDR:ADF:ADR	1/1:255:59:59:0:59:100%:4.1056E-35:0:62:0:0:51:8	0/1:82:53:52:29:23:44.23%:5.1348E-9:52:54:23:6:21:2
ST4.03ch02_RaGOO	33792989	.	T	C	.	PASS	ADP=61;WT=1;HET=1;HOM=0;NC=0	GT:GQ:SDP:DP:RD:AD:FREQ:PVAL:RBQ:ABQ:RDF:RDR:ADF:ADR	0/0:122:68:66:66:0:0%:1E0:57:0:57:9:0:0	0/1:98:61:57:30:27:47.37%:1.2661E-10:57:51:27:3:20:7
ST4.03ch02_RaGOO	33793964	.	A	G	.	PASS	ADP=67;WT=1;HET=1;HOM=0;NC=0	GT:GQ:SDP:DP:RD:AD:FREQ:PVAL:RBQ:ABQ:RDF:RDR:ADF:ADR	0/0:138:73:73:73:0:0%:1E0:56:0:55:18:0:0	0/1:106:61:61:32:29:47.54%:2.2597E-11:53:56:20:12:21:8
ST4.03ch02_RaGOO	33794112	.	C	T	.	PASS	ADP=73;WT=1;HET=1;HOM=0;NC=0	GT:GQ:SDP:DP:RD:AD:FREQ:PVAL:RBQ:ABQ:RDF:RDR:ADF:ADR	0/0:160:85:85:85:0:0%:1E0:58:0:68:17:0:0	0/1:129:62:62:28:34:54.84%:1.0182E-13:63:55:25:3:29:5
ST4.03ch02_RaGOO	33794260	.	C	T	.	PASS	ADP=80;WT=1;HET=1;HOM=0;NC=0	GT:GQ:SDP:DP:RD:AD:FREQ:PVAL:RBQ:ABQ:RDF:RDR:ADF:ADR	0/0:172:92:91:91:0:0%:1E0:59:0:75:16:0:0	0/1:150:72:69:30:39:56.52%:8.7033E-16:58:59:26:4:32:7
ST4.03ch02_RaGOO	33794408	.	G	A	.	PASS	ADP=85;WT=1;HET=1;HOM=0;NC=0	GT:GQ:SDP:DP:RD:AD:FREQ:PVAL:RBQ:ABQ:RDF:RDR:ADF:ADR	0/0:156:86:84:84:0:0%:1E0:57:0:68:16:0:0	0/1:201:86:86:34:51:59.3%:7.3294E-21:60:57:29:5:39:12
ST4.03ch02_RaGOO	33794470	.	A	G	.	PASS	ADP=84;WT=1;HET=1;HOM=0;NC=0	GT:GQ:SDP:DP:RD:AD:FREQ:PVAL:RBQ:ABQ:RDF:RDR:ADF:ADR	0/0:160:85:85:85:0:0%:1E0:58:0:69:16:0:0	0/1:176:84:83:37:46:55.42%:2.1298E-18:62:57:31:6:37:9
ST4.03ch02_RaGOO	33794493	.	T	C	.	PASS	ADP=83;WT=1;HET=1;HOM=0;NC=0	GT:GQ:SDP:DP:RD:AD:FREQ:PVAL:RBQ:ABQ:RDF:RDR:ADF:ADR	0/0:152:82:82:82:0:0%:1E0:61:0:68:14:0:0	0/1:171:84:84:39:45:53.57%:7.8126E-18:60:58:31:8:37:8
ST4.03ch02_RaGOO	33794497	.	T	C	.	PASS	ADP=81;WT=1;HET=1;HOM=0;NC=0	GT:GQ:SDP:DP:RD:AD:FREQ:PVAL:RBQ:ABQ:RDF:RDR:ADF:ADR	0/0:149:79:79:79:0:0%:1E0:60:0:66:13:0:0	0/1:166:84:84:40:44:52.38%:2.4219E-17:60:58:32:8:37:7
ST4.03ch02_RaGOO	33794528	.	C	T	.	PASS	ADP=80;WT=1;HET=1;HOM=0;NC=0	GT:GQ:SDP:DP:RD:AD:FREQ:PVAL:RBQ:ABQ:RDF:RDR:ADF:ADR	0/0:142:75:75:75:0:0%:1E0:59:0:63:12:0:0	0/1:189:86:86:37:49:56.98%:1.0016E-19:63:60:32:5:42:7
ST4.03ch02_RaGOO	33794545	.	G	A	.	PASS	ADP=78;WT=1;HET=1;HOM=0;NC=0	GT:GQ:SDP:DP:RD:AD:FREQ:PVAL:RBQ:ABQ:RDF:RDR:ADF:ADR	0/0:141:76:76:76:0:0%:1E0:61:0:63:13:0:0	0/1:168:80:80:36:44:55%:1.3846E-17:56:57:30:6:37:7
ST4.03ch02_RaGOO	33794606	.	A	G	.	PASS	ADP=84;WT=1;HET=1;HOM=0;NC=0	GT:GQ:SDP:DP:RD:AD:FREQ:PVAL:RBQ:ABQ:RDF:RDR:ADF:ADR	0/0:164:88:88:88:0:0%:1E0:61:0:70:18:0:0	0/1:184:80:80:33:47:58.75%:3.9005E-19:58:58:27:6:37:10
ST4.03ch02_RaGOO	33794642	.	C	A	.	PASS	ADP=83;WT=1;HET=1;HOM=0;NC=0	GT:GQ:SDP:DP:RD:AD:FREQ:PVAL:RBQ:ABQ:RDF:RDR:ADF:ADR	0/0:157:83:83:83:0:0%:1E0:59:0:66:17:0:0	0/1:181:83:83:36:47:56.63%:6.5669E-19:57:59:30:6:38:9
ST4.03ch02_RaGOO	33794657	.	C	T	.	PASS	ADP=83;WT=0;HET=1;HOM=1;NC=0	GT:GQ:SDP:DP:RD:AD:FREQ:PVAL:RBQ:ABQ:RDF:RDR:ADF:ADR	1/1:255:87:87:0:87:100%:6.9142E-52:0:59:0:0:71:16	0/1:126:80:80:45:35:43.75%:2.3891E-13:58:63:36:9:31:4
ST4.03ch02_RaGOO	33794768	.	C	T	.	PASS	ADP=69;WT=1;HET=1;HOM=0;NC=0	GT:GQ:SDP:DP:RD:AD:FREQ:PVAL:RBQ:ABQ:RDF:RDR:ADF:ADR	0/0:149:79:79:79:0:0%:1E0:58:0:64:15:0:0	0/1:93:60:60:34:26:43.33%:4.5813E-10:58:49:28:6:17:9
ST4.03ch02_RaGOO	33794779	.	T	A	.	PASS	ADP=70;WT=1;HET=1;HOM=0;NC=0	GT:GQ:SDP:DP:RD:AD:FREQ:PVAL:RBQ:ABQ:RDF:RDR:ADF:ADR	0/0:153:81:81:81:0:0%:1E0:60:0:69:12:0:0	0/1:85:59:59:35:24:40.68%:3.1153E-9:59:54:28:7:15:9
ST4.03ch02_RaGOO	33794831	.	C	G	.	PASS	ADP=65;WT=0;HET=1;HOM=1;NC=0	GT:GQ:SDP:DP:RD:AD:FREQ:PVAL:RBQ:ABQ:RDF:RDR:ADF:ADR	1/1:255:76:76:0:76:100%:2.711E-45:0:62:0:0:62:14	0/1:120:56:54:23:31:57.41%:9.7868E-13:53:56:14:9:24:7
ST4.03ch02_RaGOO	34016499	.	C	T	.	PASS	ADP=115;WT=0;HET=1;HOM=1;NC=0	GT:GQ:SDP:DP:RD:AD:FREQ:PVAL:RBQ:ABQ:RDF:RDR:ADF:ADR	1/1:255:133:133:0:133:100%:1.7256E-79:0:63:0:0:115:18	0/1:182:98:98:49:49:50%:5.2692E-19:62:61:38:11:40:9
ST4.03ch02_RaGOO	34016547	.	A	T	.	PASS	ADP=106;WT=1;HET=1;HOM=0;NC=0	GT:GQ:SDP:DP:RD:AD:FREQ:PVAL:RBQ:ABQ:RDF:RDR:ADF:ADR	0/0:220:119:118:118:0:0%:1E0:60:0:101:17:0:0	0/1:194:94:94:43:51:54.26%:3.3469E-20:59:61:33:10:36:15
ST4.03ch02_RaGOO	34016577	.	A	G	.	PASS	ADP=96;WT=0;HET=1;HOM=1;NC=0	GT:GQ:SDP:DP:RD:AD:FREQ:PVAL:RBQ:ABQ:RDF:RDR:ADF:ADR	1/1:255:103:103:0:103:100%:1.7512E-61:0:61:0:0:86:17	0/1:158:90:90:47:43:47.78%:1.4335E-16:59:59:33:14:32:11
ST4.03ch02_RaGOO	34016598	.	C	T	.	PASS	ADP=89;WT=1;HET=1;HOM=0;NC=0	GT:GQ:SDP:DP:RD:AD:FREQ:PVAL:RBQ:ABQ:RDF:RDR:ADF:ADR	0/0:179:97:96:96:0:0%:1E0:58:0:74:22:0:0	0/1:152:82:82:41:41:50%:5.2507E-16:56:55:28:13:27:14
ST4.03ch02_RaGOO	34016996	.	T	C	.	PASS	ADP=59;WT=0;HET=1;HOM=1;NC=0	GT:GQ:SDP:DP:RD:AD:FREQ:PVAL:RBQ:ABQ:RDF:RDR:ADF:ADR	1/1:255:66:66:0:65:98.48%:1.0519E-38:0:51:0:0:49:16	0/1:110:53:53:24:29:54.72%:8.7266E-12:58:60:22:2:25:4
ST4.03ch02_RaGOO	34017157	.	C	A	.	PASS	ADP=71;WT=1;HET=1;HOM=0;NC=0	GT:GQ:SDP:DP:RD:AD:FREQ:PVAL:RBQ:ABQ:RDF:RDR:ADF:ADR	0/0:145:77:77:77:0:0%:1E0:59:0:66:11:0:0	0/1:109:66:66:36:30:45.45%:1.2581E-11:59:53:27:9:23:7
ST4.03ch02_RaGOO	34017187	.	C	A	.	PASS	ADP=68;WT=0;HET=1;HOM=1;NC=0	GT:GQ:SDP:DP:RD:AD:FREQ:PVAL:RBQ:ABQ:RDF:RDR:ADF:ADR	1/1:255:75:75:0:75:100%:1.0773E-44:0:54:0:0:60:15	0/1:140:62:62:26:36:58.06%:9.6098E-15:60:57:23:3:29:7
ST4.03ch02_RaGOO	34017224	.	G	T	.	PASS	ADP=65;WT=1;HET=1;HOM=0;NC=0	GT:GQ:SDP:DP:RD:AD:FREQ:PVAL:RBQ:ABQ:RDF:RDR:ADF:ADR	0/0:134:71:71:71:0:0%:1E0:54:0:53:18:0:0	0/1:116:60:59:28:31:52.54%:2.0466E-12:50:51:21:7:23:8
ST4.03ch02_RaGOO	34017588	.	T	A	.	PASS	ADP=57;WT=1;HET=1;HOM=0;NC=0	GT:GQ:SDP:DP:RD:AD:FREQ:PVAL:RBQ:ABQ:RDF:RDR:ADF:ADR	0/0:104:56:56:56:0:0%:1E0:54:0:38:18:0:0	0/1:107:59:59:30:29:49.15%:1.8424E-11:58:54:24:6:18:11
ST4.03ch02_RaGOO	34019456	.	C	A	.	PASS	ADP=59;WT=1;HET=1;HOM=0;NC=0	GT:GQ:SDP:DP:RD:AD:FREQ:PVAL:RBQ:ABQ:RDF:RDR:ADF:ADR	0/0:96:52:52:52:0:0%:1E0:63:0:51:1:0:0	0/1:100:66:66:38:28:42.42%:9.5854E-11:61:55:31:7:20:8
ST4.03ch02_RaGOO	34019589	.	G	A	.	PASS	ADP=59;WT=1;HET=1;HOM=0;NC=0	GT:GQ:SDP:DP:RD:AD:FREQ:PVAL:RBQ:ABQ:RDF:RDR:ADF:ADR	0/0:111:60:60:60:0:0%:1E0:54:0:47:13:0:0	0/1:103:58:58:30:28:48.28%:4.8441E-11:48:53:19:11:19:9
ST4.03ch02_RaGOO	34019769	.	C	T	.	PASS	ADP=55;WT=1;HET=1;HOM=0;NC=0	GT:GQ:SDP:DP:RD:AD:FREQ:PVAL:RBQ:ABQ:RDF:RDR:ADF:ADR	0/0:119:64:64:64:0:0%:1E0:56:0:48:16:0:0	0/1:94:48:47:22:25:53.19%:3.621E-10:59:52:15:7:18:7
ST4.03ch02_RaGOO	34020214	.	T	C	.	PASS	ADP=57;WT=1;HET=1;HOM=0;NC=0	GT:GQ:SDP:DP:RD:AD:FREQ:PVAL:RBQ:ABQ:RDF:RDR:ADF:ADR	0/0:119:63:63:63:0:0%:1E0:56:0:50:13:0:0	0/1:101:51:51:24:27:52.94%:6.451E-11:55:51:16:8:22:5
ST4.03ch02_RaGOO	34047630	.	G	T	.	PASS	ADP=57;WT=1;HET=1;HOM=0;NC=0	GT:GQ:SDP:DP:RD:AD:FREQ:PVAL:RBQ:ABQ:RDF:RDR:ADF:ADR	0/0:109:66:66:65:1:1.52%:5E-1:55:33:50:15:1:0	0/1:98:48:48:22:26:54.17%:1.3341E-10:50:58:19:3:20:6
ST4.03ch02_RaGOO	34047817	.	T	A	.	PASS	ADP=71;WT=1;HET=1;HOM=0;NC=0	GT:GQ:SDP:DP:RD:AD:FREQ:PVAL:RBQ:ABQ:RDF:RDR:ADF:ADR	0/0:156:84:84:84:0:0%:1E0:59:0:73:11:0:0	0/1:103:58:58:30:28:48.28%:4.8441E-11:58:59:27:3:20:8
ST4.03ch02_RaGOO	34048315	.	G	T	.	PASS	ADP=73;WT=1;HET=1;HOM=0;NC=0	GT:GQ:SDP:DP:RD:AD:FREQ:PVAL:RBQ:ABQ:RDF:RDR:ADF:ADR	0/0:137:74:74:74:0:0%:1E0:55:0:53:21:0:0	0/1:158:73:73:32:41:56.16%:1.5635E-16:58:61:26:6:29:12
ST4.03ch02_RaGOO	34048692	.	G	A	.	PASS	ADP=57;WT=1;HET=1;HOM=0;NC=0	GT:GQ:SDP:DP:RD:AD:FREQ:PVAL:RBQ:ABQ:RDF:RDR:ADF:ADR	0/0:127:67:67:67:0:0%:1E0:57:0:53:14:0:0	0/1:84:48:48:25:23:47.92%:3.6075E-9:56:63:22:3:20:3
ST4.03ch02_RaGOO	34048781	.	T	A	.	PASS	ADP=59;WT=1;HET=1;HOM=0;NC=0	GT:GQ:SDP:DP:RD:AD:FREQ:PVAL:RBQ:ABQ:RDF:RDR:ADF:ADR	0/0:130:70:70:70:0:0%:1E0:58:0:53:17:0:0	0/1:71:48:48:28:20:41.67%:7.7415E-8:60:61:24:4:17:3
ST4.03ch02_RaGOO	34048782	.	A	T	.	PASS	ADP=58;WT=1;HET=1;HOM=0;NC=0	GT:GQ:SDP:DP:RD:AD:FREQ:PVAL:RBQ:ABQ:RDF:RDR:ADF:ADR	0/0:130:70:69:69:0:0%:1E0:57:0:52:17:0:0	0/1:71:48:48:28:20:41.67%:7.7415E-8:60:62:24:4:17:3
ST4.03ch02_RaGOO	34049379	.	G	A	.	PASS	ADP=83;WT=1;HET=1;HOM=0;NC=0	GT:GQ:SDP:DP:RD:AD:FREQ:PVAL:RBQ:ABQ:RDF:RDR:ADF:ADR	0/0:160:87:86:86:0:0%:1E0:54:0:71:15:0:0	0/1:117:81:80:47:33:41.25%:1.7683E-12:57:61:37:10:28:5
ST4.03ch02_RaGOO	34049435	.	T	G	.	PASS	ADP=91;WT=1;HET=1;HOM=0;NC=0	GT:GQ:SDP:DP:RD:AD:FREQ:PVAL:RBQ:ABQ:RDF:RDR:ADF:ADR	0/0:190:102:102:102:0:0%:1E0:58:0:81:21:0:0	0/1:148:81:81:41:40:49.38%:1.3916E-15:60:62:32:9:35:5
ST4.03ch02_RaGOO	34049918	.	C	A	.	PASS	ADP=56;WT=1;HET=1;HOM=0;NC=0	GT:GQ:SDP:DP:RD:AD:FREQ:PVAL:RBQ:ABQ:RDF:RDR:ADF:ADR	0/0:104:56:56:56:0:0%:1E0:54:0:46:10:0:0	0/1:94:57:57:31:26:45.61%:3.594E-10:58:52:27:4:21:5
ST4.03ch02_RaGOO	34050022	.	C	T	.	PASS	ADP=61;WT=1;HET=1;HOM=0;NC=0	GT:GQ:SDP:DP:RD:AD:FREQ:PVAL:RBQ:ABQ:RDF:RDR:ADF:ADR	0/0:123:65:65:65:0:0%:1E0:55:0:52:13:0:0	0/1:85:60:58:34:24:41.38%:2.9186E-9:60:55:30:4:17:7
ST4.03ch02_RaGOO	34050165	.	C	T	.	PASS	ADP=68;WT=1;HET=1;HOM=0;NC=0	GT:GQ:SDP:DP:RD:AD:FREQ:PVAL:RBQ:ABQ:RDF:RDR:ADF:ADR	0/0:138:73:73:73:0:0%:1E0:52:0:52:21:0:0	0/1:105:64:64:35:29:45.31%:2.9719E-11:56:60:26:9:22:7
ST4.03ch02_RaGOO	34050192	.	T	A	.	PASS	ADP=73;WT=1;HET=1;HOM=0;NC=0	GT:GQ:SDP:DP:RD:AD:FREQ:PVAL:RBQ:ABQ:RDF:RDR:ADF:ADR	0/0:141:76:76:76:0:0%:1E0:56:0:61:15:0:0	0/1:155:70:70:30:40:57.14%:3.1307E-16:62:57:23:7:34:6
ST4.03ch02_RaGOO	34050528	.	A	T	.	PASS	ADP=78;WT=1;HET=1;HOM=0;NC=0	GT:GQ:SDP:DP:RD:AD:FREQ:PVAL:RBQ:ABQ:RDF:RDR:ADF:ADR	0/0:179:95:95:95:0:0%:1E0:59:0:72:23:0:0	0/1:102:61:61:32:28:45.9%:5.88E-11:52:57:20:12:26:2
ST4.03ch02_RaGOO	34050846	.	C	A	.	PASS	ADP=73;WT=1;HET=1;HOM=0;NC=0	GT:GQ:SDP:DP:RD:AD:FREQ:PVAL:RBQ:ABQ:RDF:RDR:ADF:ADR	0/0:149:80:80:80:0:0%:1E0:57:0:60:20:0:0	0/1:117:67:67:35:32:47.76%:1.7027E-12:56:58:30:5:27:5
ST4.03ch02_RaGOO	34068220	.	A	T	.	PASS	ADP=83;WT=1;HET=1;HOM=0;NC=0	GT:GQ:SDP:DP:RD:AD:FREQ:PVAL:RBQ:ABQ:RDF:RDR:ADF:ADR	0/0:141:76:76:76:0:0%:1E0:64:0:64:12:0:0	0/1:136:90:90:52:38:42.22%:2.4713E-14:62:65:45:7:35:3
ST4.03ch02_RaGOO	34068235	.	T	C	.	PASS	ADP=79;WT=1;HET=1;HOM=0;NC=0	GT:GQ:SDP:DP:RD:AD:FREQ:PVAL:RBQ:ABQ:RDF:RDR:ADF:ADR	0/0:134:71:71:71:0:0%:1E0:64:0:55:16:0:0	0/1:132:87:87:50:37:42.53%:5.4067E-14:62:68:42:8:34:3
ST4.03ch02_RaGOO	34068726	.	C	A	.	PASS	ADP=116;WT=1;HET=1;HOM=0;NC=0	GT:GQ:SDP:DP:RD:AD:FREQ:PVAL:RBQ:ABQ:RDF:RDR:ADF:ADR	0/0:207:122:120:119:1:0.83%:5E-1:60:76:104:15:1:0	0/1:204:114:112:57:55:49.11%:3.716E-21:59:59:46:11:46:9
ST4.03ch02_RaGOO	34068787	.	A	G	.	PASS	ADP=111;WT=1;HET=1;HOM=0;NC=0	GT:GQ:SDP:DP:RD:AD:FREQ:PVAL:RBQ:ABQ:RDF:RDR:ADF:ADR	0/0:220:117:117:117:0:0%:1E0:60:0:98:19:0:0	0/1:188:106:106:55:51:48.11%:1.4477E-19:59:61:43:12:43:8
ST4.03ch02_RaGOO	34068833	.	G	A	.	PASS	ADP=104;WT=1;HET=1;HOM=0;NC=0	GT:GQ:SDP:DP:RD:AD:FREQ:PVAL:RBQ:ABQ:RDF:RDR:ADF:ADR	0/0:205:112:110:110:0:0%:1E0:58:0:81:29:0:0	0/1:173:98:98:51:47:47.96%:4.5567E-18:56:61:37:14:37:10
ST4.03ch02_RaGOO	34068894	.	A	G	.	PASS	ADP=85;WT=1;HET=1;HOM=0;NC=0	GT:GQ:SDP:DP:RD:AD:FREQ:PVAL:RBQ:ABQ:RDF:RDR:ADF:ADR	0/0:175:93:93:93:0:0%:1E0:59:0:67:26:0:0	0/1:140:79:78:40:38:48.72%:8.7026E-15:58:56:31:9:30:8
ST4.03ch02_RaGOO	34068939	.	A	G	.	PASS	ADP=75;WT=1;HET=1;HOM=0;NC=0	GT:GQ:SDP:DP:RD:AD:FREQ:PVAL:RBQ:ABQ:RDF:RDR:ADF:ADR	0/0:160:85:85:85:0:0%:1E0:55:0:58:27:0:0	0/1:123:65:65:32:33:50.77%:4.6624E-13:60:56:24:8:24:9
ST4.03ch02_RaGOO	34069863	.	T	C	.	PASS	ADP=40;WT=1;HET=1;HOM=0;NC=0	GT:GQ:SDP:DP:RD:AD:FREQ:PVAL:RBQ:ABQ:RDF:RDR:ADF:ADR	0/0:82:43:43:43:0:0%:1E0:57:0:30:13:0:0	0/1:56:38:38:22:16:42.11%:2.0535E-6:53:59:17:5:14:2
ST4.03ch02_RaGOO	34070092	.	A	G	.	PASS	ADP=41;WT=1;HET=1;HOM=0;NC=0	GT:GQ:SDP:DP:RD:AD:FREQ:PVAL:RBQ:ABQ:RDF:RDR:ADF:ADR	0/0:73:45:45:44:1:2.22%:5E-1:59:39:37:7:0:1	0/1:57:37:37:21:16:43.24%:1.9143E-6:68:65:18:3:12:4
ST4.03ch02_RaGOO	34075546	.	G	A	.	PASS	ADP=38;WT=1;HET=1;HOM=0;NC=0	GT:GQ:SDP:DP:RD:AD:FREQ:PVAL:RBQ:ABQ:RDF:RDR:ADF:ADR	0/0:74:41:39:39:0:0%:1E0:63:0:39:0:0:0	0/1:75:39:38:18:20:52.63%:3.0805E-8:66:71:18:0:20:0
ST4.03ch02_RaGOO	34075626	.	G	T	.	PASS	ADP=55;WT=1;HET=1;HOM=0;NC=0	GT:GQ:SDP:DP:RD:AD:FREQ:PVAL:RBQ:ABQ:RDF:RDR:ADF:ADR	0/0:115:61:61:61:0:0%:1E0:63:0:61:0:0:0	0/1:70:50:50:30:20:40%:8.793E-8:67:69:30:0:20:0
ST4.03ch02_RaGOO	34075655	.	A	T	.	PASS	ADP=57;WT=1;HET=1;HOM=0;NC=0	GT:GQ:SDP:DP:RD:AD:FREQ:PVAL:RBQ:ABQ:RDF:RDR:ADF:ADR	0/0:115:62:62:62:0:0%:1E0:60:0:59:3:0:0	0/1:120:53:53:22:31:58.49%:8.2315E-13:64:64:21:1:31:0
ST4.03ch02_RaGOO	34076244	.	A	G	.	PASS	ADP=57;WT=1;HET=1;HOM=0;NC=0	GT:GQ:SDP:DP:RD:AD:FREQ:PVAL:RBQ:ABQ:RDF:RDR:ADF:ADR	0/0:111:60:60:60:0:0%:1E0:53:0:47:13:0:0	0/1:81:55:55:32:23:41.82%:6.4034E-9:54:57:23:9:18:5
ST4.03ch02_RaGOO	34076361	.	C	T	.	PASS	ADP=73;WT=1;HET=1;HOM=0;NC=0	GT:GQ:SDP:DP:RD:AD:FREQ:PVAL:RBQ:ABQ:RDF:RDR:ADF:ADR	0/0:145:78:78:78:0:0%:1E0:57:0:68:10:0:0	0/1:145:69:69:31:38:55.07%:2.8075E-15:66:60:27:4:32:6
ST4.03ch02_RaGOO	34076582	.	G	C	.	PASS	ADP=53;WT=1;HET=1;HOM=0;NC=0	GT:GQ:SDP:DP:RD:AD:FREQ:PVAL:RBQ:ABQ:RDF:RDR:ADF:ADR	0/0:119:63:63:63:0:0%:1E0:56:0:38:25:0:0	0/1:82:43:43:21:22:51.16%:6.1932E-9:60:58:15:6:20:2
ST4.03ch02_RaGOO	34076802	.	G	C	.	PASS	ADP=37;WT=0;HET=1;HOM=1;NC=0	GT:GQ:SDP:DP:RD:AD:FREQ:PVAL:RBQ:ABQ:RDF:RDR:ADF:ADR	1/1:206:36:36:0:36:100%:2.2598E-21:0:49:0:0:25:11	0/1:65:39:39:21:18:46.15%:2.9336E-7:60:48:20:1:14:4
ST4.03ch02_RaGOO	34076874	.	A	G	.	PASS	ADP=43;WT=1;HET=1;HOM=0;NC=0	GT:GQ:SDP:DP:RD:AD:FREQ:PVAL:RBQ:ABQ:RDF:RDR:ADF:ADR	0/0:82:43:43:43:0:0%:1E0:54:0:35:8:0:0	0/1:72:44:44:24:20:45.45%:5.7286E-8:59:56:20:4:18:2
ST4.03ch02_RaGOO	34076906	.	T	A	.	PASS	ADP=50;WT=1;HET=1;HOM=0;NC=0	GT:GQ:SDP:DP:RD:AD:FREQ:PVAL:RBQ:ABQ:RDF:RDR:ADF:ADR	0/0:85:46:46:46:0:0%:1E0:57:0:38:8:0:0	0/1:114:55:55:25:30:54.55%:3.6885E-12:57:63:20:5:26:4
ST4.03ch02_RaGOO	34076916	.	A	C	.	PASS	ADP=52;WT=1;HET=1;HOM=0;NC=0	GT:GQ:SDP:DP:RD:AD:FREQ:PVAL:RBQ:ABQ:RDF:RDR:ADF:ADR	0/0:89:48:48:48:0:0%:1E0:58:0:40:8:0:0	0/1:113:56:56:26:30:53.57%:4.2444E-12:56:62:20:6:26:4
ST4.03ch02_RaGOO	34076931	.	T	A	.	PASS	ADP=53;WT=1;HET=1;HOM=0;NC=0	GT:GQ:SDP:DP:RD:AD:FREQ:PVAL:RBQ:ABQ:RDF:RDR:ADF:ADR	0/0:85:46:46:46:0:0%:1E0:57:0:39:7:0:0	0/1:106:60:60:31:29:48.33%:2.0452E-11:54:62:24:7:24:5
ST4.03ch02_RaGOO	34077227	.	T	C	.	PASS	ADP=78;WT=1;HET=1;HOM=0;NC=0	GT:GQ:SDP:DP:RD:AD:FREQ:PVAL:RBQ:ABQ:RDF:RDR:ADF:ADR	0/0:164:88:88:88:0:0%:1E0:59:0:78:10:0:0	0/1:107:69:69:39:30:43.48%:1.6064E-11:54:61:32:7:30:0
ST4.03ch02_RaGOO	34077571	.	C	T	.	PASS	ADP=49;WT=1;HET=1;HOM=0;NC=0	GT:GQ:SDP:DP:RD:AD:FREQ:PVAL:RBQ:ABQ:RDF:RDR:ADF:ADR	0/0:77:42:42:42:0:0%:1E0:48:0:28:14:0:0	0/1:99:56:56:29:27:48.21%:1.1473E-10:52:48:19:10:19:8
ST4.03ch02_RaGOO	34077902	.	T	C	.	PASS	ADP=102;WT=1;HET=1;HOM=0;NC=0	GT:GQ:SDP:DP:RD:AD:FREQ:PVAL:RBQ:ABQ:RDF:RDR:ADF:ADR	0/0:194:103:103:103:0:0%:1E0:61:0:87:16:0:0	0/1:167:102:102:56:46:45.1%:1.8899E-17:60:55:47:9:38:8
ST4.03ch02_RaGOO	34078018	.	A	G	.	PASS	ADP=94;WT=1;HET=1;HOM=0;NC=0	GT:GQ:SDP:DP:RD:AD:FREQ:PVAL:RBQ:ABQ:RDF:RDR:ADF:ADR	0/0:186:100:100:100:0:0%:1E0:60:0:83:17:0:0	0/1:193:89:89:39:50:56.18%:5.0052E-20:60:64:27:12:40:10
ST4.03ch02_RaGOO	34078338	.	C	T	.	PASS	ADP=85;WT=1;HET=1;HOM=0;NC=0	GT:GQ:SDP:DP:RD:AD:FREQ:PVAL:RBQ:ABQ:RDF:RDR:ADF:ADR	0/0:164:89:88:88:0:0%:1E0:57:0:71:17:0:0	0/1:148:82:82:42:40:48.78%:1.5502E-15:62:56:34:8:33:7
ST4.03ch02_RaGOO	34078491	.	C	T	.	PASS	ADP=92;WT=1;HET=1;HOM=0;NC=0	GT:GQ:SDP:DP:RD:AD:FREQ:PVAL:RBQ:ABQ:RDF:RDR:ADF:ADR	0/0:194:104:103:103:0:0%:1E0:58:0:76:27:0:0	0/1:183:81:81:34:47:58.02%:4.6708E-19:64:57:29:5:36:11
ST4.03ch02_RaGOO	34078654	.	C	A	.	PASS	ADP=78;WT=1;HET=1;HOM=0;NC=0	GT:GQ:SDP:DP:RD:AD:FREQ:PVAL:RBQ:ABQ:RDF:RDR:ADF:ADR	0/0:164:88:88:88:0:0%:1E0:57:0:72:16:0:0	0/1:145:69:69:31:38:55.07%:2.8075E-15:52:61:20:11:35:3
ST4.03ch02_RaGOO	34079575	.	T	C	.	PASS	ADP=56;WT=1;HET=1;HOM=0;NC=0	GT:GQ:SDP:DP:RD:AD:FREQ:PVAL:RBQ:ABQ:RDF:RDR:ADF:ADR	0/0:119:64:64:64:0:0%:1E0:56:0:52:12:0:0	0/1:103:48:48:21:27:56.25%:4.1928E-11:60:56:16:5:22:5
ST4.03ch02_RaGOO	34079937	.	T	A	.	PASS	ADP=66;WT=1;HET=1;HOM=0;NC=0	GT:GQ:SDP:DP:RD:AD:FREQ:PVAL:RBQ:ABQ:RDF:RDR:ADF:ADR	0/0:138:73:73:73:0:0%:1E0:62:0:66:7:0:0	0/1:107:59:59:30:29:49.15%:1.8424E-11:64:50:29:1:25:4
ST4.03ch02_RaGOO	34080080	.	C	T	.	PASS	ADP=73;WT=1;HET=1;HOM=0;NC=0	GT:GQ:SDP:DP:RD:AD:FREQ:PVAL:RBQ:ABQ:RDF:RDR:ADF:ADR	0/0:153:81:81:81:0:0%:1E0:60:0:63:18:0:0	0/1:132:66:66:31:35:53.03%:5.6945E-14:63:55:28:3:29:6
ST4.03ch02_RaGOO	34080277	.	C	T	.	PASS	ADP=65;WT=1;HET=1;HOM=0;NC=0	GT:GQ:SDP:DP:RD:AD:FREQ:PVAL:RBQ:ABQ:RDF:RDR:ADF:ADR	0/0:130:70:70:70:0:0%:1E0:60:0:58:12:0:0	0/1:126:60:60:27:33:55%:2.4078E-13:62:55:24:3:28:5
ST4.03ch02_RaGOO	34082703	.	T	A	.	PASS	ADP=101;WT=1;HET=1;HOM=0;NC=0	GT:GQ:SDP:DP:RD:AD:FREQ:PVAL:RBQ:ABQ:RDF:RDR:ADF:ADR	0/0:224:119:119:119:0:0%:1E0:61:0:92:27:0:0	0/1:166:84:84:40:44:52.38%:2.4219E-17:57:59:30:10:35:9
ST4.03ch02_RaGOO	34083453	.	G	T	.	PASS	ADP=90;WT=1;HET=1;HOM=0;NC=0	GT:GQ:SDP:DP:RD:AD:FREQ:PVAL:RBQ:ABQ:RDF:RDR:ADF:ADR	0/0:217:115:115:115:0:0%:1E0:56:0:88:27:0:0	0/1:109:65:65:35:30:46.15%:1.1519E-11:57:63:27:8:28:2
ST4.03ch02_RaGOO	34083467	.	T	C	.	PASS	ADP=89;WT=1;HET=1;HOM=0;NC=0	GT:GQ:SDP:DP:RD:AD:FREQ:PVAL:RBQ:ABQ:RDF:RDR:ADF:ADR	0/0:197:115:113:112:1:0.88%:5E-1:57:42:88:24:1:0	0/1:122:67:66:33:33:50%:5.2318E-13:59:57:29:4:25:8
ST4.03ch02_RaGOO	34083866	.	G	T	.	PASS	ADP=66;WT=1;HET=1;HOM=0;NC=0	GT:GQ:SDP:DP:RD:AD:FREQ:PVAL:RBQ:ABQ:RDF:RDR:ADF:ADR	0/0:160:85:85:85:0:0%:1E0:58:0:66:19:0:0	0/1:79:48:48:26:22:45.83%:1.0268E-8:58:58:23:3:13:9
ST4.03ch02_RaGOO	34083954	.	G	T	.	PASS	ADP=67;WT=1;HET=1;HOM=0;NC=0	GT:GQ:SDP:DP:RD:AD:FREQ:PVAL:RBQ:ABQ:RDF:RDR:ADF:ADR	0/0:156:84:84:84:0:0%:1E0:55:0:58:26:0:0	0/1:102:50:50:23:27:54%:5.635E-11:60:62:18:5:19:8
ST4.03ch02_RaGOO	34083967	.	G	A	.	PASS	ADP=64;WT=1;HET=1;HOM=0;NC=0	GT:GQ:SDP:DP:RD:AD:FREQ:PVAL:RBQ:ABQ:RDF:RDR:ADF:ADR	0/0:145:78:78:78:0:0%:1E0:54:0:52:26:0:0	0/1:106:51:51:23:28:54.9%:2.0643E-11:55:60:16:7:20:8
ST4.03ch02_RaGOO	34084702	.	T	C	.	PASS	ADP=60;WT=1;HET=1;HOM=0;NC=0	GT:GQ:SDP:DP:RD:AD:FREQ:PVAL:RBQ:ABQ:RDF:RDR:ADF:ADR	0/0:111:60:60:60:0:0%:1E0:59:0:47:13:0:0	0/1:88:61:61:36:25:40.98%:1.3291E-9:59:65:29:7:22:3
ST4.03ch02_RaGOO	34084841	.	G	T	.	PASS	ADP=59;WT=1;HET=1;HOM=0;NC=0	GT:GQ:SDP:DP:RD:AD:FREQ:PVAL:RBQ:ABQ:RDF:RDR:ADF:ADR	0/0:104:56:56:56:0:0%:1E0:60:0:44:12:0:0	0/1:124:62:62:29:33:53.23%:3.195E-13:59:58:26:3:27:6
ST4.03ch02_RaGOO	34084869	.	G	A	.	PASS	ADP=60;WT=1;HET=1;HOM=0;NC=0	GT:GQ:SDP:DP:RD:AD:FREQ:PVAL:RBQ:ABQ:RDF:RDR:ADF:ADR	0/0:104:56:56:56:0:0%:1E0:60:0:45:11:0:0	0/1:104:65:65:36:29:44.62%:3.2317E-11:64:53:32:4:21:8
ST4.03ch02_RaGOO	34084887	.	G	A	.	PASS	ADP=59;WT=1;HET=1;HOM=0;NC=0	GT:GQ:SDP:DP:RD:AD:FREQ:PVAL:RBQ:ABQ:RDF:RDR:ADF:ADR	0/0:100:54:54:54:0:0%:1E0:61:0:46:8:0:0	0/1:105:65:65:35:29:44.62%:2.9719E-11:68:56:33:2:24:5
ST4.03ch02_RaGOO	34084913	.	A	G	.	PASS	ADP=59;WT=1;HET=1;HOM=0;NC=0	GT:GQ:SDP:DP:RD:AD:FREQ:PVAL:RBQ:ABQ:RDF:RDR:ADF:ADR	0/0:100:55:54:54:0:0%:1E0:58:0:45:9:0:0	0/1:118:66:65:33:32:49.23%:1.3846E-12:67:53:29:4:24:8
ST4.03ch02_RaGOO	34084945	.	A	G	.	PASS	ADP=59;WT=1;HET=1;HOM=0;NC=0	GT:GQ:SDP:DP:RD:AD:FREQ:PVAL:RBQ:ABQ:RDF:RDR:ADF:ADR	0/0:107:58:58:58:0:0%:1E0:59:0:48:10:0:0	0/1:102:60:60:32:28:46.67%:5.88E-11:70:58:29:3:21:7
ST4.03ch02_RaGOO	34084976	.	G	T	.	PASS	ADP=53;WT=1;HET=1;HOM=0;NC=0	GT:GQ:SDP:DP:RD:AD:FREQ:PVAL:RBQ:ABQ:RDF:RDR:ADF:ADR	0/0:87:54:54:53:1:1.85%:5E-1:59:15:47:6:0:1	0/1:87:53:52:28:24:46.15%:1.8384E-9:63:55:23:5:17:7
ST4.03ch02_RaGOO	34084977	.	C	T	.	PASS	ADP=52;WT=1;HET=1;HOM=0;NC=0	GT:GQ:SDP:DP:RD:AD:FREQ:PVAL:RBQ:ABQ:RDF:RDR:ADF:ADR	0/0:96:54:52:52:0:0%:1E0:59:0:46:6:0:0	0/1:86:53:53:29:24:45.28%:2.005E-9:62:56:24:5:17:7
ST4.03ch02_RaGOO	34084999	.	A	G	.	PASS	ADP=48;WT=1;HET=1;HOM=0;NC=0	GT:GQ:SDP:DP:RD:AD:FREQ:PVAL:RBQ:ABQ:RDF:RDR:ADF:ADR	0/0:92:51:50:50:0:0%:1E0:58:0:43:7:0:0	0/1:84:47:47:24:23:48.94%:3.2602E-9:64:54:19:5:15:8
ST4.03ch02_RaGOO	34085066	.	T	G	.	PASS	ADP=46;WT=1;HET=1;HOM=0;NC=0	GT:GQ:SDP:DP:RD:AD:FREQ:PVAL:RBQ:ABQ:RDF:RDR:ADF:ADR	0/0:85:45:45:45:0:0%:1E0:58:0:35:10:0:0	0/1:79:48:48:26:22:45.83%:1.0268E-8:57:54:18:8:14:8
ST4.03ch02_RaGOO	34085144	.	G	T	.	PASS	ADP=43;WT=0;HET=1;HOM=1;NC=0	GT:GQ:SDP:DP:RD:AD:FREQ:PVAL:RBQ:ABQ:RDF:RDR:ADF:ADR	1/1:255:52:52:0:52:100%:6.3169E-31:0:60:0:0:41:11	0/1:53:35:35:20:15:42.86%:4.5018E-6:47:57:13:7:11:4
ST4.03ch02_RaGOO	34085218	.	T	A	.	PASS	ADP=42;WT=1;HET=1;HOM=0;NC=0	GT:GQ:SDP:DP:RD:AD:FREQ:PVAL:RBQ:ABQ:RDF:RDR:ADF:ADR	0/0:93:49:49:49:0:0%:1E0:56:0:36:13:0:0	0/1:81:36:36:15:21:58.33%:7.2058E-9:58:57:12:3:17:4
ST4.03ch02_RaGOO	34085223	.	A	G	.	PASS	ADP=43;WT=1;HET=1;HOM=0;NC=0	GT:GQ:SDP:DP:RD:AD:FREQ:PVAL:RBQ:ABQ:RDF:RDR:ADF:ADR	0/0:93:49:49:49:0:0%:1E0:56:0:36:13:0:0	0/1:85:37:37:15:22:59.46%:2.5665E-9:58:55:12:3:18:4
ST4.03ch02_RaGOO	34085336	.	G	T	.	PASS	ADP=51;WT=0;HET=1;HOM=1;NC=0	GT:GQ:SDP:DP:RD:AD:FREQ:PVAL:RBQ:ABQ:RDF:RDR:ADF:ADR	1/1:255:49:49:0:48:97.96%:1.554E-28:0:53:0:0:36:12	0/1:78:53:53:31:22:41.51%:1.5031E-8:64:54:28:3:18:4
ST4.03ch02_RaGOO	34085382	.	T	C	.	PASS	ADP=58;WT=0;HET=1;HOM=1;NC=0	GT:GQ:SDP:DP:RD:AD:FREQ:PVAL:RBQ:ABQ:RDF:RDR:ADF:ADR	1/1:255:57:57:0:57:100%:6.4572E-34:0:60:0:0:50:7	0/1:84:60:60:36:24:40%:3.316E-9:64:54:31:5:21:3
ST4.03ch02_RaGOO	34085425	.	T	C	.	PASS	ADP=66;WT=0;HET=1;HOM=1;NC=0	GT:GQ:SDP:DP:RD:AD:FREQ:PVAL:RBQ:ABQ:RDF:RDR:ADF:ADR	1/1:255:68:68:0:68:100%:1.6809E-40:0:60:0:0:58:10	0/1:96:64:64:37:27:42.19%:2.2534E-10:66:62:33:4:23:4
ST4.03ch02_RaGOO	34086200	.	G	C	.	PASS	ADP=66;WT=1;HET=1;HOM=0;NC=0	GT:GQ:SDP:DP:RD:AD:FREQ:PVAL:RBQ:ABQ:RDF:RDR:ADF:ADR	0/0:145:78:78:78:0:0%:1E0:61:0:60:18:0:0	0/1:100:54:54:27:27:50%:9.2779E-11:62:54:22:5:22:5
ST4.03ch02_RaGOO	34086244	.	A	G	.	PASS	ADP=53;WT=1;HET=1;HOM=0;NC=0	GT:GQ:SDP:DP:RD:AD:FREQ:PVAL:RBQ:ABQ:RDF:RDR:ADF:ADR	0/0:119:63:63:63:0:0%:1E0:62:0:49:14:0:0	0/1:86:44:44:21:23:52.27%:2.3136E-9:58:58:17:4:17:6
ST4.03ch02_RaGOO	34104418	.	G	A	.	PASS	ADP=57;WT=1;HET=1;HOM=0;NC=0	GT:GQ:SDP:DP:RD:AD:FREQ:PVAL:RBQ:ABQ:RDF:RDR:ADF:ADR	0/0:130:70:70:70:0:0%:1E0:55:0:44:26:0:0	0/1:63:45:45:27:18:40%:4.5278E-7:60:62:18:9:12:6
ST4.03ch02_RaGOO	34105284	.	A	C	.	PASS	ADP=51;WT=0;HET=1;HOM=1;NC=0	GT:GQ:SDP:DP:RD:AD:FREQ:PVAL:RBQ:ABQ:RDF:RDR:ADF:ADR	1/1:255:59:59:0:55:93.22%:1.0149E-32:0:57:0:0:44:11	0/1:75:44:44:17:20:45.45%:2.7004E-8:53:51:14:3:18:2
ST4.03ch02_RaGOO	34105384	.	T	A	.	PASS	ADP=70;WT=1;HET=1;HOM=0;NC=0	GT:GQ:SDP:DP:RD:AD:FREQ:PVAL:RBQ:ABQ:RDF:RDR:ADF:ADR	0/0:71:73:73:65:7:9.59%:6.7056E-3:56:74:49:16:7:0	0/1:108:69:68:38:30:44.12%:1.4855E-11:58:67:31:7:28:2
ST4.03ch02_RaGOO	34105405	.	C	G	.	PASS	ADP=71;WT=0;HET=1;HOM=1;NC=0	GT:GQ:SDP:DP:RD:AD:FREQ:PVAL:RBQ:ABQ:RDF:RDR:ADF:ADR	1/1:255:71:71:7:64:90.14%:7.0897E-33:76:55:7:0:51:13	0/1:154:72:71:31:40:56.34%:3.6893E-16:68:58:29:2:33:7
ST4.03ch02_RaGOO	34105489	.	A	G	.	PASS	ADP=65;WT=1;HET=1;HOM=0;NC=0	GT:GQ:SDP:DP:RD:AD:FREQ:PVAL:RBQ:ABQ:RDF:RDR:ADF:ADR	0/0:68:66:66:60:6:9.09%:1.3877E-2:56:68:48:12:5:1	0/1:92:65:64:38:26:40.62%:6.0487E-10:54:65:28:10:21:5
ST4.03ch02_RaGOO	34105861	.	G	T	.	PASS	ADP=113;WT=0;HET=1;HOM=1;NC=0	GT:GQ:SDP:DP:RD:AD:FREQ:PVAL:RBQ:ABQ:RDF:RDR:ADF:ADR	1/1:255:140:140:0:140:100%:1.0805E-83:0:59:0:0:119:21	0/1:199:87:87:36:51:58.62%:1.0711E-20:58:58:32:4:43:8
ST4.03ch02_RaGOO	34106098	.	G	T	.	PASS	ADP=71;WT=0;HET=1;HOM=1;NC=0	GT:GQ:SDP:DP:RD:AD:FREQ:PVAL:RBQ:ABQ:RDF:RDR:ADF:ADR	1/1:255:74:74:0:74:100%:4.2804E-44:0:49:0:0:43:31	0/1:121:68:68:35:33:48.53%:6.4956E-13:57:49:29:6:20:13
ST4.03ch02_RaGOO	34106118	.	C	T	.	PASS	ADP=71;WT=0;HET=1;HOM=1;NC=0	GT:GQ:SDP:DP:RD:AD:FREQ:PVAL:RBQ:ABQ:RDF:RDR:ADF:ADR	1/1:255:75:75:0:75:100%:1.0773E-44:0:51:0:0:47:28	0/1:126:68:68:34:34:50%:2.2072E-13:58:48:28:6:22:12
ST4.03ch02_RaGOO	34106129	.	C	T	.	PASS	ADP=72;WT=0;HET=1;HOM=1;NC=0	GT:GQ:SDP:DP:RD:AD:FREQ:PVAL:RBQ:ABQ:RDF:RDR:ADF:ADR	1/1:255:75:75:0:75:100%:1.0773E-44:0:50:0:0:48:27	0/1:125:70:70:36:34:48.57%:2.7419E-13:58:48:27:9:22:12
ST4.03ch02_RaGOO	34107319	.	T	C	.	PASS	ADP=53;WT=0;HET=1;HOM=1;NC=0	GT:GQ:SDP:DP:RD:AD:FREQ:PVAL:RBQ:ABQ:RDF:RDR:ADF:ADR	1/1:255:62:62:0:62:100%:6.5755E-37:0:58:0:0:43:19	0/1:81:44:44:22:22:50%:6.9407E-9:57:53:15:7:16:6
ST4.03ch02_RaGOO	34107329	.	G	T	.	PASS	ADP=47;WT=0;HET=1;HOM=1;NC=0	GT:GQ:SDP:DP:RD:AD:FREQ:PVAL:RBQ:ABQ:RDF:RDR:ADF:ADR	1/1:255:54:54:0:54:100%:4.0229E-32:0:62:0:0:41:13	0/1:78:41:41:20:21:51.22%:1.4682E-8:54:53:13:7:14:7
ST4.03ch02_RaGOO	34145388	.	T	C	.	PASS	ADP=57;WT=1;HET=1;HOM=0;NC=0	GT:GQ:SDP:DP:RD:AD:FREQ:PVAL:RBQ:ABQ:RDF:RDR:ADF:ADR	0/0:119:64:64:64:0:0%:1E0:58:0:48:16:0:0	0/1:88:50:50:26:24:48%:1.5236E-9:63:60:22:4:18:6
ST4.03ch02_RaGOO	34145588	.	G	T	.	PASS	ADP=47;WT=0;HET=1;HOM=1;NC=0	GT:GQ:SDP:DP:RD:AD:FREQ:PVAL:RBQ:ABQ:RDF:RDR:ADF:ADR	1/1:255:52:52:0:52:100%:6.3169E-31:0:59:0:0:44:8	0/1:82:43:43:21:22:51.16%:6.1932E-9:59:63:19:2:20:2
ST4.03ch02_RaGOO	34146047	.	G	T	.	PASS	ADP=62;WT=0;HET=1;HOM=1;NC=0	GT:GQ:SDP:DP:RD:AD:FREQ:PVAL:RBQ:ABQ:RDF:RDR:ADF:ADR	1/1:255:58:57:0:52:91.23%:6.3169E-31:0:57:0:0:40:12	0/1:109:68:68:35:30:44.12%:1.1519E-11:57:60:26:9:26:4
ST4.03ch02_RaGOO	34146319	.	T	A	.	PASS	ADP=59;WT=0;HET=1;HOM=1;NC=0	GT:GQ:SDP:DP:RD:AD:FREQ:PVAL:RBQ:ABQ:RDF:RDR:ADF:ADR	1/1:255:63:63:2:61:96.83%:3.4466E-34:37:61:2:0:51:10	0/1:106:55:55:23:28:50.91%:2.0643E-11:61:58:19:4:22:6
ST4.03ch02_RaGOO	34146331	.	A	T	.	PASS	ADP=59;WT=1;HET=1;HOM=0;NC=0	GT:GQ:SDP:DP:RD:AD:FREQ:PVAL:RBQ:ABQ:RDF:RDR:ADF:ADR	0/0:115:62:62:62:0:0%:1E0:60:0:52:10:0:0	0/1:85:57:57:33:24:42.11%:2.7262E-9:61:62:28:5:20:4
ST4.03ch02_RaGOO	34146464	.	T	C	.	PASS	ADP=68;WT=0;HET=1;HOM=1;NC=0	GT:GQ:SDP:DP:RD:AD:FREQ:PVAL:RBQ:ABQ:RDF:RDR:ADF:ADR	1/1:255:66:64:0:64:100%:4.1752E-38:0:51:0:0:53:11	0/1:134:73:72:36:36:50%:3.9286E-14:53:50:27:9:29:7
ST4.03ch02_RaGOO	34147470	.	T	A	.	PASS	ADP=63;WT=1;HET=1;HOM=0;NC=0	GT:GQ:SDP:DP:RD:AD:FREQ:PVAL:RBQ:ABQ:RDF:RDR:ADF:ADR	0/0:119:64:64:64:0:0%:1E0:53:0:35:29:0:0	0/1:105:64:63:34:29:46.03%:2.7231E-11:52:48:16:18:14:15
ST4.03ch02_RaGOO	34148187	.	T	C	.	PASS	ADP=60;WT=0;HET=1;HOM=1;NC=0	GT:GQ:SDP:DP:RD:AD:FREQ:PVAL:RBQ:ABQ:RDF:RDR:ADF:ADR	1/1:200:35:35:0:35:100%:8.9137E-21:0:48:0:0:16:19	0/1:185:85:85:37:48:56.47%:2.785E-19:53:55:26:11:30:18
ST4.03ch02_RaGOO	34150829	.	A	C	.	PASS	ADP=48;WT=1;HET=1;HOM=0;NC=0	GT:GQ:SDP:DP:RD:AD:FREQ:PVAL:RBQ:ABQ:RDF:RDR:ADF:ADR	0/0:55:36:36:35:1:2.78%:5E-1:48:38:22:13:0:1	0/1:95:60:60:28:26:43.33%:2.7171E-10:54:57:23:5:21:5
ST4.03ch02_RaGOO	34150841	.	T	C	.	PASS	ADP=52;WT=0;HET=1;HOM=1;NC=0	GT:GQ:SDP:DP:RD:AD:FREQ:PVAL:RBQ:ABQ:RDF:RDR:ADF:ADR	1/1:200:42:42:3:39:92.86%:8.4519E-21:37:51:0:3:31:8	0/1:114:63:63:32:31:49.21%:3.2811E-12:52:52:23:9:27:4
ST4.03ch02_RaGOO	34150844	.	A	T	.	PASS	ADP=52;WT=1;HET=1;HOM=0;NC=0	GT:GQ:SDP:DP:RD:AD:FREQ:PVAL:RBQ:ABQ:RDF:RDR:ADF:ADR	0/0:82:43:43:43:0:0%:1E0:50:0:31:12:0:0	0/1:92:62:62:36:26:41.94%:5.295E-10:51:55:31:5:20:6
ST4.03ch02_RaGOO	34150872	.	C	G	.	PASS	ADP=53;WT=0;HET=1;HOM=1;NC=0	GT:GQ:SDP:DP:RD:AD:FREQ:PVAL:RBQ:ABQ:RDF:RDR:ADF:ADR	1/1:212:44:44:3:41:93.18%:6.1775E-22:38:54:1:2:34:7	0/1:124:62:62:29:33:53.23%:3.195E-13:51:56:18:11:31:2
ST4.03ch02_RaGOO	34150874	.	A	C	.	PASS	ADP=52;WT=0;HET=1;HOM=1;NC=0	GT:GQ:SDP:DP:RD:AD:FREQ:PVAL:RBQ:ABQ:RDF:RDR:ADF:ADR	1/1:206:43:43:3:40:93.02%:2.287E-21:38:54:1:2:34:6	0/1:124:62:62:29:33:53.23%:3.195E-13:51:56:18:11:31:2
ST4.03ch02_RaGOO	34154357	.	T	C	.	PASS	ADP=76;WT=1;HET=1;HOM=0;NC=0	GT:GQ:SDP:DP:RD:AD:FREQ:PVAL:RBQ:ABQ:RDF:RDR:ADF:ADR	0/0:115:62:62:62:0:0%:1E0:56:0:46:16:0:0	0/1:149:90:90:49:41:45.56%:1.1691E-15:58:59:37:12:37:4
ST4.03ch02_RaGOO	34154450	.	G	A	.	PASS	ADP=74;WT=1;HET=1;HOM=0;NC=0	GT:GQ:SDP:DP:RD:AD:FREQ:PVAL:RBQ:ABQ:RDF:RDR:ADF:ADR	0/0:89:47:47:47:0:0%:1E0:57:0:34:13:0:0	0/1:231:101:101:41:59:58.42%:6.7145E-24:57:61:28:13:49:10
ST4.03ch02_RaGOO	34154560	.	A	G	.	PASS	ADP=63;WT=1;HET=1;HOM=0;NC=0	GT:GQ:SDP:DP:RD:AD:FREQ:PVAL:RBQ:ABQ:RDF:RDR:ADF:ADR	0/0:81:44:44:44:0:0%:1E0:52:0:28:16:0:0	0/1:176:84:83:37:46:55.42%:2.1298E-18:55:61:27:10:37:9
ST4.03ch02_RaGOO	34155012	.	C	T	.	PASS	ADP=75;WT=1;HET=1;HOM=0;NC=0	GT:GQ:SDP:DP:RD:AD:FREQ:PVAL:RBQ:ABQ:RDF:RDR:ADF:ADR	0/0:108:57:57:57:0:0%:1E0:57:0:52:5:0:0	0/1:200:93:93:41:52:55.91%:8.9875E-21:55:53:34:7:45:7
ST4.03ch02_RaGOO	34155307	.	G	C	.	PASS	ADP=127;WT=1;HET=1;HOM=0;NC=0	GT:GQ:SDP:DP:RD:AD:FREQ:PVAL:RBQ:ABQ:RDF:RDR:ADF:ADR	0/0:168:89:89:89:0:0%:1E0:63:0:77:12:0:0	0/1:255:165:165:67:98:59.39%:2.1896E-39:63:63:58:9:81:17
ST4.03ch02_RaGOO	34155353	.	T	C	.	PASS	ADP=119;WT=1;HET=1;HOM=0;NC=0	GT:GQ:SDP:DP:RD:AD:FREQ:PVAL:RBQ:ABQ:RDF:RDR:ADF:ADR	0/0:149:80:80:80:0:0%:1E0:58:0:60:20:0:0	0/1:255:160:159:68:91:57.23%:3.7031E-36:62:61:58:10:74:17
ST4.03ch02_RaGOO	34155358	.	A	C	.	PASS	ADP=120;WT=1;HET=1;HOM=0;NC=0	GT:GQ:SDP:DP:RD:AD:FREQ:PVAL:RBQ:ABQ:RDF:RDR:ADF:ADR	0/0:153:81:81:81:0:0%:1E0:57:0:61:20:0:0	0/1:255:161:159:66:93:58.49%:3.2886E-37:62:57:56:10:72:21
ST4.03ch02_RaGOO	34155374	.	T	C	.	PASS	ADP=117;WT=1;HET=1;HOM=0;NC=0	GT:GQ:SDP:DP:RD:AD:FREQ:PVAL:RBQ:ABQ:RDF:RDR:ADF:ADR	0/0:149:80:80:80:0:0%:1E0:56:0:57:23:0:0	0/1:255:155:155:62:93:60%:1.5275E-37:60:57:49:13:71:22
ST4.03ch02_RaGOO	34155429	.	A	G	.	PASS	ADP=108;WT=1;HET=1;HOM=0;NC=0	GT:GQ:SDP:DP:RD:AD:FREQ:PVAL:RBQ:ABQ:RDF:RDR:ADF:ADR	0/0:130:69:69:69:0:0%:1E0:57:0:48:21:0:0	0/1:255:149:148:61:87:58.78%:6.5832E-35:61:57:51:10:68:19
ST4.03ch02_RaGOO	34155646	.	T	A	.	PASS	ADP=106;WT=1;HET=1;HOM=0;NC=0	GT:GQ:SDP:DP:RD:AD:FREQ:PVAL:RBQ:ABQ:RDF:RDR:ADF:ADR	0/0:138:73:73:73:0:0%:1E0:63:0:63:10:0:0	0/1:255:140:140:56:84:60%:5.7349E-34:63:61:46:10:67:17
ST4.03ch02_RaGOO	34155830	.	A	G	.	PASS	ADP=70;WT=1;HET=1;HOM=0;NC=0	GT:GQ:SDP:DP:RD:AD:FREQ:PVAL:RBQ:ABQ:RDF:RDR:ADF:ADR	0/0:85:48:46:46:0:0%:1E0:56:0:31:15:0:0	0/1:204:94:94:41:53:56.38%:3.2442E-21:58:54:30:11:40:13
ST4.03ch02_RaGOO	34156727	.	G	A	.	PASS	ADP=137;WT=1;HET=1;HOM=0;NC=0	GT:GQ:SDP:DP:RD:AD:FREQ:PVAL:RBQ:ABQ:RDF:RDR:ADF:ADR	0/0:213:130:130:127:2:1.54%:2.4903E-1:59:39:109:18:0:2	0/1:223:145:145:62:60:41.38%:4.9709E-23:63:54:57:5:45:15
ST4.03ch02_RaGOO	34156749	.	T	C	.	PASS	ADP=137;WT=1;HET=1;HOM=0;NC=0	GT:GQ:SDP:DP:RD:AD:FREQ:PVAL:RBQ:ABQ:RDF:RDR:ADF:ADR	0/0:212:135:135:132:3:2.22%:1.2361E-1:61:31:111:21:0:3	0/1:255:140:140:62:78:55.71%:8.1669E-31:63:54:56:6:55:23
ST4.03ch02_RaGOO	34156884	.	G	T	.	PASS	ADP=120;WT=1;HET=1;HOM=0;NC=0	GT:GQ:SDP:DP:RD:AD:FREQ:PVAL:RBQ:ABQ:RDF:RDR:ADF:ADR	0/0:186:128:128:124:4:3.12%:6.1032E-2:60:44:98:26:3:1	0/1:199:113:113:59:54:47.79%:1.2066E-20:56:55:40:19:37:17
ST4.03ch02_RaGOO	34156937	.	A	G	.	PASS	ADP=114;WT=1;HET=1;HOM=0;NC=0	GT:GQ:SDP:DP:RD:AD:FREQ:PVAL:RBQ:ABQ:RDF:RDR:ADF:ADR	0/0:149:126:126:117:8:6.35%:3.4802E-3:55:69:88:29:7:1	0/1:185:102:102:52:50:49.02%:2.7774E-19:56:53:37:15:28:22
ST4.03ch02_RaGOO	34156974	.	A	C	.	PASS	ADP=109;WT=1;HET=1;HOM=0;NC=0	GT:GQ:SDP:DP:RD:AD:FREQ:PVAL:RBQ:ABQ:RDF:RDR:ADF:ADR	0/0:99:122:122:98:12:9.84%:1.7787E-4:58:48:77:21:4:8	0/1:181:99:96:37:47:48.96%:7.7158E-19:62:45:32:5:20:27
ST4.03ch02_RaGOO	34157194	.	A	T	.	PASS	ADP=68;WT=1;HET=1;HOM=0;NC=0	GT:GQ:SDP:DP:RD:AD:FREQ:PVAL:RBQ:ABQ:RDF:RDR:ADF:ADR	0/0:149:80:80:80:0:0%:1E0:59:0:59:21:0:0	0/1:90:56:56:31:25:44.64%:9.2302E-10:56:61:26:5:20:5
ST4.03ch02_RaGOO	34157195	.	A	G	.	PASS	ADP=68;WT=1;HET=1;HOM=0;NC=0	GT:GQ:SDP:DP:RD:AD:FREQ:PVAL:RBQ:ABQ:RDF:RDR:ADF:ADR	0/0:149:80:80:80:0:0%:1E0:58:0:59:21:0:0	0/1:90:56:56:31:25:44.64%:9.2302E-10:58:59:26:5:20:5
ST4.03ch02_RaGOO	34157200	.	C	T	.	PASS	ADP=68;WT=1;HET=1;HOM=0;NC=0	GT:GQ:SDP:DP:RD:AD:FREQ:PVAL:RBQ:ABQ:RDF:RDR:ADF:ADR	0/0:149:81:80:80:0:0%:1E0:57:0:59:21:0:0	0/1:90:56:56:31:25:44.64%:9.2302E-10:54:60:25:6:20:5
ST4.03ch02_RaGOO	34157235	.	A	G	.	PASS	ADP=64;WT=1;HET=1;HOM=0;NC=0	GT:GQ:SDP:DP:RD:AD:FREQ:PVAL:RBQ:ABQ:RDF:RDR:ADF:ADR	0/0:138:73:73:73:0:0%:1E0:63:0:56:17:0:0	0/1:94:56:56:30:26:46.43%:3.2889E-10:58:60:24:6:20:6
ST4.03ch02_RaGOO	34157257	.	A	G	.	PASS	ADP=61;WT=1;HET=1;HOM=0;NC=0	GT:GQ:SDP:DP:RD:AD:FREQ:PVAL:RBQ:ABQ:RDF:RDR:ADF:ADR	0/0:130:69:69:69:0:0%:1E0:63:0:50:19:0:0	0/1:78:53:53:31:22:41.51%:1.5031E-8:58:65:24:7:16:6
ST4.03ch02_RaGOO	34157264	.	G	A	.	PASS	ADP=61;WT=1;HET=1;HOM=0;NC=0	GT:GQ:SDP:DP:RD:AD:FREQ:PVAL:RBQ:ABQ:RDF:RDR:ADF:ADR	0/0:116:70:70:69:1:1.43%:5E-1:62:16:50:19:0:1	0/1:78:53:53:31:22:41.51%:1.5031E-8:58:66:24:7:16:6
ST4.03ch02_RaGOO	34158192	.	T	A	.	PASS	ADP=88;WT=1;HET=1;HOM=0;NC=0	GT:GQ:SDP:DP:RD:AD:FREQ:PVAL:RBQ:ABQ:RDF:RDR:ADF:ADR	0/0:190:101:101:101:0:0%:1E0:64:0:84:17:0:0	0/1:114:75:75:43:32:42.67%:3.367E-12:63:67:34:9:30:2
ST4.03ch02_RaGOO	34158211	.	G	A	.	PASS	ADP=82;WT=1;HET=1;HOM=0;NC=0	GT:GQ:SDP:DP:RD:AD:FREQ:PVAL:RBQ:ABQ:RDF:RDR:ADF:ADR	0/0:183:98:97:97:0:0%:1E0:63:0:80:17:0:0	0/1:108:67:67:37:30:44.78%:1.3693E-11:62:69:28:9:28:2
ST4.03ch02_RaGOO	34158272	.	C	T	.	PASS	ADP=76;WT=1;HET=1;HOM=0;NC=0	GT:GQ:SDP:DP:RD:AD:FREQ:PVAL:RBQ:ABQ:RDF:RDR:ADF:ADR	0/0:168:89:89:89:0:0%:1E0:62:0:70:19:0:0	0/1:92:63:63:37:26:41.27%:5.6671E-10:65:62:32:5:23:3
ST4.03ch02_RaGOO	34158368	.	A	C	.	PASS	ADP=58;WT=1;HET=1;HOM=0;NC=0	GT:GQ:SDP:DP:RD:AD:FREQ:PVAL:RBQ:ABQ:RDF:RDR:ADF:ADR	0/0:149:79:79:79:0:0%:1E0:61:0:60:19:0:0	0/1:61:39:38:21:17:44.74%:7.5297E-7:66:57:17:4:13:4
ST4.03ch02_RaGOO	34158893	.	G	A	.	PASS	ADP=42;WT=1;HET=1;HOM=0;NC=0	GT:GQ:SDP:DP:RD:AD:FREQ:PVAL:RBQ:ABQ:RDF:RDR:ADF:ADR	0/0:70:37:37:37:0:0%:1E0:57:0:33:4:0:0	0/1:79:48:48:26:22:45.83%:1.0268E-8:56:55:22:4:20:2
ST4.03ch02_RaGOO	34158898	.	C	A	.	PASS	ADP=41;WT=1;HET=1;HOM=0;NC=0	GT:GQ:SDP:DP:RD:AD:FREQ:PVAL:RBQ:ABQ:RDF:RDR:ADF:ADR	0/0:67:36:35:35:0:0%:1E0:59:0:31:4:0:0	0/1:79:48:48:26:22:45.83%:1.0268E-8:55:56:21:5:19:3
ST4.03ch02_RaGOO	34158907	.	G	A	.	PASS	ADP=41;WT=1;HET=1;HOM=0;NC=0	GT:GQ:SDP:DP:RD:AD:FREQ:PVAL:RBQ:ABQ:RDF:RDR:ADF:ADR	0/0:67:37:35:35:0:0%:1E0:57:0:30:5:0:0	0/1:80:48:47:25:22:46.81%:9.3895E-9:55:61:19:6:20:2
ST4.03ch02_RaGOO	34158925	.	T	C	.	PASS	ADP=41;WT=1;HET=1;HOM=0;NC=0	GT:GQ:SDP:DP:RD:AD:FREQ:PVAL:RBQ:ABQ:RDF:RDR:ADF:ADR	0/0:66:36:36:36:0:0%:1E0:60:0:33:3:0:0	0/1:80:47:47:25:22:46.81%:9.3895E-9:56:61:21:4:20:2
ST4.03ch02_RaGOO	34172043	.	G	T	.	PASS	ADP=82;WT=1;HET=1;HOM=0;NC=0	GT:GQ:SDP:DP:RD:AD:FREQ:PVAL:RBQ:ABQ:RDF:RDR:ADF:ADR	0/0:172:91:91:91:0:0%:1E0:54:0:75:16:0:0	0/1:119:75:74:41:33:44.59%:1.1315E-12:61:55:34:7:26:7
ST4.03ch02_RaGOO	34172144	.	T	C	.	PASS	ADP=93;WT=1;HET=1;HOM=0;NC=0	GT:GQ:SDP:DP:RD:AD:FREQ:PVAL:RBQ:ABQ:RDF:RDR:ADF:ADR	0/0:190:110:110:108:1:0.91%:5E-1:50:39:98:10:1:0	0/1:123:76:76:42:34:44.74%:4.794E-13:54:46:32:10:27:7
ST4.03ch02_RaGOO	34172441	.	G	C	.	PASS	ADP=54;WT=1;HET=1;HOM=0;NC=0	GT:GQ:SDP:DP:RD:AD:FREQ:PVAL:RBQ:ABQ:RDF:RDR:ADF:ADR	0/0:126:70:68:68:0:0%:1E0:49:0:44:24:0:0	0/1:78:41:41:20:21:51.22%:1.4682E-8:60:59:15:5:15:6
ST4.03ch02_RaGOO	34172520	.	T	C	.	PASS	ADP=58;WT=1;HET=1;HOM=0;NC=0	GT:GQ:SDP:DP:RD:AD:FREQ:PVAL:RBQ:ABQ:RDF:RDR:ADF:ADR	0/0:134:72:72:72:0:0%:1E0:52:0:55:17:0:0	0/1:97:45:44:18:25:56.82%:1.977E-10:59:52:15:3:17:8
ST4.03ch02_RaGOO	34174758	.	T	A	.	PASS	ADP=55;WT=1;HET=1;HOM=0;NC=0	GT:GQ:SDP:DP:RD:AD:FREQ:PVAL:RBQ:ABQ:RDF:RDR:ADF:ADR	0/0:104:55:55:55:0:0%:1E0:58:0:41:14:0:0	0/1:85:56:56:32:24:42.86%:2.5383E-9:58:61:24:8:19:5
ST4.03ch02_RaGOO	34174999	.	C	G	.	PASS	ADP=46;WT=1;HET=1;HOM=0;NC=0	GT:GQ:SDP:DP:RD:AD:FREQ:PVAL:RBQ:ABQ:RDF:RDR:ADF:ADR	0/0:104:55:55:55:0:0%:1E0:55:0:45:10:0:0	0/1:61:38:38:21:17:44.74%:7.5297E-7:49:58:13:8:13:4
ST4.03ch02_RaGOO	34175002	.	A	G	.	PASS	ADP=46;WT=1;HET=1;HOM=0;NC=0	GT:GQ:SDP:DP:RD:AD:FREQ:PVAL:RBQ:ABQ:RDF:RDR:ADF:ADR	0/0:104:56:56:56:0:0%:1E0:55:0:46:10:0:0	0/1:66:37:37:19:18:48.65%:2.432E-7:50:53:13:6:13:5
ST4.03ch02_RaGOO	34175022	.	G	A	.	PASS	ADP=46;WT=1;HET=1;HOM=0;NC=0	GT:GQ:SDP:DP:RD:AD:FREQ:PVAL:RBQ:ABQ:RDF:RDR:ADF:ADR	0/0:104:55:55:55:0:0%:1E0:56:0:45:10:0:0	0/1:70:38:38:19:19:50%:9.2415E-8:57:48:14:5:13:6
ST4.03ch02_RaGOO	34175100	.	T	C	.	PASS	ADP=52;WT=1;HET=1;HOM=0;NC=0	GT:GQ:SDP:DP:RD:AD:FREQ:PVAL:RBQ:ABQ:RDF:RDR:ADF:ADR	0/0:123:65:65:65:0:0%:1E0:57:0:49:16:0:0	0/1:56:40:40:24:16:40%:2.3315E-6:58:56:20:4:13:3
ST4.03ch02_RaGOO	34175235	.	G	A	.	PASS	ADP=50;WT=1;HET=1;HOM=0;NC=0	GT:GQ:SDP:DP:RD:AD:FREQ:PVAL:RBQ:ABQ:RDF:RDR:ADF:ADR	0/0:119:64:64:64:0:0%:1E0:60:0:48:16:0:0	0/1:61:37:37:20:17:45.95%:6.9312E-7:55:62:15:5:14:3
ST4.03ch02_RaGOO	34175602	.	C	T	.	PASS	ADP=54;WT=1;HET=1;HOM=0;NC=0	GT:GQ:SDP:DP:RD:AD:FREQ:PVAL:RBQ:ABQ:RDF:RDR:ADF:ADR	0/0:112:59:59:59:0:0%:1E0:52:0:45:14:0:0	0/1:93:49:49:24:25:51.02%:4.6489E-10:53:65:19:5:24:1
ST4.03ch02_RaGOO	34175666	.	T	A	.	PASS	ADP=62;WT=1;HET=1;HOM=0;NC=0	GT:GQ:SDP:DP:RD:AD:FREQ:PVAL:RBQ:ABQ:RDF:RDR:ADF:ADR	0/0:130:70:70:70:0:0%:1E0:56:0:56:14:0:0	0/1:109:55:55:26:29:52.73%:1.1491E-11:59:59:24:2:23:6
ST4.03ch02_RaGOO	34175739	.	T	G	.	PASS	ADP=60;WT=1;HET=1;HOM=0;NC=0	GT:GQ:SDP:DP:RD:AD:FREQ:PVAL:RBQ:ABQ:RDF:RDR:ADF:ADR	0/0:127:67:67:67:0:0%:1E0:59:0:51:16:0:0	0/1:91:53:53:28:25:47.17%:7.091E-10:63:59:24:4:18:7
ST4.03ch02_RaGOO	34175827	.	A	G	.	PASS	ADP=66;WT=1;HET=1;HOM=0;NC=0	GT:GQ:SDP:DP:RD:AD:FREQ:PVAL:RBQ:ABQ:RDF:RDR:ADF:ADR	0/0:145:79:78:78:0:0%:1E0:58:0:62:16:0:0	0/1:100:54:54:27:27:50%:9.2779E-11:60:55:19:8:19:8
ST4.03ch02_RaGOO	34175847	.	T	C	.	PASS	ADP=64;WT=1;HET=1;HOM=0;NC=0	GT:GQ:SDP:DP:RD:AD:FREQ:PVAL:RBQ:ABQ:RDF:RDR:ADF:ADR	0/0:134:72:72:72:0:0%:1E0:57:0:52:20:0:0	0/1:104:56:56:28:28:50%:3.9143E-11:60:57:21:7:19:9
ST4.03ch02_RaGOO	34175951	.	G	A	.	PASS	ADP=51;WT=1;HET=1;HOM=0;NC=0	GT:GQ:SDP:DP:RD:AD:FREQ:PVAL:RBQ:ABQ:RDF:RDR:ADF:ADR	0/0:104:55:55:55:0:0%:1E0:56:0:41:14:0:0	0/1:108:48:48:20:28:58.33%:1.2761E-11:56:64:14:6:24:4
ST4.03ch02_RaGOO	34176409	.	G	T	.	PASS	ADP=74;WT=1;HET=1;HOM=0;NC=0	GT:GQ:SDP:DP:RD:AD:FREQ:PVAL:RBQ:ABQ:RDF:RDR:ADF:ADR	0/0:175:94:94:94:0:0%:1E0:58:0:79:15:0:0	0/1:90:55:55:30:25:45.45%:8.49E-10:53:62:23:7:19:6
ST4.03ch02_RaGOO	34176568	.	T	C	.	PASS	ADP=65;WT=1;HET=1;HOM=0;NC=0	GT:GQ:SDP:DP:RD:AD:FREQ:PVAL:RBQ:ABQ:RDF:RDR:ADF:ADR	0/0:141:76:76:76:0:0%:1E0:57:0:58:18:0:0	0/1:81:55:55:32:23:41.82%:6.4034E-9:53:57:26:6:18:5
ST4.03ch02_RaGOO	34176612	.	C	G	.	PASS	ADP=59;WT=1;HET=1;HOM=0;NC=0	GT:GQ:SDP:DP:RD:AD:FREQ:PVAL:RBQ:ABQ:RDF:RDR:ADF:ADR	0/0:127:67:67:67:0:0%:1E0:54:0:47:20:0:0	0/1:78:52:52:30:22:42.31%:1.4035E-8:55:56:25:5:21:1
ST4.03ch02_RaGOO	34176702	.	A	G	.	PASS	ADP=64;WT=1;HET=1;HOM=0;NC=0	GT:GQ:SDP:DP:RD:AD:FREQ:PVAL:RBQ:ABQ:RDF:RDR:ADF:ADR	0/0:122:66:66:66:0:0%:1E0:55:0:47:19:0:0	0/1:124:63:63:30:33:52.38%:3.6448E-13:59:59:28:2:28:5
ST4.03ch02_RaGOO	34176852	.	G	A	.	PASS	ADP=55;WT=1;HET=1;HOM=0;NC=0	GT:GQ:SDP:DP:RD:AD:FREQ:PVAL:RBQ:ABQ:RDF:RDR:ADF:ADR	0/0:111:61:60:60:0:0%:1E0:57:0:51:9:0:0	0/1:92:50:50:25:25:50%:5.2124E-10:61:49:19:6:15:10
ST4.03ch02_RaGOO	34177208	.	A	G	.	PASS	ADP=52;WT=1;HET=1;HOM=0;NC=0	GT:GQ:SDP:DP:RD:AD:FREQ:PVAL:RBQ:ABQ:RDF:RDR:ADF:ADR	0/0:122:66:66:66:0:0%:1E0:60:0:52:14:0:0	0/1:84:40:39:17:22:56.41%:3.6006E-9:60:61:16:1:17:5
ST4.03ch02_RaGOO	34177227	.	G	A	.	PASS	ADP=50;WT=1;HET=1;HOM=0;NC=0	GT:GQ:SDP:DP:RD:AD:FREQ:PVAL:RBQ:ABQ:RDF:RDR:ADF:ADR	0/0:115:62:62:62:0:0%:1E0:57:0:49:13:0:0	0/1:79:39:39:18:21:53.85%:1.1402E-8:56:61:17:1:17:4
ST4.03ch02_RaGOO	34177317	.	C	T	.	PASS	ADP=57;WT=0;HET=1;HOM=1;NC=0	GT:GQ:SDP:DP:RD:AD:FREQ:PVAL:RBQ:ABQ:RDF:RDR:ADF:ADR	1/1:255:64:63:0:63:100%:1.657E-37:0:54:0:0:51:12	0/1:97:52:51:25:26:50.98%:1.9611E-10:62:58:22:3:23:3
ST4.03ch02_RaGOO	34177340	.	A	G	.	PASS	ADP=60;WT=1;HET=1;HOM=0;NC=0	GT:GQ:SDP:DP:RD:AD:FREQ:PVAL:RBQ:ABQ:RDF:RDR:ADF:ADR	0/0:130:69:69:69:0:0%:1E0:58:0:56:13:0:0	0/1:87:52:52:28:24:46.15%:1.8384E-9:65:66:25:3:22:2
ST4.03ch02_RaGOO	34177342	.	A	C	.	PASS	ADP=60;WT=1;HET=1;HOM=0;NC=0	GT:GQ:SDP:DP:RD:AD:FREQ:PVAL:RBQ:ABQ:RDF:RDR:ADF:ADR	0/0:126:69:68:68:0:0%:1E0:59:0:55:13:0:0	0/1:87:52:52:28:24:46.15%:1.8384E-9:67:65:25:3:22:2
ST4.03ch02_RaGOO	34177356	.	G	T	.	PASS	ADP=63;WT=1;HET=1;HOM=0;NC=0	GT:GQ:SDP:DP:RD:AD:FREQ:PVAL:RBQ:ABQ:RDF:RDR:ADF:ADR	0/0:130:70:70:70:0:0%:1E0:56:0:57:13:0:0	0/1:90:56:56:30:25:44.64%:8.49E-10:62:66:26:4:22:3
ST4.03ch02_RaGOO	34177387	.	T	C	.	PASS	ADP=62;WT=1;HET=1;HOM=0;NC=0	GT:GQ:SDP:DP:RD:AD:FREQ:PVAL:RBQ:ABQ:RDF:RDR:ADF:ADR	0/0:130:70:70:70:0:0%:1E0:55:0:57:13:0:0	0/1:120:54:54:23:31:57.41%:9.7868E-13:65:62:20:3:26:5
ST4.03ch02_RaGOO	34177479	.	C	T	.	PASS	ADP=66;WT=0;HET=1;HOM=1;NC=0	GT:GQ:SDP:DP:RD:AD:FREQ:PVAL:RBQ:ABQ:RDF:RDR:ADF:ADR	1/1:255:76:76:0:76:100%:2.711E-45:0:57:0:0:64:12	0/1:129:56:56:23:33:58.93%:1.2461E-13:58:56:19:4:23:10
ST4.03ch02_RaGOO	34177668	.	G	A	.	PASS	ADP=79;WT=1;HET=1;HOM=0;NC=0	GT:GQ:SDP:DP:RD:AD:FREQ:PVAL:RBQ:ABQ:RDF:RDR:ADF:ADR	0/0:160:86:86:86:0:0%:1E0:58:0:70:16:0:0	0/1:115:72:72:40:32:44.44%:2.6699E-12:63:60:37:3:28:4
ST4.03ch02_RaGOO	34177674	.	C	T	.	PASS	ADP=79;WT=1;HET=1;HOM=0;NC=0	GT:GQ:SDP:DP:RD:AD:FREQ:PVAL:RBQ:ABQ:RDF:RDR:ADF:ADR	0/0:160:86:86:86:0:0%:1E0:57:0:70:16:0:0	0/1:120:73:73:39:33:45.21%:9.5353E-13:62:61:36:3:29:4
ST4.03ch02_RaGOO	34177699	.	G	A	.	PASS	ADP=79;WT=1;HET=1;HOM=0;NC=0	GT:GQ:SDP:DP:RD:AD:FREQ:PVAL:RBQ:ABQ:RDF:RDR:ADF:ADR	0/0:172:91:91:91:0:0%:1E0:59:0:79:12:0:0	0/1:104:67:67:37:29:43.28%:3.5024E-11:63:59:34:3:24:5
ST4.03ch02_RaGOO	34178069	.	C	G	.	PASS	ADP=69;WT=1;HET=1;HOM=0;NC=0	GT:GQ:SDP:DP:RD:AD:FREQ:PVAL:RBQ:ABQ:RDF:RDR:ADF:ADR	0/0:130:70:69:69:0:0%:1E0:59:0:56:13:0:0	0/1:161:69:69:28:41:59.42%:7.8044E-17:56:53:24:4:25:16
ST4.03ch02_RaGOO	34178086	.	G	A	.	PASS	ADP=70;WT=0;HET=1;HOM=1;NC=0	GT:GQ:SDP:DP:RD:AD:FREQ:PVAL:RBQ:ABQ:RDF:RDR:ADF:ADR	1/1:255:69:69:0:69:100%:4.233E-41:0:61:0:0:57:12	0/1:111:72:72:41:31:43.06%:7.3585E-12:54:57:25:16:27:4
ST4.03ch02_RaGOO	34209397	.	T	C	.	PASS	ADP=56;WT=1;HET=1;HOM=0;NC=0	GT:GQ:SDP:DP:RD:AD:FREQ:PVAL:RBQ:ABQ:RDF:RDR:ADF:ADR	0/0:119:63:63:63:0:0%:1E0:54:0:46:17:0:0	0/1:79:50:50:28:22:44%:1.2104E-8:59:54:21:7:21:1
ST4.03ch02_RaGOO	34209461	.	T	A	.	PASS	ADP=54;WT=1;HET=1;HOM=0;NC=0	GT:GQ:SDP:DP:RD:AD:FREQ:PVAL:RBQ:ABQ:RDF:RDR:ADF:ADR	0/0:119:63:63:63:0:0%:1E0:56:0:49:14:0:0	0/1:72:45:45:25:20:44.44%:6.2178E-8:61:52:21:4:15:5
ST4.03ch02_RaGOO	34209526	.	T	C	.	PASS	ADP=69;WT=1;HET=1;HOM=0;NC=0	GT:GQ:SDP:DP:RD:AD:FREQ:PVAL:RBQ:ABQ:RDF:RDR:ADF:ADR	0/0:149:80:80:80:0:0%:1E0:55:0:57:23:0:0	0/1:85:59:59:35:24:40.68%:3.1153E-9:57:59:27:8:20:4
ST4.03ch02_RaGOO	34209609	.	G	A	.	PASS	ADP=87;WT=1;HET=1;HOM=0;NC=0	GT:GQ:SDP:DP:RD:AD:FREQ:PVAL:RBQ:ABQ:RDF:RDR:ADF:ADR	0/0:186:100:100:100:0:0%:1E0:61:0:82:18:0:0	0/1:146:75:75:36:39:52%:2.0579E-15:61:58:32:4:28:11
ST4.03ch02_RaGOO	34209710	.	C	T	.	PASS	ADP=77;WT=1;HET=1;HOM=0;NC=0	GT:GQ:SDP:DP:RD:AD:FREQ:PVAL:RBQ:ABQ:RDF:RDR:ADF:ADR	0/0:160:87:86:86:0:0%:1E0:57:0:71:15:0:0	0/1:224:69:69:0:39:56.52%:3.6742E-23:0:58:0:0:36:3
ST4.03ch02_RaGOO	34210311	.	G	T	.	PASS	ADP=50;WT=1;HET=1;HOM=0;NC=0	GT:GQ:SDP:DP:RD:AD:FREQ:PVAL:RBQ:ABQ:RDF:RDR:ADF:ADR	0/0:108:57:57:57:0:0%:1E0:58:0:45:12:0:0	0/1:97:43:43:18:25:58.14%:1.977E-10:57:49:14:4:17:8
ST4.03ch02_RaGOO	34210313	.	T	G	.	PASS	ADP=49;WT=0;HET=1;HOM=1;NC=0	GT:GQ:SDP:DP:RD:AD:FREQ:PVAL:RBQ:ABQ:RDF:RDR:ADF:ADR	1/1:255:56:56:0:56:100%:2.5602E-33:0:57:0:0:43:13	0/1:63:43:43:25:18:41.86%:3.9871E-7:50:56:17:8:14:4
ST4.03ch02_RaGOO	34210993	.	T	A	.	PASS	ADP=83;WT=1;HET=1;HOM=0;NC=0	GT:GQ:SDP:DP:RD:AD:FREQ:PVAL:RBQ:ABQ:RDF:RDR:ADF:ADR	0/0:187:99:99:99:0:0%:1E0:62:0:84:15:0:0	0/1:122:67:67:34:33:49.25%:5.8427E-13:56:63:24:10:30:3
ST4.03ch02_RaGOO	34211096	.	G	A	.	PASS	ADP=104;WT=1;HET=1;HOM=0;NC=0	GT:GQ:SDP:DP:RD:AD:FREQ:PVAL:RBQ:ABQ:RDF:RDR:ADF:ADR	0/0:235:125:125:125:0:0%:1E0:60:0:100:25:0:0	0/1:143:83:83:44:39:46.99%:4.9663E-15:64:60:40:4:31:8
ST4.03ch02_RaGOO	34211156	.	T	C	.	PASS	ADP=106;WT=1;HET=1;HOM=0;NC=0	GT:GQ:SDP:DP:RD:AD:FREQ:PVAL:RBQ:ABQ:RDF:RDR:ADF:ADR	0/0:239:128:128:128:0:0%:1E0:59:0:99:29:0:0	0/1:151:84:84:43:41:48.81%:6.5425E-16:64:63:34:9:37:4
ST4.03ch02_RaGOO	34211173	.	A	G	.	PASS	ADP=101;WT=1;HET=1;HOM=0;NC=0	GT:GQ:SDP:DP:RD:AD:FREQ:PVAL:RBQ:ABQ:RDF:RDR:ADF:ADR	0/0:215:123:123:122:1:0.81%:5E-1:57:15:91:31:0:1	0/1:140:79:79:41:38:48.1%:9.653E-15:61:62:34:7:30:8
ST4.03ch02_RaGOO	34211225	.	C	G	.	PASS	ADP=86;WT=0;HET=1;HOM=1;NC=0	GT:GQ:SDP:DP:RD:AD:FREQ:PVAL:RBQ:ABQ:RDF:RDR:ADF:ADR	1/1:255:95:95:0:95:100%:1.1023E-56:0:60:0:0:72:23	0/1:159:78:78:36:42:53.85%:1.0364E-16:61:62:28:8:33:9
ST4.03ch02_RaGOO	34296296	.	T	C	.	PASS	ADP=66;WT=1;HET=1;HOM=0;NC=0	GT:GQ:SDP:DP:RD:AD:FREQ:PVAL:RBQ:ABQ:RDF:RDR:ADF:ADR	0/0:141:77:76:76:0:0%:1E0:61:0:66:10:0:0	0/1:85:58:57:33:24:42.11%:2.7262E-9:56:66:28:5:20:4
ST4.03ch02_RaGOO	34296344	.	A	G	.	PASS	ADP=75;WT=0;HET=1;HOM=1;NC=0	GT:GQ:SDP:DP:RD:AD:FREQ:PVAL:RBQ:ABQ:RDF:RDR:ADF:ADR	1/1:255:83:82:0:82:100%:6.8742E-49:0:59:0:0:67:15	0/1:126:68:68:34:34:50%:2.2072E-13:62:58:28:6:30:4
ST4.03ch02_RaGOO	34296509	.	C	T	.	PASS	ADP=76;WT=1;HET=1;HOM=0;NC=0	GT:GQ:SDP:DP:RD:AD:FREQ:PVAL:RBQ:ABQ:RDF:RDR:ADF:ADR	0/0:145:78:78:78:0:0%:1E0:54:0:57:21:0:0	0/1:123:75:75:41:34:45.33%:4.4044E-13:59:54:35:6:30:4
ST4.03ch02_RaGOO	34296920	.	C	A	.	PASS	ADP=72;WT=0;HET=1;HOM=1;NC=0	GT:GQ:SDP:DP:RD:AD:FREQ:PVAL:RBQ:ABQ:RDF:RDR:ADF:ADR	1/1:255:76:76:0:76:100%:2.711E-45:0:60:0:0:61:15	0/1:108:68:68:38:30:44.12%:1.4855E-11:55:58:31:7:20:10
ST4.03ch02_RaGOO	34297272	.	T	C	.	PASS	ADP=56;WT=1;HET=1;HOM=0;NC=0	GT:GQ:SDP:DP:RD:AD:FREQ:PVAL:RBQ:ABQ:RDF:RDR:ADF:ADR	0/0:108:57:57:57:0:0%:1E0:58:0:43:14:0:0	0/1:81:56:56:32:23:41.07%:6.4034E-9:63:54:28:4:21:2
ST4.03ch02_RaGOO	34298070	.	C	G	.	PASS	ADP=81;WT=0;HET=1;HOM=1;NC=0	GT:GQ:SDP:DP:RD:AD:FREQ:PVAL:RBQ:ABQ:RDF:RDR:ADF:ADR	1/1:255:79:79:0:79:100%:4.3185E-47:0:57:0:0:62:17	0/1:192:85:84:34:49:58.33%:5.8925E-20:57:60:23:11:40:9
ST4.03ch02_RaGOO	34298111	.	T	A	.	PASS	ADP=72;WT=1;HET=1;HOM=0;NC=0	GT:GQ:SDP:DP:RD:AD:FREQ:PVAL:RBQ:ABQ:RDF:RDR:ADF:ADR	0/0:126:69:68:68:0:0%:1E0:52:0:51:17:0:0	0/1:114:76:76:44:32:42.11%:3.6183E-12:62:58:36:8:24:8
ST4.03ch02_RaGOO	34298433	.	A	G	.	PASS	ADP=67;WT=1;HET=1;HOM=0;NC=0	GT:GQ:SDP:DP:RD:AD:FREQ:PVAL:RBQ:ABQ:RDF:RDR:ADF:ADR	0/0:149:79:79:79:0:0%:1E0:57:0:61:18:0:0	0/1:94:56:56:30:26:46.43%:3.2889E-10:62:58:26:4:21:5
ST4.03ch02_RaGOO	34298522	.	G	C	.	PASS	ADP=69;WT=1;HET=1;HOM=0;NC=0	GT:GQ:SDP:DP:RD:AD:FREQ:PVAL:RBQ:ABQ:RDF:RDR:ADF:ADR	0/0:153:81:81:81:0:0%:1E0:61:0:64:17:0:0	0/1:118:57:57:26:31:54.39%:1.5588E-12:59:60:21:5:28:3
ST4.03ch02_RaGOO	34298543	.	C	T	.	PASS	ADP=73;WT=0;HET=1;HOM=1;NC=0	GT:GQ:SDP:DP:RD:AD:FREQ:PVAL:RBQ:ABQ:RDF:RDR:ADF:ADR	1/1:255:87:87:0:85:97.7%:1.0935E-50:0:60:0:0:66:19	0/1:93:59:59:33:26:44.07%:4.2407E-10:58:56:29:4:20:6
ST4.03ch02_RaGOO	34298698	.	A	G	.	PASS	ADP=57;WT=0;HET=1;HOM=1;NC=0	GT:GQ:SDP:DP:RD:AD:FREQ:PVAL:RBQ:ABQ:RDF:RDR:ADF:ADR	1/1:255:65:65:0:65:100%:1.0519E-38:0:54:0:0:51:14	0/1:97:50:50:24:26:52%:1.7375E-10:55:59:20:4:21:5
ST4.03ch02_RaGOO	34298746	.	C	T	.	PASS	ADP=58;WT=0;HET=1;HOM=1;NC=0	GT:GQ:SDP:DP:RD:AD:FREQ:PVAL:RBQ:ABQ:RDF:RDR:ADF:ADR	1/1:255:61:60:0:59:98.33%:4.1056E-35:0:61:0:0:50:9	0/1:113:57:57:27:30:52.63%:4.8496E-12:47:57:20:7:24:6
ST4.03ch02_RaGOO	34298796	.	T	C	.	PASS	ADP=58;WT=0;HET=1;HOM=1;NC=0	GT:GQ:SDP:DP:RD:AD:FREQ:PVAL:RBQ:ABQ:RDF:RDR:ADF:ADR	1/1:255:60:60:0:60:100%:1.035E-35:0:57:0:0:49:11	0/1:108:57:57:28:29:50.88%:1.4722E-11:49:62:21:7:23:6
ST4.03ch02_RaGOO	34298889	.	T	C	.	PASS	ADP=60;WT=0;HET=1;HOM=1;NC=0	GT:GQ:SDP:DP:RD:AD:FREQ:PVAL:RBQ:ABQ:RDF:RDR:ADF:ADR	1/1:255:67:65:0:65:100%:1.0519E-38:0:59:0:0:55:10	0/1:104:56:56:28:28:50%:3.9143E-11:58:63:22:6:25:3
ST4.03ch02_RaGOO	34299043	.	T	G	.	PASS	ADP=71;WT=0;HET=1;HOM=1;NC=0	GT:GQ:SDP:DP:RD:AD:FREQ:PVAL:RBQ:ABQ:RDF:RDR:ADF:ADR	1/1:255:74:74:1:73:98.65%:3.2103E-42:69:56:1:0:61:12	0/1:116:69:69:37:32:46.38%:2.0601E-12:55:59:24:13:29:3
ST4.03ch02_RaGOO	34299058	.	C	T	.	PASS	ADP=75;WT=0;HET=1;HOM=1;NC=0	GT:GQ:SDP:DP:RD:AD:FREQ:PVAL:RBQ:ABQ:RDF:RDR:ADF:ADR	1/1:255:79:79:1:78:98.73%:3.4548E-45:77:59:1:0:68:10	0/1:120:72:72:39:33:45.83%:9.5353E-13:52:60:27:12:29:4
ST4.03ch02_RaGOO	34299213	.	G	C	.	PASS	ADP=71;WT=0;HET=1;HOM=1;NC=0	GT:GQ:SDP:DP:RD:AD:FREQ:PVAL:RBQ:ABQ:RDF:RDR:ADF:ADR	1/1:255:82:82:1:81:98.78%:5.7056E-47:78:58:1:0:66:15	0/1:111:60:60:30:30:50%:6.9672E-12:58:61:21:9:25:5
ST4.03ch02_RaGOO	34299254	.	A	C	.	PASS	ADP=65;WT=1;HET=1;HOM=0;NC=0	GT:GQ:SDP:DP:RD:AD:FREQ:PVAL:RBQ:ABQ:RDF:RDR:ADF:ADR	0/0:123:74:74:73:1:1.35%:5E-1:55:75:56:17:1:0	0/1:81:56:56:33:23:41.07%:6.8457E-9:59:57:28:5:15:8
ST4.03ch02_RaGOO	34299260	.	C	T	.	PASS	ADP=61;WT=0;HET=1;HOM=1;NC=0	GT:GQ:SDP:DP:RD:AD:FREQ:PVAL:RBQ:ABQ:RDF:RDR:ADF:ADR	1/1:255:69:69:1:68:98.55%:2.9631E-39:75:57:1:0:54:14	0/1:120:54:53:22:31:58.49%:8.2315E-13:54:56:12:10:26:5
ST4.03ch02_RaGOO	34299335	.	T	C	.	PASS	ADP=57;WT=0;HET=1;HOM=1;NC=0	GT:GQ:SDP:DP:RD:AD:FREQ:PVAL:RBQ:ABQ:RDF:RDR:ADF:ADR	1/1:255:68:68:0:68:100%:1.6809E-40:0:52:0:0:51:17	0/1:84:47:47:24:23:48.94%:3.2602E-9:58:46:20:4:15:8
ST4.03ch02_RaGOO	34299363	.	G	T	.	PASS	ADP=58;WT=0;HET=1;HOM=1;NC=0	GT:GQ:SDP:DP:RD:AD:FREQ:PVAL:RBQ:ABQ:RDF:RDR:ADF:ADR	1/1:255:71:71:0:71:100%:2.6835E-42:0:54:0:0:57:14	0/1:76:45:45:23:21:46.67%:2.0219E-8:59:47:21:2:13:8
ST4.03ch02_RaGOO	34299379	.	T	A	.	PASS	ADP=60;WT=1;HET=1;HOM=0;NC=0	GT:GQ:SDP:DP:RD:AD:FREQ:PVAL:RBQ:ABQ:RDF:RDR:ADF:ADR	0/0:141:76:76:76:0:0%:1E0:53:0:60:16:0:0	0/1:81:45:45:23:22:48.89%:7.724E-9:50:59:13:10:21:1
ST4.03ch02_RaGOO	34299475	.	A	C	.	PASS	ADP=69;WT=0;HET=1;HOM=1;NC=0	GT:GQ:SDP:DP:RD:AD:FREQ:PVAL:RBQ:ABQ:RDF:RDR:ADF:ADR	1/1:255:84:83:0:83:100%:1.729E-49:0:55:0:0:64:19	0/1:109:55:55:26:29:52.73%:1.1491E-11:62:54:25:1:22:7
ST4.03ch02_RaGOO	34299606	.	G	A	.	PASS	ADP=72;WT=1;HET=1;HOM=0;NC=0	GT:GQ:SDP:DP:RD:AD:FREQ:PVAL:RBQ:ABQ:RDF:RDR:ADF:ADR	0/0:160:86:86:86:0:0%:1E0:57:0:65:21:0:0	0/1:103:58:58:30:28:48.28%:4.8441E-11:58:54:23:7:22:6
ST4.03ch02_RaGOO	34299626	.	C	T	.	PASS	ADP=74;WT=1;HET=1;HOM=0;NC=0	GT:GQ:SDP:DP:RD:AD:FREQ:PVAL:RBQ:ABQ:RDF:RDR:ADF:ADR	0/0:164:88:88:88:0:0%:1E0:59:0:68:20:0:0	0/1:102:60:60:32:28:46.67%:5.88E-11:58:60:24:8:23:5
ST4.03ch02_RaGOO	34300046	.	T	C	.	PASS	ADP=109;WT=0;HET=1;HOM=1;NC=0	GT:GQ:SDP:DP:RD:AD:FREQ:PVAL:RBQ:ABQ:RDF:RDR:ADF:ADR	1/1:255:119:119:0:119:100%:4.3819E-71:0:60:0:0:99:20	0/1:145:101:100:59:41:41%:2.5144E-15:62:63:47:12:36:5
ST4.03ch02_RaGOO	34300096	.	C	T	.	PASS	ADP=104;WT=0;HET=1;HOM=1;NC=0	GT:GQ:SDP:DP:RD:AD:FREQ:PVAL:RBQ:ABQ:RDF:RDR:ADF:ADR	1/1:255:116:116:0:115:99.14%:1.1028E-68:0:60:0:0:92:23	0/1:139:94:93:54:39:41.94%:1.1288E-14:59:64:38:16:31:8
ST4.03ch02_RaGOO	34300172	.	C	T	.	PASS	ADP=92;WT=1;HET=1;HOM=0;NC=0	GT:GQ:SDP:DP:RD:AD:FREQ:PVAL:RBQ:ABQ:RDF:RDR:ADF:ADR	0/0:194:104:104:104:0:0%:1E0:56:0:77:27:0:0	0/1:134:81:81:44:37:45.68%:3.3388E-14:56:59:28:16:23:14
ST4.03ch02_RaGOO	34300248	.	G	C	.	PASS	ADP=87;WT=1;HET=1;HOM=0;NC=0	GT:GQ:SDP:DP:RD:AD:FREQ:PVAL:RBQ:ABQ:RDF:RDR:ADF:ADR	0/0:171:92:92:92:0:0%:1E0:56:0:73:19:0:0	0/1:129:83:83:47:36:43.37%:1.0957E-13:55:59:34:13:29:7
ST4.03ch02_RaGOO	34300485	.	T	C	.	PASS	ADP=61;WT=1;HET=1;HOM=0;NC=0	GT:GQ:SDP:DP:RD:AD:FREQ:PVAL:RBQ:ABQ:RDF:RDR:ADF:ADR	0/0:115:61:61:61:0:0%:1E0:60:0:46:15:0:0	0/1:101:61:61:33:28:45.9%:6.4366E-11:59:56:26:7:23:5
ST4.03ch02_RaGOO	34300536	.	T	C	.	PASS	ADP=54;WT=0;HET=1;HOM=1;NC=0	GT:GQ:SDP:DP:RD:AD:FREQ:PVAL:RBQ:ABQ:RDF:RDR:ADF:ADR	1/1:255:54:54:0:54:100%:4.0229E-32:0:51:0:0:32:22	0/1:105:54:54:26:28:51.85%:3.0926E-11:53:58:20:6:24:4
ST4.03ch02_RaGOO	34300548	.	T	C	.	PASS	ADP=50;WT=0;HET=1;HOM=1;NC=0	GT:GQ:SDP:DP:RD:AD:FREQ:PVAL:RBQ:ABQ:RDF:RDR:ADF:ADR	1/1:255:49:49:0:49:100%:3.925E-29:0:51:0:0:29:20	0/1:101:51:51:24:27:52.94%:6.451E-11:56:60:19:5:22:5
ST4.03ch02_RaGOO	34465375	.	A	G	.	PASS	ADP=53;WT=1;HET=1;HOM=0;NC=0	GT:GQ:SDP:DP:RD:AD:FREQ:PVAL:RBQ:ABQ:RDF:RDR:ADF:ADR	0/0:104:55:55:55:0:0%:1E0:59:0:45:10:0:0	0/1:87:52:52:28:24:46.15%:1.8384E-9:55:51:21:7:15:9
ST4.03ch02_RaGOO	35704360	.	G	C	.	PASS	ADP=38;WT=1;HET=1;HOM=0;NC=0	GT:GQ:SDP:DP:RD:AD:FREQ:PVAL:RBQ:ABQ:RDF:RDR:ADF:ADR	0/0:70:37:37:37:0:0%:1E0:60:0:30:7:0:0	0/1:60:40:40:23:17:42.5%:8.743E-7:50:57:15:8:12:5
ST4.03ch02_RaGOO	35704784	.	C	A	.	PASS	ADP=48;WT=1;HET=1;HOM=0;NC=0	GT:GQ:SDP:DP:RD:AD:FREQ:PVAL:RBQ:ABQ:RDF:RDR:ADF:ADR	0/0:89:47:47:47:0:0%:1E0:60:0:42:5:0:0	0/1:79:49:49:27:22:44.9%:1.1173E-8:59:55:25:2:21:1
ST4.03ch02_RaGOO	35704863	.	A	G	.	PASS	ADP=58;WT=1;HET=1;HOM=0;NC=0	GT:GQ:SDP:DP:RD:AD:FREQ:PVAL:RBQ:ABQ:RDF:RDR:ADF:ADR	0/0:88:54:53:52:1:1.89%:5E-1:57:39:48:4:0:1	0/1:105:63:63:34:29:46.03%:2.7231E-11:65:66:30:4:28:1
ST4.03ch02_RaGOO	35705506	.	T	G	.	PASS	ADP=93;WT=1;HET=1;HOM=0;NC=0	GT:GQ:SDP:DP:RD:AD:FREQ:PVAL:RBQ:ABQ:RDF:RDR:ADF:ADR	0/0:202:107:107:107:0:0%:1E0:57:0:82:25:0:0	0/1:144:80:80:41:39:48.75%:3.673E-15:57:56:27:14:28:11
ST4.03ch02_RaGOO	35705859	.	A	G	.	PASS	ADP=61;WT=1;HET=1;HOM=0;NC=0	GT:GQ:SDP:DP:RD:AD:FREQ:PVAL:RBQ:ABQ:RDF:RDR:ADF:ADR	0/0:137:74:74:74:0:0%:1E0:58:0:54:20:0:0	0/1:93:49:48:23:25:52.08%:4.1182E-10:60:62:18:5:20:5
ST4.03ch02_RaGOO	35705971	.	A	G	.	PASS	ADP=41;WT=1;HET=1;HOM=0;NC=0	GT:GQ:SDP:DP:RD:AD:FREQ:PVAL:RBQ:ABQ:RDF:RDR:ADF:ADR	0/0:85:45:45:45:0:0%:1E0:58:0:33:12:0:0	0/1:61:38:38:21:17:44.74%:7.5297E-7:58:65:17:4:14:3
ST4.03ch02_RaGOO	35706574	.	C	T	.	PASS	ADP=73;WT=1;HET=1;HOM=0;NC=0	GT:GQ:SDP:DP:RD:AD:FREQ:PVAL:RBQ:ABQ:RDF:RDR:ADF:ADR	0/0:160:86:86:86:0:0%:1E0:59:0:70:16:0:0	0/1:97:62:60:33:27:45%:1.6571E-10:57:60:26:7:23:4
ST4.03ch02_RaGOO	35706897	.	T	C	.	PASS	ADP=67;WT=0;HET=1;HOM=1;NC=0	GT:GQ:SDP:DP:RD:AD:FREQ:PVAL:RBQ:ABQ:RDF:RDR:ADF:ADR	1/1:255:72:72:0:72:100%:6.7558E-43:0:61:0:0:64:8	0/1:124:63:63:30:33:52.38%:3.6448E-13:55:57:25:5:28:5
ST4.03ch02_RaGOO	35706932	.	C	T	.	PASS	ADP=69;WT=1;HET=1;HOM=0;NC=0	GT:GQ:SDP:DP:RD:AD:FREQ:PVAL:RBQ:ABQ:RDF:RDR:ADF:ADR	0/0:142:75:75:75:0:0%:1E0:59:0:62:13:0:0	0/1:100:64:64:36:28:43.75%:8.2552E-11:58:58:30:6:23:5
ST4.03ch02_RaGOO	35707055	.	A	C	.	PASS	ADP=66;WT=1;HET=1;HOM=0;NC=0	GT:GQ:SDP:DP:RD:AD:FREQ:PVAL:RBQ:ABQ:RDF:RDR:ADF:ADR	0/0:142:75:75:75:0:0%:1E0:60:0:61:14:0:0	0/1:98:58:58:31:27:46.55%:1.3907E-10:59:59:25:6:21:6
ST4.03ch02_RaGOO	35707058	.	A	G	.	PASS	ADP=66;WT=1;HET=1;HOM=0;NC=0	GT:GQ:SDP:DP:RD:AD:FREQ:PVAL:RBQ:ABQ:RDF:RDR:ADF:ADR	0/0:142:75:75:75:0:0%:1E0:59:0:61:14:0:0	0/1:90:57:57:32:25:43.86%:9.9959E-10:58:60:26:6:20:5
ST4.03ch02_RaGOO	35707479	.	A	T	.	PASS	ADP=59;WT=1;HET=1;HOM=0;NC=0	GT:GQ:SDP:DP:RD:AD:FREQ:PVAL:RBQ:ABQ:RDF:RDR:ADF:ADR	0/0:111:60:60:60:0:0%:1E0:63:0:46:14:0:0	0/1:93:59:59:33:26:44.07%:4.2407E-10:59:58:24:9:19:7
ST4.03ch02_RaGOO	36002190	.	C	A	.	PASS	ADP=90;WT=1;HET=1;HOM=0;NC=0	GT:GQ:SDP:DP:RD:AD:FREQ:PVAL:RBQ:ABQ:RDF:RDR:ADF:ADR	0/0:190:102:102:102:0:0%:1E0:60:0:90:12:0:0	0/1:131:79:79:43:36:45.57%:7.8903E-14:64:59:39:4:31:5
ST4.03ch02_RaGOO	36002244	.	G	T	.	PASS	ADP=84;WT=1;HET=1;HOM=0;NC=0	GT:GQ:SDP:DP:RD:AD:FREQ:PVAL:RBQ:ABQ:RDF:RDR:ADF:ADR	0/0:172:91:91:91:0:0%:1E0:61:0:81:10:0:0	0/1:175:78:78:33:45:57.69%:3.0774E-18:56:62:27:6:40:5
ST4.03ch02_RaGOO	36003888	.	T	C	.	PASS	ADP=68;WT=0;HET=1;HOM=1;NC=0	GT:GQ:SDP:DP:RD:AD:FREQ:PVAL:RBQ:ABQ:RDF:RDR:ADF:ADR	1/1:255:66:66:0:66:100%:2.6498E-39:0:60:0:0:55:11	0/1:103:71:71:42:29:40.85%:5.0108E-11:59:56:35:7:25:4
ST4.03ch02_RaGOO	36004084	.	G	A	.	PASS	ADP=76;WT=1;HET=1;HOM=0;NC=0	GT:GQ:SDP:DP:RD:AD:FREQ:PVAL:RBQ:ABQ:RDF:RDR:ADF:ADR	0/0:164:88:88:88:0:0%:1E0:59:0:70:18:0:0	0/1:148:66:65:27:38:58.46%:1.4569E-15:58:56:24:3:33:5
ST4.03ch02_RaGOO	36004339	.	A	T	.	PASS	ADP=61;WT=1;HET=1;HOM=0;NC=0	GT:GQ:SDP:DP:RD:AD:FREQ:PVAL:RBQ:ABQ:RDF:RDR:ADF:ADR	0/0:102:62:61:60:1:1.64%:5E-1:55:15:44:16:1:0	0/1:134:63:62:27:35:56.45%:3.1677E-14:50:45:19:8:21:14
ST4.03ch02_RaGOO	36004466	.	A	T	.	PASS	ADP=71;WT=1;HET=1;HOM=0;NC=0	GT:GQ:SDP:DP:RD:AD:FREQ:PVAL:RBQ:ABQ:RDF:RDR:ADF:ADR	0/0:119:64:63:63:0:0%:1E0:57:0:49:14:0:0	0/1:169:83:79:35:44:55.7%:1.1883E-17:58:51:31:4:31:13
ST4.03ch02_RaGOO	36004734	.	A	C	.	PASS	ADP=76;WT=1;HET=1;HOM=0;NC=0	GT:GQ:SDP:DP:RD:AD:FREQ:PVAL:RBQ:ABQ:RDF:RDR:ADF:ADR	0/0:157:83:83:83:0:0%:1E0:62:0:70:13:0:0	0/1:107:70:70:40:30:42.86%:1.7321E-11:57:59:28:12:22:8
ST4.03ch02_RaGOO	36005034	.	A	T	.	PASS	ADP=85;WT=1;HET=1;HOM=0;NC=0	GT:GQ:SDP:DP:RD:AD:FREQ:PVAL:RBQ:ABQ:RDF:RDR:ADF:ADR	0/0:175:93:93:93:0:0%:1E0:55:0:70:23:0:0	0/1:155:77:77:36:41:53.25%:2.8183E-16:51:54:30:6:34:7
ST4.03ch02_RaGOO	36005110	.	A	G	.	PASS	ADP=88;WT=1;HET=1;HOM=0;NC=0	GT:GQ:SDP:DP:RD:AD:FREQ:PVAL:RBQ:ABQ:RDF:RDR:ADF:ADR	0/0:171:92:92:92:0:0%:1E0:59:0:74:18:0:0	0/1:176:84:84:38:46:54.76%:2.4772E-18:53:51:33:5:34:12
ST4.03ch02_RaGOO	36005229	.	T	C	.	PASS	ADP=79;WT=0;HET=1;HOM=1;NC=0	GT:GQ:SDP:DP:RD:AD:FREQ:PVAL:RBQ:ABQ:RDF:RDR:ADF:ADR	1/1:255:82:81:0:81:100%:2.7329E-48:0:54:0:0:61:20	0/1:175:83:78:33:45:57.69%:3.0774E-18:57:57:29:4:39:6
ST4.03ch02_RaGOO	36005736	.	A	G	.	PASS	ADP=80;WT=1;HET=1;HOM=0;NC=0	GT:GQ:SDP:DP:RD:AD:FREQ:PVAL:RBQ:ABQ:RDF:RDR:ADF:ADR	0/0:153:81:81:81:0:0%:1E0:61:0:64:17:0:0	0/1:130:80:80:44:36:45%:8.6008E-14:60:58:36:8:25:11
ST4.03ch02_RaGOO	36005741	.	A	T	.	PASS	ADP=80;WT=1;HET=1;HOM=0;NC=0	GT:GQ:SDP:DP:RD:AD:FREQ:PVAL:RBQ:ABQ:RDF:RDR:ADF:ADR	0/0:157:83:83:83:0:0%:1E0:60:0:64:19:0:0	0/1:131:78:77:41:36:46.75%:6.58E-14:60:57:34:7:26:10
ST4.03ch02_RaGOO	36005814	.	C	T	.	PASS	ADP=72;WT=1;HET=1;HOM=0;NC=0	GT:GQ:SDP:DP:RD:AD:FREQ:PVAL:RBQ:ABQ:RDF:RDR:ADF:ADR	0/0:134:71:71:71:0:0%:1E0:53:0:52:19:0:0	0/1:143:73:73:35:38:52.05%:4.8769E-15:64:60:31:4:30:8
ST4.03ch02_RaGOO	36006072	.	G	T	.	PASS	ADP=51;WT=1;HET=1;HOM=0;NC=0	GT:GQ:SDP:DP:RD:AD:FREQ:PVAL:RBQ:ABQ:RDF:RDR:ADF:ADR	0/0:111:60:60:60:0:0%:1E0:58:0:44:16:0:0	0/1:87:42:42:19:23:54.76%:1.7689E-9:55:61:15:4:21:2
ST4.03ch02_RaGOO	36006547	.	C	T	.	PASS	ADP=85;WT=1;HET=1;HOM=0;NC=0	GT:GQ:SDP:DP:RD:AD:FREQ:PVAL:RBQ:ABQ:RDF:RDR:ADF:ADR	0/0:187:99:99:99:0:0%:1E0:58:0:80:19:0:0	0/1:154:71:71:31:40:56.34%:3.6893E-16:60:66:25:6:37:3
ST4.03ch02_RaGOO	36006790	.	C	T	.	PASS	ADP=65;WT=1;HET=1;HOM=0;NC=0	GT:GQ:SDP:DP:RD:AD:FREQ:PVAL:RBQ:ABQ:RDF:RDR:ADF:ADR	0/0:134:72:71:71:0:0%:1E0:56:0:49:22:0:0	0/1:121:60:59:27:32:54.24%:6.5868E-13:59:59:21:6:27:5
ST4.03ch02_RaGOO	36007800	.	T	A	.	PASS	ADP=57;WT=1;HET=1;HOM=0;NC=0	GT:GQ:SDP:DP:RD:AD:FREQ:PVAL:RBQ:ABQ:RDF:RDR:ADF:ADR	0/0:120:72:72:71:1:1.39%:5E-1:57:55:62:9:1:0	0/1:82:43:43:21:22:51.16%:6.1932E-9:56:52:18:3:18:4
ST4.03ch02_RaGOO	36007893	.	T	G	.	PASS	ADP=55;WT=1;HET=1;HOM=0;NC=0	GT:GQ:SDP:DP:RD:AD:FREQ:PVAL:RBQ:ABQ:RDF:RDR:ADF:ADR	0/0:137:74:74:74:0:0%:1E0:59:0:61:13:0:0	0/1:85:37:37:15:22:59.46%:2.5665E-9:54:57:14:1:16:6
ST4.03ch02_RaGOO	36007917	.	G	A	.	PASS	ADP=53;WT=1;HET=1;HOM=0;NC=0	GT:GQ:SDP:DP:RD:AD:FREQ:PVAL:RBQ:ABQ:RDF:RDR:ADF:ADR	0/0:130:70:69:69:0:0%:1E0:54:0:55:14:0:0	0/1:61:38:37:20:17:45.95%:6.9312E-7:61:50:17:3:16:1
ST4.03ch02_RaGOO	36008104	.	A	G	.	PASS	ADP=71;WT=1;HET=1;HOM=0;NC=0	GT:GQ:SDP:DP:RD:AD:FREQ:PVAL:RBQ:ABQ:RDF:RDR:ADF:ADR	0/0:149:80:80:80:0:0%:1E0:58:0:65:15:0:0	0/1:144:63:63:26:37:58.73%:3.4211E-15:61:60:23:3:29:8
ST4.03ch02_RaGOO	36008259	.	T	A	.	PASS	ADP=78;WT=1;HET=1;HOM=0;NC=0	GT:GQ:SDP:DP:RD:AD:FREQ:PVAL:RBQ:ABQ:RDF:RDR:ADF:ADR	0/0:179:96:96:96:0:0%:1E0:62:0:81:15:0:0	0/1:131:60:60:26:34:56.67%:7.4725E-14:63:62:22:4:27:7
ST4.03ch02_RaGOO	36008351	.	G	A	.	PASS	ADP=45;WT=1;HET=1;HOM=0;NC=0	GT:GQ:SDP:DP:RD:AD:FREQ:PVAL:RBQ:ABQ:RDF:RDR:ADF:ADR	0/0:100:54:54:54:0:0%:1E0:51:0:35:19:0:0	0/1:53:36:36:21:15:41.67%:4.8188E-6:61:49:16:5:9:6
ST4.03ch02_RaGOO	36294480	.	T	C	.	PASS	ADP=114;WT=0;HET=1;HOM=1;NC=0	GT:GQ:SDP:DP:RD:AD:FREQ:PVAL:RBQ:ABQ:RDF:RDR:ADF:ADR	1/1:255:114:113:1:112:99.12%:1.994E-65:16:59:1:0:87:25	0/1:227:116:115:54:60:52.17%:1.8895E-23:65:58:45:9:46:14
ST4.03ch02_RaGOO	36295035	.	T	A	.	PASS	ADP=91;WT=1;HET=1;HOM=0;NC=0	GT:GQ:SDP:DP:RD:AD:FREQ:PVAL:RBQ:ABQ:RDF:RDR:ADF:ADR	0/0:190:104:102:102:0:0%:1E0:61:0:86:16:0:0	0/1:153:80:80:39:41:51.25%:4.1486E-16:65:59:33:6:36:5
ST4.03ch02_RaGOO	36295068	.	A	T	.	PASS	ADP=90;WT=1;HET=1;HOM=0;NC=0	GT:GQ:SDP:DP:RD:AD:FREQ:PVAL:RBQ:ABQ:RDF:RDR:ADF:ADR	0/0:190:101:101:101:0:0%:1E0:63:0:83:18:0:0	0/1:149:80:80:40:40:50%:1.2446E-15:60:62:34:6:34:6
ST4.03ch02_RaGOO	36434235	.	G	A	.	PASS	ADP=63;WT=1;HET=1;HOM=0;NC=0	GT:GQ:SDP:DP:RD:AD:FREQ:PVAL:RBQ:ABQ:RDF:RDR:ADF:ADR	0/0:134:71:71:71:0:0%:1E0:60:0:63:8:0:0	0/1:114:55:55:25:30:54.55%:3.6885E-12:57:59:20:5:27:3
ST4.03ch02_RaGOO	36434481	.	G	A	.	PASS	ADP=77;WT=1;HET=1;HOM=0;NC=0	GT:GQ:SDP:DP:RD:AD:FREQ:PVAL:RBQ:ABQ:RDF:RDR:ADF:ADR	0/0:137:74:74:74:0:0%:1E0:62:0:57:17:0:0	0/1:158:81:80:38:42:52.5%:1.3596E-16:66:69:30:8:37:5
ST4.03ch02_RaGOO	36434497	.	A	G	.	PASS	ADP=74;WT=1;HET=1;HOM=0;NC=0	GT:GQ:SDP:DP:RD:AD:FREQ:PVAL:RBQ:ABQ:RDF:RDR:ADF:ADR	0/0:130:69:69:69:0:0%:1E0:63:0:53:16:0:0	0/1:140:79:79:41:38:48.1%:9.653E-15:67:62:35:6:29:9
ST4.03ch02_RaGOO	36811380	.	G	C	.	PASS	ADP=58;WT=1;HET=1;HOM=0;NC=0	GT:GQ:SDP:DP:RD:AD:FREQ:PVAL:RBQ:ABQ:RDF:RDR:ADF:ADR	0/0:126:68:68:68:0:0%:1E0:54:0:52:16:0:0	0/1:98:49:48:22:26:54.17%:1.3341E-10:62:61:19:3:21:5
ST4.03ch02_RaGOO	36811607	.	T	C	.	PASS	ADP=41;WT=1;HET=1;HOM=0;NC=0	GT:GQ:SDP:DP:RD:AD:FREQ:PVAL:RBQ:ABQ:RDF:RDR:ADF:ADR	0/0:85:46:46:46:0:0%:1E0:54:0:30:16:0:0	0/1:66:37:37:19:18:48.65%:2.432E-7:46:48:13:6:15:3
ST4.03ch02_RaGOO	36818007	.	C	A	.	PASS	ADP=47;WT=1;HET=1;HOM=0;NC=0	GT:GQ:SDP:DP:RD:AD:FREQ:PVAL:RBQ:ABQ:RDF:RDR:ADF:ADR	0/0:100:53:53:53:0:0%:1E0:58:0:38:15:0:0	0/1:73:42:42:22:20:47.62%:4.7857E-8:47:53:15:7:14:6
ST4.03ch02_RaGOO	36818060	.	G	A	.	PASS	ADP=42;WT=1;HET=1;HOM=0;NC=0	GT:GQ:SDP:DP:RD:AD:FREQ:PVAL:RBQ:ABQ:RDF:RDR:ADF:ADR	0/0:89:47:47:47:0:0%:1E0:58:0:31:16:0:0	0/1:75:37:37:17:20:54.05%:2.7004E-8:62:58:13:4:15:5
ST4.03ch02_RaGOO	36818145	.	G	A	.	PASS	ADP=36;WT=1;HET=1;HOM=0;NC=0	GT:GQ:SDP:DP:RD:AD:FREQ:PVAL:RBQ:ABQ:RDF:RDR:ADF:ADR	0/0:55:35:35:34:1:2.86%:5E-1:57:15:22:12:0:1	0/1:65:38:38:20:18:47.37%:2.68E-7:54:65:13:7:15:3
ST4.03ch02_RaGOO	36818149	.	C	A	.	PASS	ADP=36;WT=1;HET=1;HOM=0;NC=0	GT:GQ:SDP:DP:RD:AD:FREQ:PVAL:RBQ:ABQ:RDF:RDR:ADF:ADR	0/0:66:36:36:36:0:0%:1E0:55:0:22:14:0:0	0/1:66:36:36:18:18:50%:2.1904E-7:62:59:14:4:12:6
ST4.03ch02_RaGOO	36818155	.	A	C	.	PASS	ADP=35;WT=1;HET=1;HOM=0;NC=0	GT:GQ:SDP:DP:RD:AD:FREQ:PVAL:RBQ:ABQ:RDF:RDR:ADF:ADR	0/0:67:35:35:35:0:0%:1E0:53:0:22:13:0:0	0/1:57:35:35:19:16:45.71%:1.637E-6:57:62:12:7:13:3
ST4.03ch02_RaGOO	36845190	.	T	A	.	PASS	ADP=53;WT=1;HET=1;HOM=0;NC=0	GT:GQ:SDP:DP:RD:AD:FREQ:PVAL:RBQ:ABQ:RDF:RDR:ADF:ADR	0/0:104:56:56:56:0:0%:1E0:56:0:53:3:0:0	0/1:112:50:50:21:29:58%:5.4249E-12:60:58:20:1:27:2
ST4.03ch02_RaGOO	36845280	.	T	A	.	PASS	ADP=84;WT=1;HET=1;HOM=0;NC=0	GT:GQ:SDP:DP:RD:AD:FREQ:PVAL:RBQ:ABQ:RDF:RDR:ADF:ADR	0/0:175:94:94:94:0:0%:1E0:63:0:84:10:0:0	0/1:157:74:74:33:41:55.41%:1.8278E-16:64:54:31:2:29:12
ST4.03ch02_RaGOO	36845322	.	A	T	.	PASS	ADP=68;WT=0;HET=1;HOM=1;NC=0	GT:GQ:SDP:DP:RD:AD:FREQ:PVAL:RBQ:ABQ:RDF:RDR:ADF:ADR	1/1:255:59:59:2:56:96.55%:2.8822E-31:52:60:2:0:45:11	0/1:170:79:77:33:44:57.14%:8.5945E-18:56:60:23:10:41:3
ST4.03ch02_RaGOO	36845574	.	T	A	.	PASS	ADP=77;WT=1;HET=1;HOM=0;NC=0	GT:GQ:SDP:DP:RD:AD:FREQ:PVAL:RBQ:ABQ:RDF:RDR:ADF:ADR	0/0:167:90:90:90:0:0%:1E0:61:0:71:19:0:0	0/1:113:65:65:34:31:47.69%:4.0316E-12:66:58:28:6:21:10
ST4.03ch02_RaGOO	36846013	.	C	T	.	PASS	ADP=58;WT=1;HET=1;HOM=0;NC=0	GT:GQ:SDP:DP:RD:AD:FREQ:PVAL:RBQ:ABQ:RDF:RDR:ADF:ADR	0/0:107:58:58:58:0:0%:1E0:60:0:44:14:0:0	0/1:121:60:59:27:32:54.24%:6.5868E-13:65:54:25:2:23:9
ST4.03ch02_RaGOO	36846097	.	T	A	.	PASS	ADP=53;WT=1;HET=1;HOM=0;NC=0	GT:GQ:SDP:DP:RD:AD:FREQ:PVAL:RBQ:ABQ:RDF:RDR:ADF:ADR	0/0:89:47:47:47:0:0%:1E0:58:0:36:11:0:0	0/1:116:60:60:29:31:51.67%:2.3224E-12:59:54:19:10:24:7
ST4.03ch02_RaGOO	36846143	.	A	T	.	PASS	ADP=53;WT=1;HET=1;HOM=0;NC=0	GT:GQ:SDP:DP:RD:AD:FREQ:PVAL:RBQ:ABQ:RDF:RDR:ADF:ADR	0/0:85:45:45:45:0:0%:1E0:58:0:34:11:0:0	0/1:125:61:61:28:33:54.1%:2.783E-13:59:56:25:3:24:9
ST4.03ch02_RaGOO	36846625	.	A	G	.	PASS	ADP=50;WT=1;HET=1;HOM=0;NC=0	GT:GQ:SDP:DP:RD:AD:FREQ:PVAL:RBQ:ABQ:RDF:RDR:ADF:ADR	0/0:91:55:55:54:1:1.82%:5E-1:59:37:46:8:0:1	0/1:67:46:46:27:19:41.3%:1.8161E-7:63:57:23:4:16:3
ST4.03ch02_RaGOO	36846824	.	A	G	.	PASS	ADP=61;WT=1;HET=1;HOM=0;NC=0	GT:GQ:SDP:DP:RD:AD:FREQ:PVAL:RBQ:ABQ:RDF:RDR:ADF:ADR	0/0:112:59:59:59:0:0%:1E0:58:0:46:13:0:0	0/1:110:63:63:33:30:47.62%:9.545E-12:55:57:28:5:26:4
ST4.03ch02_RaGOO	36846903	.	G	T	.	PASS	ADP=76;WT=1;HET=1;HOM=0;NC=0	GT:GQ:SDP:DP:RD:AD:FREQ:PVAL:RBQ:ABQ:RDF:RDR:ADF:ADR	0/0:127:67:67:67:0:0%:1E0:63:0:56:11:0:0	0/1:142:85:85:46:39:45.88%:5.9761E-15:65:60:42:4:32:7
ST4.03ch02_RaGOO	36846924	.	T	C	.	PASS	ADP=79;WT=1;HET=1;HOM=0;NC=0	GT:GQ:SDP:DP:RD:AD:FREQ:PVAL:RBQ:ABQ:RDF:RDR:ADF:ADR	0/0:137:74:74:74:0:0%:1E0:63:0:62:12:0:0	0/1:142:84:84:45:39:46.43%:5.456E-15:65:55:40:5:30:9
ST4.03ch02_RaGOO	36847012	.	G	A	.	PASS	ADP=77;WT=1;HET=1;HOM=0;NC=0	GT:GQ:SDP:DP:RD:AD:FREQ:PVAL:RBQ:ABQ:RDF:RDR:ADF:ADR	0/0:153:81:81:81:0:0%:1E0:63:0:64:17:0:0	0/1:129:73:73:37:35:47.95%:1.1574E-13:56:62:25:12:26:9
ST4.03ch02_RaGOO	36847578	.	T	C	.	PASS	ADP=42;WT=1;HET=1;HOM=0;NC=0	GT:GQ:SDP:DP:RD:AD:FREQ:PVAL:RBQ:ABQ:RDF:RDR:ADF:ADR	0/0:85:46:46:46:0:0%:1E0:56:0:37:9:0:0	0/1:79:39:39:18:21:53.85%:1.1402E-8:55:55:14:4:14:7
ST4.03ch02_RaGOO	36847604	.	A	G	.	PASS	ADP=53;WT=1;HET=1;HOM=0;NC=0	GT:GQ:SDP:DP:RD:AD:FREQ:PVAL:RBQ:ABQ:RDF:RDR:ADF:ADR	0/0:104:56:56:56:0:0%:1E0:58:0:50:6:0:0	0/1:111:51:51:22:29:56.86%:6.4161E-12:52:55:19:3:25:4
ST4.03ch02_RaGOO	36847691	.	G	A	.	PASS	ADP=80;WT=1;HET=1;HOM=0;NC=0	GT:GQ:SDP:DP:RD:AD:FREQ:PVAL:RBQ:ABQ:RDF:RDR:ADF:ADR	0/0:152:82:82:82:0:0%:1E0:61:0:72:10:0:0	0/1:135:78:78:41:37:47.44%:2.5259E-14:61:61:38:3:33:4
ST4.03ch02_RaGOO	36847741	.	A	G	.	PASS	ADP=86;WT=1;HET=1;HOM=0;NC=0	GT:GQ:SDP:DP:RD:AD:FREQ:PVAL:RBQ:ABQ:RDF:RDR:ADF:ADR	0/0:164:88:88:88:0:0%:1E0:61:0:78:10:0:0	0/1:160:85:85:42:43:50.59%:8.3232E-17:60:64:37:5:41:2
ST4.03ch02_RaGOO	36847769	.	A	G	.	PASS	ADP=95;WT=1;HET=1;HOM=0;NC=0	GT:GQ:SDP:DP:RD:AD:FREQ:PVAL:RBQ:ABQ:RDF:RDR:ADF:ADR	0/0:187:99:99:99:0:0%:1E0:58:0:84:15:0:0	0/1:181:91:91:43:48:52.75%:6.7391E-19:57:63:36:7:46:2
ST4.03ch02_RaGOO	36848115	.	T	A	.	PASS	ADP=74;WT=1;HET=1;HOM=0;NC=0	GT:GQ:SDP:DP:RD:AD:FREQ:PVAL:RBQ:ABQ:RDF:RDR:ADF:ADR	0/0:164:88:88:88:0:0%:1E0:58:0:69:19:0:0	0/1:111:61:61:31:30:49.18%:7.7752E-12:57:60:24:7:24:6
ST4.03ch02_RaGOO	36848205	.	T	C	.	PASS	ADP=64;WT=1;HET=1;HOM=0;NC=0	GT:GQ:SDP:DP:RD:AD:FREQ:PVAL:RBQ:ABQ:RDF:RDR:ADF:ADR	0/0:138:73:73:73:0:0%:1E0:58:0:51:22:0:0	0/1:81:55:55:32:23:41.82%:6.4034E-9:59:56:22:10:15:8
ST4.03ch02_RaGOO	36848412	.	A	G	.	PASS	ADP=44;WT=1;HET=1;HOM=0;NC=0	GT:GQ:SDP:DP:RD:AD:FREQ:PVAL:RBQ:ABQ:RDF:RDR:ADF:ADR	0/0:82:43:43:43:0:0%:1E0:55:0:25:18:0:0	0/1:85:46:46:23:23:50%:2.9283E-9:55:64:17:6:19:4
ST4.03ch02_RaGOO	36848428	.	G	A	.	PASS	ADP=42;WT=1;HET=1;HOM=0;NC=0	GT:GQ:SDP:DP:RD:AD:FREQ:PVAL:RBQ:ABQ:RDF:RDR:ADF:ADR	0/0:82:44:43:43:0:0%:1E0:56:0:26:17:0:0	0/1:73:41:41:21:20:48.78%:4.3347E-8:62:59:18:3:17:3
ST4.03ch02_RaGOO	36848431	.	T	C	.	PASS	ADP=42;WT=1;HET=1;HOM=0;NC=0	GT:GQ:SDP:DP:RD:AD:FREQ:PVAL:RBQ:ABQ:RDF:RDR:ADF:ADR	0/0:82:43:43:43:0:0%:1E0:56:0:26:17:0:0	0/1:77:42:42:21:21:50%:1.6451E-8:60:63:18:3:17:4
ST4.03ch02_RaGOO	36848967	.	T	G	.	PASS	ADP=54;WT=1;HET=1;HOM=0;NC=0	GT:GQ:SDP:DP:RD:AD:FREQ:PVAL:RBQ:ABQ:RDF:RDR:ADF:ADR	0/0:119:63:63:63:0:0%:1E0:59:0:53:10:0:0	0/1:85:46:46:23:23:50%:2.9283E-9:62:59:20:3:20:3
ST4.03ch02_RaGOO	36849167	.	A	G	.	PASS	ADP=80;WT=1;HET=1;HOM=0;NC=0	GT:GQ:SDP:DP:RD:AD:FREQ:PVAL:RBQ:ABQ:RDF:RDR:ADF:ADR	0/0:160:87:86:86:0:0%:1E0:54:0:68:18:0:0	0/1:110:75:74:43:31:41.89%:8.503E-12:62:63:40:3:28:3
ST4.03ch02_RaGOO	36849226	.	C	A	.	PASS	ADP=74;WT=1;HET=1;HOM=0;NC=0	GT:GQ:SDP:DP:RD:AD:FREQ:PVAL:RBQ:ABQ:RDF:RDR:ADF:ADR	0/0:157:83:83:83:0:0%:1E0:58:0:66:17:0:0	0/1:95:66:66:39:27:40.91%:2.5807E-10:61:57:31:8:20:7
ST4.03ch02_RaGOO	36850144	.	A	G	.	PASS	ADP=53;WT=1;HET=1;HOM=0;NC=0	GT:GQ:SDP:DP:RD:AD:FREQ:PVAL:RBQ:ABQ:RDF:RDR:ADF:ADR	0/0:100:53:53:53:0:0%:1E0:58:0:40:13:0:0	0/1:95:54:54:28:26:48.15%:2.7171E-10:61:55:24:4:22:4
ST4.03ch02_RaGOO	36850168	.	A	T,G	.	PASS	ADP=55;WT=0;HET=1;HOM=1;NC=0	GT:GQ:SDP:DP:RD:AD:FREQ:PVAL:RBQ:ABQ:RDF:RDR:ADF:ADR	1/1:255:55:55:1:54:98.18%:5.6837E-31:30:60:1:0:41:13	0/2:104:55:55:27:28:50.91%:3.4899E-11:62:57:23:4:23:5
ST4.03ch02_RaGOO	36850177	.	T	C	.	PASS	ADP=53;WT=1;HET=1;HOM=0;NC=0	GT:GQ:SDP:DP:RD:AD:FREQ:PVAL:RBQ:ABQ:RDF:RDR:ADF:ADR	0/0:100:54:54:54:0:0%:1E0:60:0:42:12:0:0	0/1:111:52:52:23:29:55.77%:7.5157E-12:60:54:20:3:24:5
ST4.03ch02_RaGOO	36850193	.	A	G	.	PASS	ADP=54;WT=1;HET=1;HOM=0;NC=0	GT:GQ:SDP:DP:RD:AD:FREQ:PVAL:RBQ:ABQ:RDF:RDR:ADF:ADR	0/0:108:57:57:57:0:0%:1E0:57:0:43:14:0:0	0/1:74:52:51:30:21:41.18%:3.5259E-8:55:63:25:5:18:3
ST4.03ch02_RaGOO	36850521	.	C	T	.	PASS	ADP=48;WT=1;HET=1;HOM=0;NC=0	GT:GQ:SDP:DP:RD:AD:FREQ:PVAL:RBQ:ABQ:RDF:RDR:ADF:ADR	0/0:104:56:56:56:0:0%:1E0:55:0:43:13:0:0	0/1:60:40:40:23:17:42.5%:8.743E-7:62:55:17:6:14:3
ST4.03ch02_RaGOO	36850559	.	C	T	.	PASS	ADP=45;WT=1;HET=1;HOM=0;NC=0	GT:GQ:SDP:DP:RD:AD:FREQ:PVAL:RBQ:ABQ:RDF:RDR:ADF:ADR	0/0:100:54:54:54:0:0%:1E0:59:0:45:9:0:0	0/1:57:36:36:20:16:44.44%:1.7753E-6:57:62:14:6:13:3
ST4.03ch02_RaGOO	36850594	.	T	A	.	PASS	ADP=46;WT=1;HET=1;HOM=0;NC=0	GT:GQ:SDP:DP:RD:AD:FREQ:PVAL:RBQ:ABQ:RDF:RDR:ADF:ADR	0/0:96:52:52:52:0:0%:1E0:57:0:44:8:0:0	0/1:60:41:41:24:17:41.46%:9.3546E-7:57:54:17:7:14:3
ST4.03ch02_RaGOO	36850630	.	A	T	.	PASS	ADP=44;WT=1;HET=1;HOM=0;NC=0	GT:GQ:SDP:DP:RD:AD:FREQ:PVAL:RBQ:ABQ:RDF:RDR:ADF:ADR	0/0:83:52:52:51:1:1.92%:5E-1:58:75:44:7:1:0	0/1:66:37:37:19:18:48.65%:2.432E-7:58:57:15:4:12:6
ST4.03ch02_RaGOO	37413208	.	A	G	.	PASS	ADP=82;WT=1;HET=1;HOM=0;NC=0	GT:GQ:SDP:DP:RD:AD:FREQ:PVAL:RBQ:ABQ:RDF:RDR:ADF:ADR	0/0:175:93:93:93:0:0%:1E0:55:0:82:11:0:0	0/1:164:71:71:29:42:59.15%:3.3305E-17:59:53:25:4:36:6
ST4.03ch02_RaGOO	37413233	.	A	G	.	PASS	ADP=94;WT=1;HET=1;HOM=0;NC=0	GT:GQ:SDP:DP:RD:AD:FREQ:PVAL:RBQ:ABQ:RDF:RDR:ADF:ADR	0/0:182:106:105:104:1:0.95%:5E-1:57:68:90:14:1:0	0/1:192:83:83:34:49:59.04%:5.8925E-20:57:56:28:6:41:8
ST4.03ch02_RaGOO	37413527	.	T	C	.	PASS	ADP=104;WT=1;HET=1;HOM=0;NC=0	GT:GQ:SDP:DP:RD:AD:FREQ:PVAL:RBQ:ABQ:RDF:RDR:ADF:ADR	0/0:198:105:105:105:0:0%:1E0:60:0:78:27:0:0	0/1:166:104:103:57:46:44.66%:2.0573E-17:58:60:44:13:37:9
ST4.03ch02_RaGOO	37413777	.	C	T	.	PASS	ADP=56;WT=0;HET=1;HOM=1;NC=0	GT:GQ:SDP:DP:RD:AD:FREQ:PVAL:RBQ:ABQ:RDF:RDR:ADF:ADR	1/1:255:60:58:1:57:98.28%:9.6072E-33:16:59:1:0:43:14	0/1:158:54:54:0:28:51.85%:1.3074E-16:0:53:0:0:22:6
ST4.03ch02_RaGOO	37413845	.	T	C	.	PASS	ADP=69;WT=1;HET=1;HOM=0;NC=0	GT:GQ:SDP:DP:RD:AD:FREQ:PVAL:RBQ:ABQ:RDF:RDR:ADF:ADR	0/0:126:68:68:68:0:0%:1E0:57:0:48:20:0:0	0/1:116:70:70:38:32:45.71%:2.2536E-12:52:48:32:6:20:12
ST4.03ch02_RaGOO	37413988	.	T	G	.	PASS	ADP=95;WT=1;HET=1;HOM=0;NC=0	GT:GQ:SDP:DP:RD:AD:FREQ:PVAL:RBQ:ABQ:RDF:RDR:ADF:ADR	0/0:179:95:95:95:0:0%:1E0:60:0:82:13:0:0	0/1:169:96:96:50:46:47.92%:1.0792E-17:60:59:44:6:38:8
ST4.03ch02_RaGOO	37414148	.	T	C	.	PASS	ADP=85;WT=1;HET=1;HOM=0;NC=0	GT:GQ:SDP:DP:RD:AD:FREQ:PVAL:RBQ:ABQ:RDF:RDR:ADF:ADR	0/0:167:90:90:90:0:0%:1E0:57:0:67:23:0:0	0/1:134:82:81:44:37:45.68%:3.3388E-14:56:57:26:18:28:9
ST4.03ch02_RaGOO	37414222	.	T	A	.	PASS	ADP=73;WT=1;HET=1;HOM=0;NC=0	GT:GQ:SDP:DP:RD:AD:FREQ:PVAL:RBQ:ABQ:RDF:RDR:ADF:ADR	0/0:145:77:77:77:0:0%:1E0:57:0:54:23:0:0	0/1:165:70:70:28:42:60%:2.7512E-17:58:60:19:9:30:12
ST4.03ch02_RaGOO	37414399	.	G	A	.	PASS	ADP=73;WT=1;HET=1;HOM=0;NC=0	GT:GQ:SDP:DP:RD:AD:FREQ:PVAL:RBQ:ABQ:RDF:RDR:ADF:ADR	0/0:152:84:82:82:0:0%:1E0:56:0:66:16:0:0	0/1:113:66:65:34:31:47.69%:4.0316E-12:62:61:33:1:29:2
ST4.03ch02_RaGOO	37414949	.	T	C	.	PASS	ADP=46;WT=1;HET=1;HOM=0;NC=0	GT:GQ:SDP:DP:RD:AD:FREQ:PVAL:RBQ:ABQ:RDF:RDR:ADF:ADR	0/0:83:53:52:51:1:1.92%:5E-1:55:15:42:9:0:1	0/1:73:41:41:21:20:48.78%:4.3347E-8:57:51:13:8:15:5
ST4.03ch02_RaGOO	37416050	.	G	T	.	PASS	ADP=55;WT=1;HET=1;HOM=0;NC=0	GT:GQ:SDP:DP:RD:AD:FREQ:PVAL:RBQ:ABQ:RDF:RDR:ADF:ADR	0/0:123:65:65:65:0:0%:1E0:55:0:51:14:0:0	0/1:63:45:45:27:18:40%:4.5278E-7:60:52:20:7:13:5
ST4.03ch02_RaGOO	37416127	.	A	T	.	PASS	ADP=62;WT=1;HET=1;HOM=0;NC=0	GT:GQ:SDP:DP:RD:AD:FREQ:PVAL:RBQ:ABQ:RDF:RDR:ADF:ADR	0/0:142:75:75:75:0:0%:1E0:62:0:58:17:0:0	0/1:75:49:49:28:21:42.86%:3.0726E-8:68:55:25:3:17:4
ST4.03ch02_RaGOO	37416128	.	G	A	.	PASS	ADP=61;WT=0;HET=1;HOM=1;NC=0	GT:GQ:SDP:DP:RD:AD:FREQ:PVAL:RBQ:ABQ:RDF:RDR:ADF:ADR	1/1:255:74:73:0:73:100%:1.7006E-43:0:62:0:0:57:16	0/1:108:49:49:21:28:57.14%:1.5129E-11:57:69:17:4:25:3
ST4.03ch02_RaGOO	37416436	.	G	A	.	PASS	ADP=39;WT=1;HET=1;HOM=0;NC=0	GT:GQ:SDP:DP:RD:AD:FREQ:PVAL:RBQ:ABQ:RDF:RDR:ADF:ADR	0/0:82:44:43:43:0:0%:1E0:57:0:41:2:0:0	0/1:67:35:35:17:18:51.43%:1.9562E-7:60:54:17:0:16:2
ST4.03ch02_RaGOO	37416471	.	T	C	.	PASS	ADP=52;WT=1;HET=1;HOM=0;NC=0	GT:GQ:SDP:DP:RD:AD:FREQ:PVAL:RBQ:ABQ:RDF:RDR:ADF:ADR	0/0:104:56:56:56:0:0%:1E0:63:0:52:4:0:0	0/1:75:48:48:27:21:43.75%:2.8521E-8:65:63:25:2:21:0
ST4.03ch02_RaGOO	37416610	.	G	C	.	PASS	ADP=62;WT=1;HET=1;HOM=0;NC=0	GT:GQ:SDP:DP:RD:AD:FREQ:PVAL:RBQ:ABQ:RDF:RDR:ADF:ADR	0/0:119:64:64:64:0:0%:1E0:63:0:53:11:0:0	0/1:101:61:61:33:28:45.9%:6.4366E-11:64:64:27:6:25:3
ST4.03ch02_RaGOO	37416624	.	T	A	.	PASS	ADP=59;WT=1;HET=1;HOM=0;NC=0	GT:GQ:SDP:DP:RD:AD:FREQ:PVAL:RBQ:ABQ:RDF:RDR:ADF:ADR	0/0:115:62:62:62:0:0%:1E0:64:0:50:12:0:0	0/1:94:57:57:31:26:45.61%:3.594E-10:66:66:26:5:23:3
ST4.03ch02_RaGOO	37776693	.	T	C	.	PASS	ADP=78;WT=1;HET=1;HOM=0;NC=0	GT:GQ:SDP:DP:RD:AD:FREQ:PVAL:RBQ:ABQ:RDF:RDR:ADF:ADR	0/0:153:89:89:88:1:1.12%:5E-1:57:34:64:24:1:0	0/1:108:68:68:38:30:44.12%:1.4855E-11:60:59:32:6:26:4
ST4.03ch02_RaGOO	37798920	.	A	T	.	PASS	ADP=67;WT=1;HET=1;HOM=0;NC=0	GT:GQ:SDP:DP:RD:AD:FREQ:PVAL:RBQ:ABQ:RDF:RDR:ADF:ADR	0/0:142:75:75:75:0:0%:1E0:57:0:56:19:0:0	0/1:85:59:59:35:24:40.68%:3.1153E-9:54:55:25:10:17:7
ST4.03ch02_RaGOO	37798966	.	C	A	.	PASS	ADP=54;WT=1;HET=1;HOM=0;NC=0	GT:GQ:SDP:DP:RD:AD:FREQ:PVAL:RBQ:ABQ:RDF:RDR:ADF:ADR	0/0:127:70:67:67:0:0%:1E0:57:0:53:14:0:0	0/1:60:42:42:25:17:40.48%:9.9678E-7:52:62:17:8:14:3
ST4.03ch02_RaGOO	37798998	.	G	C,T	.	PASS	ADP=54;WT=0;HET=1;HOM=1;NC=0	GT:GQ:SDP:DP:RD:AD:FREQ:PVAL:RBQ:ABQ:RDF:RDR:ADF:ADR	1/1:255:67:67:0:67:100%:6.6743E-40:0:60:0:0:57:10	0/2:129:42:42:0:23:54.76%:1.2146E-13:0:42:0:0:17:6
ST4.03ch02_RaGOO	37815436	.	A	T	.	PASS	ADP=59;WT=1;HET=1;HOM=0;NC=0	GT:GQ:SDP:DP:RD:AD:FREQ:PVAL:RBQ:ABQ:RDF:RDR:ADF:ADR	0/0:130:70:70:70:0:0%:1E0:57:0:70:0:0:0	0/1:75:48:48:27:21:43.75%:2.8521E-8:61:62:27:0:21:0
ST4.03ch02_RaGOO	37815792	.	G	A	.	PASS	ADP=86;WT=1;HET=1;HOM=0;NC=0	GT:GQ:SDP:DP:RD:AD:FREQ:PVAL:RBQ:ABQ:RDF:RDR:ADF:ADR	0/0:171:92:92:92:0:0%:1E0:55:0:76:16:0:0	0/1:134:82:81:44:37:45.68%:3.3388E-14:56:59:37:7:32:5
ST4.03ch02_RaGOO	37815833	.	A	G	.	PASS	ADP=82;WT=1;HET=1;HOM=0;NC=0	GT:GQ:SDP:DP:RD:AD:FREQ:PVAL:RBQ:ABQ:RDF:RDR:ADF:ADR	0/0:172:91:91:91:0:0%:1E0:56:0:72:19:0:0	0/1:123:74:74:40:34:45.95%:4.034E-13:57:61:34:6:29:5
ST4.03ch02_RaGOO	37816361	.	A	T	.	PASS	ADP=76;WT=1;HET=1;HOM=0;NC=0	GT:GQ:SDP:DP:RD:AD:FREQ:PVAL:RBQ:ABQ:RDF:RDR:ADF:ADR	0/0:156:84:84:84:0:0%:1E0:57:0:77:7:0:0	0/1:117:68:68:36:32:47.06%:1.8765E-12:54:59:28:8:28:4
ST4.03ch02_RaGOO	37816525	.	C	A	.	PASS	ADP=107;WT=1;HET=1;HOM=0;NC=0	GT:GQ:SDP:DP:RD:AD:FREQ:PVAL:RBQ:ABQ:RDF:RDR:ADF:ADR	0/0:193:113:112:111:1:0.89%:5E-1:61:16:94:17:1:0	0/1:149:102:102:60:42:41.18%:1.0715E-15:55:62:48:12:36:6
ST4.03ch02_RaGOO	37816874	.	A	T	.	PASS	ADP=72;WT=1;HET=1;HOM=0;NC=0	GT:GQ:SDP:DP:RD:AD:FREQ:PVAL:RBQ:ABQ:RDF:RDR:ADF:ADR	0/0:137:74:74:74:0:0%:1E0:51:0:47:27:0:0	0/1:139:71:71:34:37:52.11%:1.1558E-14:55:52:24:10:28:9
ST4.03ch02_RaGOO	37838554	.	C	T	.	PASS	ADP=47;WT=1;HET=1;HOM=0;NC=0	GT:GQ:SDP:DP:RD:AD:FREQ:PVAL:RBQ:ABQ:RDF:RDR:ADF:ADR	0/0:93:50:49:49:0:0%:1E0:60:0:38:11:0:0	0/1:67:45:45:26:19:42.22%:1.6979E-7:62:53:24:2:15:4
ST4.03ch02_RaGOO	37838752	.	C	G	.	PASS	ADP=57;WT=1;HET=1;HOM=0;NC=0	GT:GQ:SDP:DP:RD:AD:FREQ:PVAL:RBQ:ABQ:RDF:RDR:ADF:ADR	0/0:126:68:68:68:0:0%:1E0:58:0:56:12:0:0	0/1:80:47:46:24:22:47.83%:8.5409E-9:58:53:21:3:20:2
ST4.03ch02_RaGOO	37839694	.	T	C	.	PASS	ADP=51;WT=1;HET=1;HOM=0;NC=0	GT:GQ:SDP:DP:RD:AD:FREQ:PVAL:RBQ:ABQ:RDF:RDR:ADF:ADR	0/0:70:39:38:38:0:0%:1E0:62:0:28:10:0:0	0/1:123:64:64:31:33:51.56%:4.1337E-13:63:61:22:9:26:7
ST4.03ch02_RaGOO	37840858	.	A	G	.	PASS	ADP=41;WT=1;HET=1;HOM=0;NC=0	GT:GQ:SDP:DP:RD:AD:FREQ:PVAL:RBQ:ABQ:RDF:RDR:ADF:ADR	0/0:82:43:43:43:0:0%:1E0:63:0:41:2:0:0	0/1:74:40:40:20:20:50%:3.8991E-8:58:65:19:1:16:4
ST4.03ch02_RaGOO	37841573	.	T	C	.	PASS	ADP=52;WT=1;HET=1;HOM=0;NC=0	GT:GQ:SDP:DP:RD:AD:FREQ:PVAL:RBQ:ABQ:RDF:RDR:ADF:ADR	0/0:115:62:61:61:0:0%:1E0:53:0:52:9:0:0	0/1:91:45:43:19:24:55.81%:6.4513E-10:57:49:15:4:21:3
ST4.03ch02_RaGOO	37841609	.	G	A	.	PASS	ADP=57;WT=1;HET=1;HOM=0;NC=0	GT:GQ:SDP:DP:RD:AD:FREQ:PVAL:RBQ:ABQ:RDF:RDR:ADF:ADR	0/0:130:70:69:69:0:0%:1E0:55:0:52:17:0:0	0/1:67:47:45:26:19:42.22%:1.6979E-7:55:47:23:3:10:9
ST4.03ch02_RaGOO	37841683	.	T	C	.	PASS	ADP=89;WT=1;HET=1;HOM=0;NC=0	GT:GQ:SDP:DP:RD:AD:FREQ:PVAL:RBQ:ABQ:RDF:RDR:ADF:ADR	0/0:194:105:104:104:0:0%:1E0:59:0:91:13:0:0	0/1:172:75:74:30:44:59.46%:5.0242E-18:55:58:21:9:37:7
ST4.03ch02_RaGOO	37841706	.	G	A	.	PASS	ADP=95;WT=1;HET=1;HOM=0;NC=0	GT:GQ:SDP:DP:RD:AD:FREQ:PVAL:RBQ:ABQ:RDF:RDR:ADF:ADR	0/0:197:107:106:106:0:0%:1E0:59:0:91:15:0:0	0/1:129:87:84:48:36:42.86%:1.1819E-13:59:57:43:5:27:9
ST4.03ch02_RaGOO	37841874	.	T	C	.	PASS	ADP=86;WT=1;HET=1;HOM=0;NC=0	GT:GQ:SDP:DP:RD:AD:FREQ:PVAL:RBQ:ABQ:RDF:RDR:ADF:ADR	0/0:175:94:94:94:0:0%:1E0:59:0:74:20:0:0	0/1:150:78:78:38:40:51.28%:9.8334E-16:58:64:29:9:35:5
ST4.03ch02_RaGOO	37841940	.	C	T	.	PASS	ADP=76;WT=1;HET=1;HOM=0;NC=0	GT:GQ:SDP:DP:RD:AD:FREQ:PVAL:RBQ:ABQ:RDF:RDR:ADF:ADR	0/0:156:84:84:84:0:0%:1E0:60:0:58:26:0:0	0/1:121:69:69:35:33:47.83%:6.4956E-13:59:63:24:11:26:7
ST4.03ch02_RaGOO	37842007	.	G	C	.	PASS	ADP=56;WT=1;HET=1;HOM=0;NC=0	GT:GQ:SDP:DP:RD:AD:FREQ:PVAL:RBQ:ABQ:RDF:RDR:ADF:ADR	0/0:115:61:61:61:0:0%:1E0:56:0:41:20:0:0	0/1:92:51:51:26:25:49.02%:5.8079E-10:53:57:15:11:18:7
ST4.03ch02_RaGOO	37842025	.	C	T	.	PASS	ADP=52;WT=0;HET=1;HOM=1;NC=0	GT:GQ:SDP:DP:RD:AD:FREQ:PVAL:RBQ:ABQ:RDF:RDR:ADF:ADR	1/1:255:57:57:0:57:100%:6.4572E-34:0:56:0:0:36:21	0/1:80:47:47:25:22:46.81%:9.3895E-9:55:55:17:8:14:8
ST4.03ch02_RaGOO	37842042	.	T	A	.	PASS	ADP=48;WT=1;HET=1;HOM=0;NC=0	GT:GQ:SDP:DP:RD:AD:FREQ:PVAL:RBQ:ABQ:RDF:RDR:ADF:ADR	0/0:84:51:51:50:1:1.96%:5E-1:56:15:33:17:1:0	0/1:90:46:46:22:24:52.17%:9.761E-10:52:55:14:8:18:6
ST4.03ch02_RaGOO	37842045	.	C	T	.	PASS	ADP=48;WT=1;HET=1;HOM=0;NC=0	GT:GQ:SDP:DP:RD:AD:FREQ:PVAL:RBQ:ABQ:RDF:RDR:ADF:ADR	0/0:93:49:49:49:0:0%:1E0:54:0:33:16:0:0	0/1:79:48:48:26:22:45.83%:1.0268E-8:54:52:20:6:15:7
ST4.03ch02_RaGOO	37842177	.	A	G	.	PASS	ADP=52;WT=1;HET=1;HOM=0;NC=0	GT:GQ:SDP:DP:RD:AD:FREQ:PVAL:RBQ:ABQ:RDF:RDR:ADF:ADR	0/0:83:52:52:51:1:1.92%:5E-1:59:77:42:9:1:0	0/1:121:52:52:21:31:59.62%:6.8522E-13:53:63:18:3:29:2
ST4.03ch02_RaGOO	37842291	.	A	T	.	PASS	ADP=72;WT=1;HET=1;HOM=0;NC=0	GT:GQ:SDP:DP:RD:AD:FREQ:PVAL:RBQ:ABQ:RDF:RDR:ADF:ADR	0/0:152:82:82:82:0:0%:1E0:62:0:74:8:0:0	0/1:101:64:63:35:28:44.44%:7.6248E-11:61:61:27:8:24:4
ST4.03ch02_RaGOO	37842292	.	A	T	.	PASS	ADP=72;WT=1;HET=1;HOM=0;NC=0	GT:GQ:SDP:DP:RD:AD:FREQ:PVAL:RBQ:ABQ:RDF:RDR:ADF:ADR	0/0:153:82:81:81:0:0%:1E0:62:0:73:8:0:0	0/1:100:64:64:36:28:43.75%:8.2552E-11:60:60:28:8:24:4
ST4.03ch02_RaGOO	37842387	.	T	C	.	PASS	ADP=64;WT=1;HET=1;HOM=0;NC=0	GT:GQ:SDP:DP:RD:AD:FREQ:PVAL:RBQ:ABQ:RDF:RDR:ADF:ADR	0/0:130:70:70:70:0:0%:1E0:62:0:60:10:0:0	0/1:103:58:58:30:28:48.28%:4.8441E-11:50:55:23:7:20:8
ST4.03ch02_RaGOO	37842715	.	C	A	.	PASS	ADP=70;WT=0;HET=1;HOM=1;NC=0	GT:GQ:SDP:DP:RD:AD:FREQ:PVAL:RBQ:ABQ:RDF:RDR:ADF:ADR	1/1:255:69:68:0:66:97.06%:2.6498E-39:0:58:0:0:58:8	0/1:138:72:72:35:37:51.39%:1.3095E-14:56:58:29:6:31:6
ST4.03ch02_RaGOO	37842812	.	G	A	.	PASS	ADP=75;WT=0;HET=1;HOM=1;NC=0	GT:GQ:SDP:DP:RD:AD:FREQ:PVAL:RBQ:ABQ:RDF:RDR:ADF:ADR	1/1:255:80:80:0:80:100%:1.0864E-47:0:59:0:0:65:15	0/1:149:73:71:32:39:54.93%:1.1875E-15:54:58:22:10:30:9
ST4.03ch02_RaGOO	37842838	.	A	C	.	PASS	ADP=71;WT=1;HET=1;HOM=0;NC=0	GT:GQ:SDP:DP:RD:AD:FREQ:PVAL:RBQ:ABQ:RDF:RDR:ADF:ADR	0/0:145:77:77:77:0:0%:1E0:55:0:57:20:0:0	0/1:113:67:66:35:31:46.97%:4.4405E-12:51:54:25:10:22:9
ST4.03ch02_RaGOO	37843002	.	C	T	.	PASS	ADP=68;WT=0;HET=1;HOM=1;NC=0	GT:GQ:SDP:DP:RD:AD:FREQ:PVAL:RBQ:ABQ:RDF:RDR:ADF:ADR	1/1:255:75:75:0:75:100%:1.0773E-44:0:58:0:0:55:20	0/1:115:61:61:30:31:50.82%:2.6199E-12:60:54:24:6:22:9
ST4.03ch02_RaGOO	37843537	.	G	A	.	PASS	ADP=58;WT=1;HET=1;HOM=0;NC=0	GT:GQ:SDP:DP:RD:AD:FREQ:PVAL:RBQ:ABQ:RDF:RDR:ADF:ADR	0/0:119:64:64:64:0:0%:1E0:53:0:49:15:0:0	0/1:100:55:53:26:27:50.94%:8.2728E-11:60:54:20:6:21:6
ST4.03ch02_RaGOO	37843706	.	C	T	.	PASS	ADP=66;WT=1;HET=1;HOM=0;NC=0	GT:GQ:SDP:DP:RD:AD:FREQ:PVAL:RBQ:ABQ:RDF:RDR:ADF:ADR	0/0:116:69:69:68:1:1.45%:5E-1:62:38:58:10:1:0	0/1:110:63:63:33:30:47.62%:9.545E-12:61:54:28:5:22:8
ST4.03ch02_RaGOO	37843977	.	G	T	.	PASS	ADP=59;WT=1;HET=1;HOM=0;NC=0	GT:GQ:SDP:DP:RD:AD:FREQ:PVAL:RBQ:ABQ:RDF:RDR:ADF:ADR	0/0:98:59:59:58:1:1.69%:5E-1:56:78:44:14:1:0	0/1:136:60:60:25:35:58.33%:2.2591E-14:51:53:16:9:24:11
ST4.03ch02_RaGOO	37849537	.	G	T	.	PASS	ADP=74;WT=1;HET=1;HOM=0;NC=0	GT:GQ:SDP:DP:RD:AD:FREQ:PVAL:RBQ:ABQ:RDF:RDR:ADF:ADR	0/0:156:85:84:84:0:0%:1E0:59:0:72:12:0:0	0/1:96:65:64:37:27:42.19%:2.2534E-10:57:58:29:8:25:2
ST4.03ch02_RaGOO	37849587	.	A	C	.	PASS	ADP=75;WT=0;HET=1;HOM=1;NC=0	GT:GQ:SDP:DP:RD:AD:FREQ:PVAL:RBQ:ABQ:RDF:RDR:ADF:ADR	1/1:255:87:86:0:86:100%:2.7498E-51:0:54:0:0:65:21	0/1:194:64:64:0:34:53.12%:3.5146E-20:0:59:0:0:26:8
ST4.03ch02_RaGOO	37850211	.	G	A	.	PASS	ADP=99;WT=1;HET=1;HOM=0;NC=0	GT:GQ:SDP:DP:RD:AD:FREQ:PVAL:RBQ:ABQ:RDF:RDR:ADF:ADR	0/0:190:102:102:102:0:0%:1E0:62:0:86:16:0:0	0/1:138:96:96:57:39:40.62%:1.383E-14:56:60:36:21:31:8
ST4.03ch02_RaGOO	37850290	.	G	T	.	PASS	ADP=80;WT=1;HET=1;HOM=0;NC=0	GT:GQ:SDP:DP:RD:AD:FREQ:PVAL:RBQ:ABQ:RDF:RDR:ADF:ADR	0/0:160:86:86:86:0:0%:1E0:61:0:66:20:0:0	0/1:123:75:74:40:34:45.95%:4.034E-13:59:55:29:11:20:14
ST4.03ch02_RaGOO	37857933	.	A	G	.	PASS	ADP=45;WT=1;HET=1;HOM=0;NC=0	GT:GQ:SDP:DP:RD:AD:FREQ:PVAL:RBQ:ABQ:RDF:RDR:ADF:ADR	0/0:74:40:40:40:0:0%:1E0:58:0:35:5:0:0	0/1:74:50:50:29:21:42%:3.2974E-8:65:55:27:2:18:3
ST4.03ch02_RaGOO	37858062	.	C	A	.	PASS	ADP=64;WT=1;HET=1;HOM=0;NC=0	GT:GQ:SDP:DP:RD:AD:FREQ:PVAL:RBQ:ABQ:RDF:RDR:ADF:ADR	0/0:138:73:73:73:0:0%:1E0:60:0:66:7:0:0	0/1:124:55:55:23:32:58.18%:3.5017E-13:63:59:21:2:27:5
ST4.03ch02_RaGOO	37858078	.	G	A	.	PASS	ADP=67;WT=1;HET=1;HOM=0;NC=0	GT:GQ:SDP:DP:RD:AD:FREQ:PVAL:RBQ:ABQ:RDF:RDR:ADF:ADR	0/0:142:75:75:75:0:0%:1E0:60:0:69:6:0:0	0/1:126:59:59:26:33:55.93%:2.068E-13:64:60:25:1:28:5
ST4.03ch02_RaGOO	37858174	.	G	T	.	PASS	ADP=75;WT=1;HET=1;HOM=0;NC=0	GT:GQ:SDP:DP:RD:AD:FREQ:PVAL:RBQ:ABQ:RDF:RDR:ADF:ADR	0/0:167:90:90:90:0:0%:1E0:62:0:79:11:0:0	0/1:102:60:60:32:28:46.67%:5.88E-11:55:55:25:7:24:4
ST4.03ch02_RaGOO	37858175	.	G	A	.	PASS	ADP=75;WT=1;HET=1;HOM=0;NC=0	GT:GQ:SDP:DP:RD:AD:FREQ:PVAL:RBQ:ABQ:RDF:RDR:ADF:ADR	0/0:172:91:91:91:0:0%:1E0:62:0:80:11:0:0	0/1:102:60:60:32:28:46.67%:5.88E-11:56:57:25:7:24:4
ST4.03ch02_RaGOO	37858184	.	A	G	.	PASS	ADP=76;WT=1;HET=1;HOM=0;NC=0	GT:GQ:SDP:DP:RD:AD:FREQ:PVAL:RBQ:ABQ:RDF:RDR:ADF:ADR	0/0:160:86:86:86:0:0%:1E0:60:0:75:11:0:0	0/1:118:67:66:34:32:48.48%:1.5388E-12:56:53:29:5:25:7
ST4.03ch02_RaGOO	37858203	.	G	A	.	PASS	ADP=79;WT=1;HET=1;HOM=0;NC=0	GT:GQ:SDP:DP:RD:AD:FREQ:PVAL:RBQ:ABQ:RDF:RDR:ADF:ADR	0/0:172:91:91:91:0:0%:1E0:60:0:77:14:0:0	0/1:117:68:68:36:32:47.06%:1.8765E-12:57:57:30:6:27:5
ST4.03ch02_RaGOO	37858231	.	G	A	.	PASS	ADP=86;WT=0;HET=1;HOM=1;NC=0	GT:GQ:SDP:DP:RD:AD:FREQ:PVAL:RBQ:ABQ:RDF:RDR:ADF:ADR	1/1:255:90:90:0:90:100%:1.0988E-53:0:58:0:0:78:12	0/1:172:83:83:37:45:54.22%:5.857E-18:54:59:31:6:40:5
ST4.03ch02_RaGOO	37858256	.	G	A	.	PASS	ADP=92;WT=1;HET=1;HOM=0;NC=0	GT:GQ:SDP:DP:RD:AD:FREQ:PVAL:RBQ:ABQ:RDF:RDR:ADF:ADR	0/0:175:94:93:93:0:0%:1E0:59:0:84:9:0:0	0/1:176:93:92:45:47:51.09%:2.3391E-18:58:60:40:5:42:5
ST4.03ch02_RaGOO	37858280	.	G	C	.	PASS	ADP=100;WT=1;HET=1;HOM=0;NC=0	GT:GQ:SDP:DP:RD:AD:FREQ:PVAL:RBQ:ABQ:RDF:RDR:ADF:ADR	0/0:187:99:99:99:0:0%:1E0:56:0:87:12:0:0	0/1:181:101:101:52:49:48.51%:7.3223E-19:60:62:45:7:44:5
ST4.03ch02_RaGOO	37858314	.	G	A,T	.	PASS	ADP=102;WT=0;HET=1;HOM=1;NC=0	GT:GQ:SDP:DP:RD:AD:FREQ:PVAL:RBQ:ABQ:RDF:RDR:ADF:ADR	1/1:255:109:109:0:109:100%:4.3979E-65:0:61:0:0:92:17	0/2:189:95:95:45:50:52.63%:1.2009E-19:63:63:43:2:44:6
ST4.03ch02_RaGOO	37858318	.	G	A	.	PASS	ADP=104;WT=1;HET=1;HOM=0;NC=0	GT:GQ:SDP:DP:RD:AD:FREQ:PVAL:RBQ:ABQ:RDF:RDR:ADF:ADR	0/0:209:112:112:112:0:0%:1E0:61:0:94:18:0:0	0/1:192:97:97:46:51:52.58%:5.0692E-20:63:63:44:2:45:6
ST4.03ch02_RaGOO	37858319	.	C	T	.	PASS	ADP=104;WT=1;HET=1;HOM=0;NC=0	GT:GQ:SDP:DP:RD:AD:FREQ:PVAL:RBQ:ABQ:RDF:RDR:ADF:ADR	0/0:209:112:112:112:0:0%:1E0:59:0:92:20:0:0	0/1:169:97:97:51:46:47.42%:1.1927E-17:62:63:45:6:44:2
ST4.03ch02_RaGOO	37858328	.	A	C	.	PASS	ADP=107;WT=1;HET=1;HOM=0;NC=0	GT:GQ:SDP:DP:RD:AD:FREQ:PVAL:RBQ:ABQ:RDF:RDR:ADF:ADR	0/0:212:114:114:114:0:0%:1E0:61:0:95:19:0:0	0/1:190:101:101:50:51:50.5%:8.35E-20:65:60:47:3:44:7
ST4.03ch02_RaGOO	37858329	.	C	T	.	PASS	ADP=107;WT=1;HET=1;HOM=0;NC=0	GT:GQ:SDP:DP:RD:AD:FREQ:PVAL:RBQ:ABQ:RDF:RDR:ADF:ADR	0/0:217:115:115:115:0:0%:1E0:61:0:96:19:0:0	0/1:191:100:100:49:51:51%:7.4099E-20:64:61:46:3:44:7
ST4.03ch02_RaGOO	37858367	.	A	C	.	PASS	ADP=108;WT=1;HET=1;HOM=0;NC=0	GT:GQ:SDP:DP:RD:AD:FREQ:PVAL:RBQ:ABQ:RDF:RDR:ADF:ADR	0/0:197:113:113:112:1:0.88%:5E-1:64:16:96:16:1:0	0/1:175:104:104:56:48:46.15%:2.8325E-18:61:65:45:11:44:4
ST4.03ch02_RaGOO	37858374	.	C	A	.	PASS	ADP=108;WT=1;HET=1;HOM=0;NC=0	GT:GQ:SDP:DP:RD:AD:FREQ:PVAL:RBQ:ABQ:RDF:RDR:ADF:ADR	0/0:209:112:112:112:0:0%:1E0:61:0:94:18:0:0	0/1:203:105:105:51:54:51.43%:4.922E-21:67:60:46:5:43:11
ST4.03ch02_RaGOO	37858490	.	C	A	.	PASS	ADP=99;WT=1;HET=1;HOM=0;NC=0	GT:GQ:SDP:DP:RD:AD:FREQ:PVAL:RBQ:ABQ:RDF:RDR:ADF:ADR	0/0:202:107:107:107:0:0%:1E0:62:0:88:19:0:0	0/1:186:93:92:43:49:53.26%:2.4857E-19:58:59:32:11:37:12
ST4.03ch02_RaGOO	37858492	.	C	T	.	PASS	ADP=99;WT=1;HET=1;HOM=0;NC=0	GT:GQ:SDP:DP:RD:AD:FREQ:PVAL:RBQ:ABQ:RDF:RDR:ADF:ADR	0/0:202:107:107:107:0:0%:1E0:62:0:87:20:0:0	0/1:157:92:92:49:43:46.74%:1.7418E-16:59:56:36:13:32:11
ST4.03ch02_RaGOO	37858507	.	A	C	.	PASS	ADP=94;WT=1;HET=1;HOM=0;NC=0	GT:GQ:SDP:DP:RD:AD:FREQ:PVAL:RBQ:ABQ:RDF:RDR:ADF:ADR	0/0:194:103:103:103:0:0%:1E0:59:0:76:27:0:0	0/1:146:86:86:46:40:46.51%:2.3066E-15:56:59:32:14:31:9
ST4.03ch02_RaGOO	37858537	.	T	G	.	PASS	ADP=81;WT=1;HET=1;HOM=0;NC=0	GT:GQ:SDP:DP:RD:AD:FREQ:PVAL:RBQ:ABQ:RDF:RDR:ADF:ADR	0/0:167:90:90:90:0:0%:1E0:56:0:62:28:0:0	0/1:143:74:73:35:38:52.05%:4.8769E-15:59:54:27:8:27:11
ST4.03ch02_RaGOO	37858547	.	C	T	.	PASS	ADP=81;WT=1;HET=1;HOM=0;NC=0	GT:GQ:SDP:DP:RD:AD:FREQ:PVAL:RBQ:ABQ:RDF:RDR:ADF:ADR	0/0:164:88:88:88:0:0%:1E0:56:0:64:24:0:0	0/1:119:75:74:41:33:44.59%:1.1315E-12:55:56:29:12:25:8
ST4.03ch02_RaGOO	37858622	.	C	T	.	PASS	ADP=66;WT=1;HET=1;HOM=0;NC=0	GT:GQ:SDP:DP:RD:AD:FREQ:PVAL:RBQ:ABQ:RDF:RDR:ADF:ADR	0/0:130:71:70:70:0:0%:1E0:53:0:53:17:0:0	0/1:88:62:62:37:25:40.32%:1.4168E-9:56:60:28:9:20:5
ST4.03ch02_RaGOO	37858637	.	T	C	.	PASS	ADP=65;WT=1;HET=1;HOM=0;NC=0	GT:GQ:SDP:DP:RD:AD:FREQ:PVAL:RBQ:ABQ:RDF:RDR:ADF:ADR	0/0:119:64:64:64:0:0%:1E0:60:0:52:12:0:0	0/1:147:66:66:28:38:57.58%:1.7361E-15:61:58:22:6:30:8
ST4.03ch02_RaGOO	37858708	.	C	T	.	PASS	ADP=68;WT=1;HET=1;HOM=0;NC=0	GT:GQ:SDP:DP:RD:AD:FREQ:PVAL:RBQ:ABQ:RDF:RDR:ADF:ADR	0/0:122:66:66:66:0:0%:1E0:58:0:50:16:0:0	0/1:154:71:71:31:40:56.34%:3.6893E-16:57:60:24:7:31:9
ST4.03ch02_RaGOO	37858772	.	C	T	.	PASS	ADP=59;WT=1;HET=1;HOM=0;NC=0	GT:GQ:SDP:DP:RD:AD:FREQ:PVAL:RBQ:ABQ:RDF:RDR:ADF:ADR	0/0:115:61:61:61:0:0%:1E0:58:0:45:16:0:0	0/1:85:58:58:34:24:41.38%:2.9186E-9:62:57:26:8:21:3
ST4.03ch02_RaGOO	37858790	.	G	A	.	PASS	ADP=58;WT=1;HET=1;HOM=0;NC=0	GT:GQ:SDP:DP:RD:AD:FREQ:PVAL:RBQ:ABQ:RDF:RDR:ADF:ADR	0/0:106:63:63:62:1:1.59%:5E-1:58:16:47:15:0:1	0/1:115:53:53:23:30:56.6%:2.72E-12:56:64:20:3:23:7
ST4.03ch02_RaGOO	37858805	.	C	T	.	PASS	ADP=57;WT=1;HET=1;HOM=0;NC=0	GT:GQ:SDP:DP:RD:AD:FREQ:PVAL:RBQ:ABQ:RDF:RDR:ADF:ADR	0/0:115:61:61:61:0:0%:1E0:57:0:48:13:0:0	0/1:109:54:54:25:29:53.7%:1.0051E-11:57:63:21:4:22:7
ST4.03ch02_RaGOO	37858817	.	C	A	.	PASS	ADP=57;WT=1;HET=1;HOM=0;NC=0	GT:GQ:SDP:DP:RD:AD:FREQ:PVAL:RBQ:ABQ:RDF:RDR:ADF:ADR	0/0:111:60:60:60:0:0%:1E0:59:0:44:16:0:0	0/1:95:55:55:29:26:47.27%:2.9965E-10:60:56:19:10:22:4
ST4.03ch02_RaGOO	37858834	.	G	A	.	PASS	ADP=54;WT=1;HET=1;HOM=0;NC=0	GT:GQ:SDP:DP:RD:AD:FREQ:PVAL:RBQ:ABQ:RDF:RDR:ADF:ADR	0/0:96:52:52:52:0:0%:1E0:58:0:39:13:0:0	0/1:103:57:57:29:28:49.12%:4.3658E-11:60:56:20:9:24:4
ST4.03ch02_RaGOO	37858861	.	G	A	.	PASS	ADP=52;WT=1;HET=1;HOM=0;NC=0	GT:GQ:SDP:DP:RD:AD:FREQ:PVAL:RBQ:ABQ:RDF:RDR:ADF:ADR	0/0:100:53:53:53:0:0%:1E0:57:0:38:15:0:0	0/1:96:53:52:26:26:50%:2.1991E-10:53:59:19:7:19:7
ST4.03ch02_RaGOO	37858891	.	G	A	.	PASS	ADP=49;WT=1;HET=1;HOM=0;NC=0	GT:GQ:SDP:DP:RD:AD:FREQ:PVAL:RBQ:ABQ:RDF:RDR:ADF:ADR	0/0:96:52:52:52:0:0%:1E0:58:0:41:11:0:0	0/1:95:46:46:21:25:54.35%:3.158E-10:58:56:13:8:19:6
ST4.03ch02_RaGOO	37859799	.	A	T	.	PASS	ADP=79;WT=1;HET=1;HOM=0;NC=0	GT:GQ:SDP:DP:RD:AD:FREQ:PVAL:RBQ:ABQ:RDF:RDR:ADF:ADR	0/0:171:92:92:92:0:0%:1E0:59:0:81:11:0:0	0/1:127:66:66:32:34:51.52%:1.7439E-13:61:53:32:0:26:8
ST4.03ch02_RaGOO	37859809	.	T	A	.	PASS	ADP=85;WT=1;HET=1;HOM=0;NC=0	GT:GQ:SDP:DP:RD:AD:FREQ:PVAL:RBQ:ABQ:RDF:RDR:ADF:ADR	0/0:194:103:103:103:0:0%:1E0:58:0:89:14:0:0	0/1:122:68:68:34:33:48.53%:5.8427E-13:62:53:34:0:26:7
ST4.03ch02_RaGOO	37859895	.	T	G	.	PASS	ADP=105;WT=0;HET=1;HOM=1;NC=0	GT:GQ:SDP:DP:RD:AD:FREQ:PVAL:RBQ:ABQ:RDF:RDR:ADF:ADR	1/1:255:113:113:0:113:100%:1.7491E-67:0:60:0:0:100:13	0/1:169:97:97:51:46:47.42%:1.1927E-17:58:67:46:5:46:0
ST4.03ch02_RaGOO	37860147	.	T	A	.	PASS	ADP=95;WT=1;HET=1;HOM=0;NC=0	GT:GQ:SDP:DP:RD:AD:FREQ:PVAL:RBQ:ABQ:RDF:RDR:ADF:ADR	0/0:190:101:101:101:0:0%:1E0:55:0:70:31:0:0	0/1:149:90:90:49:41:45.56%:1.1691E-15:55:58:35:14:34:7
ST4.03ch02_RaGOO	37874973	.	C	G	.	PASS	ADP=39;WT=1;HET=1;HOM=0;NC=0	GT:GQ:SDP:DP:RD:AD:FREQ:PVAL:RBQ:ABQ:RDF:RDR:ADF:ADR	0/0:78:41:41:41:0:0%:1E0:57:0:39:2:0:0	0/1:85:37:37:15:22:59.46%:2.5665E-9:54:59:14:1:21:1
ST4.03ch02_RaGOO	37875210	.	T	C	.	PASS	ADP=82;WT=1;HET=1;HOM=0;NC=0	GT:GQ:SDP:DP:RD:AD:FREQ:PVAL:RBQ:ABQ:RDF:RDR:ADF:ADR	0/0:156:85:84:84:0:0%:1E0:59:0:71:13:0:0	0/1:189:81:80:32:48:60%:1.1391E-19:57:58:25:7:43:5
ST4.03ch02_RaGOO	37875220	.	C	G	.	PASS	ADP=81;WT=1;HET=1;HOM=0;NC=0	GT:GQ:SDP:DP:RD:AD:FREQ:PVAL:RBQ:ABQ:RDF:RDR:ADF:ADR	0/0:156:84:84:84:0:0%:1E0:61:0:70:14:0:0	0/1:180:79:79:32:46:58.23%:9.149E-19:58:59:26:6:40:6
ST4.03ch02_RaGOO	37875264	.	T	C	.	PASS	ADP=75;WT=1;HET=1;HOM=0;NC=0	GT:GQ:SDP:DP:RD:AD:FREQ:PVAL:RBQ:ABQ:RDF:RDR:ADF:ADR	0/0:149:79:79:79:0:0%:1E0:62:0:69:10:0:0	0/1:164:72:71:29:42:59.15%:3.3305E-17:58:54:24:5:36:6
ST4.03ch02_RaGOO	37875407	.	G	A	.	PASS	ADP=77;WT=1;HET=1;HOM=0;NC=0	GT:GQ:SDP:DP:RD:AD:FREQ:PVAL:RBQ:ABQ:RDF:RDR:ADF:ADR	0/0:127:91:87:84:3:3.45%:1.2283E-1:58:37:69:15:3:0	0/1:101:67:67:35:28:41.79%:7.6248E-11:56:56:26:9:21:7
ST4.03ch02_RaGOO	37877255	.	G	A	.	PASS	ADP=53;WT=1;HET=1;HOM=0;NC=0	GT:GQ:SDP:DP:RD:AD:FREQ:PVAL:RBQ:ABQ:RDF:RDR:ADF:ADR	0/0:123:65:65:65:0:0%:1E0:58:0:53:12:0:0	0/1:64:42:42:24:18:42.86%:3.7193E-7:51:52:17:7:14:4
ST4.03ch02_RaGOO	37877397	.	C	A	.	PASS	ADP=64;WT=1;HET=1;HOM=0;NC=0	GT:GQ:SDP:DP:RD:AD:FREQ:PVAL:RBQ:ABQ:RDF:RDR:ADF:ADR	0/0:113:67:67:66:1:1.49%:5E-1:55:76:56:10:1:0	0/1:110:62:62:32:30:48.39%:8.6344E-12:61:59:23:9:25:5
ST4.03ch02_RaGOO	37877751	.	T	C	.	PASS	ADP=64;WT=1;HET=1;HOM=0;NC=0	GT:GQ:SDP:DP:RD:AD:FREQ:PVAL:RBQ:ABQ:RDF:RDR:ADF:ADR	0/0:145:77:77:77:0:0%:1E0:55:0:57:20:0:0	0/1:87:51:51:27:24:47.06%:1.6778E-9:54:44:22:5:19:5
ST4.03ch02_RaGOO	37877757	.	G	T	.	PASS	ADP=62;WT=1;HET=1;HOM=0;NC=0	GT:GQ:SDP:DP:RD:AD:FREQ:PVAL:RBQ:ABQ:RDF:RDR:ADF:ADR	0/0:138:74:73:73:0:0%:1E0:47:0:55:18:0:0	0/1:91:52:52:27:25:48.08%:6.4344E-10:45:51:22:5:19:6
ST4.03ch02_RaGOO	37877787	.	A	T	.	PASS	ADP=61;WT=1;HET=1;HOM=0;NC=0	GT:GQ:SDP:DP:RD:AD:FREQ:PVAL:RBQ:ABQ:RDF:RDR:ADF:ADR	0/0:137:74:74:74:0:0%:1E0:56:0:57:17:0:0	0/1:98:49:49:23:26:53.06%:1.5284E-10:53:52:16:7:21:5
ST4.03ch02_RaGOO	37877790	.	C	G	.	PASS	ADP=61;WT=0;HET=1;HOM=1;NC=0	GT:GQ:SDP:DP:RD:AD:FREQ:PVAL:RBQ:ABQ:RDF:RDR:ADF:ADR	1/1:255:73:72:0:72:100%:6.7558E-43:0:54:0:0:53:19	0/1:83:50:50:27:23:46%:4.3451E-9:52:53:22:5:16:7
ST4.03ch02_RaGOO	37878101	.	C	A	.	PASS	ADP=71;WT=1;HET=1;HOM=0;NC=0	GT:GQ:SDP:DP:RD:AD:FREQ:PVAL:RBQ:ABQ:RDF:RDR:ADF:ADR	0/0:120:72:72:71:1:1.39%:5E-1:58:15:61:10:1:0	0/1:103:72:71:42:29:40.85%:5.0108E-11:64:58:38:4:27:2
ST4.03ch02_RaGOO	37884431	.	A	T	.	PASS	ADP=59;WT=1;HET=1;HOM=0;NC=0	GT:GQ:SDP:DP:RD:AD:FREQ:PVAL:RBQ:ABQ:RDF:RDR:ADF:ADR	0/0:119:64:64:64:0:0%:1E0:56:0:52:12:0:0	0/1:86:54:54:30:24:44.44%:2.1774E-9:59:52:25:5:17:7
ST4.03ch02_RaGOO	37884492	.	G	A	.	PASS	ADP=57;WT=1;HET=1;HOM=0;NC=0	GT:GQ:SDP:DP:RD:AD:FREQ:PVAL:RBQ:ABQ:RDF:RDR:ADF:ADR	0/0:107:58:58:58:0:0%:1E0:59:0:49:9:0:0	0/1:128:57:57:24:33:57.89%:1.4887E-13:51:55:19:5:25:8
ST4.03ch02_RaGOO	37887692	.	G	A	.	PASS	ADP=39;WT=0;HET=1;HOM=1;NC=0	GT:GQ:SDP:DP:RD:AD:FREQ:PVAL:RBQ:ABQ:RDF:RDR:ADF:ADR	1/1:236:41:41:0:41:100%:2.3541E-24:0:48:0:0:25:16	0/1:70:38:38:19:19:50%:9.2415E-8:53:46:12:7:11:8
ST4.03ch02_RaGOO	37887756	.	T	C	.	PASS	ADP=44;WT=1;HET=1;HOM=0;NC=0	GT:GQ:SDP:DP:RD:AD:FREQ:PVAL:RBQ:ABQ:RDF:RDR:ADF:ADR	0/0:89:47:47:47:0:0%:1E0:55:0:37:10:0:0	0/1:87:42:42:19:23:54.76%:1.7689E-9:61:57:16:3:18:5
ST4.03ch02_RaGOO	37887898	.	G	A	.	PASS	ADP=55;WT=0;HET=1;HOM=1;NC=0	GT:GQ:SDP:DP:RD:AD:FREQ:PVAL:RBQ:ABQ:RDF:RDR:ADF:ADR	1/1:255:54:54:0:54:100%:4.0229E-32:0:49:0:0:40:14	0/1:81:56:56:33:23:41.07%:6.8457E-9:59:59:26:7:17:6
ST4.03ch02_RaGOO	37887903	.	C	T	.	PASS	ADP=55;WT=0;HET=1;HOM=1;NC=0	GT:GQ:SDP:DP:RD:AD:FREQ:PVAL:RBQ:ABQ:RDF:RDR:ADF:ADR	1/1:255:54:54:0:54:100%:4.0229E-32:0:48:0:0:40:14	0/1:81:57:56:33:23:41.07%:6.8457E-9:58:57:27:6:18:5
ST4.03ch02_RaGOO	37887907	.	T	G,A	.	PASS	ADP=54;WT=0;HET=1;HOM=1;NC=0	GT:GQ:SDP:DP:RD:AD:FREQ:PVAL:RBQ:ABQ:RDF:RDR:ADF:ADR	1/1:255:54:52:0:52:100%:6.3169E-31:0:48:0:0:37:15	0/2:182:56:56:0:32:57.14%:5.4567E-19:0:58:0:0:26:6
ST4.03ch02_RaGOO	37888123	.	G	A	.	PASS	ADP=81;WT=1;HET=1;HOM=0;NC=0	GT:GQ:SDP:DP:RD:AD:FREQ:PVAL:RBQ:ABQ:RDF:RDR:ADF:ADR	0/0:160:86:86:86:0:0%:1E0:55:0:67:19:0:0	0/1:175:77:77:32:45:58.44%:2.5784E-18:55:64:24:8:39:6
ST4.03ch02_RaGOO	37888152	.	T	A	.	PASS	ADP=82;WT=1;HET=1;HOM=0;NC=0	GT:GQ:SDP:DP:RD:AD:FREQ:PVAL:RBQ:ABQ:RDF:RDR:ADF:ADR	0/0:168:89:89:89:0:0%:1E0:55:0:69:20:0:0	0/1:176:76:76:31:45:59.21%:2.1447E-18:59:64:28:3:38:7
ST4.03ch02_RaGOO	37888166	.	T	C	.	PASS	ADP=81;WT=1;HET=1;HOM=0;NC=0	GT:GQ:SDP:DP:RD:AD:FREQ:PVAL:RBQ:ABQ:RDF:RDR:ADF:ADR	0/0:164:88:88:88:0:0%:1E0:56:0:70:18:0:0	0/1:161:75:75:33:42:56%:6.6242E-17:59:63:30:3:36:6
ST4.03ch02_RaGOO	37888294	.	A	G	.	PASS	ADP=86;WT=0;HET=1;HOM=1;NC=0	GT:GQ:SDP:DP:RD:AD:FREQ:PVAL:RBQ:ABQ:RDF:RDR:ADF:ADR	1/1:255:94:93:0:93:100%:1.7451E-55:0:58:0:0:73:20	0/1:144:80:80:41:39:48.75%:3.673E-15:59:61:28:13:36:3
ST4.03ch02_RaGOO	37888315	.	T	A	.	PASS	ADP=83;WT=0;HET=1;HOM=1;NC=0	GT:GQ:SDP:DP:RD:AD:FREQ:PVAL:RBQ:ABQ:RDF:RDR:ADF:ADR	1/1:255:90:90:0:90:100%:1.0988E-53:0:57:0:0:70:20	0/1:145:77:77:38:39:50.65%:2.6279E-15:58:62:27:11:35:4
ST4.03ch02_RaGOO	37888316	.	T	A	.	PASS	ADP=83;WT=0;HET=1;HOM=1;NC=0	GT:GQ:SDP:DP:RD:AD:FREQ:PVAL:RBQ:ABQ:RDF:RDR:ADF:ADR	1/1:255:90:90:0:90:100%:1.0988E-53:0:57:0:0:71:19	0/1:145:77:77:38:39:50.65%:2.6279E-15:58:59:27:11:35:4
ST4.03ch02_RaGOO	37888381	.	C	A	.	PASS	ADP=81;WT=1;HET=1;HOM=0;NC=0	GT:GQ:SDP:DP:RD:AD:FREQ:PVAL:RBQ:ABQ:RDF:RDR:ADF:ADR	0/0:167:92:90:90:0:0%:1E0:59:0:68:22:0:0	0/1:133:73:73:37:36:49.32%:4.39E-14:62:59:32:5:30:6
ST4.03ch02_RaGOO	37888551	.	C	G	.	PASS	ADP=100;WT=1;HET=1;HOM=0;NC=0	GT:GQ:SDP:DP:RD:AD:FREQ:PVAL:RBQ:ABQ:RDF:RDR:ADF:ADR	0/0:202:108:107:107:0:0%:1E0:59:0:87:20:0:0	0/1:161:94:93:49:44:47.31%:6.6848E-17:60:61:41:8:41:3
ST4.03ch02_RaGOO	37888583	.	C	T	.	PASS	ADP=102;WT=0;HET=1;HOM=1;NC=0	GT:GQ:SDP:DP:RD:AD:FREQ:PVAL:RBQ:ABQ:RDF:RDR:ADF:ADR	1/1:255:104:104:0:104:100%:4.3992E-62:0:59:0:0:85:19	0/1:201:100:100:47:53:53%:7.9032E-21:57:56:41:6:44:9
ST4.03ch02_RaGOO	37888633	.	T	A	.	PASS	ADP=94;WT=1;HET=1;HOM=0;NC=0	GT:GQ:SDP:DP:RD:AD:FREQ:PVAL:RBQ:ABQ:RDF:RDR:ADF:ADR	0/0:179:96:96:96:0:0%:1E0:56:0:79:17:0:0	0/1:153:92:92:50:42:45.65%:4.9467E-16:59:54:42:8:34:8
ST4.03ch02_RaGOO	37888872	.	A	G	.	PASS	ADP=91;WT=0;HET=1;HOM=1;NC=0	GT:GQ:SDP:DP:RD:AD:FREQ:PVAL:RBQ:ABQ:RDF:RDR:ADF:ADR	1/1:255:93:92:0:92:100%:6.9429E-55:0:55:0:0:70:22	0/1:153:90:90:48:42:46.67%:4.1212E-16:57:59:33:15:31:11
ST4.03ch02_RaGOO	37888955	.	C	A	.	PASS	ADP=84;WT=1;HET=1;HOM=0;NC=0	GT:GQ:SDP:DP:RD:AD:FREQ:PVAL:RBQ:ABQ:RDF:RDR:ADF:ADR	0/0:171:94:92:92:0:0%:1E0:54:0:72:20:0:0	0/1:146:77:76:37:39:51.32%:2.3308E-15:56:57:31:6:30:9
ST4.03ch02_RaGOO	37888999	.	A	G	.	PASS	ADP=80;WT=0;HET=1;HOM=1;NC=0	GT:GQ:SDP:DP:RD:AD:FREQ:PVAL:RBQ:ABQ:RDF:RDR:ADF:ADR	1/1:255:88:88:0:88:100%:1.7384E-52:0:52:0:0:64:24	0/1:119:73:73:40:33:45.21%:1.0403E-12:61:53:34:6:24:9
ST4.03ch02_RaGOO	37889001	.	A	G	.	PASS	ADP=81;WT=1;HET=1;HOM=0;NC=0	GT:GQ:SDP:DP:RD:AD:FREQ:PVAL:RBQ:ABQ:RDF:RDR:ADF:ADR	0/0:172:92:91:91:0:0%:1E0:52:0:67:24:0:0	0/1:139:72:71:33:37:52.11%:1.0148E-14:52:63:23:10:32:5
ST4.03ch02_RaGOO	37889025	.	G	A	.	PASS	ADP=80;WT=0;HET=1;HOM=1;NC=0	GT:GQ:SDP:DP:RD:AD:FREQ:PVAL:RBQ:ABQ:RDF:RDR:ADF:ADR	1/1:255:89:89:0:89:100%:4.3706E-53:0:55:0:0:68:21	0/1:116:71:71:39:32:45.07%:2.4568E-12:64:58:34:5:24:8
ST4.03ch02_RaGOO	37889033	.	T	C	.	PASS	ADP=78;WT=1;HET=1;HOM=0;NC=0	GT:GQ:SDP:DP:RD:AD:FREQ:PVAL:RBQ:ABQ:RDF:RDR:ADF:ADR	0/0:160:85:85:85:0:0%:1E0:56:0:68:17:0:0	0/1:144:72:71:33:38:53.52%:3.7425E-15:57:63:23:10:33:5
ST4.03ch02_RaGOO	37889058	.	G	A	.	PASS	ADP=77;WT=0;HET=1;HOM=1;NC=0	GT:GQ:SDP:DP:RD:AD:FREQ:PVAL:RBQ:ABQ:RDF:RDR:ADF:ADR	1/1:255:78:78:0:78:100%:1.7165E-46:0:56:0:0:62:16	0/1:127:78:77:42:35:45.45%:1.8643E-13:53:56:29:13:26:9
ST4.03ch02_RaGOO	37889071	.	T	G	.	PASS	ADP=74;WT=0;HET=1;HOM=1;NC=0	GT:GQ:SDP:DP:RD:AD:FREQ:PVAL:RBQ:ABQ:RDF:RDR:ADF:ADR	1/1:255:78:78:0:78:100%:1.7165E-46:0:56:0:0:61:17	0/1:129:71:71:36:35:49.3%:1.0404E-13:57:54:24:12:26:9
ST4.03ch02_RaGOO	37889376	.	T	C	.	PASS	ADP=81;WT=0;HET=1;HOM=1;NC=0	GT:GQ:SDP:DP:RD:AD:FREQ:PVAL:RBQ:ABQ:RDF:RDR:ADF:ADR	1/1:255:97:97:0:97:100%:6.9615E-58:0:61:0:0:81:16	0/1:113:66:66:35:31:46.97%:4.4405E-12:59:56:29:6:23:8
ST4.03ch02_RaGOO	37889413	.	C	T	.	PASS	ADP=79;WT=1;HET=1;HOM=0;NC=0	GT:GQ:SDP:DP:RD:AD:FREQ:PVAL:RBQ:ABQ:RDF:RDR:ADF:ADR	0/0:183:97:97:97:0:0%:1E0:61:0:81:16:0:0	0/1:134:62:62:27:35:56.45%:3.1677E-14:56:59:20:7:28:7
ST4.03ch02_RaGOO	37889414	.	G	A	.	PASS	ADP=78;WT=0;HET=1;HOM=1;NC=0	GT:GQ:SDP:DP:RD:AD:FREQ:PVAL:RBQ:ABQ:RDF:RDR:ADF:ADR	1/1:255:95:95:0:94:98.95%:4.3861E-56:0:61:0:0:79:15	0/1:97:62:62:35:27:43.55%:1.9451E-10:56:57:28:7:20:7
ST4.03ch02_RaGOO	37889476	.	G	A	.	PASS	ADP=63;WT=0;HET=1;HOM=1;NC=0	GT:GQ:SDP:DP:RD:AD:FREQ:PVAL:RBQ:ABQ:RDF:RDR:ADF:ADR	1/1:255:68:68:0:68:100%:1.6809E-40:0:59:0:0:56:12	0/1:94:58:58:32:26:44.83%:3.9115E-10:64:62:28:4:20:6
ST4.03ch02_RaGOO	37889788	.	C	T	.	PASS	ADP=62;WT=1;HET=1;HOM=0;NC=0	GT:GQ:SDP:DP:RD:AD:FREQ:PVAL:RBQ:ABQ:RDF:RDR:ADF:ADR	0/0:127:67:67:67:0:0%:1E0:61:0:51:16:0:0	0/1:113:57:57:27:30:52.63%:4.8496E-12:60:61:25:2:27:3
ST4.03ch02_RaGOO	37889812	.	C	T	.	PASS	ADP=65;WT=1;HET=1;HOM=0;NC=0	GT:GQ:SDP:DP:RD:AD:FREQ:PVAL:RBQ:ABQ:RDF:RDR:ADF:ADR	0/0:127:67:67:67:0:0%:1E0:59:0:45:22:0:0	0/1:114:63:63:32:31:49.21%:3.2811E-12:54:61:28:4:28:3
ST4.03ch02_RaGOO	37890048	.	A	C	.	PASS	ADP=44;WT=0;HET=1;HOM=1;NC=0	GT:GQ:SDP:DP:RD:AD:FREQ:PVAL:RBQ:ABQ:RDF:RDR:ADF:ADR	1/1:218:38:38:0:38:100%:1.4508E-22:0:54:0:0:27:11	0/1:92:52:51:26:25:49.02%:5.8079E-10:55:52:19:7:17:8
ST4.03ch02_RaGOO	37890049	.	G	A	.	PASS	ADP=44;WT=0;HET=1;HOM=1;NC=0	GT:GQ:SDP:DP:RD:AD:FREQ:PVAL:RBQ:ABQ:RDF:RDR:ADF:ADR	1/1:218:38:38:0:38:100%:1.4508E-22:0:55:0:0:26:12	0/1:92:51:50:25:25:50%:5.2124E-10:55:53:17:8:17:8
ST4.03ch02_RaGOO	37890390	.	G	A	.	PASS	ADP=55;WT=1;HET=1;HOM=0;NC=0	GT:GQ:SDP:DP:RD:AD:FREQ:PVAL:RBQ:ABQ:RDF:RDR:ADF:ADR	0/0:100:53:53:53:0:0%:1E0:61:0:52:1:0:0	0/1:90:57:57:32:25:43.86%:9.9959E-10:58:64:28:4:23:2
ST4.03ch02_RaGOO	37890570	.	C	G	.	PASS	ADP=99;WT=1;HET=1;HOM=0;NC=0	GT:GQ:SDP:DP:RD:AD:FREQ:PVAL:RBQ:ABQ:RDF:RDR:ADF:ADR	0/0:205:110:110:110:0:0%:1E0:62:0:92:18:0:0	0/1:141:89:88:49:39:44.32%:7.7239E-15:58:58:39:10:30:9
ST4.03ch02_RaGOO	37890766	.	G	A	.	PASS	ADP=66;WT=1;HET=1;HOM=0;NC=0	GT:GQ:SDP:DP:RD:AD:FREQ:PVAL:RBQ:ABQ:RDF:RDR:ADF:ADR	0/0:134:72:72:72:0:0%:1E0:56:0:53:19:0:0	0/1:126:60:60:27:33:55%:2.4078E-13:54:52:19:8:24:9
ST4.03ch02_RaGOO	37890980	.	G	T,C	.	PASS	ADP=82;WT=0;HET=1;HOM=1;NC=0	GT:GQ:SDP:DP:RD:AD:FREQ:PVAL:RBQ:ABQ:RDF:RDR:ADF:ADR	1/1:255:84:84:0:83:98.81%:1.729E-49:0:60:0:0:73:10	0/2:248:81:81:0:43:53.09%:1.5066E-25:0:58:0:0:34:9
ST4.03ch02_RaGOO	37891172	.	G	A	.	PASS	ADP=64;WT=1;HET=1;HOM=0;NC=0	GT:GQ:SDP:DP:RD:AD:FREQ:PVAL:RBQ:ABQ:RDF:RDR:ADF:ADR	0/0:120:72:72:71:1:1.39%:5E-1:57:37:50:21:0:1	0/1:81:57:56:33:23:41.07%:6.8457E-9:58:53:24:9:15:8
ST4.03ch02_RaGOO	37893148	.	G	A	.	PASS	ADP=47;WT=1;HET=1;HOM=0;NC=0	GT:GQ:SDP:DP:RD:AD:FREQ:PVAL:RBQ:ABQ:RDF:RDR:ADF:ADR	0/0:104:56:56:56:0:0%:1E0:53:0:51:5:0:0	0/1:85:38:38:16:22:57.89%:3.0605E-9:59:51:13:3:19:3
ST4.03ch02_RaGOO	37893565	.	A	G	.	PASS	ADP=69;WT=1;HET=1;HOM=0;NC=0	GT:GQ:SDP:DP:RD:AD:FREQ:PVAL:RBQ:ABQ:RDF:RDR:ADF:ADR	0/0:142:75:75:75:0:0%:1E0:64:0:64:11:0:0	0/1:124:63:63:29:33:52.38%:3.195E-13:61:59:24:5:29:4
ST4.03ch02_RaGOO	37893647	.	T	C	.	PASS	ADP=61;WT=1;HET=1;HOM=0;NC=0	GT:GQ:SDP:DP:RD:AD:FREQ:PVAL:RBQ:ABQ:RDF:RDR:ADF:ADR	0/0:119:63:63:63:0:0%:1E0:58:0:49:14:0:0	0/1:84:60:60:36:24:40%:3.316E-9:58:62:28:8:21:3
ST4.03ch02_RaGOO	37893848	.	T	G	.	PASS	ADP=49;WT=1;HET=1;HOM=0;NC=0	GT:GQ:SDP:DP:RD:AD:FREQ:PVAL:RBQ:ABQ:RDF:RDR:ADF:ADR	0/0:89:48:48:48:0:0%:1E0:58:0:37:11:0:0	0/1:92:51:51:26:25:49.02%:5.8079E-10:54:61:18:8:22:3
ST4.03ch02_RaGOO	37893978	.	C	T	.	PASS	ADP=51;WT=1;HET=1;HOM=0;NC=0	GT:GQ:SDP:DP:RD:AD:FREQ:PVAL:RBQ:ABQ:RDF:RDR:ADF:ADR	0/0:55:39:36:35:1:2.78%:5E-1:57:31:31:4:1:0	0/1:122:66:66:33:33:50%:5.2318E-13:58:26:25:8:29:4
ST4.03ch02_RaGOO	37894198	.	G	A	.	PASS	ADP=85;WT=1;HET=1;HOM=0;NC=0	GT:GQ:SDP:DP:RD:AD:FREQ:PVAL:RBQ:ABQ:RDF:RDR:ADF:ADR	0/0:175:93:93:93:0:0%:1E0:58:0:72:21:0:0	0/1:131:78:77:41:36:46.75%:6.58E-14:53:59:26:15:28:8
ST4.03ch02_RaGOO	37894256	.	C	T	.	PASS	ADP=88;WT=1;HET=1;HOM=0;NC=0	GT:GQ:SDP:DP:RD:AD:FREQ:PVAL:RBQ:ABQ:RDF:RDR:ADF:ADR	0/0:175:95:94:94:0:0%:1E0:58:0:79:15:0:0	0/1:166:83:83:39:44:53.01%:2.1215E-17:56:56:31:8:34:10
ST4.03ch02_RaGOO	37894262	.	A	T	.	PASS	ADP=86;WT=1;HET=1;HOM=0;NC=0	GT:GQ:SDP:DP:RD:AD:FREQ:PVAL:RBQ:ABQ:RDF:RDR:ADF:ADR	0/0:175:93:93:93:0:0%:1E0:57:0:76:17:0:0	0/1:158:82:80:38:42:52.5%:1.3596E-16:55:60:29:9:34:8
ST4.03ch02_RaGOO	37894499	.	T	A	.	PASS	ADP=76;WT=1;HET=1;HOM=0;NC=0	GT:GQ:SDP:DP:RD:AD:FREQ:PVAL:RBQ:ABQ:RDF:RDR:ADF:ADR	0/0:152:82:82:82:0:0%:1E0:56:0:56:26:0:0	0/1:111:71:71:40:31:43.66%:6.8178E-12:61:54:34:6:22:9
ST4.03ch02_RaGOO	37894523	.	T	C	.	PASS	ADP=76;WT=1;HET=1;HOM=0;NC=0	GT:GQ:SDP:DP:RD:AD:FREQ:PVAL:RBQ:ABQ:RDF:RDR:ADF:ADR	0/0:149:80:80:80:0:0%:1E0:57:0:55:25:0:0	0/1:115:72:72:40:32:44.44%:2.6699E-12:60:53:30:10:26:6
ST4.03ch02_RaGOO	37894629	.	A	C	.	PASS	ADP=70;WT=1;HET=1;HOM=0;NC=0	GT:GQ:SDP:DP:RD:AD:FREQ:PVAL:RBQ:ABQ:RDF:RDR:ADF:ADR	0/0:119:64:64:64:0:0%:1E0:52:0:50:14:0:0	0/1:146:77:76:37:39:51.32%:2.3308E-15:59:58:30:7:33:6
ST4.03ch02_RaGOO	37894736	.	C	A	.	PASS	ADP=104;WT=1;HET=1;HOM=0;NC=0	GT:GQ:SDP:DP:RD:AD:FREQ:PVAL:RBQ:ABQ:RDF:RDR:ADF:ADR	0/0:190:102:102:102:0:0%:1E0:58:0:88:14:0:0	0/1:161:107:107:62:45:42.06%:7.7111E-17:58:59:52:10:34:11
ST4.03ch02_RaGOO	37895131	.	A	C	.	PASS	ADP=76;WT=0;HET=1;HOM=1;NC=0	GT:GQ:SDP:DP:RD:AD:FREQ:PVAL:RBQ:ABQ:RDF:RDR:ADF:ADR	1/1:255:69:69:0:69:100%:4.233E-41:0:56:0:0:54:15	0/1:156:84:84:42:42:50%:2.2152E-16:57:59:33:9:38:4
ST4.03ch02_RaGOO	37895322	.	A	G	.	PASS	ADP=61;WT=1;HET=1;HOM=0;NC=0	GT:GQ:SDP:DP:RD:AD:FREQ:PVAL:RBQ:ABQ:RDF:RDR:ADF:ADR	0/0:112:59:59:59:0:0%:1E0:52:0:47:12:0:0	0/1:101:63:63:35:28:44.44%:7.6248E-11:55:60:31:4:23:5
ST4.03ch02_RaGOO	37895534	.	C	A	.	PASS	ADP=70;WT=1;HET=1;HOM=0;NC=0	GT:GQ:SDP:DP:RD:AD:FREQ:PVAL:RBQ:ABQ:RDF:RDR:ADF:ADR	0/0:126:69:68:68:0:0%:1E0:52:0:53:15:0:0	0/1:153:72:72:32:40:55.56%:4.3182E-16:58:58:26:6:26:14
ST4.03ch02_RaGOO	37895679	.	A	T	.	PASS	ADP=84;WT=1;HET=1;HOM=0;NC=0	GT:GQ:SDP:DP:RD:AD:FREQ:PVAL:RBQ:ABQ:RDF:RDR:ADF:ADR	0/0:164:88:88:88:0:0%:1E0:60:0:76:12:0:0	0/1:148:81:81:41:40:49.38%:1.3916E-15:52:60:29:12:33:7
ST4.03ch02_RaGOO	37895708	.	G	C	.	PASS	ADP=86;WT=1;HET=1;HOM=0;NC=0	GT:GQ:SDP:DP:RD:AD:FREQ:PVAL:RBQ:ABQ:RDF:RDR:ADF:ADR	0/0:172:91:91:91:0:0%:1E0:56:0:75:16:0:0	0/1:139:81:81:42:38:46.91%:1.0669E-14:50:60:31:11:33:5
ST4.03ch02_RaGOO	37895755	.	T	C	.	PASS	ADP=94;WT=1;HET=1;HOM=0;NC=0	GT:GQ:SDP:DP:RD:AD:FREQ:PVAL:RBQ:ABQ:RDF:RDR:ADF:ADR	0/0:194:104:103:103:0:0%:1E0:58:0:81:22:0:0	0/1:170:85:85:40:45:52.94%:8.9568E-18:61:53:35:5:37:8
ST4.03ch02_RaGOO	37895777	.	C	A	.	PASS	ADP=90;WT=1;HET=1;HOM=0;NC=0	GT:GQ:SDP:DP:RD:AD:FREQ:PVAL:RBQ:ABQ:RDF:RDR:ADF:ADR	0/0:190:104:102:102:0:0%:1E0:60:0:80:22:0:0	0/1:135:79:79:42:37:46.84%:2.781E-14:59:61:39:3:32:5
ST4.03ch02_RaGOO	37895838	.	A	T	.	PASS	ADP=86;WT=1;HET=1;HOM=0;NC=0	GT:GQ:SDP:DP:RD:AD:FREQ:PVAL:RBQ:ABQ:RDF:RDR:ADF:ADR	0/0:179:98:95:95:0:0%:1E0:62:0:77:18:0:0	0/1:118:79:78:45:33:42.31%:1.5391E-12:62:66:42:3:29:4
ST4.03ch02_RaGOO	37895851	.	G	C	.	PASS	ADP=88;WT=1;HET=1;HOM=0;NC=0	GT:GQ:SDP:DP:RD:AD:FREQ:PVAL:RBQ:ABQ:RDF:RDR:ADF:ADR	0/0:182:98:98:98:0:0%:1E0:61:0:78:20:0:0	0/1:117:80:79:46:33:41.77%:1.6516E-12:62:66:39:7:29:4
ST4.03ch02_RaGOO	37895933	.	T	A	.	PASS	ADP=87;WT=1;HET=1;HOM=0;NC=0	GT:GQ:SDP:DP:RD:AD:FREQ:PVAL:RBQ:ABQ:RDF:RDR:ADF:ADR	0/0:172:95:91:91:0:0%:1E0:56:0:69:22:0:0	0/1:134:84:83:46:37:44.58%:3.9615E-14:59:60:36:10:30:7
ST4.03ch02_RaGOO	37895947	.	A	C	.	PASS	ADP=83;WT=0;HET=1;HOM=1;NC=0	GT:GQ:SDP:DP:RD:AD:FREQ:PVAL:RBQ:ABQ:RDF:RDR:ADF:ADR	1/1:255:88:88:0:88:100%:1.7384E-52:0:56:0:0:60:28	0/1:169:79:79:35:44:55.7%:1.1883E-17:59:57:30:5:32:12
ST4.03ch02_RaGOO	37895987	.	G	A	.	PASS	ADP=84;WT=1;HET=1;HOM=0;NC=0	GT:GQ:SDP:DP:RD:AD:FREQ:PVAL:RBQ:ABQ:RDF:RDR:ADF:ADR	0/0:153:81:81:81:0:0%:1E0:56:0:60:21:0:0	0/1:169:87:87:42:45:51.72%:1.1614E-17:55:58:34:8:31:14
ST4.03ch02_RaGOO	37895988	.	C	T	.	PASS	ADP=83;WT=1;HET=1;HOM=0;NC=0	GT:GQ:SDP:DP:RD:AD:FREQ:PVAL:RBQ:ABQ:RDF:RDR:ADF:ADR	0/0:152:82:82:82:0:0%:1E0:55:0:60:22:0:0	0/1:142:85:84:45:39:46.43%:5.456E-15:56:54:31:14:31:8
ST4.03ch02_RaGOO	37896031	.	A	T	.	PASS	ADP=76;WT=1;HET=1;HOM=0;NC=0	GT:GQ:SDP:DP:RD:AD:FREQ:PVAL:RBQ:ABQ:RDF:RDR:ADF:ADR	0/0:145:77:77:77:0:0%:1E0:55:0:58:19:0:0	0/1:132:76:76:40:36:47.37%:5.9795E-14:57:61:28:12:30:6
ST4.03ch02_RaGOO	37896177	.	C	G	.	PASS	ADP=70;WT=1;HET=1;HOM=0;NC=0	GT:GQ:SDP:DP:RD:AD:FREQ:PVAL:RBQ:ABQ:RDF:RDR:ADF:ADR	0/0:141:76:76:76:0:0%:1E0:58:0:61:15:0:0	0/1:119:64:64:32:32:50%:1.2401E-12:57:60:25:7:26:6
ST4.03ch02_RaGOO	37896203	.	C	G	.	PASS	ADP=78;WT=1;HET=1;HOM=0;NC=0	GT:GQ:SDP:DP:RD:AD:FREQ:PVAL:RBQ:ABQ:RDF:RDR:ADF:ADR	0/0:160:86:86:86:0:0%:1E0:58:0:70:16:0:0	0/1:139:70:70:33:37:52.86%:1.0148E-14:58:58:25:8:30:7
ST4.03ch02_RaGOO	37896225	.	C	G	.	PASS	ADP=73;WT=1;HET=1;HOM=0;NC=0	GT:GQ:SDP:DP:RD:AD:FREQ:PVAL:RBQ:ABQ:RDF:RDR:ADF:ADR	0/0:157:85:83:83:0:0%:1E0:60:0:70:13:0:0	0/1:133:64:64:29:35:54.69%:4.3049E-14:56:54:22:7:26:9
ST4.03ch02_RaGOO	37896234	.	T	C	.	PASS	ADP=73;WT=1;HET=1;HOM=0;NC=0	GT:GQ:SDP:DP:RD:AD:FREQ:PVAL:RBQ:ABQ:RDF:RDR:ADF:ADR	0/0:152:82:82:82:0:0%:1E0:63:0:69:13:0:0	0/1:133:64:64:29:35:54.69%:4.3049E-14:57:54:22:7:26:9
ST4.03ch02_RaGOO	37896315	.	T	G	.	PASS	ADP=69;WT=1;HET=1;HOM=0;NC=0	GT:GQ:SDP:DP:RD:AD:FREQ:PVAL:RBQ:ABQ:RDF:RDR:ADF:ADR	0/0:137:74:74:74:0:0%:1E0:62:0:62:12:0:0	0/1:128:64:64:30:34:53.12%:1.3489E-13:56:60:22:8:28:6
ST4.03ch02_RaGOO	37896510	.	G	A	.	PASS	ADP=47;WT=1;HET=1;HOM=0;NC=0	GT:GQ:SDP:DP:RD:AD:FREQ:PVAL:RBQ:ABQ:RDF:RDR:ADF:ADR	0/0:77:47:47:46:1:2.13%:5E-1:47:53:33:13:1:0	0/1:94:48:47:22:25:53.19%:3.621E-10:46:53:17:5:17:8
ST4.03ch02_RaGOO	37896537	.	C	G	.	PASS	ADP=45;WT=1;HET=1;HOM=0;NC=0	GT:GQ:SDP:DP:RD:AD:FREQ:PVAL:RBQ:ABQ:RDF:RDR:ADF:ADR	0/0:81:46:44:44:0:0%:1E0:54:0:36:8:0:0	0/1:89:47:47:23:24:51.06%:1.1021E-9:48:51:16:7:16:8
ST4.03ch02_RaGOO	37896790	.	T	A	.	PASS	ADP=71;WT=0;HET=1;HOM=1;NC=0	GT:GQ:SDP:DP:RD:AD:FREQ:PVAL:RBQ:ABQ:RDF:RDR:ADF:ADR	1/1:255:68:68:0:68:100%:1.6809E-40:0:62:0:0:53:15	0/1:133:74:74:38:36:48.65%:4.8851E-14:60:60:35:3:29:7
ST4.03ch02_RaGOO	39200774	.	A	G	.	PASS	ADP=60;WT=0;HET=1;HOM=1;NC=0	GT:GQ:SDP:DP:RD:AD:FREQ:PVAL:RBQ:ABQ:RDF:RDR:ADF:ADR	1/1:255:57:57:0:56:98.25%:2.5602E-33:0:62:0:0:52:4	0/1:119:64:64:32:32:50%:1.2401E-12:70:64:31:1:30:2
ST4.03ch02_RaGOO	39200840	.	G	A	.	PASS	ADP=69;WT=1;HET=1;HOM=0;NC=0	GT:GQ:SDP:DP:RD:AD:FREQ:PVAL:RBQ:ABQ:RDF:RDR:ADF:ADR	0/0:119:64:64:64:0:0%:1E0:62:0:56:8:0:0	0/1:128:74:74:39:35:47.3%:1.4154E-13:57:61:28:11:29:6
ST4.03ch02_RaGOO	39200893	.	G	A	.	PASS	ADP=62;WT=1;HET=1;HOM=0;NC=0	GT:GQ:SDP:DP:RD:AD:FREQ:PVAL:RBQ:ABQ:RDF:RDR:ADF:ADR	0/0:123:65:65:65:0:0%:1E0:63:0:52:13:0:0	0/1:111:60:60:30:30:50%:6.9672E-12:63:62:26:4:24:6
ST4.03ch02_RaGOO	39200946	.	T	A	.	PASS	ADP=56;WT=1;HET=1;HOM=0;NC=0	GT:GQ:SDP:DP:RD:AD:FREQ:PVAL:RBQ:ABQ:RDF:RDR:ADF:ADR	0/0:111:60:60:60:0:0%:1E0:63:0:49:11:0:0	0/1:91:52:52:27:25:48.08%:6.4344E-10:61:63:24:3:20:5
ST4.03ch02_RaGOO	39201148	.	C	G	.	PASS	ADP=59;WT=1;HET=1;HOM=0;NC=0	GT:GQ:SDP:DP:RD:AD:FREQ:PVAL:RBQ:ABQ:RDF:RDR:ADF:ADR	0/0:107:58:58:58:0:0%:1E0:60:0:49:9:0:0	0/1:102:60:60:32:28:46.67%:5.88E-11:55:56:26:6:23:5
ST4.03ch02_RaGOO	39201429	.	G	T	.	PASS	ADP=67;WT=1;HET=1;HOM=0;NC=0	GT:GQ:SDP:DP:RD:AD:FREQ:PVAL:RBQ:ABQ:RDF:RDR:ADF:ADR	0/0:120:71:71:70:1:1.41%:5E-1:60:52:59:11:1:0	0/1:100:64:64:36:28:43.75%:8.2552E-11:58:52:26:10:19:9
ST4.03ch02_RaGOO	39201652	.	C	A	.	PASS	ADP=72;WT=1;HET=1;HOM=0;NC=0	GT:GQ:SDP:DP:RD:AD:FREQ:PVAL:RBQ:ABQ:RDF:RDR:ADF:ADR	0/0:134:72:71:71:0:0%:1E0:57:0:58:13:0:0	0/1:128:74:74:39:35:47.3%:1.4154E-13:63:52:33:6:29:6
ST4.03ch02_RaGOO	39201656	.	G	A	.	PASS	ADP=72;WT=1;HET=1;HOM=0;NC=0	GT:GQ:SDP:DP:RD:AD:FREQ:PVAL:RBQ:ABQ:RDF:RDR:ADF:ADR	0/0:134:71:71:71:0:0%:1E0:58:0:60:11:0:0	0/1:128:74:74:39:35:47.3%:1.4154E-13:62:53:32:7:29:6
ST4.03ch02_RaGOO	39201955	.	G	A	.	PASS	ADP=79;WT=1;HET=1;HOM=0;NC=0	GT:GQ:SDP:DP:RD:AD:FREQ:PVAL:RBQ:ABQ:RDF:RDR:ADF:ADR	0/0:138:81:81:80:1:1.23%:5E-1:57:16:63:17:0:1	0/1:113:78:78:46:32:41.03%:4.1488E-12:60:65:36:10:27:5
ST4.03ch02_RaGOO	39201995	.	T	C	.	PASS	ADP=73;WT=1;HET=1;HOM=0;NC=0	GT:GQ:SDP:DP:RD:AD:FREQ:PVAL:RBQ:ABQ:RDF:RDR:ADF:ADR	0/0:130:69:69:69:0:0%:1E0:57:0:51:18:0:0	0/1:118:77:77:44:33:42.86%:1.4308E-12:61:62:33:11:25:8
ST4.03ch02_RaGOO	39202259	.	C	A	.	PASS	ADP=51;WT=1;HET=1;HOM=0;NC=0	GT:GQ:SDP:DP:RD:AD:FREQ:PVAL:RBQ:ABQ:RDF:RDR:ADF:ADR	0/0:115:62:62:62:0:0%:1E0:59:0:49:13:0:0	0/1:69:41:41:22:19:46.34%:1.2413E-7:56:59:19:3:16:3
ST4.03ch02_RaGOO	39202462	.	A	G	.	PASS	ADP=60;WT=1;HET=1;HOM=0;NC=0	GT:GQ:SDP:DP:RD:AD:FREQ:PVAL:RBQ:ABQ:RDF:RDR:ADF:ADR	0/0:122:68:66:66:0:0%:1E0:57:0:57:9:0:0	0/1:90:55:55:30:25:45.45%:8.49E-10:51:56:22:8:19:6
ST4.03ch02_RaGOO	39202516	.	T	C	.	PASS	ADP=58;WT=1;HET=1;HOM=0;NC=0	GT:GQ:SDP:DP:RD:AD:FREQ:PVAL:RBQ:ABQ:RDF:RDR:ADF:ADR	0/0:115:62:62:62:0:0%:1E0:57:0:51:11:0:0	0/1:100:54:54:27:27:50%:9.2779E-11:51:56:21:6:22:5
ST4.03ch02_RaGOO	39202674	.	A	G	.	PASS	ADP=57;WT=1;HET=1;HOM=0;NC=0	GT:GQ:SDP:DP:RD:AD:FREQ:PVAL:RBQ:ABQ:RDF:RDR:ADF:ADR	0/0:115:61:61:61:0:0%:1E0:64:0:55:6:0:0	0/1:105:54:54:26:28:51.85%:3.0926E-11:62:61:20:6:22:6
ST4.03ch02_RaGOO	39202675	.	C	T	.	PASS	ADP=59;WT=1;HET=1;HOM=0;NC=0	GT:GQ:SDP:DP:RD:AD:FREQ:PVAL:RBQ:ABQ:RDF:RDR:ADF:ADR	0/0:115:62:62:62:0:0%:1E0:65:0:56:6:0:0	0/1:94:56:56:30:26:46.43%:3.2889E-10:59:60:23:7:20:6
ST4.03ch02_RaGOO	39202971	.	G	A	.	PASS	ADP=64;WT=1;HET=1;HOM=0;NC=0	GT:GQ:SDP:DP:RD:AD:FREQ:PVAL:RBQ:ABQ:RDF:RDR:ADF:ADR	0/0:134:71:71:71:0:0%:1E0:60:0:64:7:0:0	0/1:108:58:58:28:29:50%:1.4722E-11:61:57:25:3:22:7
ST4.03ch02_RaGOO	39203106	.	T	C	.	PASS	ADP=66;WT=1;HET=1;HOM=0;NC=0	GT:GQ:SDP:DP:RD:AD:FREQ:PVAL:RBQ:ABQ:RDF:RDR:ADF:ADR	0/0:141:76:76:76:0:0%:1E0:57:0:62:14:0:0	0/1:94:57:57:31:26:45.61%:3.594E-10:60:58:25:6:20:6
ST4.03ch02_RaGOO	39203510	.	T	G	.	PASS	ADP=61;WT=1;HET=1;HOM=0;NC=0	GT:GQ:SDP:DP:RD:AD:FREQ:PVAL:RBQ:ABQ:RDF:RDR:ADF:ADR	0/0:115:62:62:62:0:0%:1E0:58:0:48:14:0:0	0/1:125:61:61:28:33:54.1%:2.783E-13:51:52:17:11:24:9
ST4.03ch02_RaGOO	39203526	.	A	T	.	PASS	ADP=58;WT=1;HET=1;HOM=0;NC=0	GT:GQ:SDP:DP:RD:AD:FREQ:PVAL:RBQ:ABQ:RDF:RDR:ADF:ADR	0/0:112:59:59:59:0:0%:1E0:58:0:48:11:0:0	0/1:98:58:58:31:27:46.55%:1.3907E-10:54:53:24:7:18:9
ST4.03ch02_RaGOO	39203537	.	G	T	.	PASS	ADP=58;WT=1;HET=1;HOM=0;NC=0	GT:GQ:SDP:DP:RD:AD:FREQ:PVAL:RBQ:ABQ:RDF:RDR:ADF:ADR	0/0:104:56:55:55:0:0%:1E0:57:0:44:11:0:0	0/1:101:61:61:33:28:45.9%:6.4366E-11:54:54:25:8:19:9
ST4.03ch02_RaGOO	39203654	.	C	A	.	PASS	ADP=60;WT=1;HET=1;HOM=0;NC=0	GT:GQ:SDP:DP:RD:AD:FREQ:PVAL:RBQ:ABQ:RDF:RDR:ADF:ADR	0/0:115:62:62:62:0:0%:1E0:57:0:47:15:0:0	0/1:103:58:58:30:28:48.28%:4.8441E-11:56:52:21:9:23:5
ST4.03ch02_RaGOO	39203697	.	T	C	.	PASS	ADP=62;WT=1;HET=1;HOM=0;NC=0	GT:GQ:SDP:DP:RD:AD:FREQ:PVAL:RBQ:ABQ:RDF:RDR:ADF:ADR	0/0:119:63:63:63:0:0%:1E0:60:0:49:14:0:0	0/1:120:61:61:29:32:52.46%:8.637E-13:59:55:28:1:23:9
ST4.03ch02_RaGOO	39203829	.	T	C	.	PASS	ADP=69;WT=0;HET=1;HOM=1;NC=0	GT:GQ:SDP:DP:RD:AD:FREQ:PVAL:RBQ:ABQ:RDF:RDR:ADF:ADR	1/1:255:75:75:0:75:100%:1.0773E-44:0:59:0:0:58:17	0/1:133:64:64:29:35:54.69%:4.3049E-14:59:58:21:8:29:6
ST4.03ch02_RaGOO	39204126	.	T	C	.	PASS	ADP=63;WT=1;HET=1;HOM=0;NC=0	GT:GQ:SDP:DP:RD:AD:FREQ:PVAL:RBQ:ABQ:RDF:RDR:ADF:ADR	0/0:127:67:67:67:0:0%:1E0:55:0:56:11:0:0	0/1:106:60:60:31:29:48.33%:2.0452E-11:62:59:27:4:20:9
ST4.03ch02_RaGOO	39204186	.	T	C	.	PASS	ADP=56;WT=1;HET=1;HOM=0;NC=0	GT:GQ:SDP:DP:RD:AD:FREQ:PVAL:RBQ:ABQ:RDF:RDR:ADF:ADR	0/0:115:61:61:61:0:0%:1E0:59:0:46:15:0:0	0/1:101:52:52:25:27:51.92%:7.3303E-11:56:62:16:9:24:3
ST4.03ch02_RaGOO	39254702	.	C	T	.	PASS	ADP=80;WT=0;HET=1;HOM=1;NC=0	GT:GQ:SDP:DP:RD:AD:FREQ:PVAL:RBQ:ABQ:RDF:RDR:ADF:ADR	1/1:255:78:78:0:78:100%:1.7165E-46:0:57:0:0:66:12	0/1:121:82:82:48:34:41.46%:7.5332E-13:61:54:41:7:29:5
ST4.03ch02_RaGOO	39255046	.	C	T	.	PASS	ADP=42;WT=1;HET=1;HOM=0;NC=0	GT:GQ:SDP:DP:RD:AD:FREQ:PVAL:RBQ:ABQ:RDF:RDR:ADF:ADR	0/0:70:37:37:37:0:0%:1E0:58:0:25:12:0:0	0/1:67:47:47:28:19:40.43%:1.9354E-7:59:58:19:9:11:8
ST4.03ch02_RaGOO	39255385	.	T	C	.	PASS	ADP=39;WT=1;HET=1;HOM=0;NC=0	GT:GQ:SDP:DP:RD:AD:FREQ:PVAL:RBQ:ABQ:RDF:RDR:ADF:ADR	0/0:82:43:43:43:0:0%:1E0:64:0:39:4:0:0	0/1:67:35:35:17:18:51.43%:1.9562E-7:58:54:14:3:17:1
ST4.03ch02_RaGOO	39255529	.	C	A	.	PASS	ADP=66;WT=0;HET=1;HOM=1;NC=0	GT:GQ:SDP:DP:RD:AD:FREQ:PVAL:RBQ:ABQ:RDF:RDR:ADF:ADR	1/1:255:69:69:0:69:100%:4.233E-41:0:62:0:0:65:4	0/1:100:64:64:36:28:43.75%:8.2552E-11:66:55:34:2:21:7
ST4.03ch02_RaGOO	39256165	.	G	A	.	PASS	ADP=58;WT=0;HET=1;HOM=1;NC=0	GT:GQ:SDP:DP:RD:AD:FREQ:PVAL:RBQ:ABQ:RDF:RDR:ADF:ADR	1/1:255:62:62:0:62:100%:6.5755E-37:0:54:0:0:49:13	0/1:99:55:55:28:27:49.09%:1.0345E-10:54:52:24:4:19:8
ST4.03ch02_RaGOO	39256342	.	G	A	.	PASS	ADP=89;WT=1;HET=1;HOM=0;NC=0	GT:GQ:SDP:DP:RD:AD:FREQ:PVAL:RBQ:ABQ:RDF:RDR:ADF:ADR	0/0:175:93:93:93:0:0%:1E0:60:0:76:17:0:0	0/1:175:85:85:39:46:54.12%:2.8662E-18:58:64:29:10:43:3
ST4.03ch02_RaGOO	39256368	.	C	T	.	PASS	ADP=95;WT=1;HET=1;HOM=0;NC=0	GT:GQ:SDP:DP:RD:AD:FREQ:PVAL:RBQ:ABQ:RDF:RDR:ADF:ADR	0/0:179:96:96:96:0:0%:1E0:58:0:79:17:0:0	0/1:170:95:95:49:46:48.42%:9.7369E-18:59:54:43:6:35:11
ST4.03ch02_RaGOO	39256635	.	T	C	.	PASS	ADP=65;WT=0;HET=1;HOM=1;NC=0	GT:GQ:SDP:DP:RD:AD:FREQ:PVAL:RBQ:ABQ:RDF:RDR:ADF:ADR	1/1:255:55:55:0:55:100%:1.0149E-32:0:56:0:0:44:11	0/1:110:75:75:44:31:41.33%:9.1061E-12:57:60:36:8:24:7
ST4.03ch02_RaGOO	39257301	.	T	A	.	PASS	ADP=47;WT=0;HET=1;HOM=1;NC=0	GT:GQ:SDP:DP:RD:AD:FREQ:PVAL:RBQ:ABQ:RDF:RDR:ADF:ADR	1/1:255:49:49:0:49:100%:3.925E-29:0:58:0:0:42:7	0/1:72:46:45:25:20:44.44%:6.2178E-8:66:55:25:0:19:1
ST4.03ch02_RaGOO	39257495	.	T	G	.	PASS	ADP=63;WT=1;HET=1;HOM=0;NC=0	GT:GQ:SDP:DP:RD:AD:FREQ:PVAL:RBQ:ABQ:RDF:RDR:ADF:ADR	0/0:111:60:60:60:0:0%:1E0:52:0:48:12:0:0	0/1:117:67:67:35:32:47.76%:1.7027E-12:57:60:29:6:24:8
ST4.03ch02_RaGOO	39257632	.	A	G	.	PASS	ADP=82;WT=0;HET=1;HOM=1;NC=0	GT:GQ:SDP:DP:RD:AD:FREQ:PVAL:RBQ:ABQ:RDF:RDR:ADF:ADR	1/1:255:88:88:0:88:100%:1.7384E-52:0:57:0:0:73:15	0/1:165:78:77:34:43:55.84%:2.8059E-17:63:53:28:6:36:7
ST4.03ch02_RaGOO	39257700	.	A	G	.	PASS	ADP=86;WT=1;HET=1;HOM=0;NC=0	GT:GQ:SDP:DP:RD:AD:FREQ:PVAL:RBQ:ABQ:RDF:RDR:ADF:ADR	0/0:175:93:93:93:0:0%:1E0:61:0:78:15:0:0	0/1:121:80:80:46:34:42.5%:6.5441E-13:60:58:39:7:31:3
ST4.03ch02_RaGOO	39257791	.	A	T	.	PASS	ADP=91;WT=1;HET=1;HOM=0;NC=0	GT:GQ:SDP:DP:RD:AD:FREQ:PVAL:RBQ:ABQ:RDF:RDR:ADF:ADR	0/0:175:101:101:100:1:0.99%:5E-1:61:17:81:19:0:1	0/1:130:82:82:45:36:43.9%:9.3487E-14:59:62:33:12:31:5
ST4.03ch02_RaGOO	39257824	.	G	A	.	PASS	ADP=88;WT=1;HET=1;HOM=0;NC=0	GT:GQ:SDP:DP:RD:AD:FREQ:PVAL:RBQ:ABQ:RDF:RDR:ADF:ADR	0/0:179:96:96:96:0:0%:1E0:58:0:74:22:0:0	0/1:169:80:80:34:44:55%:1.0137E-17:68:60:30:4:32:12
ST4.03ch02_RaGOO	39257957	.	C	T	.	PASS	ADP=68;WT=1;HET=1;HOM=0;NC=0	GT:GQ:SDP:DP:RD:AD:FREQ:PVAL:RBQ:ABQ:RDF:RDR:ADF:ADR	0/0:152:82:82:82:0:0%:1E0:56:0:63:19:0:0	0/1:124:55:55:23:32:58.18%:3.5017E-13:58:47:19:4:18:14
ST4.03ch02_RaGOO	39257986	.	C	T	.	PASS	ADP=65;WT=1;HET=1;HOM=0;NC=0	GT:GQ:SDP:DP:RD:AD:FREQ:PVAL:RBQ:ABQ:RDF:RDR:ADF:ADR	0/0:137:74:74:74:0:0%:1E0:55:0:56:18:0:0	0/1:90:57:56:31:25:44.64%:9.2302E-10:48:55:20:11:17:8
ST4.03ch02_RaGOO	39257994	.	G	A	.	PASS	ADP=62;WT=1;HET=1;HOM=0;NC=0	GT:GQ:SDP:DP:RD:AD:FREQ:PVAL:RBQ:ABQ:RDF:RDR:ADF:ADR	0/0:134:71:71:71:0:0%:1E0:53:0:55:16:0:0	0/1:91:56:54:29:25:46.3%:7.7765E-10:48:53:18:11:18:7
ST4.03ch02_RaGOO	39258076	.	G	A	.	PASS	ADP=61;WT=1;HET=1;HOM=0;NC=0	GT:GQ:SDP:DP:RD:AD:FREQ:PVAL:RBQ:ABQ:RDF:RDR:ADF:ADR	0/0:141:79:76:76:0:0%:1E0:55:0:61:15:0:0	0/1:84:48:47:24:23:48.94%:3.2602E-9:46:60:17:7:20:3
ST4.03ch02_RaGOO	39258336	.	C	G	.	PASS	ADP=76;WT=1;HET=1;HOM=0;NC=0	GT:GQ:SDP:DP:RD:AD:FREQ:PVAL:RBQ:ABQ:RDF:RDR:ADF:ADR	0/0:157:83:83:83:0:0%:1E0:53:0:61:22:0:0	0/1:108:69:69:38:30:43.48%:1.4855E-11:57:62:28:10:27:3
ST4.03ch02_RaGOO	39258344	.	G	A	.	PASS	ADP=76;WT=1;HET=1;HOM=0;NC=0	GT:GQ:SDP:DP:RD:AD:FREQ:PVAL:RBQ:ABQ:RDF:RDR:ADF:ADR	0/0:160:85:85:85:0:0%:1E0:52:0:63:22:0:0	0/1:108:67:67:37:30:44.78%:1.3693E-11:58:61:30:7:27:3
ST4.03ch02_RaGOO	39258434	.	C	T	.	PASS	ADP=81;WT=1;HET=1;HOM=0;NC=0	GT:GQ:SDP:DP:RD:AD:FREQ:PVAL:RBQ:ABQ:RDF:RDR:ADF:ADR	0/0:179:97:95:95:0:0%:1E0:58:0:69:26:0:0	0/1:127:67:67:33:34:50.75%:1.9669E-13:52:64:18:15:31:3
ST4.03ch02_RaGOO	39258553	.	T	C	.	PASS	ADP=91;WT=1;HET=1;HOM=0;NC=0	GT:GQ:SDP:DP:RD:AD:FREQ:PVAL:RBQ:ABQ:RDF:RDR:ADF:ADR	0/0:190:110:109:108:1:0.92%:5E-1:58:18:87:21:1:0	0/1:143:73:73:35:38:52.05%:4.8769E-15:57:55:27:8:32:6
ST4.03ch02_RaGOO	39258558	.	G	A	.	PASS	ADP=89;WT=1;HET=1;HOM=0;NC=0	GT:GQ:SDP:DP:RD:AD:FREQ:PVAL:RBQ:ABQ:RDF:RDR:ADF:ADR	0/0:197:108:106:106:0:0%:1E0:60:0:84:22:0:0	0/1:143:73:73:35:38:52.05%:4.8769E-15:58:58:26:9:32:6
ST4.03ch02_RaGOO	39258577	.	A	C	.	PASS	ADP=91;WT=1;HET=1;HOM=0;NC=0	GT:GQ:SDP:DP:RD:AD:FREQ:PVAL:RBQ:ABQ:RDF:RDR:ADF:ADR	0/0:185:108:108:107:1:0.93%:5E-1:59:21:87:20:0:1	0/1:137:74:74:37:37:50%:1.6574E-14:58:62:30:7:31:6
ST4.03ch02_RaGOO	39258622	.	G	A	.	PASS	ADP=89;WT=1;HET=1;HOM=0;NC=0	GT:GQ:SDP:DP:RD:AD:FREQ:PVAL:RBQ:ABQ:RDF:RDR:ADF:ADR	0/0:205:109:109:109:0:0%:1E0:60:0:90:19:0:0	0/1:130:70:70:35:35:50%:9.3121E-14:59:60:30:5:28:7
ST4.03ch02_RaGOO	39258831	.	T	G	.	PASS	ADP=62;WT=0;HET=1;HOM=1;NC=0	GT:GQ:SDP:DP:RD:AD:FREQ:PVAL:RBQ:ABQ:RDF:RDR:ADF:ADR	1/1:255:76:76:0:76:100%:2.711E-45:0:56:0:0:57:19	0/1:152:49:49:0:27:55.1%:5.1363E-16:0:60:0:0:20:7
ST4.03ch02_RaGOO	39258880	.	C	T	.	PASS	ADP=66;WT=1;HET=1;HOM=0;NC=0	GT:GQ:SDP:DP:RD:AD:FREQ:PVAL:RBQ:ABQ:RDF:RDR:ADF:ADR	0/0:145:78:78:78:0:0%:1E0:59:0:60:18:0:0	0/1:95:54:54:28:26:48.15%:2.7171E-10:58:65:22:6:20:6
ST4.03ch02_RaGOO	39258881	.	T	C	.	PASS	ADP=66;WT=1;HET=1;HOM=0;NC=0	GT:GQ:SDP:DP:RD:AD:FREQ:PVAL:RBQ:ABQ:RDF:RDR:ADF:ADR	0/0:149:79:79:79:0:0%:1E0:58:0:59:20:0:0	0/1:105:54:54:26:28:51.85%:3.0926E-11:67:60:20:6:22:6
ST4.03ch02_RaGOO	39259008	.	C	T	.	PASS	ADP=71;WT=1;HET=1;HOM=0;NC=0	GT:GQ:SDP:DP:RD:AD:FREQ:PVAL:RBQ:ABQ:RDF:RDR:ADF:ADR	0/0:164:87:87:87:0:0%:1E0:59:0:68:19:0:0	0/1:86:55:55:31:24:43.64%:2.3553E-9:58:67:25:6:23:1
ST4.03ch02_RaGOO	39259168	.	A	G	.	PASS	ADP=55;WT=1;HET=1;HOM=0;NC=0	GT:GQ:SDP:DP:RD:AD:FREQ:PVAL:RBQ:ABQ:RDF:RDR:ADF:ADR	0/0:119:64:64:64:0:0%:1E0:59:0:47:17:0:0	0/1:84:47:47:24:23:48.94%:3.2602E-9:59:59:21:3:21:2
ST4.03ch02_RaGOO	39259169	.	T	C	.	PASS	ADP=55;WT=1;HET=1;HOM=0;NC=0	GT:GQ:SDP:DP:RD:AD:FREQ:PVAL:RBQ:ABQ:RDF:RDR:ADF:ADR	0/0:119:64:64:64:0:0%:1E0:58:0:47:17:0:0	0/1:84:47:47:24:23:48.94%:3.2602E-9:59:58:20:4:21:2
ST4.03ch02_RaGOO	39259198	.	A	T	.	PASS	ADP=50;WT=0;HET=1;HOM=1;NC=0	GT:GQ:SDP:DP:RD:AD:FREQ:PVAL:RBQ:ABQ:RDF:RDR:ADF:ADR	1/1:255:60:59:0:59:100%:4.1056E-35:0:53:0:0:41:18	0/1:82:42:42:20:22:52.38%:5.4836E-9:59:56:17:3:17:5
ST4.03ch02_RaGOO	39259200	.	C	T	.	PASS	ADP=51;WT=1;HET=1;HOM=0;NC=0	GT:GQ:SDP:DP:RD:AD:FREQ:PVAL:RBQ:ABQ:RDF:RDR:ADF:ADR	0/0:111:60:60:60:0:0%:1E0:53:0:42:18:0:0	0/1:73:42:42:22:20:47.62%:4.7857E-8:60:60:17:5:17:3
ST4.03ch02_RaGOO	39259640	.	C	T	.	PASS	ADP=61;WT=1;HET=1;HOM=0;NC=0	GT:GQ:SDP:DP:RD:AD:FREQ:PVAL:RBQ:ABQ:RDF:RDR:ADF:ADR	0/0:116:71:70:69:1:1.43%:5E-1:56:20:54:15:0:1	0/1:86:54:53:29:24:45.28%:2.005E-9:53:61:19:10:23:1
ST4.03ch02_RaGOO	39259682	.	G	A	.	PASS	ADP=64;WT=0;HET=1;HOM=1;NC=0	GT:GQ:SDP:DP:RD:AD:FREQ:PVAL:RBQ:ABQ:RDF:RDR:ADF:ADR	1/1:255:74:74:0:74:100%:4.2804E-44:0:56:0:0:58:16	0/1:95:54:54:28:26:48.15%:2.7171E-10:54:55:25:3:20:6
ST4.03ch02_RaGOO	39259699	.	C	T	.	PASS	ADP=65;WT=1;HET=1;HOM=0;NC=0	GT:GQ:SDP:DP:RD:AD:FREQ:PVAL:RBQ:ABQ:RDF:RDR:ADF:ADR	0/0:142:77:75:75:0:0%:1E0:54:0:59:16:0:0	0/1:109:55:55:26:29:52.73%:1.1491E-11:54:53:19:7:26:3
ST4.03ch02_RaGOO	39259781	.	T	G	.	PASS	ADP=65;WT=1;HET=1;HOM=0;NC=0	GT:GQ:SDP:DP:RD:AD:FREQ:PVAL:RBQ:ABQ:RDF:RDR:ADF:ADR	0/0:145:78:77:77:0:0%:1E0:53:0:57:20:0:0	0/1:120:53:53:22:31:58.49%:8.2315E-13:58:59:18:4:29:2
ST4.03ch02_RaGOO	39259802	.	A	G	.	PASS	ADP=63;WT=0;HET=1;HOM=1;NC=0	GT:GQ:SDP:DP:RD:AD:FREQ:PVAL:RBQ:ABQ:RDF:RDR:ADF:ADR	1/1:255:74:73:0:73:100%:1.7006E-43:0:55:0:0:54:19	0/1:77:54:54:32:22:40.74%:1.6045E-8:60:59:30:2:17:5
ST4.03ch02_RaGOO	39259823	.	G	A	.	PASS	ADP=59;WT=0;HET=1;HOM=1;NC=0	GT:GQ:SDP:DP:RD:AD:FREQ:PVAL:RBQ:ABQ:RDF:RDR:ADF:ADR	1/1:255:69:69:0:69:100%:4.233E-41:0:57:0:0:52:17	0/1:79:50:50:28:22:44%:1.2104E-8:60:63:28:0:15:7
ST4.03ch02_RaGOO	39552370	.	A	C	.	PASS	ADP=47;WT=1;HET=1;HOM=0;NC=0	GT:GQ:SDP:DP:RD:AD:FREQ:PVAL:RBQ:ABQ:RDF:RDR:ADF:ADR	0/0:100:54:54:54:0:0%:1E0:57:0:48:6:0:0	0/1:64:40:40:22:18:45%:3.1919E-7:55:62:20:2:17:1
ST4.03ch02_RaGOO	39552433	.	C	A	.	PASS	ADP=63;WT=1;HET=1;HOM=0;NC=0	GT:GQ:SDP:DP:RD:AD:FREQ:PVAL:RBQ:ABQ:RDF:RDR:ADF:ADR	0/0:120:71:71:70:1:1.41%:5E-1:58:78:57:13:1:0	0/1:99:55:55:28:27:49.09%:1.0345E-10:64:60:28:0:25:2
ST4.03ch02_RaGOO	39552435	.	G	A	.	PASS	ADP=63;WT=1;HET=1;HOM=0;NC=0	GT:GQ:SDP:DP:RD:AD:FREQ:PVAL:RBQ:ABQ:RDF:RDR:ADF:ADR	0/0:134:72:72:72:0:0%:1E0:57:0:59:13:0:0	0/1:104:55:55:27:28:50.91%:3.4899E-11:61:63:25:2:28:0
ST4.03ch02_RaGOO	39552457	.	T	C	.	PASS	ADP=69;WT=0;HET=1;HOM=1;NC=0	GT:GQ:SDP:DP:RD:AD:FREQ:PVAL:RBQ:ABQ:RDF:RDR:ADF:ADR	1/1:255:79:78:1:77:98.72%:1.356E-44:75:61:1:0:66:11	0/1:182:61:61:0:32:52.46%:5.4567E-19:0:62:0:0:31:1
ST4.03ch02_RaGOO	39552820	.	C	T	.	PASS	ADP=42;WT=1;HET=1;HOM=0;NC=0	GT:GQ:SDP:DP:RD:AD:FREQ:PVAL:RBQ:ABQ:RDF:RDR:ADF:ADR	0/0:85:48:46:46:0:0%:1E0:51:0:42:4:0:0	0/1:80:38:38:17:21:55.26%:9.9016E-9:57:50:12:5:15:6
ST4.03ch02_RaGOO	39553078	.	C	T	.	PASS	ADP=46;WT=1;HET=1;HOM=0;NC=0	GT:GQ:SDP:DP:RD:AD:FREQ:PVAL:RBQ:ABQ:RDF:RDR:ADF:ADR	0/0:91:56:56:55:1:1.79%:5E-1:51:76:37:18:1:0	0/1:81:36:36:15:21:58.33%:7.2058E-9:59:54:14:1:15:6
ST4.03ch02_RaGOO	39553213	.	T	A	.	PASS	ADP=47;WT=1;HET=1;HOM=0;NC=0	GT:GQ:SDP:DP:RD:AD:FREQ:PVAL:RBQ:ABQ:RDF:RDR:ADF:ADR	0/0:80:49:49:48:1:2.04%:5E-1:60:75:36:12:1:0	0/1:106:45:45:18:27:60%:2.4933E-11:64:62:17:1:22:5
ST4.03ch02_RaGOO	39557157	.	A	T	.	PASS	ADP=189;WT=0;HET=1;HOM=1;NC=0	GT:GQ:SDP:DP:RD:AD:FREQ:PVAL:RBQ:ABQ:RDF:RDR:ADF:ADR	1/1:255:158:158:0:158:100%:1.6702E-94:0:61:0:0:134:24	0/1:255:220:220:125:95:43.18%:5.2178E-35:58:60:116:9:92:3
ST4.03ch02_RaGOO	39557714	.	G	T	.	PASS	ADP=94;WT=1;HET=1;HOM=0;NC=0	GT:GQ:SDP:DP:RD:AD:FREQ:PVAL:RBQ:ABQ:RDF:RDR:ADF:ADR	0/0:130:71:70:70:0:0%:1E0:63:0:60:10:0:0	0/1:174:119:119:70:49:41.18%:3.3434E-18:60:54:62:8:42:7
ST4.03ch02_RaGOO	39557808	.	G	A	.	PASS	ADP=85;WT=1;HET=1;HOM=0;NC=0	GT:GQ:SDP:DP:RD:AD:FREQ:PVAL:RBQ:ABQ:RDF:RDR:ADF:ADR	0/0:107:58:58:58:0:0%:1E0:63:0:46:12:0:0	0/1:242:113:113:50:63:55.75%:5.1664E-25:55:59:37:13:49:14
ST4.03ch02_RaGOO	39557818	.	C	T	.	PASS	ADP=84;WT=1;HET=1;HOM=0;NC=0	GT:GQ:SDP:DP:RD:AD:FREQ:PVAL:RBQ:ABQ:RDF:RDR:ADF:ADR	0/0:100:54:54:54:0:0%:1E0:61:0:43:11:0:0	0/1:247:114:114:50:64:56.14%:1.8663E-25:54:60:38:12:50:14
ST4.03ch02_RaGOO	39557917	.	C	T	.	PASS	ADP=82;WT=1;HET=1;HOM=0;NC=0	GT:GQ:SDP:DP:RD:AD:FREQ:PVAL:RBQ:ABQ:RDF:RDR:ADF:ADR	0/0:96:52:52:52:0:0%:1E0:57:0:43:9:0:0	0/1:255:112:112:45:67:59.82%:3.4591E-27:53:59:33:12:47:20
ST4.03ch02_RaGOO	39577588	.	C	T	.	PASS	ADP=100;WT=1;HET=1;HOM=0;NC=0	GT:GQ:SDP:DP:RD:AD:FREQ:PVAL:RBQ:ABQ:RDF:RDR:ADF:ADR	0/0:227:122:122:122:0:0%:1E0:65:0:114:8:0:0	0/1:126:79:79:44:35:44.3%:2.2057E-13:65:63:42:2:35:0
ST4.03ch02_RaGOO	39577707	.	C	T	.	PASS	ADP=87;WT=1;HET=1;HOM=0;NC=0	GT:GQ:SDP:DP:RD:AD:FREQ:PVAL:RBQ:ABQ:RDF:RDR:ADF:ADR	0/0:190:102:102:102:0:0%:1E0:60:0:82:20:0:0	0/1:129:73:73:37:35:47.95%:1.1574E-13:65:58:33:4:27:8
ST4.03ch02_RaGOO	39577722	.	C	G	.	PASS	ADP=83;WT=0;HET=1;HOM=1;NC=0	GT:GQ:SDP:DP:RD:AD:FREQ:PVAL:RBQ:ABQ:RDF:RDR:ADF:ADR	1/1:255:98:98:1:97:98.98%:1.7318E-56:75:60:1:0:73:24	0/1:131:68:68:33:35:51.47%:7.3575E-14:59:68:23:10:31:4
ST4.03ch02_RaGOO	39578183	.	A	T	.	PASS	ADP=48;WT=1;HET=1;HOM=0;NC=0	GT:GQ:SDP:DP:RD:AD:FREQ:PVAL:RBQ:ABQ:RDF:RDR:ADF:ADR	0/0:96:52:52:52:0:0%:1E0:52:0:49:3:0:0	0/1:68:44:44:25:19:43.18%:1.5811E-7:45:45:24:1:18:1
ST4.03ch02_RaGOO	39579193	.	T	C	.	PASS	ADP=192;WT=1;HET=1;HOM=0;NC=0	GT:GQ:SDP:DP:RD:AD:FREQ:PVAL:RBQ:ABQ:RDF:RDR:ADF:ADR	0/0:415:222:222:222:0:0%:1E0:56:0:131:91:0:0	0/1:255:163:163:90:71:43.56%:1.8954E-26:55:60:53:37:55:16
ST4.03ch02_RaGOO	39579353	.	A	T	.	PASS	ADP=58;WT=1;HET=1;HOM=0;NC=0	GT:GQ:SDP:DP:RD:AD:FREQ:PVAL:RBQ:ABQ:RDF:RDR:ADF:ADR	0/0:104:55:55:55:0:0%:1E0:48:0:18:37:0:0	0/1:92:62:62:36:26:41.94%:5.295E-10:56:54:18:18:15:11
ST4.03ch02_RaGOO	39619225	.	T	G	.	PASS	ADP=66;WT=1;HET=1;HOM=0;NC=0	GT:GQ:SDP:DP:RD:AD:FREQ:PVAL:RBQ:ABQ:RDF:RDR:ADF:ADR	0/0:98:75:75:71:4:5.33%:5.9992E-2:56:34:49:22:2:2	0/1:128:58:57:24:33:57.89%:1.4887E-13:60:47:20:4:13:20
ST4.03ch02_RaGOO	39619228	.	A	G	.	PASS	ADP=66;WT=1;HET=1;HOM=0;NC=0	GT:GQ:SDP:DP:RD:AD:FREQ:PVAL:RBQ:ABQ:RDF:RDR:ADF:ADR	0/0:94:75:75:70:4:5.33%:5.9958E-2:54:36:47:23:2:2	0/1:128:58:57:24:33:57.89%:1.4887E-13:60:47:20:4:13:20
ST4.03ch02_RaGOO	39628573	.	G	T	.	PASS	ADP=40;WT=0;HET=1;HOM=1;NC=0	GT:GQ:SDP:DP:RD:AD:FREQ:PVAL:RBQ:ABQ:RDF:RDR:ADF:ADR	1/1:200:35:35:0:35:100%:8.9137E-21:0:62:0:0:29:6	0/1:95:45:45:20:25:55.56%:2.7295E-10:64:61:18:2:21:4
ST4.03ch02_RaGOO	39628593	.	C	T	.	PASS	ADP=42;WT=0;HET=1;HOM=1;NC=0	GT:GQ:SDP:DP:RD:AD:FREQ:PVAL:RBQ:ABQ:RDF:RDR:ADF:ADR	1/1:218:38:38:0:38:100%:1.4508E-22:0:57:0:0:30:8	0/1:95:46:46:21:25:54.35%:3.158E-10:64:60:19:2:21:4
ST4.03ch02_RaGOO	39666980	.	G	A	.	PASS	ADP=113;WT=1;HET=1;HOM=0;NC=0	GT:GQ:SDP:DP:RD:AD:FREQ:PVAL:RBQ:ABQ:RDF:RDR:ADF:ADR	0/0:142:76:75:75:0:0%:1E0:57:0:65:10:0:0	0/1:233:153:152:87:65:42.76%:4.1149E-24:53:58:72:15:52:13
ST4.03ch02_RaGOO	39667129	.	T	C	.	PASS	ADP=120;WT=0;HET=1;HOM=1;NC=0	GT:GQ:SDP:DP:RD:AD:FREQ:PVAL:RBQ:ABQ:RDF:RDR:ADF:ADR	1/1:255:86:83:0:82:98.8%:6.8742E-49:0:55:0:0:71:11	0/1:255:161:158:71:86:54.43%:9.8339E-34:57:53:59:12:70:16
ST4.03ch02_RaGOO	39667827	.	T	A	.	PASS	ADP=60;WT=1;HET=1;HOM=0;NC=0	GT:GQ:SDP:DP:RD:AD:FREQ:PVAL:RBQ:ABQ:RDF:RDR:ADF:ADR	0/0:100:53:53:53:0:0%:1E0:55:0:30:23:0:0	0/1:103:69:68:39:29:42.03%:4.0755E-11:58:54:25:14:19:10
ST4.03ch02_RaGOO	39667830	.	A	G	.	PASS	ADP=60;WT=1;HET=1;HOM=0;NC=0	GT:GQ:SDP:DP:RD:AD:FREQ:PVAL:RBQ:ABQ:RDF:RDR:ADF:ADR	0/0:96:52:52:52:0:0%:1E0:52:0:28:24:0:0	0/1:103:68:68:39:29:42.65%:4.0755E-11:56:49:25:14:18:11
ST4.03ch02_RaGOO	39679335	.	G	A	.	PASS	ADP=36;WT=1;HET=1;HOM=0;NC=0	GT:GQ:SDP:DP:RD:AD:FREQ:PVAL:RBQ:ABQ:RDF:RDR:ADF:ADR	0/0:66:37:36:36:0:0%:1E0:55:0:34:2:0:0	0/1:70:37:37:18:19:51.35%:8.2514E-8:56:48:16:2:19:0
ST4.03ch02_RaGOO	39694186	.	G	C	.	PASS	ADP=37;WT=1;HET=1;HOM=0;NC=0	GT:GQ:SDP:DP:RD:AD:FREQ:PVAL:RBQ:ABQ:RDF:RDR:ADF:ADR	0/0:70:38:38:38:0:0%:1E0:66:0:36:2:0:0	0/1:66:37:37:19:18:48.65%:2.432E-7:74:69:18:1:18:0
ST4.03ch02_RaGOO	40485841	.	T	A	.	PASS	ADP=66;WT=1;HET=1;HOM=0;NC=0	GT:GQ:SDP:DP:RD:AD:FREQ:PVAL:RBQ:ABQ:RDF:RDR:ADF:ADR	0/0:127:67:67:67:0:0%:1E0:58:0:46:21:0:0	0/1:96:65:65:38:27:41.54%:2.4148E-10:60:62:31:7:21:6
ST4.03ch02_RaGOO	40658721	.	C	A	.	PASS	ADP=58;WT=1;HET=1;HOM=0;NC=0	GT:GQ:SDP:DP:RD:AD:FREQ:PVAL:RBQ:ABQ:RDF:RDR:ADF:ADR	0/0:97:51:51:51:0:0%:1E0:59:0:47:4:0:0	0/1:147:66:66:28:38:57.58%:1.7361E-15:61:58:26:2:35:3
ST4.03ch02_RaGOO	40658809	.	C	T	.	PASS	ADP=50;WT=1;HET=1;HOM=0;NC=0	GT:GQ:SDP:DP:RD:AD:FREQ:PVAL:RBQ:ABQ:RDF:RDR:ADF:ADR	0/0:93:49:49:49:0:0%:1E0:55:0:39:10:0:0	0/1:121:54:52:21:31:59.62%:6.8522E-13:57:55:17:4:22:9
ST4.03ch02_RaGOO	40659960	.	A	C	.	PASS	ADP=98;WT=1;HET=1;HOM=0;NC=0	GT:GQ:SDP:DP:RD:AD:FREQ:PVAL:RBQ:ABQ:RDF:RDR:ADF:ADR	0/0:194:104:104:104:0:0%:1E0:62:0:88:16:0:0	0/1:185:93:93:44:49:52.69%:2.8449E-19:64:61:34:10:41:8
ST4.03ch02_RaGOO	42296656	.	T	G	.	PASS	ADP=65;WT=1;HET=1;HOM=0;NC=0	GT:GQ:SDP:DP:RD:AD:FREQ:PVAL:RBQ:ABQ:RDF:RDR:ADF:ADR	0/0:130:70:69:69:0:0%:1E0:60:0:50:19:0:0	0/1:124:62:62:29:33:53.23%:3.195E-13:59:58:24:5:26:7
ST4.03ch02_RaGOO	42299062	.	A	G	.	PASS	ADP=78;WT=1;HET=1;HOM=0;NC=0	GT:GQ:SDP:DP:RD:AD:FREQ:PVAL:RBQ:ABQ:RDF:RDR:ADF:ADR	0/0:156:85:84:84:0:0%:1E0:57:0:70:14:0:0	0/1:138:73:73:36:37:50.68%:1.4766E-14:54:61:28:8:30:7
ST4.03ch02_RaGOO	42299123	.	G	A	.	PASS	ADP=76;WT=1;HET=1;HOM=0;NC=0	GT:GQ:SDP:DP:RD:AD:FREQ:PVAL:RBQ:ABQ:RDF:RDR:ADF:ADR	0/0:157:83:83:83:0:0%:1E0:58:0:63:20:0:0	0/1:125:71:70:36:34:48.57%:2.7419E-13:62:60:31:5:28:6
ST4.03ch02_RaGOO	42597945	.	A	G	.	PASS	ADP=38;WT=1;HET=1;HOM=0;NC=0	GT:GQ:SDP:DP:RD:AD:FREQ:PVAL:RBQ:ABQ:RDF:RDR:ADF:ADR	0/0:74:40:39:39:0:0%:1E0:57:0:36:3:0:0	0/1:70:37:37:18:19:51.35%:8.2514E-8:60:65:15:3:17:2
ST4.03ch02_RaGOO	42598008	.	A	G	.	PASS	ADP=40;WT=1;HET=1;HOM=0;NC=0	GT:GQ:SDP:DP:RD:AD:FREQ:PVAL:RBQ:ABQ:RDF:RDR:ADF:ADR	0/0:85:45:45:45:0:0%:1E0:61:0:39:6:0:0	0/1:57:35:35:19:16:45.71%:1.637E-6:61:68:18:1:14:2
ST4.03ch02_RaGOO	42598034	.	T	C	.	PASS	ADP=44;WT=1;HET=1;HOM=0;NC=0	GT:GQ:SDP:DP:RD:AD:FREQ:PVAL:RBQ:ABQ:RDF:RDR:ADF:ADR	0/0:92:50:50:50:0:0%:1E0:61:0:43:7:0:0	0/1:61:38:38:21:17:44.74%:7.5297E-7:57:68:20:1:14:3
ST4.03ch02_RaGOO	42598037	.	G	A	.	PASS	ADP=45;WT=1;HET=1;HOM=0;NC=0	GT:GQ:SDP:DP:RD:AD:FREQ:PVAL:RBQ:ABQ:RDF:RDR:ADF:ADR	0/0:100:53:53:53:0:0%:1E0:58:0:45:8:0:0	0/1:61:38:38:21:17:44.74%:7.5297E-7:56:69:20:1:14:3
ST4.03ch02_RaGOO	42598050	.	A	T	.	PASS	ADP=48;WT=1;HET=1;HOM=0;NC=0	GT:GQ:SDP:DP:RD:AD:FREQ:PVAL:RBQ:ABQ:RDF:RDR:ADF:ADR	0/0:108:57:57:57:0:0%:1E0:58:0:49:8:0:0	0/1:60:39:39:22:17:43.59%:8.1342E-7:56:64:20:2:13:4
ST4.03ch02_RaGOO	42598058	.	G	A	.	PASS	ADP=47;WT=1;HET=1;HOM=0;NC=0	GT:GQ:SDP:DP:RD:AD:FREQ:PVAL:RBQ:ABQ:RDF:RDR:ADF:ADR	0/0:108:58:57:57:0:0%:1E0:60:0:49:8:0:0	0/1:61:38:38:21:17:44.74%:7.5297E-7:56:62:20:1:13:4
ST4.03ch02_RaGOO	42598059	.	C	G	.	PASS	ADP=48;WT=1;HET=1;HOM=0;NC=0	GT:GQ:SDP:DP:RD:AD:FREQ:PVAL:RBQ:ABQ:RDF:RDR:ADF:ADR	0/0:107:58:58:58:0:0%:1E0:60:0:48:10:0:0	0/1:61:38:38:21:17:44.74%:7.5297E-7:55:64:20:1:13:4
ST4.03ch02_RaGOO	42598163	.	G	C	.	PASS	ADP=55;WT=1;HET=1;HOM=0;NC=0	GT:GQ:SDP:DP:RD:AD:FREQ:PVAL:RBQ:ABQ:RDF:RDR:ADF:ADR	0/0:134:71:71:71:0:0%:1E0:60:0:59:12:0:0	0/1:64:40:40:22:18:45%:3.1919E-7:56:56:19:3:15:3
ST4.03ch02_RaGOO	42598364	.	T	C	.	PASS	ADP=74;WT=1;HET=1;HOM=0;NC=0	GT:GQ:SDP:DP:RD:AD:FREQ:PVAL:RBQ:ABQ:RDF:RDR:ADF:ADR	0/0:160:85:85:85:0:0%:1E0:61:0:76:9:0:0	0/1:109:65:64:34:30:46.88%:1.0507E-11:60:57:26:8:24:6
ST4.03ch02_RaGOO	42598478	.	G	A	.	PASS	ADP=57;WT=1;HET=1;HOM=0;NC=0	GT:GQ:SDP:DP:RD:AD:FREQ:PVAL:RBQ:ABQ:RDF:RDR:ADF:ADR	0/0:122:66:66:66:0:0%:1E0:59:0:53:13:0:0	0/1:84:49:49:26:23:46.94%:3.9694E-9:55:52:21:5:15:8
ST4.03ch02_RaGOO	42598490	.	C	T	.	PASS	ADP=57;WT=1;HET=1;HOM=0;NC=0	GT:GQ:SDP:DP:RD:AD:FREQ:PVAL:RBQ:ABQ:RDF:RDR:ADF:ADR	0/0:122:67:66:66:0:0%:1E0:58:0:52:14:0:0	0/1:93:49:48:23:25:52.08%:4.1182E-10:53:56:16:7:20:5
ST4.03ch02_RaGOO	42598829	.	G	A	.	PASS	ADP=47;WT=1;HET=1;HOM=0;NC=0	GT:GQ:SDP:DP:RD:AD:FREQ:PVAL:RBQ:ABQ:RDF:RDR:ADF:ADR	0/0:85:45:45:45:0:0%:1E0:52:0:33:12:0:0	0/1:107:50:50:22:28:56%:1.7754E-11:52:54:17:5:24:4
ST4.03ch02_RaGOO	42599026	.	T	C	.	PASS	ADP=58;WT=1;HET=1;HOM=0;NC=0	GT:GQ:SDP:DP:RD:AD:FREQ:PVAL:RBQ:ABQ:RDF:RDR:ADF:ADR	0/0:112:59:59:59:0:0%:1E0:61:0:51:8:0:0	0/1:127:58:58:25:33:56.9%:1.7621E-13:55:55:16:9:24:9
ST4.03ch02_RaGOO	42599069	.	C	A	.	PASS	ADP=65;WT=1;HET=1;HOM=0;NC=0	GT:GQ:SDP:DP:RD:AD:FREQ:PVAL:RBQ:ABQ:RDF:RDR:ADF:ADR	0/0:126:68:68:68:0:0%:1E0:57:0:55:13:0:0	0/1:134:64:63:28:35:55.56%:3.7062E-14:58:60:20:8:26:9
ST4.03ch02_RaGOO	42599114	.	T	C	.	PASS	ADP=60;WT=1;HET=1;HOM=0;NC=0	GT:GQ:SDP:DP:RD:AD:FREQ:PVAL:RBQ:ABQ:RDF:RDR:ADF:ADR	0/0:115:61:61:61:0:0%:1E0:57:0:45:16:0:0	0/1:131:62:60:26:34:56.67%:7.4725E-14:53:60:18:8:27:7
ST4.03ch02_RaGOO	42605564	.	T	A	.	PASS	ADP=44;WT=1;HET=1;HOM=0;NC=0	GT:GQ:SDP:DP:RD:AD:FREQ:PVAL:RBQ:ABQ:RDF:RDR:ADF:ADR	0/0:97:51:51:51:0:0%:1E0:57:0:46:5:0:0	0/1:66:37:37:19:18:48.65%:2.432E-7:60:61:17:2:17:1
ST4.03ch02_RaGOO	42605648	.	C	A	.	PASS	ADP=74;WT=1;HET=1;HOM=0;NC=0	GT:GQ:SDP:DP:RD:AD:FREQ:PVAL:RBQ:ABQ:RDF:RDR:ADF:ADR	0/0:171:92:92:92:0:0%:1E0:60:0:81:11:0:0	0/1:108:57:56:27:29:51.79%:1.3048E-11:63:69:26:1:27:2
ST4.03ch02_RaGOO	42605872	.	A	C	.	PASS	ADP=66;WT=0;HET=1;HOM=1;NC=0	GT:GQ:SDP:DP:RD:AD:FREQ:PVAL:RBQ:ABQ:RDF:RDR:ADF:ADR	1/1:255:75:74:0:74:100%:4.2804E-44:0:57:0:0:55:19	0/1:112:59:59:29:30:50.85%:6.2104E-12:60:63:26:3:24:6
ST4.03ch02_RaGOO	42605957	.	T	C	.	PASS	ADP=76;WT=1;HET=1;HOM=0;NC=0	GT:GQ:SDP:DP:RD:AD:FREQ:PVAL:RBQ:ABQ:RDF:RDR:ADF:ADR	0/0:142:76:75:75:0:0%:1E0:55:0:59:16:0:0	0/1:118:77:77:44:33:42.86%:1.4308E-12:58:56:34:10:29:4
ST4.03ch02_RaGOO	42606017	.	T	C	.	PASS	ADP=76;WT=1;HET=1;HOM=0;NC=0	GT:GQ:SDP:DP:RD:AD:FREQ:PVAL:RBQ:ABQ:RDF:RDR:ADF:ADR	0/0:131:77:77:76:1:1.3%:5E-1:58:16:57:19:0:1	0/1:119:75:75:42:33:44%:1.2269E-12:59:58:36:6:27:6
ST4.03ch02_RaGOO	42606130	.	A	G	.	PASS	ADP=61;WT=1;HET=1;HOM=0;NC=0	GT:GQ:SDP:DP:RD:AD:FREQ:PVAL:RBQ:ABQ:RDF:RDR:ADF:ADR	0/0:123:65:65:65:0:0%:1E0:58:0:51:14:0:0	0/1:103:58:57:29:28:49.12%:4.3658E-11:56:57:22:7:22:6
ST4.03ch02_RaGOO	42606665	.	C	T	.	PASS	ADP=39;WT=0;HET=1;HOM=1;NC=0	GT:GQ:SDP:DP:RD:AD:FREQ:PVAL:RBQ:ABQ:RDF:RDR:ADF:ADR	1/1:242:42:42:0:42:100%:5.9562E-25:0:56:0:0:36:6	0/1:105:36:36:0:19:52.78%:2.8292E-11:0:58:0:0:15:4
ST4.03ch02_RaGOO	43319961	.	A	G	.	PASS	ADP=103;WT=1;HET=1;HOM=0;NC=0	GT:GQ:SDP:DP:RD:AD:FREQ:PVAL:RBQ:ABQ:RDF:RDR:ADF:ADR	0/0:217:115:115:115:0:0%:1E0:62:0:98:17:0:0	0/1:153:91:91:49:42:46.15%:4.5213E-16:64:59:41:8:34:8
ST4.03ch02_RaGOO	43319994	.	A	G	.	PASS	ADP=98;WT=1;HET=1;HOM=0;NC=0	GT:GQ:SDP:DP:RD:AD:FREQ:PVAL:RBQ:ABQ:RDF:RDR:ADF:ADR	0/0:198:109:105:105:0:0%:1E0:57:0:90:15:0:0	0/1:171:96:92:46:46:50%:7.0173E-18:60:59:41:5:39:7
ST4.03ch02_RaGOO	43320066	.	A	G	.	PASS	ADP=86;WT=1;HET=1;HOM=0;NC=0	GT:GQ:SDP:DP:RD:AD:FREQ:PVAL:RBQ:ABQ:RDF:RDR:ADF:ADR	0/0:164:95:95:94:1:1.05%:5E-1:59:19:74:20:0:1	0/1:131:78:77:41:36:46.75%:6.58E-14:60:62:32:9:29:7
ST4.03ch02_RaGOO	43320132	.	G	A	.	PASS	ADP=51;WT=0;HET=1;HOM=1;NC=0	GT:GQ:SDP:DP:RD:AD:FREQ:PVAL:RBQ:ABQ:RDF:RDR:ADF:ADR	1/1:255:57:56:0:56:100%:2.5602E-33:0:59:0:0:40:16	0/1:90:46:46:22:24:52.17%:9.761E-10:61:58:18:4:16:8
ST4.03ch02_RaGOO	43320151	.	A	G	.	PASS	ADP=46;WT=0;HET=1;HOM=1;NC=0	GT:GQ:SDP:DP:RD:AD:FREQ:PVAL:RBQ:ABQ:RDF:RDR:ADF:ADR	1/1:255:51:51:0:51:100%:2.5024E-30:0:57:0:0:36:15	0/1:83:41:41:19:22:53.66%:4.8137E-9:63:56:14:5:13:9
ST4.03ch02_RaGOO	43320165	.	T	A	.	PASS	ADP=42;WT=0;HET=1;HOM=1;NC=0	GT:GQ:SDP:DP:RD:AD:FREQ:PVAL:RBQ:ABQ:RDF:RDR:ADF:ADR	1/1:255:48:48:0:48:100%:1.554E-28:0:57:0:0:31:17	0/1:71:36:36:17:19:52.78%:7.3012E-8:66:50:14:3:9:10
ST4.03ch02_RaGOO	43991864	.	G	A	.	PASS	ADP=64;WT=1;HET=1;HOM=0;NC=0	GT:GQ:SDP:DP:RD:AD:FREQ:PVAL:RBQ:ABQ:RDF:RDR:ADF:ADR	0/0:70:38:37:37:0:0%:1E0:59:0:23:14:0:0	0/1:212:91:91:37:54:59.34%:5.7237E-22:58:54:21:16:34:20
ST4.03ch02_RaGOO	44038388	.	T	G	.	PASS	ADP=73;WT=1;HET=1;HOM=0;NC=0	GT:GQ:SDP:DP:RD:AD:FREQ:PVAL:RBQ:ABQ:RDF:RDR:ADF:ADR	0/0:149:80:80:80:0:0%:1E0:58:0:67:13:0:0	0/1:132:66:66:31:35:53.03%:5.6945E-14:60:64:24:7:31:4
ST4.03ch02_RaGOO	44040239	.	C	G	.	PASS	ADP=86;WT=1;HET=1;HOM=0;NC=0	GT:GQ:SDP:DP:RD:AD:FREQ:PVAL:RBQ:ABQ:RDF:RDR:ADF:ADR	0/0:194:103:103:103:0:0%:1E0:59:0:86:17:0:0	0/1:144:70:70:32:38:54.29%:3.2512E-15:53:56:29:3:34:4
ST4.03ch02_RaGOO	44040631	.	C	T	.	PASS	ADP=47;WT=1;HET=1;HOM=0;NC=0	GT:GQ:SDP:DP:RD:AD:FREQ:PVAL:RBQ:ABQ:RDF:RDR:ADF:ADR	0/0:85:46:46:46:0:0%:1E0:63:0:35:11:0:0	0/1:71:50:48:28:20:41.67%:7.7415E-8:65:63:21:7:15:5
ST4.03ch02_RaGOO	44043102	.	C	A	.	PASS	ADP=40;WT=1;HET=1;HOM=0;NC=0	GT:GQ:SDP:DP:RD:AD:FREQ:PVAL:RBQ:ABQ:RDF:RDR:ADF:ADR	0/0:78:41:41:41:0:0%:1E0:54:0:41:0:0:0	0/1:89:39:39:16:23:58.97%:1.093E-9:49:54:15:1:22:1
ST4.03ch02_RaGOO	44043640	.	G	T	.	PASS	ADP=131;WT=0;HET=1;HOM=1;NC=0	GT:GQ:SDP:DP:RD:AD:FREQ:PVAL:RBQ:ABQ:RDF:RDR:ADF:ADR	1/1:255:119:117:1:115:98.29%:3.2397E-67:51:59:1:0:98:17	0/1:255:147:145:48:78:53.79%:6.0045E-32:57:57:39:9:65:13
ST4.03ch02_RaGOO	44043644	.	T	C	.	PASS	ADP=134;WT=0;HET=1;HOM=1;NC=0	GT:GQ:SDP:DP:RD:AD:FREQ:PVAL:RBQ:ABQ:RDF:RDR:ADF:ADR	1/1:255:122:121:1:120:99.17%:3.3691E-70:74:60:1:0:100:20	0/1:255:148:148:66:82:55.41%:2.6284E-32:60:57:53:13:68:14
ST4.03ch02_RaGOO	44043723	.	C	T	.	PASS	ADP=121;WT=0;HET=1;HOM=1;NC=0	GT:GQ:SDP:DP:RD:AD:FREQ:PVAL:RBQ:ABQ:RDF:RDR:ADF:ADR	1/1:255:110:109:1:108:99.08%:4.8377E-63:75:60:1:0:88:20	0/1:250:133:133:66:67:50.38%:8.4047E-26:58:60:50:16:54:13
ST4.03ch02_RaGOO	44043736	.	G	C	.	PASS	ADP=118;WT=0;HET=1;HOM=1;NC=0	GT:GQ:SDP:DP:RD:AD:FREQ:PVAL:RBQ:ABQ:RDF:RDR:ADF:ADR	1/1:255:102:101:1:100:99.01%:2.8302E-58:42:59:1:0:82:18	0/1:240:137:135:69:65:48.51%:8.2532E-25:54:59:52:17:52:13
ST4.03ch02_RaGOO	44043737	.	C	T	.	PASS	ADP=119;WT=0;HET=1;HOM=1;NC=0	GT:GQ:SDP:DP:RD:AD:FREQ:PVAL:RBQ:ABQ:RDF:RDR:ADF:ADR	1/1:255:102:101:1:100:98.04%:2.8302E-58:70:60:1:0:82:18	0/1:244:138:137:71:66:48.18%:3.8688E-25:54:58:53:18:53:13
ST4.03ch02_RaGOO	44043893	.	A	T	.	PASS	ADP=103;WT=0;HET=1;HOM=1;NC=0	GT:GQ:SDP:DP:RD:AD:FREQ:PVAL:RBQ:ABQ:RDF:RDR:ADF:ADR	1/1:255:95:95:1:94:98.95%:1.0582E-54:72:62:1:0:73:21	0/1:204:111:111:56:55:49.55%:3.3273E-21:63:59:42:14:40:15
ST4.03ch02_RaGOO	44050322	.	C	T	.	PASS	ADP=54;WT=1;HET=1;HOM=0;NC=0	GT:GQ:SDP:DP:RD:AD:FREQ:PVAL:RBQ:ABQ:RDF:RDR:ADF:ADR	0/0:107:59:58:58:0:0%:1E0:55:0:39:19:0:0	0/1:106:51:51:23:28:54.9%:2.0643E-11:59:62:19:4:24:4
ST4.03ch02_RaGOO	44236512	.	A	G	.	PASS	ADP=56;WT=1;HET=1;HOM=0;NC=0	GT:GQ:SDP:DP:RD:AD:FREQ:PVAL:RBQ:ABQ:RDF:RDR:ADF:ADR	0/0:115:62:62:62:0:0%:1E0:62:0:54:8:0:0	0/1:106:51:51:23:28:54.9%:2.0643E-11:68:61:23:0:28:0
ST4.03ch02_RaGOO	44236873	.	C	T	.	PASS	ADP=70;WT=1;HET=1;HOM=0;NC=0	GT:GQ:SDP:DP:RD:AD:FREQ:PVAL:RBQ:ABQ:RDF:RDR:ADF:ADR	0/0:137:75:74:74:0:0%:1E0:57:0:59:15:0:0	0/1:113:67:66:35:31:46.97%:4.4405E-12:54:56:23:12:24:7
ST4.03ch02_RaGOO	44239454	.	A	G	.	PASS	ADP=35;WT=1;HET=1;HOM=0;NC=0	GT:GQ:SDP:DP:RD:AD:FREQ:PVAL:RBQ:ABQ:RDF:RDR:ADF:ADR	0/0:66:37:36:36:0:0%:1E0:55:0:25:11:0:0	0/1:49:35:35:21:14:40%:1.2005E-5:49:57:16:5:11:3
ST4.03ch02_RaGOO	44240106	.	T	C	.	PASS	ADP=79;WT=1;HET=1;HOM=0;NC=0	GT:GQ:SDP:DP:RD:AD:FREQ:PVAL:RBQ:ABQ:RDF:RDR:ADF:ADR	0/0:160:85:85:85:0:0%:1E0:61:0:63:22:0:0	0/1:142:74:74:36:38:51.35%:5.5248E-15:61:63:30:6:33:5
ST4.03ch02_RaGOO	44242132	.	T	C	.	PASS	ADP=56;WT=1;HET=1;HOM=0;NC=0	GT:GQ:SDP:DP:RD:AD:FREQ:PVAL:RBQ:ABQ:RDF:RDR:ADF:ADR	0/0:100:54:54:54:0:0%:1E0:64:0:43:11:0:0	0/1:107:59:59:30:29:49.15%:1.8424E-11:64:63:25:5:23:6
ST4.03ch02_RaGOO	45742033	.	T	A	.	PASS	ADP=49;WT=1;HET=1;HOM=0;NC=0	GT:GQ:SDP:DP:RD:AD:FREQ:PVAL:RBQ:ABQ:RDF:RDR:ADF:ADR	0/0:104:55:55:55:0:0%:1E0:61:0:51:4:0:0	0/1:91:43:43:19:24:55.81%:6.4513E-10:71:56:18:1:19:5
ST4.03ch02_RaGOO	45742500	.	C	T	.	PASS	ADP=71;WT=1;HET=1;HOM=0;NC=0	GT:GQ:SDP:DP:RD:AD:FREQ:PVAL:RBQ:ABQ:RDF:RDR:ADF:ADR	0/0:160:86:85:85:0:0%:1E0:62:0:72:13:0:0	0/1:108:57:57:28:29:50.88%:1.4722E-11:55:59:19:9:23:6
ST4.03ch02_RaGOO	45742604	.	C	T	.	PASS	ADP=59;WT=1;HET=1;HOM=0;NC=0	GT:GQ:SDP:DP:RD:AD:FREQ:PVAL:RBQ:ABQ:RDF:RDR:ADF:ADR	0/0:134:71:71:71:0:0%:1E0:56:0:54:17:0:0	0/1:108:48:48:20:28:58.33%:1.2761E-11:47:49:14:6:19:9
ST4.03ch02_RaGOO	45743296	.	G	A	.	PASS	ADP=70;WT=1;HET=1;HOM=0;NC=0	GT:GQ:SDP:DP:RD:AD:FREQ:PVAL:RBQ:ABQ:RDF:RDR:ADF:ADR	0/0:168:90:89:89:0:0%:1E0:59:0:72:17:0:0	0/1:74:52:52:31:21:40.38%:3.7578E-8:64:48:28:3:15:6
ST4.03ch02_RaGOO	45743960	.	C	A	.	PASS	ADP=69;WT=1;HET=1;HOM=0;NC=0	GT:GQ:SDP:DP:RD:AD:FREQ:PVAL:RBQ:ABQ:RDF:RDR:ADF:ADR	0/0:123:65:65:65:0:0%:1E0:51:0:46:19:0:0	0/1:163:73:73:31:42:57.53%:4.7649E-17:55:61:23:8:36:6
ST4.03ch02_RaGOO	45744193	.	G	A	.	PASS	ADP=76;WT=1;HET=1;HOM=0;NC=0	GT:GQ:SDP:DP:RD:AD:FREQ:PVAL:RBQ:ABQ:RDF:RDR:ADF:ADR	0/0:153:81:81:81:0:0%:1E0:56:0:66:15:0:0	0/1:111:71:71:40:31:43.66%:6.8178E-12:53:59:29:11:24:7
ST4.03ch02_RaGOO	45744395	.	C	G	.	PASS	ADP=64;WT=1;HET=1;HOM=0;NC=0	GT:GQ:SDP:DP:RD:AD:FREQ:PVAL:RBQ:ABQ:RDF:RDR:ADF:ADR	0/0:134:72:72:72:0:0%:1E0:58:0:55:17:0:0	0/1:108:56:56:27:29:51.79%:1.3048E-11:55:54:23:4:22:7
ST4.03ch02_RaGOO	45744460	.	G	A	.	PASS	ADP=65;WT=1;HET=1;HOM=0;NC=0	GT:GQ:SDP:DP:RD:AD:FREQ:PVAL:RBQ:ABQ:RDF:RDR:ADF:ADR	0/0:137:75:74:74:0:0%:1E0:56:0:57:17:0:0	0/1:99:56:56:29:27:48.21%:1.1473E-10:55:58:22:7:20:7
ST4.03ch02_RaGOO	45744463	.	C	T	.	PASS	ADP=65;WT=1;HET=1;HOM=0;NC=0	GT:GQ:SDP:DP:RD:AD:FREQ:PVAL:RBQ:ABQ:RDF:RDR:ADF:ADR	0/0:142:75:75:75:0:0%:1E0:56:0:58:17:0:0	0/1:95:55:55:29:26:47.27%:2.9965E-10:55:60:22:7:20:6
ST4.03ch02_RaGOO	45744474	.	C	T	.	PASS	ADP=68;WT=1;HET=1;HOM=0;NC=0	GT:GQ:SDP:DP:RD:AD:FREQ:PVAL:RBQ:ABQ:RDF:RDR:ADF:ADR	0/0:145:78:78:77:0:0%:1E0:58:0:61:16:0:0	0/1:103:59:58:30:28:48.28%:4.8441E-11:57:59:22:8:23:5
ST4.03ch02_RaGOO	45744478	.	C	A	.	PASS	ADP=67;WT=0;HET=1;HOM=1;NC=0	GT:GQ:SDP:DP:RD:AD:FREQ:PVAL:RBQ:ABQ:RDF:RDR:ADF:ADR	1/1:255:78:78:0:77:98.72%:6.8219E-46:0:58:0:0:62:15	0/1:143:58:57:2:28:49.12%:4.194E-15:25:59:1:1:21:7
ST4.03ch02_RaGOO	45744489	.	A	C	.	PASS	ADP=63;WT=1;HET=1;HOM=0;NC=0	GT:GQ:SDP:DP:RD:AD:FREQ:PVAL:RBQ:ABQ:RDF:RDR:ADF:ADR	0/0:137:74:74:74:0:0%:1E0:60:0:58:16:0:0	0/1:105:54:53:25:28:52.83%:2.7227E-11:25:59:21:4:21:7
ST4.03ch02_RaGOO	45744526	.	T	C	.	PASS	ADP=58;WT=0;HET=1;HOM=1;NC=0	GT:GQ:SDP:DP:RD:AD:FREQ:PVAL:RBQ:ABQ:RDF:RDR:ADF:ADR	1/1:255:66:64:0:64:100%:4.1752E-38:0:54:0:0:44:20	0/1:100:53:53:26:27:50.94%:8.2728E-11:56:59:20:6:20:7
ST4.03ch02_RaGOO	45745372	.	T	C	.	PASS	ADP=51;WT=1;HET=1;HOM=0;NC=0	GT:GQ:SDP:DP:RD:AD:FREQ:PVAL:RBQ:ABQ:RDF:RDR:ADF:ADR	0/0:115:62:62:62:0:0%:1E0:59:0:47:15:0:0	0/1:78:40:40:19:21:52.5%:1.2997E-8:56:53:12:7:14:7
ST4.03ch02_RaGOO	45745377	.	G	A	.	PASS	ADP=48;WT=1;HET=1;HOM=0;NC=0	GT:GQ:SDP:DP:RD:AD:FREQ:PVAL:RBQ:ABQ:RDF:RDR:ADF:ADR	0/0:107:59:58:58:0:0%:1E0:59:0:43:15:0:0	0/1:70:38:38:19:19:50%:9.2415E-8:57:53:12:7:12:7
ST4.03ch02_RaGOO	45745388	.	T	G	.	PASS	ADP=46;WT=0;HET=1;HOM=1;NC=0	GT:GQ:SDP:DP:RD:AD:FREQ:PVAL:RBQ:ABQ:RDF:RDR:ADF:ADR	1/1:255:55:55:0:55:100%:1.0149E-32:0:57:0:0:42:13	0/1:66:37:37:19:18:48.65%:2.432E-7:56:59:12:7:12:6
ST4.03ch02_RaGOO	45776158	.	G	A	.	PASS	ADP=74;WT=0;HET=1;HOM=1;NC=0	GT:GQ:SDP:DP:RD:AD:FREQ:PVAL:RBQ:ABQ:RDF:RDR:ADF:ADR	1/1:255:81:80:1:79:98.75%:8.8E-46:35:53:1:0:56:23	0/1:155:69:69:29:40:57.97%:2.6374E-16:58:56:25:4:30:10
ST4.03ch02_RaGOO	45776389	.	C	G	.	PASS	ADP=53;WT=0;HET=1;HOM=1;NC=0	GT:GQ:SDP:DP:RD:AD:FREQ:PVAL:RBQ:ABQ:RDF:RDR:ADF:ADR	1/1:255:60:59:0:59:100%:4.1056E-35:0:54:0:0:37:22	0/1:89:49:48:24:24:50%:1.2355E-9:62:47:18:6:14:10
ST4.03ch02_RaGOO	45853783	.	C	A	.	PASS	ADP=80;WT=1;HET=1;HOM=0;NC=0	GT:GQ:SDP:DP:RD:AD:FREQ:PVAL:RBQ:ABQ:RDF:RDR:ADF:ADR	0/0:187:99:99:99:0:0%:1E0:64:0:83:16:0:0	0/1:88:62:62:37:25:40.32%:1.4168E-9:63:58:29:8:24:1
ST4.03ch02_RaGOO	45854205	.	C	T	.	PASS	ADP=88;WT=1;HET=1;HOM=0;NC=0	GT:GQ:SDP:DP:RD:AD:FREQ:PVAL:RBQ:ABQ:RDF:RDR:ADF:ADR	0/0:186:100:100:100:0:0%:1E0:60:0:84:16:0:0	0/1:141:77:77:39:38:49.35%:7.8163E-15:63:65:30:9:30:8
ST4.03ch02_RaGOO	45854291	.	T	C	.	PASS	ADP=80;WT=1;HET=1;HOM=0;NC=0	GT:GQ:SDP:DP:RD:AD:FREQ:PVAL:RBQ:ABQ:RDF:RDR:ADF:ADR	0/0:164:96:95:94:1:1.05%:5E-1:58:31:72:22:1:0	0/1:118:67:66:34:32:48.48%:1.5388E-12:55:55:26:8:21:11
ST4.03ch02_RaGOO	45855537	.	A	G	.	PASS	ADP=63;WT=1;HET=1;HOM=0;NC=0	GT:GQ:SDP:DP:RD:AD:FREQ:PVAL:RBQ:ABQ:RDF:RDR:ADF:ADR	0/0:142:75:75:75:0:0%:1E0:54:0:61:14:0:0	0/1:83:51:51:28:23:45.1%:4.7339E-9:58:54:22:6:17:6
ST4.03ch02_RaGOO	45855642	.	G	A	.	PASS	ADP=62;WT=1;HET=1;HOM=0;NC=0	GT:GQ:SDP:DP:RD:AD:FREQ:PVAL:RBQ:ABQ:RDF:RDR:ADF:ADR	0/0:141:76:76:76:0:0%:1E0:54:0:57:19:0:0	0/1:98:49:49:23:26:53.06%:1.5284E-10:53:57:18:5:22:4
ST4.03ch02_RaGOO	45855825	.	A	C	.	PASS	ADP=76;WT=1;HET=1;HOM=0;NC=0	GT:GQ:SDP:DP:RD:AD:FREQ:PVAL:RBQ:ABQ:RDF:RDR:ADF:ADR	0/0:164:87:87:87:0:0%:1E0:57:0:66:21:0:0	0/1:138:65:65:29:36:55.38%:1.5685E-14:59:58:24:5:30:6
ST4.03ch02_RaGOO	45856286	.	G	A	.	PASS	ADP=52;WT=1;HET=1;HOM=0;NC=0	GT:GQ:SDP:DP:RD:AD:FREQ:PVAL:RBQ:ABQ:RDF:RDR:ADF:ADR	0/0:112:68:68:67:1:1.47%:5E-1:52:17:50:17:1:0	0/1:80:38:37:16:21:56.76%:8.5014E-9:51:55:13:3:17:4
ST4.03ch02_RaGOO	45856360	.	G	A	.	PASS	ADP=55;WT=1;HET=1;HOM=0;NC=0	GT:GQ:SDP:DP:RD:AD:FREQ:PVAL:RBQ:ABQ:RDF:RDR:ADF:ADR	0/0:134:71:71:71:0:0%:1E0:56:0:61:10:0:0	0/1:89:39:39:16:23:58.97%:1.093E-9:54:58:14:2:17:6
ST4.03ch02_RaGOO	45856527	.	C	A	.	PASS	ADP=79;WT=1;HET=1;HOM=0;NC=0	GT:GQ:SDP:DP:RD:AD:FREQ:PVAL:RBQ:ABQ:RDF:RDR:ADF:ADR	0/0:164:88:88:88:0:0%:1E0:61:0:72:16:0:0	0/1:103:72:71:42:29:40.85%:5.0108E-11:62:62:38:4:27:2
ST4.03ch02_RaGOO	45856998	.	T	C	.	PASS	ADP=45;WT=1;HET=1;HOM=0;NC=0	GT:GQ:SDP:DP:RD:AD:FREQ:PVAL:RBQ:ABQ:RDF:RDR:ADF:ADR	0/0:80:49:49:48:1:2.04%:5E-1:59:77:36:12:1:0	0/1:73:42:42:22:20:47.62%:4.7857E-8:58:67:16:6:17:3
ST4.03ch02_RaGOO	47048377	.	G	A	.	PASS	ADP=74;WT=1;HET=1;HOM=0;NC=0	GT:GQ:SDP:DP:RD:AD:FREQ:PVAL:RBQ:ABQ:RDF:RDR:ADF:ADR	0/0:149:80:80:80:0:0%:1E0:61:0:64:16:0:0	0/1:131:69:68:33:35:51.47%:7.3575E-14:61:63:27:6:32:3
ST4.03ch02_RaGOO	47050338	.	G	A	.	PASS	ADP=45;WT=1;HET=1;HOM=0;NC=0	GT:GQ:SDP:DP:RD:AD:FREQ:PVAL:RBQ:ABQ:RDF:RDR:ADF:ADR	0/0:96:52:52:52:0:0%:1E0:53:0:49:3:0:0	0/1:65:38:38:20:18:47.37%:2.68E-7:50:60:18:2:13:5
ST4.03ch02_RaGOO	47050460	.	C	T	.	PASS	ADP=42;WT=1;HET=1;HOM=0;NC=0	GT:GQ:SDP:DP:RD:AD:FREQ:PVAL:RBQ:ABQ:RDF:RDR:ADF:ADR	0/0:74:40:39:39:0:0%:1E0:58:0:36:3:0:0	0/1:85:45:45:22:23:51.11%:2.6125E-9:56:27:17:5:20:3
ST4.03ch02_RaGOO	47050601	.	T	G	.	PASS	ADP=75;WT=1;HET=1;HOM=0;NC=0	GT:GQ:SDP:DP:RD:AD:FREQ:PVAL:RBQ:ABQ:RDF:RDR:ADF:ADR	0/0:149:88:88:87:1:1.14%:5E-1:59:39:67:20:0:1	0/1:97:62:62:35:27:43.55%:1.9451E-10:56:56:27:8:25:2
ST4.03ch02_RaGOO	47050750	.	T	G	.	PASS	ADP=48;WT=1;HET=1;HOM=0;NC=0	GT:GQ:SDP:DP:RD:AD:FREQ:PVAL:RBQ:ABQ:RDF:RDR:ADF:ADR	0/0:85:48:46:46:0:0%:1E0:50:0:31:15:0:0	0/1:97:50:50:24:26:52%:1.7375E-10:55:55:21:3:20:6
ST4.03ch02_RaGOO	47051297	.	T	G	.	PASS	ADP=50;WT=1;HET=1;HOM=0;NC=0	GT:GQ:SDP:DP:RD:AD:FREQ:PVAL:RBQ:ABQ:RDF:RDR:ADF:ADR	0/0:97:51:51:51:0:0%:1E0:63:0:47:4:0:0	0/1:93:49:49:24:25:51.02%:4.6489E-10:62:58:22:2:23:2
ST4.03ch02_RaGOO	47052380	.	T	C	.	PASS	ADP=50;WT=1;HET=1;HOM=0;NC=0	GT:GQ:SDP:DP:RD:AD:FREQ:PVAL:RBQ:ABQ:RDF:RDR:ADF:ADR	0/0:97:51:51:51:0:0%:1E0:60:0:45:6:0:0	0/1:79:51:50:28:22:44%:1.2104E-8:58:58:23:5:17:5
ST4.03ch02_RaGOO	47053100	.	C	T	.	PASS	ADP=70;WT=1;HET=1;HOM=0;NC=0	GT:GQ:SDP:DP:RD:AD:FREQ:PVAL:RBQ:ABQ:RDF:RDR:ADF:ADR	0/0:131:77:77:76:1:1.3%:5E-1:60:78:63:13:1:0	0/1:96:63:63:36:27:42.86%:2.0968E-10:61:59:27:9:21:6
ST4.03ch02_RaGOO	47053271	.	C	T	.	PASS	ADP=64;WT=1;HET=1;HOM=0;NC=0	GT:GQ:SDP:DP:RD:AD:FREQ:PVAL:RBQ:ABQ:RDF:RDR:ADF:ADR	0/0:130:70:70:70:0:0%:1E0:56:0:54:16:0:0	0/1:116:59:59:28:31:52.54%:2.0466E-12:61:55:22:6:25:6
ST4.03ch02_RaGOO	47053776	.	A	G	.	PASS	ADP=54;WT=1;HET=1;HOM=0;NC=0	GT:GQ:SDP:DP:RD:AD:FREQ:PVAL:RBQ:ABQ:RDF:RDR:ADF:ADR	0/0:122:66:66:66:0:0%:1E0:57:0:51:15:0:0	0/1:92:43:42:18:24:57.14%:5.5097E-10:51:64:12:6:21:3
ST4.03ch02_RaGOO	47054024	.	T	C	.	PASS	ADP=46;WT=1;HET=1;HOM=0;NC=0	GT:GQ:SDP:DP:RD:AD:FREQ:PVAL:RBQ:ABQ:RDF:RDR:ADF:ADR	0/0:96:58:52:52:0:0%:1E0:50:0:46:6:0:0	0/1:64:40:40:22:18:45%:3.1919E-7:53:57:17:5:14:4
ST4.03ch02_RaGOO	47054038	.	C	A	.	PASS	ADP=52;WT=1;HET=1;HOM=0;NC=0	GT:GQ:SDP:DP:RD:AD:FREQ:PVAL:RBQ:ABQ:RDF:RDR:ADF:ADR	0/0:101:62:62:61:1:1.61%:5E-1:49:16:48:13:1:0	0/1:87:42:42:19:23:54.76%:1.7689E-9:51:53:13:6:18:5
ST4.03ch02_RaGOO	47054039	.	G	A	.	PASS	ADP=49;WT=1;HET=1;HOM=0;NC=0	GT:GQ:SDP:DP:RD:AD:FREQ:PVAL:RBQ:ABQ:RDF:RDR:ADF:ADR	0/0:112:63:59:59:0:0%:1E0:49:0:47:12:0:0	0/1:89:40:39:16:23:58.97%:1.093E-9:54:52:12:4:18:5
ST4.03ch02_RaGOO	47054167	.	T	C	.	PASS	ADP=66;WT=1;HET=1;HOM=0;NC=0	GT:GQ:SDP:DP:RD:AD:FREQ:PVAL:RBQ:ABQ:RDF:RDR:ADF:ADR	0/0:164:90:88:88:0:0%:1E0:56:0:74:14:0:0	0/1:85:45:45:22:23:51.11%:2.6125E-9:59:54:19:3:17:6
ST4.03ch02_RaGOO	47182046	.	A	T	.	PASS	ADP=68;WT=0;HET=1;HOM=1;NC=0	GT:GQ:SDP:DP:RD:AD:FREQ:PVAL:RBQ:ABQ:RDF:RDR:ADF:ADR	1/1:255:72:72:0:72:100%:6.7558E-43:0:56:0:0:58:14	0/1:114:65:64:33:31:48.44%:3.6451E-12:60:62:29:4:25:6
ST4.03ch02_RaGOO	47182961	.	T	C	.	PASS	ADP=52;WT=1;HET=1;HOM=0;NC=0	GT:GQ:SDP:DP:RD:AD:FREQ:PVAL:RBQ:ABQ:RDF:RDR:ADF:ADR	0/0:108:57:57:57:0:0%:1E0:58:0:42:15:0:0	0/1:89:48:48:24:24:50%:1.2355E-9:59:62:18:6:19:5
ST4.03ch02_RaGOO	47481346	.	A	T	.	PASS	ADP=86;WT=1;HET=1;HOM=0;NC=0	GT:GQ:SDP:DP:RD:AD:FREQ:PVAL:RBQ:ABQ:RDF:RDR:ADF:ADR	0/0:157:83:83:83:0:0%:1E0:62:0:75:8:0:0	0/1:158:90:90:47:43:47.78%:1.4335E-16:63:62:42:5:34:9
ST4.03ch02_RaGOO	47481351	.	A	G	.	PASS	ADP=84;WT=1;HET=1;HOM=0;NC=0	GT:GQ:SDP:DP:RD:AD:FREQ:PVAL:RBQ:ABQ:RDF:RDR:ADF:ADR	0/0:149:79:79:79:0:0%:1E0:65:0:72:7:0:0	0/1:154:89:89:47:42:47.19%:3.7458E-16:68:62:42:5:34:8
ST4.03ch02_RaGOO	47481812	.	T	A	.	PASS	ADP=63;WT=0;HET=1;HOM=1;NC=0	GT:GQ:SDP:DP:RD:AD:FREQ:PVAL:RBQ:ABQ:RDF:RDR:ADF:ADR	1/1:255:68:68:0:67:98.53%:6.6743E-40:0:55:0:0:58:9	0/1:89:58:58:33:25:43.1%:1.0786E-9:56:56:27:6:20:5
ST4.03ch02_RaGOO	47482635	.	G	A	.	PASS	ADP=50;WT=1;HET=1;HOM=0;NC=0	GT:GQ:SDP:DP:RD:AD:FREQ:PVAL:RBQ:ABQ:RDF:RDR:ADF:ADR	0/0:89:48:48:48:0:0%:1E0:58:0:37:11:0:0	0/1:106:52:52:24:28:53.85%:2.38E-11:57:55:17:7:18:10
ST4.03ch02_RaGOO	47482708	.	G	A	.	PASS	ADP=48;WT=1;HET=1;HOM=0;NC=0	GT:GQ:SDP:DP:RD:AD:FREQ:PVAL:RBQ:ABQ:RDF:RDR:ADF:ADR	0/0:85:46:46:46:0:0%:1E0:53:0:36:10:0:0	0/1:87:51:51:27:24:47.06%:1.6778E-9:55:54:21:6:16:8
ST4.03ch02_RaGOO	47482713	.	C	G	.	PASS	ADP=47;WT=1;HET=1;HOM=0;NC=0	GT:GQ:SDP:DP:RD:AD:FREQ:PVAL:RBQ:ABQ:RDF:RDR:ADF:ADR	0/0:81:44:44:44:0:0%:1E0:53:0:33:11:0:0	0/1:92:50:50:25:25:50%:5.2124E-10:57:54:16:9:20:5
ST4.03ch02_RaGOO	47836848	.	A	T	.	PASS	ADP=49;WT=1;HET=1;HOM=0;NC=0	GT:GQ:SDP:DP:RD:AD:FREQ:PVAL:RBQ:ABQ:RDF:RDR:ADF:ADR	0/0:85:46:46:46:0:0%:1E0:59:0:43:3:0:0	0/1:82:52:52:29:23:44.23%:5.1348E-9:64:47:29:0:20:3
ST4.03ch02_RaGOO	47837677	.	C	T	.	PASS	ADP=71;WT=1;HET=1;HOM=0;NC=0	GT:GQ:SDP:DP:RD:AD:FREQ:PVAL:RBQ:ABQ:RDF:RDR:ADF:ADR	0/0:119:63:63:63:0:0%:1E0:57:0:53:10:0:0	0/1:113:81:80:48:32:40%:4.7154E-12:51:54:30:18:24:8
ST4.03ch02_RaGOO	47839057	.	A	T	.	PASS	ADP=80;WT=0;HET=1;HOM=1;NC=0	GT:GQ:SDP:DP:RD:AD:FREQ:PVAL:RBQ:ABQ:RDF:RDR:ADF:ADR	1/1:255:72:71:2:69:97.18%:7.0524E-39:33:55:1:1:49:20	0/1:149:90:89:48:41:46.07%:1.0691E-15:60:59:40:8:34:7
ST4.03ch02_RaGOO	47839152	.	A	G	.	PASS	ADP=63;WT=1;HET=1;HOM=0;NC=0	GT:GQ:SDP:DP:RD:AD:FREQ:PVAL:RBQ:ABQ:RDF:RDR:ADF:ADR	0/0:89:48:48:48:0:0%:1E0:56:0:38:10:0:0	0/1:113:79:79:47:32:40.51%:4.4277E-12:56:56:42:5:26:6
ST4.03ch02_RaGOO	47839301	.	C	T	.	PASS	ADP=112;WT=0;HET=1;HOM=1;NC=0	GT:GQ:SDP:DP:RD:AD:FREQ:PVAL:RBQ:ABQ:RDF:RDR:ADF:ADR	1/1:255:70:70:2:68:97.14%:2.7243E-38:57:59:2:0:56:12	0/1:255:154:154:83:71:46.1%:1.0318E-26:60:67:73:10:71:0
ST4.03ch02_RaGOO	47840878	.	A	G	.	PASS	ADP=86;WT=0;HET=1;HOM=1;NC=0	GT:GQ:SDP:DP:RD:AD:FREQ:PVAL:RBQ:ABQ:RDF:RDR:ADF:ADR	1/1:255:64:63:0:63:100%:1.657E-37:0:56:0:0:49:14	0/1:214:114:110:53:57:51.82%:3.2607E-22:63:46:44:9:50:7
ST4.03ch02_RaGOO	47841136	.	C	T	.	PASS	ADP=71;WT=1;HET=1;HOM=0;NC=0	GT:GQ:SDP:DP:RD:AD:FREQ:PVAL:RBQ:ABQ:RDF:RDR:ADF:ADR	0/0:97:52:51:51:0:0%:1E0:56:0:37:14:0:0	0/1:140:94:91:52:39:42.86%:9.7625E-15:59:57:34:18:33:6
ST4.03ch02_RaGOO	47841140	.	T	C	.	PASS	ADP=72;WT=0;HET=1;HOM=1;NC=0	GT:GQ:SDP:DP:RD:AD:FREQ:PVAL:RBQ:ABQ:RDF:RDR:ADF:ADR	1/1:255:51:51:0:51:100%:2.5024E-30:0:55:0:0:35:16	0/1:199:94:94:42:52:55.32%:1.0505E-20:64:60:35:7:34:18
ST4.03ch02_RaGOO	47847318	.	G	A	.	PASS	ADP=103;WT=1;HET=1;HOM=0;NC=0	GT:GQ:SDP:DP:RD:AD:FREQ:PVAL:RBQ:ABQ:RDF:RDR:ADF:ADR	0/0:119:86:63:63:0:0%:1E0:56:0:51:12:0:0	0/1:227:144:144:81:63:43.75%:1.6754E-23:64:65:78:3:58:5
ST4.03ch02_RaGOO	47848091	.	T	C	.	PASS	ADP=86;WT=1;HET=1;HOM=0;NC=0	GT:GQ:SDP:DP:RD:AD:FREQ:PVAL:RBQ:ABQ:RDF:RDR:ADF:ADR	0/0:88:60:60:58:2:3.33%:2.479E-1:59:15:45:13:1:1	0/1:218:112:112:54:58:51.79%:1.3759E-22:56:55:44:10:46:12
ST4.03ch02_RaGOO	47848114	.	A	G	.	PASS	ADP=86;WT=1;HET=1;HOM=0;NC=0	GT:GQ:SDP:DP:RD:AD:FREQ:PVAL:RBQ:ABQ:RDF:RDR:ADF:ADR	0/0:109:65:65:64:1:1.54%:5E-1:58:21:48:16:1:0	0/1:220:109:108:50:58:53.7%:8.0552E-23:61:55:44:6:50:8
ST4.03ch02_RaGOO	47848118	.	G	C	.	PASS	ADP=89;WT=1;HET=1;HOM=0;NC=0	GT:GQ:SDP:DP:RD:AD:FREQ:PVAL:RBQ:ABQ:RDF:RDR:ADF:ADR	0/0:109:65:65:64:1:1.54%:5E-1:58:16:48:16:1:0	0/1:227:115:114:54:60:52.63%:1.8895E-23:59:58:47:7:49:11
ST4.03ch02_RaGOO	47848458	.	A	G	.	PASS	ADP=117;WT=1;HET=1;HOM=0;NC=0	GT:GQ:SDP:DP:RD:AD:FREQ:PVAL:RBQ:ABQ:RDF:RDR:ADF:ADR	0/0:71:92:79:56:4:6.67%:5.9362E-2:53:62:41:15:3:1	0/1:255:164:156:71:70:49.65%:7.9491E-27:59:56:58:13:55:15
ST4.03ch02_RaGOO	47848572	.	G	A	.	PASS	ADP=102;WT=1;HET=1;HOM=0;NC=0	GT:GQ:SDP:DP:RD:AD:FREQ:PVAL:RBQ:ABQ:RDF:RDR:ADF:ADR	0/0:138:75:73:73:0:0%:1E0:57:0:54:19:0:0	0/1:247:131:131:65:66:50.38%:1.9923E-25:54:54:48:17:50:16
ST4.03ch02_RaGOO	47849265	.	A	G	.	PASS	ADP=366;WT=1;HET=1;HOM=0;NC=0	GT:GQ:SDP:DP:RD:AD:FREQ:PVAL:RBQ:ABQ:RDF:RDR:ADF:ADR	0/0:326:184:184:182:1:0.54%:5E-1:58:15:138:44:1:0	0/1:255:548:548:305:243:44.34%:4.7887E-89:59:64:234:71:202:41
ST4.03ch02_RaGOO	47849266	.	T	A	.	PASS	ADP=366;WT=1;HET=1;HOM=0;NC=0	GT:GQ:SDP:DP:RD:AD:FREQ:PVAL:RBQ:ABQ:RDF:RDR:ADF:ADR	0/0:330:185:185:184:1:0.54%:5E-1:58:77:140:44:1:0	0/1:255:547:547:303:243:44.42%:4.0434E-89:59:63:234:69:202:41
ST4.03ch02_RaGOO	47849564	.	G	T	.	PASS	ADP=276;WT=1;HET=1;HOM=0;NC=0	GT:GQ:SDP:DP:RD:AD:FREQ:PVAL:RBQ:ABQ:RDF:RDR:ADF:ADR	0/0:381:204:204:204:0:0%:1E0:57:0:167:37:0:0	0/1:255:348:348:183:165:47.41%:1.2329E-61:62:61:146:37:137:28
ST4.03ch02_RaGOO	49203995	.	A	G,C	.	PASS	ADP=52;WT=0;HET=1;HOM=1;NC=0	GT:GQ:SDP:DP:RD:AD:FREQ:PVAL:RBQ:ABQ:RDF:RDR:ADF:ADR	1/1:255:48:48:0:48:100%:1.554E-28:0:58:0:0:42:6	0/2:164:56:56:0:29:51.79%:3.3259E-17:0:64:0:0:26:3
ST4.03ch02_RaGOO	49203999	.	A	G	.	PASS	ADP=52;WT=1;HET=1;HOM=0;NC=0	GT:GQ:SDP:DP:RD:AD:FREQ:PVAL:RBQ:ABQ:RDF:RDR:ADF:ADR	0/0:93:49:49:49:0:0%:1E0:58:0:42:7:0:0	0/1:94:56:56:30:26:46.43%:3.2889E-10:64:62:27:3:21:5
ST4.03ch02_RaGOO	49204032	.	A	C	.	PASS	ADP=52;WT=1;HET=1;HOM=0;NC=0	GT:GQ:SDP:DP:RD:AD:FREQ:PVAL:RBQ:ABQ:RDF:RDR:ADF:ADR	0/0:97:51:51:51:0:0%:1E0:60:0:44:7:0:0	0/1:109:54:54:25:29:53.7%:1.0051E-11:59:64:20:5:23:6
ST4.03ch02_RaGOO	49204144	.	A	G	.	PASS	ADP=54;WT=1;HET=1;HOM=0;NC=0	GT:GQ:SDP:DP:RD:AD:FREQ:PVAL:RBQ:ABQ:RDF:RDR:ADF:ADR	0/0:100:53:53:53:0:0%:1E0:59:0:39:14:0:0	0/1:113:56:56:26:30:53.57%:4.2444E-12:60:59:20:6:21:9
ST4.03ch02_RaGOO	49204164	.	G	A	.	PASS	ADP=52;WT=0;HET=1;HOM=1;NC=0	GT:GQ:SDP:DP:RD:AD:FREQ:PVAL:RBQ:ABQ:RDF:RDR:ADF:ADR	1/1:255:50:50:0:50:100%:9.9117E-30:0:56:0:0:35:15	0/1:109:55:55:26:29:52.73%:1.1491E-11:57:61:16:10:24:5
ST4.03ch02_RaGOO	49204177	.	G	A	.	PASS	ADP=53;WT=1;HET=1;HOM=0;NC=0	GT:GQ:SDP:DP:RD:AD:FREQ:PVAL:RBQ:ABQ:RDF:RDR:ADF:ADR	0/0:96:52:52:52:0:0%:1E0:51:0:32:20:0:0	0/1:100:54:54:27:27:50%:9.2779E-11:58:58:20:7:22:5
ST4.03ch02_RaGOO	49204210	.	C	T	.	PASS	ADP=53;WT=1;HET=1;HOM=0;NC=0	GT:GQ:SDP:DP:RD:AD:FREQ:PVAL:RBQ:ABQ:RDF:RDR:ADF:ADR	0/0:100:55:54:54:0:0%:1E0:57:0:39:15:0:0	0/1:86:53:53:29:24:45.28%:2.005E-9:58:57:25:4:18:6
ST4.03ch02_RaGOO	49204513	.	C	T	.	PASS	ADP=89;WT=0;HET=1;HOM=1;NC=0	GT:GQ:SDP:DP:RD:AD:FREQ:PVAL:RBQ:ABQ:RDF:RDR:ADF:ADR	1/1:255:90:89:0:89:100%:4.3706E-53:0:62:0:0:77:12	0/1:136:89:89:51:38:42.7%:2.2978E-14:60:56:45:6:30:8
ST4.03ch02_RaGOO	49204546	.	C	A	.	PASS	ADP=90;WT=0;HET=1;HOM=1;NC=0	GT:GQ:SDP:DP:RD:AD:FREQ:PVAL:RBQ:ABQ:RDF:RDR:ADF:ADR	1/1:255:92:90:0:90:100%:1.0988E-53:0:61:0:0:77:13	0/1:140:91:91:52:39:42.86%:9.7625E-15:60:55:44:8:30:9
ST4.03ch02_RaGOO	49204695	.	C	T	.	PASS	ADP=79;WT=0;HET=1;HOM=1;NC=0	GT:GQ:SDP:DP:RD:AD:FREQ:PVAL:RBQ:ABQ:RDF:RDR:ADF:ADR	1/1:255:76:76:0:76:100%:2.711E-45:0:55:0:0:57:19	0/1:116:82:82:49:33:40.24%:2.014E-12:59:56:36:13:27:6
ST4.03ch02_RaGOO	49204771	.	G	A	.	PASS	ADP=79;WT=0;HET=1;HOM=1;NC=0	GT:GQ:SDP:DP:RD:AD:FREQ:PVAL:RBQ:ABQ:RDF:RDR:ADF:ADR	1/1:255:81:80:0:79:98.75%:4.3185E-47:0:58:0:0:69:10	0/1:126:78:78:43:35:44.87%:2.0308E-13:53:52:33:10:28:7
ST4.03ch02_RaGOO	49204849	.	C	T	.	PASS	ADP=94;WT=1;HET=1;HOM=0;NC=0	GT:GQ:SDP:DP:RD:AD:FREQ:PVAL:RBQ:ABQ:RDF:RDR:ADF:ADR	0/0:186:100:100:100:0:0%:1E0:60:0:83:17:0:0	0/1:177:89:89:42:47:52.81%:1.5964E-18:59:57:39:3:39:8
ST4.03ch02_RaGOO	49204877	.	T	A	.	PASS	ADP=101;WT=1;HET=1;HOM=0;NC=0	GT:GQ:SDP:DP:RD:AD:FREQ:PVAL:RBQ:ABQ:RDF:RDR:ADF:ADR	0/0:209:111:111:111:0:0%:1E0:57:0:92:19:0:0	0/1:191:91:91:41:50:54.95%:6.8291E-20:59:55:38:3:41:9
ST4.03ch02_RaGOO	49204971	.	G	A	.	PASS	ADP=109;WT=1;HET=1;HOM=0;NC=0	GT:GQ:SDP:DP:RD:AD:FREQ:PVAL:RBQ:ABQ:RDF:RDR:ADF:ADR	0/0:216:117:116:116:0:0%:1E0:60:0:97:19:0:0	0/1:185:102:102:52:50:49.02%:2.7774E-19:61:59:43:9:39:11
ST4.03ch02_RaGOO	49205083	.	T	A	.	PASS	ADP=110;WT=1;HET=1;HOM=0;NC=0	GT:GQ:SDP:DP:RD:AD:FREQ:PVAL:RBQ:ABQ:RDF:RDR:ADF:ADR	0/0:216:116:116:116:0:0%:1E0:60:0:94:22:0:0	0/1:188:105:105:54:51:48.57%:1.3044E-19:60:59:43:11:37:14
ST4.03ch02_RaGOO	49205118	.	C	T	.	PASS	ADP=107;WT=1;HET=1;HOM=0;NC=0	GT:GQ:SDP:DP:RD:AD:FREQ:PVAL:RBQ:ABQ:RDF:RDR:ADF:ADR	0/0:220:117:117:117:0:0%:1E0:59:0:99:18:0:0	0/1:207:97:97:43:54:55.67%:1.6126E-21:59:57:33:10:41:13
ST4.03ch02_RaGOO	49923002	.	T	A	.	PASS	ADP=46;WT=1;HET=1;HOM=0;NC=0	GT:GQ:SDP:DP:RD:AD:FREQ:PVAL:RBQ:ABQ:RDF:RDR:ADF:ADR	0/0:97:51:51:51:0:0%:1E0:59:0:40:11:0:0	0/1:77:42:42:21:21:50%:1.6451E-8:57:46:16:5:16:5
ST4.03ch02_RaGOO	49923012	.	G	A	.	PASS	ADP=45;WT=1;HET=1;HOM=0;NC=0	GT:GQ:SDP:DP:RD:AD:FREQ:PVAL:RBQ:ABQ:RDF:RDR:ADF:ADR	0/0:97:52:51:51:0:0%:1E0:56:0:40:11:0:0	0/1:74:41:40:20:20:50%:3.8991E-8:43:58:16:4:15:5
ST4.03ch02_RaGOO	49923384	.	T	A	.	PASS	ADP=91;WT=1;HET=1;HOM=0;NC=0	GT:GQ:SDP:DP:RD:AD:FREQ:PVAL:RBQ:ABQ:RDF:RDR:ADF:ADR	0/0:182:98:98:98:0:0%:1E0:60:0:79:19:0:0	0/1:142:85:85:46:39:45.88%:5.9761E-15:61:60:36:10:30:9
ST4.03ch02_RaGOO	49923791	.	C	G	.	PASS	ADP=64;WT=0;HET=1;HOM=1;NC=0	GT:GQ:SDP:DP:RD:AD:FREQ:PVAL:RBQ:ABQ:RDF:RDR:ADF:ADR	1/1:255:72:72:0:72:100%:6.7558E-43:0:58:0:0:56:16	0/1:85:57:57:32:24:42.11%:2.5383E-9:65:56:27:5:20:4
ST4.03ch02_RaGOO	49923899	.	T	C	.	PASS	ADP=58;WT=1;HET=1;HOM=0;NC=0	GT:GQ:SDP:DP:RD:AD:FREQ:PVAL:RBQ:ABQ:RDF:RDR:ADF:ADR	0/0:126:68:68:68:0:0%:1E0:53:0:41:27:0:0	0/1:93:49:49:24:25:51.02%:4.6489E-10:52:54:18:6:16:9
ST4.03ch02_RaGOO	49924092	.	C	A	.	PASS	ADP=50;WT=1;HET=1;HOM=0;NC=0	GT:GQ:SDP:DP:RD:AD:FREQ:PVAL:RBQ:ABQ:RDF:RDR:ADF:ADR	0/0:102:61:61:60:1:1.64%:5E-1:59:38:45:15:0:1	0/1:74:40:39:19:20:51.28%:3.4806E-8:58:59:14:5:18:2
ST4.03ch02_RaGOO	49924648	.	C	G	.	PASS	ADP=40;WT=0;HET=1;HOM=1;NC=0	GT:GQ:SDP:DP:RD:AD:FREQ:PVAL:RBQ:ABQ:RDF:RDR:ADF:ADR	1/1:248:44:44:0:43:100%:1.5066E-25:0:52:0:0:33:10	0/1:61:37:37:20:17:45.95%:6.9312E-7:57:60:14:6:12:5
ST4.03ch02_RaGOO	50928281	.	G	T	.	PASS	ADP=37;WT=1;HET=1;HOM=0;NC=0	GT:GQ:SDP:DP:RD:AD:FREQ:PVAL:RBQ:ABQ:RDF:RDR:ADF:ADR	0/0:66:37:36:36:0:0%:1E0:61:0:27:9:0:0	0/1:56:39:39:23:16:41.03%:2.1927E-6:58:67:17:6:15:1
ST4.03ch02_RaGOO	50929329	.	G	A	.	PASS	ADP=66;WT=0;HET=1;HOM=1;NC=0	GT:GQ:SDP:DP:RD:AD:FREQ:PVAL:RBQ:ABQ:RDF:RDR:ADF:ADR	1/1:255:70:70:0:70:100%:1.0659E-41:0:57:0:0:53:17	0/1:182:64:63:0:32:50.79%:5.4567E-19:0:56:0:0:22:10
ST4.03ch02_RaGOO	50930058	.	A	T	.	PASS	ADP=41;WT=1;HET=1;HOM=0;NC=0	GT:GQ:SDP:DP:RD:AD:FREQ:PVAL:RBQ:ABQ:RDF:RDR:ADF:ADR	0/0:77:42:42:42:0:0%:1E0:50:0:29:13:0:0	0/1:69:41:41:22:19:46.34%:1.2413E-7:56:51:20:2:17:2
ST4.03ch02_RaGOO	50931169	.	A	T	.	PASS	ADP=46;WT=1;HET=1;HOM=0;NC=0	GT:GQ:SDP:DP:RD:AD:FREQ:PVAL:RBQ:ABQ:RDF:RDR:ADF:ADR	0/0:89:47:47:47:0:0%:1E0:53:0:41:6:0:0	0/1:67:45:45:26:19:42.22%:1.6979E-7:57:58:18:8:15:4
ST4.03ch03_RaGOO	1115431	.	G	T	.	PASS	ADP=82;WT=0;HET=1;HOM=1;NC=0	GT:GQ:SDP:DP:RD:AD:FREQ:PVAL:RBQ:ABQ:RDF:RDR:ADF:ADR	1/1:255:75:75:0:75:100%:1.0773E-44:0:63:0:0:64:11	0/1:140:89:89:50:39:43.82%:8.3706E-15:58:59:37:13:32:7
ST4.03ch03_RaGOO	1115484	.	A	T	.	PASS	ADP=78;WT=1;HET=1;HOM=0;NC=0	GT:GQ:SDP:DP:RD:AD:FREQ:PVAL:RBQ:ABQ:RDF:RDR:ADF:ADR	0/0:145:78:78:78:0:0%:1E0:61:0:66:12:0:0	0/1:159:79:78:36:42:53.85%:1.0364E-16:58:59:29:7:32:10
ST4.03ch03_RaGOO	1115831	.	A	G	.	PASS	ADP=47;WT=1;HET=1;HOM=0;NC=0	GT:GQ:SDP:DP:RD:AD:FREQ:PVAL:RBQ:ABQ:RDF:RDR:ADF:ADR	0/0:96:53:52:52:0:0%:1E0:56:0:35:17:0:0	0/1:60:42:42:25:17:40.48%:9.9678E-7:57:63:18:7:14:3
ST4.03ch03_RaGOO	1116661	.	A	C	.	PASS	ADP=52;WT=1;HET=1;HOM=0;NC=0	GT:GQ:SDP:DP:RD:AD:FREQ:PVAL:RBQ:ABQ:RDF:RDR:ADF:ADR	0/0:104:55:55:55:0:0%:1E0:57:0:45:10:0:0	0/1:84:49:49:26:23:46.94%:3.9694E-9:55:65:20:6:20:3
ST4.03ch03_RaGOO	1116791	.	T	G	.	PASS	ADP=56;WT=1;HET=1;HOM=0;NC=0	GT:GQ:SDP:DP:RD:AD:FREQ:PVAL:RBQ:ABQ:RDF:RDR:ADF:ADR	0/0:115:61:61:61:0:0%:1E0:58:0:47:14:0:0	0/1:83:51:51:28:23:45.1%:4.7339E-9:53:56:21:7:17:6
ST4.03ch03_RaGOO	1117358	.	C	A	.	PASS	ADP=64;WT=1;HET=1;HOM=0;NC=0	GT:GQ:SDP:DP:RD:AD:FREQ:PVAL:RBQ:ABQ:RDF:RDR:ADF:ADR	0/0:115:63:62:62:0:0%:1E0:57:0:48:14:0:0	0/1:122:67:67:34:33:49.25%:5.8427E-13:58:57:24:10:26:7
ST4.03ch03_RaGOO	1117423	.	C	T	.	PASS	ADP=75;WT=1;HET=1;HOM=0;NC=0	GT:GQ:SDP:DP:RD:AD:FREQ:PVAL:RBQ:ABQ:RDF:RDR:ADF:ADR	0/0:141:76:76:76:0:0%:1E0:52:0:59:17:0:0	0/1:128:75:75:40:35:46.67%:1.5567E-13:59:57:32:8:26:9
ST4.03ch03_RaGOO	1117434	.	G	A	.	PASS	ADP=74;WT=1;HET=1;HOM=0;NC=0	GT:GQ:SDP:DP:RD:AD:FREQ:PVAL:RBQ:ABQ:RDF:RDR:ADF:ADR	0/0:138:73:73:73:0:0%:1E0:54:0:58:15:0:0	0/1:142:75:75:37:38:50.67%:6.2293E-15:56:60:27:10:33:5
ST4.03ch03_RaGOO	1117636	.	G	A	.	PASS	ADP=48;WT=1;HET=1;HOM=0;NC=0	GT:GQ:SDP:DP:RD:AD:FREQ:PVAL:RBQ:ABQ:RDF:RDR:ADF:ADR	0/0:100:54:54:54:0:0%:1E0:56:0:37:17:0:0	0/1:77:46:43:22:21:48.84%:1.8298E-8:53:59:13:9:15:6
ST4.03ch03_RaGOO	1117680	.	A	G	.	PASS	ADP=42;WT=1;HET=1;HOM=0;NC=0	GT:GQ:SDP:DP:RD:AD:FREQ:PVAL:RBQ:ABQ:RDF:RDR:ADF:ADR	0/0:89:48:48:48:0:0%:1E0:52:0:26:22:0:0	0/1:76:36:36:16:20:55.56%:2.3419E-8:57:50:9:7:14:6
ST4.03ch03_RaGOO	1118118	.	A	C	.	PASS	ADP=80;WT=1;HET=1;HOM=0;NC=0	GT:GQ:SDP:DP:RD:AD:FREQ:PVAL:RBQ:ABQ:RDF:RDR:ADF:ADR	0/0:171:92:92:92:0:0%:1E0:56:0:71:21:0:0	0/1:131:68:68:33:35:51.47%:7.3575E-14:58:59:26:7:29:6
ST4.03ch03_RaGOO	1118474	.	C	G	.	PASS	ADP=72;WT=1;HET=1;HOM=0;NC=0	GT:GQ:SDP:DP:RD:AD:FREQ:PVAL:RBQ:ABQ:RDF:RDR:ADF:ADR	0/0:130:69:69:69:0:0%:1E0:59:0:50:19:0:0	0/1:176:76:76:31:45:59.21%:2.1447E-18:57:52:22:9:35:10
ST4.03ch03_RaGOO	1118550	.	G	A	.	PASS	ADP=64;WT=1;HET=1;HOM=0;NC=0	GT:GQ:SDP:DP:RD:AD:FREQ:PVAL:RBQ:ABQ:RDF:RDR:ADF:ADR	0/0:115:61:61:61:0:0%:1E0:58:0:51:10:0:0	0/1:146:68:67:29:38:56.72%:2.0525E-15:59:55:22:7:27:11
ST4.03ch03_RaGOO	1118697	.	A	T	.	PASS	ADP=69;WT=1;HET=1;HOM=0;NC=0	GT:GQ:SDP:DP:RD:AD:FREQ:PVAL:RBQ:ABQ:RDF:RDR:ADF:ADR	0/0:137:74:74:74:0:0%:1E0:65:0:65:9:0:0	0/1:133:66:65:30:35:53.85%:4.9668E-14:58:55:19:11:23:12
ST4.03ch03_RaGOO	1118942	.	T	A	.	PASS	ADP=57;WT=1;HET=1;HOM=0;NC=0	GT:GQ:SDP:DP:RD:AD:FREQ:PVAL:RBQ:ABQ:RDF:RDR:ADF:ADR	0/0:130:71:70:70:0:0%:1E0:60:0:57:13:0:0	0/1:95:45:45:20:25:55.56%:2.7295E-10:62:60:17:3:20:5
ST4.03ch03_RaGOO	1119647	.	T	C	.	PASS	ADP=58;WT=1;HET=1;HOM=0;NC=0	GT:GQ:SDP:DP:RD:AD:FREQ:PVAL:RBQ:ABQ:RDF:RDR:ADF:ADR	0/0:112:59:59:59:0:0%:1E0:60:0:47:12:0:0	0/1:85:58:58:33:24:41.38%:2.7262E-9:56:54:27:6:17:7
ST4.03ch03_RaGOO	1119809	.	T	C	.	PASS	ADP=53;WT=1;HET=1;HOM=0;NC=0	GT:GQ:SDP:DP:RD:AD:FREQ:PVAL:RBQ:ABQ:RDF:RDR:ADF:ADR	0/0:104:56:56:56:0:0%:1E0:57:0:45:11:0:0	0/1:74:51:51:30:21:41.18%:3.5259E-8:53:62:23:7:18:3
ST4.03ch03_RaGOO	1121603	.	T	C	.	PASS	ADP=52;WT=1;HET=1;HOM=0;NC=0	GT:GQ:SDP:DP:RD:AD:FREQ:PVAL:RBQ:ABQ:RDF:RDR:ADF:ADR	0/0:119:64:64:64:0:0%:1E0:54:0:54:10:0:0	0/1:83:40:40:18:22:55%:4.1855E-9:62:52:15:3:19:3
ST4.03ch03_RaGOO	1123293	.	G	A	.	PASS	ADP=85;WT=0;HET=1;HOM=1;NC=0	GT:GQ:SDP:DP:RD:AD:FREQ:PVAL:RBQ:ABQ:RDF:RDR:ADF:ADR	1/1:255:95:95:0:95:100%:1.1023E-56:0:53:0:0:76:19	0/1:161:76:75:33:42:56%:6.6242E-17:58:52:29:4:29:13
ST4.03ch03_RaGOO	1123983	.	C	T	.	PASS	ADP=53;WT=1;HET=1;HOM=0;NC=0	GT:GQ:SDP:DP:RD:AD:FREQ:PVAL:RBQ:ABQ:RDF:RDR:ADF:ADR	0/0:98:59:59:58:1:1.69%:5E-1:56:35:37:21:0:1	0/1:94:48:47:22:25:53.19%:3.621E-10:65:60:17:5:19:6
ST4.03ch03_RaGOO	1147620	.	T	C	.	PASS	ADP=38;WT=1;HET=1;HOM=0;NC=0	GT:GQ:SDP:DP:RD:AD:FREQ:PVAL:RBQ:ABQ:RDF:RDR:ADF:ADR	0/0:78:41:41:41:0:0%:1E0:56:0:32:9:0:0	0/1:81:36:36:15:21:58.33%:7.2058E-9:56:52:11:4:16:5
ST4.03ch03_RaGOO	1150260	.	G	A	.	PASS	ADP=37;WT=1;HET=1;HOM=0;NC=0	GT:GQ:SDP:DP:RD:AD:FREQ:PVAL:RBQ:ABQ:RDF:RDR:ADF:ADR	0/0:74:40:40:40:0:0%:1E0:59:0:28:12:0:0	0/1:71:35:35:16:19:54.29%:6.3952E-8:69:63:14:2:14:5
ST4.03ch03_RaGOO	1150728	.	A	T	.	PASS	ADP=82;WT=1;HET=1;HOM=0;NC=0	GT:GQ:SDP:DP:RD:AD:FREQ:PVAL:RBQ:ABQ:RDF:RDR:ADF:ADR	0/0:149:80:80:80:0:0%:1E0:63:0:73:7:0:0	0/1:156:84:84:42:42:50%:2.2152E-16:66:68:37:5:41:1
ST4.03ch03_RaGOO	1151232	.	G	A	.	PASS	ADP=89;WT=1;HET=1;HOM=0;NC=0	GT:GQ:SDP:DP:RD:AD:FREQ:PVAL:RBQ:ABQ:RDF:RDR:ADF:ADR	0/0:182:98:98:98:0:0%:1E0:59:0:80:18:0:0	0/1:163:80:80:37:43:53.75%:4.3784E-17:64:58:31:6:30:13
ST4.03ch03_RaGOO	1151275	.	G	A	.	PASS	ADP=74;WT=1;HET=1;HOM=0;NC=0	GT:GQ:SDP:DP:RD:AD:FREQ:PVAL:RBQ:ABQ:RDF:RDR:ADF:ADR	0/0:160:87:86:86:0:0%:1E0:57:0:73:13:0:0	0/1:105:64:63:34:29:46.03%:2.7231E-11:57:63:24:10:27:2
ST4.03ch03_RaGOO	1151812	.	C	T	.	PASS	ADP=61;WT=1;HET=1;HOM=0;NC=0	GT:GQ:SDP:DP:RD:AD:FREQ:PVAL:RBQ:ABQ:RDF:RDR:ADF:ADR	0/0:130:71:70:70:0:0%:1E0:57:0:56:14:0:0	0/1:82:54:53:30:23:43.4%:5.5473E-9:64:59:26:4:20:3
ST4.03ch03_RaGOO	1152945	.	A	G	.	PASS	ADP=54;WT=1;HET=1;HOM=0;NC=0	GT:GQ:SDP:DP:RD:AD:FREQ:PVAL:RBQ:ABQ:RDF:RDR:ADF:ADR	0/0:108:58:57:57:0:0%:1E0:62:0:45:12:0:0	0/1:111:52:52:23:29:55.77%:7.5157E-12:51:51:15:8:23:6
ST4.03ch03_RaGOO	1153317	.	A	T	.	PASS	ADP=55;WT=1;HET=1;HOM=0;NC=0	GT:GQ:SDP:DP:RD:AD:FREQ:PVAL:RBQ:ABQ:RDF:RDR:ADF:ADR	0/0:91:55:55:54:1:1.82%:5E-1:56:15:42:12:1:0	0/1:85:57:56:32:24:42.86%:2.5383E-9:62:59:25:7:20:4
ST4.03ch03_RaGOO	1157918	.	A	C	.	PASS	ADP=47;WT=1;HET=1;HOM=0;NC=0	GT:GQ:SDP:DP:RD:AD:FREQ:PVAL:RBQ:ABQ:RDF:RDR:ADF:ADR	0/0:89:47:47:47:0:0%:1E0:52:0:37:10:0:0	0/1:108:48:48:20:28:58.33%:1.2761E-11:65:60:18:2:24:4
ST4.03ch03_RaGOO	1159022	.	T	A	.	PASS	ADP=58;WT=1;HET=1;HOM=0;NC=0	GT:GQ:SDP:DP:RD:AD:FREQ:PVAL:RBQ:ABQ:RDF:RDR:ADF:ADR	0/0:113:67:67:66:1:1.49%:5E-1:60:39:53:13:0:1	0/1:93:49:49:24:25:51.02%:4.6489E-10:62:60:20:4:18:7
ST4.03ch03_RaGOO	1159084	.	A	T	.	PASS	ADP=58;WT=1;HET=1;HOM=0;NC=0	GT:GQ:SDP:DP:RD:AD:FREQ:PVAL:RBQ:ABQ:RDF:RDR:ADF:ADR	0/0:109:66:66:65:1:1.52%:5E-1:56:39:52:13:0:1	0/1:97:51:51:25:26:50.98%:1.9611E-10:57:63:19:6:20:6
ST4.03ch03_RaGOO	1303065	.	G	C	.	PASS	ADP=78;WT=1;HET=1;HOM=0;NC=0	GT:GQ:SDP:DP:RD:AD:FREQ:PVAL:RBQ:ABQ:RDF:RDR:ADF:ADR	0/0:179:95:95:95:0:0%:1E0:59:0:77:18:0:0	0/1:93:61:61:35:26:42.62%:4.9329E-10:56:57:26:9:21:5
ST4.03ch03_RaGOO	1304289	.	G	A	.	PASS	ADP=41;WT=1;HET=1;HOM=0;NC=0	GT:GQ:SDP:DP:RD:AD:FREQ:PVAL:RBQ:ABQ:RDF:RDR:ADF:ADR	0/0:81:44:44:44:0:0%:1E0:61:0:34:10:0:0	0/1:79:39:39:18:21:53.85%:1.1402E-8:59:65:13:5:16:5
ST4.03ch03_RaGOO	1308734	.	T	C	.	PASS	ADP=51;WT=1;HET=1;HOM=0;NC=0	GT:GQ:SDP:DP:RD:AD:FREQ:PVAL:RBQ:ABQ:RDF:RDR:ADF:ADR	0/0:108:57:57:57:0:0%:1E0:63:0:46:11:0:0	0/1:80:46:46:24:22:47.83%:8.5409E-9:56:61:19:5:15:7
ST4.03ch03_RaGOO	1308823	.	C	T	.	PASS	ADP=53;WT=1;HET=1;HOM=0;NC=0	GT:GQ:SDP:DP:RD:AD:FREQ:PVAL:RBQ:ABQ:RDF:RDR:ADF:ADR	0/0:96:52:52:52:0:0%:1E0:64:0:44:8:0:0	0/1:104:56:55:27:28:50.91%:3.4899E-11:64:61:22:5:21:7
ST4.03ch03_RaGOO	1394632	.	A	G	.	PASS	ADP=66;WT=1;HET=1;HOM=0;NC=0	GT:GQ:SDP:DP:RD:AD:FREQ:PVAL:RBQ:ABQ:RDF:RDR:ADF:ADR	0/0:122:66:66:66:0:0%:1E0:54:0:62:4:0:0	0/1:147:67:66:28:38:57.58%:1.7361E-15:58:63:25:3:38:0
ST4.03ch03_RaGOO	1394754	.	T	G	.	PASS	ADP=131;WT=1;HET=1;HOM=0;NC=0	GT:GQ:SDP:DP:RD:AD:FREQ:PVAL:RBQ:ABQ:RDF:RDR:ADF:ADR	0/0:259:147:147:146:1:0.68%:5E-1:61:16:134:12:0:1	0/1:255:116:115:49:66:57.39%:2.0374E-26:63:61:39:10:57:9
ST4.03ch03_RaGOO	1394768	.	C	T	.	PASS	ADP=131;WT=0;HET=1;HOM=1;NC=0	GT:GQ:SDP:DP:RD:AD:FREQ:PVAL:RBQ:ABQ:RDF:RDR:ADF:ADR	1/1:255:148:148:0:148:100%:1.6951E-88:0:62:0:0:135:13	0/1:180:115:115:65:50:43.48%:9.1833E-19:63:62:55:10:38:12
ST4.03ch03_RaGOO	1394856	.	T	C	.	PASS	ADP=138;WT=1;HET=1;HOM=0;NC=0	GT:GQ:SDP:DP:RD:AD:FREQ:PVAL:RBQ:ABQ:RDF:RDR:ADF:ADR	0/0:307:174:174:173:1:0.57%:5E-1:59:15:151:22:0:1	0/1:162:103:103:58:45:43.69%:5.7107E-17:55:61:44:14:36:9
ST4.03ch03_RaGOO	1395078	.	A	G	.	PASS	ADP=71;WT=0;HET=1;HOM=1;NC=0	GT:GQ:SDP:DP:RD:AD:FREQ:PVAL:RBQ:ABQ:RDF:RDR:ADF:ADR	1/1:255:88:88:0:88:100%:1.7384E-52:0:56:0:0:56:32	0/1:82:55:54:31:23:42.59%:5.9704E-9:55:63:23:8:19:4
ST4.03ch03_RaGOO	1395333	.	G	A	.	PASS	ADP=48;WT=1;HET=1;HOM=0;NC=0	GT:GQ:SDP:DP:RD:AD:FREQ:PVAL:RBQ:ABQ:RDF:RDR:ADF:ADR	0/0:112:59:59:59:0:0%:1E0:57:0:51:8:0:0	0/1:70:37:37:18:19:51.35%:8.2514E-8:54:58:17:1:15:4
ST4.03ch03_RaGOO	1395354	.	T	G	.	PASS	ADP=48;WT=0;HET=1;HOM=1;NC=0	GT:GQ:SDP:DP:RD:AD:FREQ:PVAL:RBQ:ABQ:RDF:RDR:ADF:ADR	1/1:255:61:61:0:61:100%:2.609E-36:0:53:0:0:53:8	0/1:67:35:35:17:18:51.43%:1.9562E-7:55:58:14:3:17:1
ST4.03ch03_RaGOO	1395372	.	C	T	.	PASS	ADP=49;WT=0;HET=1;HOM=1;NC=0	GT:GQ:SDP:DP:RD:AD:FREQ:PVAL:RBQ:ABQ:RDF:RDR:ADF:ADR	1/1:255:63:63:0:63:100%:1.657E-37:0:49:0:0:53:10	0/1:72:36:35:15:19:54.29%:5.5375E-8:60:57:12:3:18:1
ST4.03ch03_RaGOO	1395381	.	G	A	.	PASS	ADP=49;WT=1;HET=1;HOM=0;NC=0	GT:GQ:SDP:DP:RD:AD:FREQ:PVAL:RBQ:ABQ:RDF:RDR:ADF:ADR	0/0:119:63:63:63:0:0%:1E0:53:0:56:7:0:0	0/1:61:36:36:19:17:47.22%:6.3405E-7:59:58:19:0:13:4
ST4.03ch03_RaGOO	1395435	.	C	T	.	PASS	ADP=50;WT=1;HET=1;HOM=0;NC=0	GT:GQ:SDP:DP:RD:AD:FREQ:PVAL:RBQ:ABQ:RDF:RDR:ADF:ADR	0/0:122:68:66:66:0:0%:1E0:51:0:56:10:0:0	0/1:57:35:35:19:16:45.71%:1.637E-6:57:52:17:2:12:4
ST4.03ch03_RaGOO	1395529	.	C	T	.	PASS	ADP=60;WT=1;HET=1;HOM=0;NC=0	GT:GQ:SDP:DP:RD:AD:FREQ:PVAL:RBQ:ABQ:RDF:RDR:ADF:ADR	0/0:157:83:83:83:0:0%:1E0:56:0:67:16:0:0	0/1:56:38:38:22:16:42.11%:2.0535E-6:61:58:18:4:13:3
ST4.03ch03_RaGOO	1395543	.	T	C	.	PASS	ADP=62;WT=1;HET=1;HOM=0;NC=0	GT:GQ:SDP:DP:RD:AD:FREQ:PVAL:RBQ:ABQ:RDF:RDR:ADF:ADR	0/0:160:86:86:86:0:0%:1E0:55:0:70:16:0:0	0/1:56:39:38:22:16:42.11%:2.0535E-6:60:58:17:5:12:4
ST4.03ch03_RaGOO	1395544	.	C	T	.	PASS	ADP=63;WT=1;HET=1;HOM=0;NC=0	GT:GQ:SDP:DP:RD:AD:FREQ:PVAL:RBQ:ABQ:RDF:RDR:ADF:ADR	0/0:164:87:87:87:0:0%:1E0:55:0:70:17:0:0	0/1:56:40:40:24:16:40%:2.3315E-6:56:57:18:6:12:4
ST4.03ch03_RaGOO	1395597	.	G	A	.	PASS	ADP=67;WT=0;HET=1;HOM=1;NC=0	GT:GQ:SDP:DP:RD:AD:FREQ:PVAL:RBQ:ABQ:RDF:RDR:ADF:ADR	1/1:255:85:85:0:85:100%:1.0935E-50:0:55:0:0:65:20	0/1:98:49:49:23:26:53.06%:1.5284E-10:53:54:17:6:19:7
ST4.03ch03_RaGOO	1395654	.	C	T	.	PASS	ADP=70;WT=0;HET=1;HOM=1;NC=0	GT:GQ:SDP:DP:RD:AD:FREQ:PVAL:RBQ:ABQ:RDF:RDR:ADF:ADR	1/1:255:85:85:0:85:100%:1.0935E-50:0:55:0:0:59:26	0/1:104:55:55:27:28:50.91%:3.4899E-11:58:58:24:3:22:6
ST4.03ch03_RaGOO	1395702	.	C	T	.	PASS	ADP=73;WT=0;HET=1;HOM=1;NC=0	GT:GQ:SDP:DP:RD:AD:FREQ:PVAL:RBQ:ABQ:RDF:RDR:ADF:ADR	1/1:255:84:84:0:84:100%:4.3483E-50:0:59:0:0:56:28	0/1:124:63:63:30:33:52.38%:3.6448E-13:66:60:28:2:28:5
ST4.03ch03_RaGOO	1395708	.	C	T	.	PASS	ADP=73;WT=1;HET=1;HOM=0;NC=0	GT:GQ:SDP:DP:RD:AD:FREQ:PVAL:RBQ:ABQ:RDF:RDR:ADF:ADR	0/0:156:84:84:84:0:0%:1E0:57:0:57:27:0:0	0/1:110:64:63:33:30:47.62%:9.545E-12:61:66:29:4:28:2
ST4.03ch03_RaGOO	1395727	.	G	A	.	PASS	ADP=72;WT=1;HET=1;HOM=0;NC=0	GT:GQ:SDP:DP:RD:AD:FREQ:PVAL:RBQ:ABQ:RDF:RDR:ADF:ADR	0/0:145:80:78:78:0:0%:1E0:62:0:56:22:0:0	0/1:113:67:66:35:31:46.97%:4.4405E-12:68:60:33:2:27:4
ST4.03ch03_RaGOO	1395797	.	A	C	.	PASS	ADP=60;WT=1;HET=1;HOM=0;NC=0	GT:GQ:SDP:DP:RD:AD:FREQ:PVAL:RBQ:ABQ:RDF:RDR:ADF:ADR	0/0:123:65:65:65:0:0%:1E0:56:0:40:25:0:0	0/1:124:55:55:23:32:58.18%:3.5017E-13:59:65:18:5:29:3
ST4.03ch03_RaGOO	1395939	.	A	T	.	PASS	ADP=60;WT=1;HET=1;HOM=0;NC=0	GT:GQ:SDP:DP:RD:AD:FREQ:PVAL:RBQ:ABQ:RDF:RDR:ADF:ADR	0/0:123:65:65:65:0:0%:1E0:51:0:51:14:0:0	0/1:90:56:56:31:25:44.64%:9.2302E-10:51:52:24:7:20:5
ST4.03ch03_RaGOO	1415205	.	A	T	.	PASS	ADP=54;WT=0;HET=1;HOM=1;NC=0	GT:GQ:SDP:DP:RD:AD:FREQ:PVAL:RBQ:ABQ:RDF:RDR:ADF:ADR	1/1:255:50:50:1:49:98%:5.0549E-28:37:58:0:1:36:13	0/1:85:58:58:34:24:41.38%:2.9186E-9:57:63:23:11:18:6
ST4.03ch03_RaGOO	1415817	.	C	T	.	PASS	ADP=71;WT=1;HET=1;HOM=0;NC=0	GT:GQ:SDP:DP:RD:AD:FREQ:PVAL:RBQ:ABQ:RDF:RDR:ADF:ADR	0/0:134:72:72:72:0:0%:1E0:59:0:67:5:0:0	0/1:103:71:71:42:29:40.85%:5.0108E-11:59:58:34:8:24:5
ST4.03ch03_RaGOO	1416130	.	T	A	.	PASS	ADP=93;WT=1;HET=1;HOM=0;NC=0	GT:GQ:SDP:DP:RD:AD:FREQ:PVAL:RBQ:ABQ:RDF:RDR:ADF:ADR	0/0:152:82:82:82:0:0%:1E0:57:0:56:26:0:0	0/1:233:104:104:44:60:57.69%:4.1077E-24:63:59:36:8:50:10
ST4.03ch03_RaGOO	1416505	.	A	T	.	PASS	ADP=145;WT=1;HET=1;HOM=0;NC=0	GT:GQ:SDP:DP:RD:AD:FREQ:PVAL:RBQ:ABQ:RDF:RDR:ADF:ADR	0/0:283:152:152:152:0:0%:1E0:61:0:130:22:0:0	0/1:255:139:139:68:71:51.08%:2.0934E-27:62:58:61:7:58:13
ST4.03ch03_RaGOO	1416520	.	C	A	.	PASS	ADP=150;WT=1;HET=1;HOM=0;NC=0	GT:GQ:SDP:DP:RD:AD:FREQ:PVAL:RBQ:ABQ:RDF:RDR:ADF:ADR	0/0:291:156:156:156:0:0%:1E0:59:0:130:26:0:0	0/1:255:145:145:73:72:49.66%:1.4149E-27:60:57:65:8:57:15
ST4.03ch03_RaGOO	1416855	.	G	A	.	PASS	ADP=122;WT=1;HET=1;HOM=0;NC=0	GT:GQ:SDP:DP:RD:AD:FREQ:PVAL:RBQ:ABQ:RDF:RDR:ADF:ADR	0/0:229:132:132:131:1:0.76%:5E-1:56:16:99:32:1:0	0/1:181:112:112:62:50:44.64%:7.2027E-19:61:61:52:10:38:12
ST4.03ch03_RaGOO	1433186	.	G	A	.	PASS	ADP=57;WT=1;HET=1;HOM=0;NC=0	GT:GQ:SDP:DP:RD:AD:FREQ:PVAL:RBQ:ABQ:RDF:RDR:ADF:ADR	0/0:122:66:66:66:0:0%:1E0:65:0:65:1:0:0	0/1:98:48:48:22:26:54.17%:1.3341E-10:70:65:21:1:24:2
ST4.03ch03_RaGOO	1433255	.	G	C	.	PASS	ADP=49;WT=1;HET=1;HOM=0;NC=0	GT:GQ:SDP:DP:RD:AD:FREQ:PVAL:RBQ:ABQ:RDF:RDR:ADF:ADR	0/0:74:52:51:49:2:3.92%:2.4752E-1:67:78:43:6:2:0	0/1:93:48:48:23:25:52.08%:4.1182E-10:71:67:21:2:22:3
ST4.03ch03_RaGOO	1433312	.	C	G	.	PASS	ADP=40;WT=0;HET=1;HOM=1;NC=0	GT:GQ:SDP:DP:RD:AD:FREQ:PVAL:RBQ:ABQ:RDF:RDR:ADF:ADR	1/1:224:40:40:0:39:97.5%:3.6742E-23:0:61:0:0:28:11	0/1:78:41:41:20:21:51.22%:1.4682E-8:61:64:13:7:17:4
ST4.03ch03_RaGOO	1442954	.	T	C	.	PASS	ADP=80;WT=0;HET=1;HOM=1;NC=0	GT:GQ:SDP:DP:RD:AD:FREQ:PVAL:RBQ:ABQ:RDF:RDR:ADF:ADR	1/1:255:77:77:0:76:98.7%:2.711E-45:0:53:0:0:54:22	0/1:161:84:84:40:43:51.19%:6.5235E-17:59:58:34:6:32:11
ST4.03ch03_RaGOO	1443133	.	G	T	.	PASS	ADP=71;WT=0;HET=1;HOM=1;NC=0	GT:GQ:SDP:DP:RD:AD:FREQ:PVAL:RBQ:ABQ:RDF:RDR:ADF:ADR	1/1:255:89:88:0:88:100%:1.7384E-52:0:54:0:0:68:20	0/1:77:54:54:32:22:40.74%:1.6045E-8:66:52:28:4:11:11
ST4.03ch03_RaGOO	1446259	.	A	G	.	PASS	ADP=47;WT=1;HET=1;HOM=0;NC=0	GT:GQ:SDP:DP:RD:AD:FREQ:PVAL:RBQ:ABQ:RDF:RDR:ADF:ADR	0/0:85:46:46:46:0:0%:1E0:54:0:39:7:0:0	0/1:75:48:48:27:21:43.75%:2.8521E-8:58:56:22:5:16:5
ST4.03ch03_RaGOO	1446264	.	G	A	.	PASS	ADP=47;WT=1;HET=1;HOM=0;NC=0	GT:GQ:SDP:DP:RD:AD:FREQ:PVAL:RBQ:ABQ:RDF:RDR:ADF:ADR	0/0:85:46:46:46:0:0%:1E0:58:0:40:6:0:0	0/1:84:49:49:26:23:46.94%:3.9694E-9:58:59:19:7:20:3
ST4.03ch03_RaGOO	1446265	.	A	G	.	PASS	ADP=47;WT=1;HET=1;HOM=0;NC=0	GT:GQ:SDP:DP:RD:AD:FREQ:PVAL:RBQ:ABQ:RDF:RDR:ADF:ADR	0/0:85:46:46:46:0:0%:1E0:59:0:40:6:0:0	0/1:84:49:49:26:23:46.94%:3.9694E-9:57:59:19:7:20:3
ST4.03ch03_RaGOO	1446297	.	T	A	.	PASS	ADP=51;WT=1;HET=1;HOM=0;NC=0	GT:GQ:SDP:DP:RD:AD:FREQ:PVAL:RBQ:ABQ:RDF:RDR:ADF:ADR	0/0:92:50:50:50:0:0%:1E0:60:0:48:2:0:0	0/1:91:52:52:27:25:48.08%:6.4344E-10:57:60:23:4:20:5
ST4.03ch03_RaGOO	1446308	.	C	T	.	PASS	ADP=51;WT=1;HET=1;HOM=0;NC=0	GT:GQ:SDP:DP:RD:AD:FREQ:PVAL:RBQ:ABQ:RDF:RDR:ADF:ADR	0/0:97:51:51:51:0:0%:1E0:62:0:49:2:0:0	0/1:96:52:52:26:26:50%:2.1991E-10:58:59:20:6:22:4
ST4.03ch03_RaGOO	1450207	.	C	G	.	PASS	ADP=40;WT=1;HET=1;HOM=0;NC=0	GT:GQ:SDP:DP:RD:AD:FREQ:PVAL:RBQ:ABQ:RDF:RDR:ADF:ADR	0/0:81:44:44:44:0:0%:1E0:60:0:37:7:0:0	0/1:71:36:36:17:19:52.78%:7.3012E-8:60:62:14:3:15:4
ST4.03ch03_RaGOO	1452112	.	C	T	.	PASS	ADP=45;WT=1;HET=1;HOM=0;NC=0	GT:GQ:SDP:DP:RD:AD:FREQ:PVAL:RBQ:ABQ:RDF:RDR:ADF:ADR	0/0:52:48:48:44:4:8.33%:5.8574E-2:66:48:44:0:1:3	0/1:60:42:42:25:17:40.48%:9.9678E-7:70:55:25:0:17:0
ST4.03ch03_RaGOO	1452235	.	A	G	.	PASS	ADP=52;WT=1;HET=1;HOM=0;NC=0	GT:GQ:SDP:DP:RD:AD:FREQ:PVAL:RBQ:ABQ:RDF:RDR:ADF:ADR	0/0:100:54:54:54:0:0%:1E0:60:0:43:11:0:0	0/1:70:50:50:30:20:40%:8.793E-8:62:57:25:5:18:2
ST4.03ch03_RaGOO	1452266	.	G	A	.	PASS	ADP=48;WT=1;HET=1;HOM=0;NC=0	GT:GQ:SDP:DP:RD:AD:FREQ:PVAL:RBQ:ABQ:RDF:RDR:ADF:ADR	0/0:96:52:52:52:0:0%:1E0:55:0:38:14:0:0	0/1:81:44:44:22:22:50%:6.9407E-9:62:57:19:3:19:3
ST4.03ch03_RaGOO	1455479	.	T	A	.	PASS	ADP=73;WT=1;HET=1;HOM=0;NC=0	GT:GQ:SDP:DP:RD:AD:FREQ:PVAL:RBQ:ABQ:RDF:RDR:ADF:ADR	0/0:140:105:105:100:5:4.76%:2.9766E-2:69:76:87:13:5:0	0/1:69:41:41:22:19:46.34%:1.2413E-7:69:70:20:2:18:1
ST4.03ch03_RaGOO	1517795	.	A	G	.	PASS	ADP=69;WT=1;HET=1;HOM=0;NC=0	GT:GQ:SDP:DP:RD:AD:FREQ:PVAL:RBQ:ABQ:RDF:RDR:ADF:ADR	0/0:112:94:94:87:6:6.38%:1.4379E-2:62:70:79:8:6:0	0/1:63:45:45:27:18:40%:4.5278E-7:60:75:27:0:18:0
ST4.03ch03_RaGOO	1526723	.	C	T	.	PASS	ADP=179;WT=1;HET=1;HOM=0;NC=0	GT:GQ:SDP:DP:RD:AD:FREQ:PVAL:RBQ:ABQ:RDF:RDR:ADF:ADR	0/0:343:319:316:293:23:7.28%:7.8704E-8:57:55:215:78:18:5	0/1:68:42:42:23:19:45.24%:1.3525E-7:52:66:12:11:16:3
[truncated: 7,696 more rows]

## Sheet: S5. Solyntus_both_SNPs_9mm
Table S5. Shared SNPs of INF1 responsive and non-responsive bulks and parents following mapping of enriched reads to the Solyntus genome at a 9% mismatch rate.
[truncated: 119 more rows]
